# Supplementary material for: Genome-wide expression analysis suggests a crucial role of dysregulation of matrix metalloproteinases pathway in undifferentiated thyroid carcinoma
Source: BMC Genomics. 2015 Mar 18;16(1):207. doi: 10.1186/s12864-015-1372-0 (PMC4377021; doi:10.1186/s12864-015-1372-0)
Supplement: Additional file 1 — Differentially expressed genes (DEGs). Each file shows the name, gene symbol and affyID, logFoldChange, Average Expression, t-statistic, P value, adjusted P value y B statistic for each gene. Genes with (L F C)>1 and B−s t a t i s t i c s>5 were chosen to perform the analysis. Sheet1 for ATC. Sheet2 for FTC and sheet3 for PTC. [file 12864_2015_1372_MOESM1_ESM.xls]

## Sheet: DEGs_FTC
	sym	logFC	AveExpr	t	P.Value	adj.P.Val	B
228715_at	ZCCHC12	3.95869	5.49601	8.57221	8.43159238727409e-13	1.73216788282442e-10	18.837
205728_at	TENM1	3.62767	5.06066	10.3773	3.00145333061152e-16	1.79621757073828e-13	26.5758
203963_at	CA12	3.49082	6.5046	9.63027	7.8766821086408e-15	3.22031519120896e-12	23.3932
238047_at	ARHGAP36	3.44007	4.42992	5.78734	1.49038251426423e-07	5.13280776993436e-06	7.08191
226961_at	PRR15	3.41599	5.13514	8.68193	5.18724677944194e-13	1.13331736118252e-10	19.3107
208025_s_at	HMGA2	3.3591	4.73403	11.67	1.17273899537695e-18	1.46745185866971e-15	31.9664
209365_s_at	ECM1	3.11268	6.98876	8.7664	3.56880778605639e-13	8.18704332831257e-11	19.6754
204508_s_at	CA12	3.05928	5.57836	10.5309	1.54109355106441e-16	9.79021169293889e-14	27.2246
229476_s_at	THRSP	3.01737	5.14588	11.4575	2.8857375207344e-18	3.13580945904435e-15	31.0921
215867_x_at	CA12	2.97711	7.14934	9.09836	8.21939201974936e-14	2.50719174083022e-11	21.1071
210735_s_at	CA12	2.96799	5.82332	11.5492	1.9552686018483e-18	2.24274739933672e-15	31.4701
214164_x_at	CA12	2.96751	7.15958	9.75232	4.60745755033005e-15	2.00269204869241e-12	23.9157
231513_at	KCNJ2	2.92304	6.21585	8.46775	1.33902500776729e-12	2.55983146508031e-10	18.386
212850_s_at	LRP4	2.83732	6.31143	7.76365	3.01177234714315e-11	3.73468815407153e-09	15.3509
213423_x_at	TUSC3	2.80523	6.63834	8.48515	1.23975511110449e-12	2.42621837928141e-10	18.4611
204105_s_at	NRCAM	2.74953	6.82586	12.6982	1.6131750441974e-20	2.89621030869753e-17	36.1209
1555725_a_at	RGS5	2.63978	8.00495	8.19077	4.56324337844119e-12	7.27528991606069e-10	17.1905
207695_s_at	IGSF1	2.61111	6.72773	5.5898	3.35726993575873e-07	1.02766306491687e-05	6.29667
227055_at	METTL7B	2.56055	5.84677	9.86406	2.82213570190968e-15	1.27694363666471e-12	24.3933
230645_at	FRMD3	2.54347	8.20145	9.18862	5.51650459429089e-14	1.82234419369643e-11	21.4959
1568838_at	WASIR2	2.5222	5.27825	6.94239	1.09928230179376e-09	8.16414821726072e-08	11.8475
206765_at	KCNJ2	2.48467	6.16772	6.84355	1.68733952291161e-09	1.17496308464737e-07	11.4306
229477_at	THRSP	2.45709	5.52707	10.6616	8.75080764738206e-17	5.92372295382537e-14	27.7753
211343_s_at	COL13A1	2.43155	4.66132	9.77919	4.09489249409825e-15	1.79883399743403e-12	24.0306
209228_x_at	TUSC3	2.40893	6.5381	9.69448	5.93983796289972e-15	2.5285951443507e-12	23.6682
225275_at	EDIL3	2.37439	6.8898	9.98133	1.68856611919629e-15	8.40071816385208e-13	24.8936
209070_s_at	RGS5	2.34373	9.28031	6.01278	5.83163570270942e-08	2.29995924615072e-06	7.99052
203548_s_at	LPL	2.33218	5.9664	6.12476	3.64400685628884e-08	1.54172105652393e-06	8.44632
209474_s_at	ENTPD1	2.32223	5.59447	7.05603	6.70681739157733e-10	5.36714361531788e-08	12.3283
202733_at	P4HA2	2.31787	7.99592	8.79142	3.19477012796466e-13	7.53837959394542e-11	19.7834
222871_at	KLHDC8A	2.30586	6.13165	8.07026	7.77637160069932e-12	1.14745928748911e-09	16.6708
236193_at	HIST1H2BC	2.26891	5.55998	8.87207	2.23583141754963e-13	5.69902387190598e-11	20.1314
211478_s_at	DPP4	2.25692	4.64316	6.17498	2.94870236649771e-08	1.29395076322838e-06	8.65164
209227_at	TUSC3	2.25598	4.31467	10.41	2.60424153127717e-16	1.59116031021686e-13	26.7139
228585_at	ENTPD1	2.18345	5.12149	6.16872	3.02766008364029e-08	1.32157682699533e-06	8.62601
240100_at	LOC100505920	2.17195	6.95847	6.76938	2.32535739231243e-09	1.56312317470637e-07	11.1187
242344_at	GABRB2	2.15913	3.92209	5.73287	1.86633483845804e-07	6.2351589388712e-06	6.86429
222071_s_at	SLCO4C1	2.1361	3.96908	9.35403	2.65856543828993e-14	9.1483452202755e-12	22.2075
229331_at	SPATA18	2.12868	4.52659	6.8379	1.72911496205997e-09	1.20000578366962e-07	11.4068
203304_at	BAMBI	2.12809	5.2196	7.7338	3.43541002936646e-11	4.18461316644923e-09	15.2226
229893_at	FRMD3	2.12334	7.96792	8.48353	1.24866898924805e-12	2.43213625344432e-10	18.4541
221577_x_at	GDF15	2.10098	5.06385	8.80993	2.94346940319933e-13	7.08633689855575e-11	19.8633
214868_at	PIWIL1	2.09107	4.06923	8.19432	4.49221846196472e-12	7.18981306007399e-10	17.2058
205954_at	RXRG	2.08364	4.67046	6.52703	6.59622997930536e-09	3.71593621467198e-07	10.1053
203549_s_at	LPL	2.06354	6.80573	6.16264	3.10622675089008e-08	1.35158504978403e-06	8.60116
242600_at	FRMD3	2.06014	6.05099	7.25101	2.86398349470822e-10	2.61642633732271e-08	13.1567
207691_x_at	ENTPD1	2.05341	6.08072	6.37849	1.24407882095845e-08	6.27249655114008e-07	9.48907
209398_at	HIST1H1C	2.0448	9.23443	8.46521	1.35419867068503e-12	2.56508833525675e-10	18.375
226612_at	UBE2QL1	2.03845	6.44102	7.54501	7.88794272264079e-11	8.60264495879826e-09	14.4127
209792_s_at	KLK10	2.02683	4.95658	6.60229	4.77627154608081e-09	2.8100631784467e-07	10.419
235527_at	DLGAP1	2.02459	3.62842	7.98598	1.12865539102638e-11	1.58522336944396e-09	16.3076
242093_at	SYTL5	2.01169	4.45457	6.22817	2.35501528953671e-08	1.07453752873856e-06	8.86972
223524_s_at	TMEM108	2.0116	6.31743	8.81407	2.88993276133449e-13	7.06118304815296e-11	19.8812
212143_s_at	IGFBP3	2.00722	6.94847	7.25702	2.78964581978202e-10	2.56554220125298e-08	13.1823
203921_at	CHST2	1.9876	7.50894	10.4694	2.01206267964663e-16	1.25885006410073e-13	26.9651
1555609_a_at	ZMAT3	1.98169	4.86908	9.12077	7.44443685670055e-14	2.34658878720409e-11	21.2037
229266_at	SHISA6	1.97033	4.02679	7.41163	1.417074533517e-10	1.40324361420906e-08	13.8419
208394_x_at	ESM1	1.95466	4.08539	8.16399	5.13735960903442e-12	8.06604525991857e-10	17.075
209301_at	CA2	1.94724	6.27528	7.50831	9.2690274489664e-11	9.8645863518085e-09	14.2555
222506_at	LMBR1	1.93754	5.60024	8.39049	1.88522318081552e-12	3.42936215001828e-10	18.0524
219743_at	HEY2	1.93076	5.49518	7.56492	7.22687143617877e-11	8.02202156489597e-09	14.4979
219634_at	CHST11	1.91706	5.2277	7.75567	3.11965964059683e-11	3.85688938740014e-09	15.3166
231145_at	PAX9	1.89715	3.77004	6.03971	5.20947625439666e-08	2.08242887679382e-06	8.09985
244111_at	KRT222	1.89348	4.35786	5.8268	1.26576746610707e-07	4.46347873424076e-06	7.24
222581_at	XPR1	1.88825	8.38984	11.8763	4.91547481976543e-19	6.34295942914293e-16	32.8102
214033_at	ABCC6	1.88372	7.36969	6.33488	1.49775097803376e-08	7.35393949297836e-07	9.30892
213107_at	TNIK	1.87945	6.92733	13.2841	1.48285260253035e-21	4.03060374967212e-18	38.4284
205280_at	GLRB	1.8719	4.23774	10.2527	5.16221086295012e-16	3.00229821357464e-13	26.0478
223744_s_at	SIAE	1.86065	5.79527	7.73887	3.35948004569018e-11	4.10423105108534e-09	15.2444
238197_at	GATA5	1.8532	4.30923	7.92398	1.48430245363647e-11	2.0095508596069e-09	16.0406
204170_s_at	CKS2	1.84916	7.33603	5.31499	1.02101563394502e-06	2.56140939079536e-05	5.22324
211828_s_at	TNIK	1.84634	6.0461	10.1886	6.82720743544228e-16	3.80967400853673e-13	25.7756
211163_s_at	TNFRSF10C	1.84245	4.53073	9.0629	9.61401096743554e-14	2.81554152395969e-11	20.9543
223807_at	IGSF1	1.84182	5.38975	5.5855	3.41677045087587e-07	1.0435554898522e-05	6.2797
241399_at	FAM19A2	1.84124	5.18907	6.26165	2.04377530329526e-08	9.55760063408509e-07	9.00725
228776_at	GJC1	1.84079	6.14693	7.42492	1.33676208867271e-10	1.34509583227403e-08	13.8988
227370_at	FAM171B	1.82984	6.07887	8.37922	1.98167603219262e-12	3.55779775640565e-10	18.0038
223523_at	TMEM108	1.81855	5.96974	6.61376	4.54652761970104e-09	2.69741041667119e-07	10.4669
210652_s_at	TTC39A	1.78432	5.8452	10.7859	5.11620119862156e-17	3.79951458336742e-14	28.2975
216488_s_at	ATP11A	1.78025	6.00673	8.11494	6.38205348057333e-12	9.76052349530795e-10	16.8634
203779_s_at	MPZL2	1.77655	4.94792	9.45934	1.67127590037634e-14	6.21729691479642e-12	22.66
205572_at	ANGPT2	1.77321	5.69198	8.50108	1.15531846865952e-12	2.27174121554084e-10	18.5299
228979_at	SFTA3	1.77239	10.1916	8.03878	8.93774196845125e-12	1.29044118567573e-09	16.5351
207144_s_at	CITED1	1.76916	6.8117	5.53937	4.12397930001765e-07	1.21897979409899e-05	6.09797
235801_at	TUSC3	1.76537	3.95855	8.68709	5.06998644651881e-13	1.11359016136224e-10	19.333
238022_at	CRNDE	1.76181	4.85309	7.77598	2.85241030317268e-11	3.56922965602756e-09	15.4039
201467_s_at	NQO1	1.75625	6.87104	6.38325	1.21909537400584e-08	6.18428811779154e-07	9.50877
223861_at	HORMAD1	1.75448	3.7549	6.23727	2.2660567027183e-08	1.03853806243448e-06	8.90708
203716_s_at	DPP4	1.75001	5.78207	6.01735	5.72117916076869e-08	2.2628797996707e-06	8.00905
222771_s_at	MYEF2	1.74752	5.42877	7.23305	3.09795244382997e-10	2.77491866080414e-08	13.0802
227314_at	ITGA2	1.74155	6.03068	6.5167	6.89463075601618e-09	3.84729713254292e-07	10.0623
224169_at	NPFFR2	1.72622	4.30341	6.11482	3.79967961756628e-08	1.59613601676668e-06	8.40576
210095_s_at	IGFBP3	1.72451	8.59021	6.85066	1.63619016078501e-09	1.14320135887133e-07	11.4606
222587_s_at	GALNT7	1.71898	6.49623	6.04056	5.19092579172548e-08	2.08210393542256e-06	8.10331
243998_at	KRT222	1.71358	3.71318	6.10756	3.91752942110908e-08	1.63235663356062e-06	8.37614
209806_at	HIST1H2BK	1.71243	10.1134	10.8255	4.3129611618232e-17	3.36028500481444e-14	28.4636
1555778_a_at	POSTN	1.71017	4.94271	6.28554	1.84687967521338e-08	8.72576686825926e-07	9.10556
214464_at	CDC42BPA	1.71001	5.27791	5.88893	9.77911302311767e-08	3.60222046443888e-06	7.48977
210829_s_at	SSBP2	1.70742	7.89844	8.06531	7.94844767452922e-12	1.1638838646253e-09	16.6494
202575_at	CRABP2	1.70684	7.64305	6.03986	5.20620151492413e-08	2.08242887679382e-06	8.10046
209726_at	CA11	1.70645	6.79653	6.72346	2.83518288472262e-09	1.82073416576752e-07	10.926
217077_s_at	GABBR2	1.69661	5.93481	6.11911	3.73168407081228e-08	1.57076891270185e-06	8.42326
218313_s_at	GALNT7	1.69352	8.53687	9.40096	2.16161771173446e-14	7.79907746417733e-12	22.4092
208546_x_at	HIST1H2BH	1.69107	6.85161	9.86222	2.84500555961429e-15	1.27694363666471e-12	24.3854
227408_s_at	SNX25	1.68786	7.64925	8.91084	1.88334178618807e-13	4.9851815626323e-11	20.2987
240388_at	KRT27	1.68234	4.20829	9.66163	6.86227740057545e-15	2.83364020701962e-12	23.5275
210519_s_at	NQO1	1.6748	8.24946	6.60463	4.72850449117111e-09	2.78934479934184e-07	10.4287
232636_at	SLITRK4	1.67328	3.97628	7.55136	7.67088024991742e-11	8.44676421759574e-09	14.4398
219331_s_at	KLHDC8A	1.66262	5.08894	7.09663	5.61952385951396e-10	4.62245017392251e-08	12.5005
228584_at	SGCB	1.6534	6.51296	6.19709	2.6858188674234e-08	1.19776909071242e-06	8.74221
238021_s_at	CRNDE	1.65273	6.642	5.30123	1.07883287396192e-06	2.67075814535428e-05	5.17015
202708_s_at	HIST2H2BE	1.65229	8.38063	8.77377	3.45428975317246e-13	8.03874867571509e-11	19.7072
1555388_s_at	SNX25	1.65077	6.17099	8.72231	4.3379966568404e-13	9.68264302437355e-11	19.4851
230875_s_at	ATP11A	1.64336	8.9465	6.63775	4.1011270328197e-09	2.4987504884331e-07	10.5671
202587_s_at	AK1	1.6352	9.51794	8.32587	2.50957985348304e-12	4.3178367037448e-10	17.7735
208699_x_at	TKT	1.63139	9.48025	5.38005	7.86190550876152e-07	2.07174003939559e-05	5.47524
201939_at	PLK2	1.61959	6.90839	7.62371	5.57942952656996e-11	6.38203278228956e-09	14.75
220999_s_at	CYFIP2	1.61471	6.48343	7.48589	1.02282796635475e-10	1.07197043692098e-08	14.1595
229242_at	TNFSF15	1.60694	5.95186	7.77635	2.84778257906812e-11	3.56922965602756e-09	15.4055
203394_s_at	HES1	1.60375	9.29033	6.59519	4.92421415715079e-09	2.88828942032994e-07	10.3893
229103_at	WNT3	1.58691	4.56612	11.2213	7.89384220140252e-18	7.5804750237794e-15	30.1145
242488_at	CHRM3	1.58491	5.16412	6.76912	2.32804773798082e-09	1.56312317470637e-07	11.1176
219628_at	ZMAT3	1.584	7.30673	6.95888	1.0233325850552e-09	7.71103511581833e-08	11.9171
225686_at	SKA2	1.5819	6.19445	10.1831	6.9921440642958e-16	3.84968806462622e-13	25.7524
205016_at	TGFA	1.57818	6.63308	5.58666	3.40072224657588e-07	1.03942282552078e-05	6.28425
211148_s_at	ANGPT2	1.57807	5.53602	8.56983	8.52099617539062e-13	1.73515945593119e-10	18.8268
209071_s_at	RGS5	1.5779	10.3739	6.13347	3.51265874340116e-08	1.49875089647672e-06	8.48191
239072_at	EMB	1.56879	4.37248	6.98272	9.22628995695901e-10	7.09462180992008e-08	12.0179
215177_s_at	ITGA6	1.5624	6.65933	7.27759	2.54953552154194e-10	2.37112545700521e-08	13.2699
231009_at	PLA2G12B	1.55917	4.35115	9.87691	2.6676123399715e-15	1.25174677675504e-12	24.4482
236034_at	ANGPT2	1.55408	5.28909	9.90088	2.40167482370819e-15	1.13991216661359e-12	24.5505
203787_at	SSBP2	1.55373	8.26002	7.94424	1.35727726120759e-11	1.8682016649015e-09	16.1278
209493_at	PDZD2	1.55282	5.32836	8.23324	3.78146874823837e-12	6.17186517869593e-10	17.3737
229372_at	GOLT1A	1.55037	4.80545	8.07013	7.7807037632759e-12	1.14745928748911e-09	16.6702
229860_x_at	C4orf48	1.55024	8.81141	6.61969	4.43214589697989e-09	2.64474856248542e-07	10.4917
217523_at	CD44	1.54653	5.99347	6.9456	1.08405723260655e-09	8.08301874355741e-08	11.861
223169_s_at	RHOU	1.5407	6.15315	6.80975	1.95305898106829e-09	1.33966220108394e-07	11.2884
227240_at	NGEF	1.53273	5.08774	5.58479	3.42677407873546e-07	1.04506485992041e-05	6.27687
210910_s_at	POMZP3	1.53174	6.47906	6.03397	5.33622662723514e-08	2.12691897797703e-06	8.07656
224036_s_at	LMBR1	1.52548	6.14186	7.03313	7.41003709250204e-10	5.85052890364602e-08	12.2313
218613_at	PSD3	1.51514	7.19629	6.7812	2.20961033893476e-09	1.50068157443475e-07	11.1684
214633_at	SOX3	1.51329	4.44167	6.66849	3.59290219188193e-09	2.22431349639251e-07	10.6957
204082_at	PBX3	1.51232	9.18738	6.27897	1.89908176100391e-08	8.94170845577359e-07	9.07851
222921_s_at	HEY2	1.50861	5.63591	7.29668	2.3451518844429e-10	2.19588110576645e-08	13.3513
203780_at	MPZL2	1.5064	7.61588	5.332	9.53694209426232e-07	2.41897389372465e-05	5.28899
238326_at	ODF3B	1.50258	5.43255	5.56853	3.66186621355681e-07	1.10309357466863e-05	6.21277
212014_x_at	CD44	1.49117	7.82261	8.30169	2.79305561789759e-12	4.74624056089898e-10	17.6691
212951_at	GPR116	1.48936	7.69305	5.66603	2.45700997007392e-07	7.82849634986592e-06	6.59839
206110_at	HIST1H3H	1.48852	5.04072	6.5358	6.35302392798792e-09	3.59501750474202e-07	10.1418
229274_at	GNAS	1.48398	6.16793	6.44828	9.23802869596514e-09	4.94126838008405e-07	9.77811
226498_at	FLT1	1.48356	7.44904	6.37988	1.23674485486631e-08	6.24853048588668e-07	9.49481
232676_x_at	MYEF2	1.48136	6.37096	6.62112	4.40500610624642e-09	2.63758207047275e-07	10.4976
221669_s_at	ACAD8	1.48025	8.02529	5.4546	5.81823992928552e-07	1.61243343221468e-05	5.76568
225237_s_at	MSI2	1.47942	7.18893	5.3695	8.20298590416579e-07	2.14519250754096e-05	5.43428
229889_at	FAM211A	1.47586	5.5917	7.67865	4.3806338494801e-11	5.13890663484608e-09	14.9858
201050_at	PLD3	1.47365	8.56483	5.42744	6.49375273441626e-07	1.75812079896773e-05	5.65968
204844_at	ENPEP	1.47174	5.30384	5.67617	2.35676419910692e-07	7.55573478833245e-06	6.63867
224410_s_at	LMBR1	1.45934	7.04925	5.44278	6.10331868948545e-07	1.67680864035211e-05	5.71951
219719_at	HIGD1B	1.45338	5.66381	7.58216	6.69907369721528e-11	7.49660840593796e-09	14.5718
1557905_s_at	CD44	1.45131	7.15486	7.84193	2.13231606942599e-11	2.76017954403785e-09	15.6875
228315_at	ZMAT3	1.45061	6.88567	5.85519	1.12512778129512e-07	4.02459694606873e-06	7.354
204489_s_at	CD44	1.44747	8.61292	6.21657	2.47349648731179e-08	1.11993520230883e-06	8.8221
219522_at	FJX1	1.44721	5.53982	9.9193	2.21545790550148e-15	1.07626945049262e-12	24.6291
213109_at	TNIK	1.44319	5.45317	8.47816	1.27869772127197e-12	2.47893262931847e-10	18.431
226618_at	UBE2QL1	1.44058	5.52405	7.91957	1.51354695028071e-11	2.02918487720588e-09	16.0216
209835_x_at	CD44	1.43708	7.99032	8.34601	2.29552870342703e-12	4.0164943538395e-10	17.8604
227134_at	SYTL1	1.43543	6.81429	5.68201	2.30087729643334e-07	7.4168716785029e-06	6.66187
205862_at	GREB1	1.43362	3.4805	5.43552	6.2853010619997e-07	1.71312829540035e-05	5.69116
227506_at	SLC16A9	1.42776	8.17012	6.42502	1.02023756936402e-08	5.35815982394314e-07	9.68168
218484_at	NDUFA4L2	1.42445	6.36188	9.09192	8.4568162372264e-14	2.54895848820284e-11	21.0793
202525_at	PRSS8	1.41631	7.86232	5.71029	2.04825081342391e-07	6.73395070371923e-06	6.77434
204120_s_at	ADK	1.41281	6.01026	5.29105	1.12368944891702e-06	2.75262919539666e-05	5.13089
209460_at	ABAT	1.41236	10.08	8.067	7.88928403510882e-12	1.15933169274644e-09	16.6567
206574_s_at	PTP4A3	1.412	5.79524	8.8093	2.95171081430652e-13	7.08633689855575e-11	19.8605
222590_s_at	NLK	1.41028	5.65081	7.61574	5.77887690607704e-11	6.57375107665673e-09	14.7158
209962_at	EPOR	1.40722	6.71508	6.49806	7.46740287045703e-09	4.13639821421295e-07	9.98478
221884_at	MECOM	1.40422	5.77653	5.68685	2.25561230795535e-07	7.29464687624464e-06	6.68108
210916_s_at	CD44	1.4034	6.56148	6.38828	1.19326103226971e-08	6.08015949033894e-07	9.52956
231725_at	PCDHB2	1.40012	4.54267	7.24038	3.00028346756391e-10	2.71095635068089e-08	13.1114
209925_at	OCLN	1.39737	7.57267	6.10608	3.94196926392808e-08	1.63593705342093e-06	8.37011
232067_at	FAXC	1.39364	4.41711	6.5537	5.88382144608507e-09	3.36977307868503e-07	10.2163
210869_s_at	MCAM	1.39064	6.7786	7.86907	1.89163255895218e-11	2.48761730117237e-09	15.8042
225667_s_at	FAM84A	1.38308	5.83451	8.55251	9.20001765164839e-13	1.8531528238513e-10	18.752
211966_at	COL4A2	1.37954	7.39185	5.32954	9.63126051986871e-07	2.43840368269122e-05	5.2795
1553583_a_at	THRSP	1.37165	5.70519	9.39987	2.17202409217154e-14	7.79907746417733e-12	22.4045
212950_at	GPR116	1.36785	8.64504	6.19775	2.67836067079782e-08	1.19694315129063e-06	8.74491
209459_s_at	ABAT	1.36624	10.0784	5.60924	3.10080998152192e-07	9.61996593290643e-06	6.37346
238681_at	GDPD1	1.3636	6.10333	6.0887	4.24095343753571e-08	1.73731835611272e-06	8.29923
211340_s_at	MCAM	1.35965	7.53143	5.87166	1.05071098619281e-07	3.82264394298323e-06	7.42025
205523_at	HAPLN1	1.35869	3.50611	7.3299	2.02769726045151e-10	1.93400734769592e-08	13.4929
213624_at	SMPDL3A	1.35826	7.89671	6.54343	6.1487215639999e-09	3.50205737299652e-07	10.1735
225202_at	RHOBTB3	1.34086	8.62946	8.28595	2.99470336753659e-12	5.01749064710551e-10	17.6012
201468_s_at	NQO1	1.33379	9.08108	5.6	3.22031710654573e-07	9.94589037252003e-06	6.33691
228067_at	KIAA1211L	1.33369	7.38423	8.66713	5.53838111938262e-13	1.17884727609622e-10	19.2469
208700_s_at	TKT	1.33224	10.0165	6.60861	4.64829368495964e-09	2.74988525978565e-07	10.4454
204490_s_at	CD44	1.32441	7.83328	7.87111	1.87463709966965e-11	2.47314344270475e-09	15.813
223168_at	RHOU	1.31482	9.39238	6.95273	1.05102313612423e-09	7.89089061090506e-08	11.8911
238513_at	PRRG4	1.31455	7.14459	5.32325	9.87726609627048e-07	2.48999968811537e-05	5.25519
215785_s_at	CYFIP2	1.31168	8.31879	6.3473	1.42072290122659e-08	7.05967638512031e-07	9.36018
244747_at	NPNT	1.30804	5.85568	6.59827	4.85955730861542e-09	2.85441962936922e-07	10.4022
235186_at	LOC388692	1.30474	5.57774	6.47461	8.25509467253083e-09	4.49706628381023e-07	9.88737
1554300_a_at	SVOPL	1.30365	4.7142	6.25047	2.14291898813544e-08	9.90902057973981e-07	8.96129
217040_x_at	SOX15	1.29708	5.69035	5.69037	2.22321476153256e-07	7.20590322982449e-06	6.69507
218096_at	AGPAT5	1.29566	8.26218	5.81858	1.30962062341245e-07	4.59067609529458e-06	7.20703
215071_s_at	HIST1H2AC	1.29474	10.1463	7.41867	1.37393035576781e-10	1.36661286857317e-08	13.8721
211432_s_at	TYRO3	1.29401	5.70652	7.47892	1.05462567678465e-10	1.1024976726954e-08	14.1297
232761_at	COX4I2	1.29151	6.15318	8.21583	4.08427334139235e-12	6.63983854669741e-10	17.2986
209917_s_at	TP53TG1	1.28839	7.0581	7.60884	5.95705203271356e-11	6.7393027284066e-09	14.6862
219750_at	TMEM144	1.28166	4.3698	6.02441	5.55452533763974e-08	2.2032950505971e-06	8.0377
203395_s_at	HES1	1.28072	8.85536	6.23642	2.27423091610356e-08	1.03997582744922e-06	8.90359
208926_at	NEU1	1.27336	8.73997	6.4677	8.50243143892726e-09	4.59543064669664e-07	9.8587
229459_at	FAM19A5	1.27218	3.6916	8.70752	4.63160032682268e-13	1.02274156307748e-10	19.4212
219263_at	RNF128	1.27174	9.63039	6.98743	9.03928078213589e-10	6.96378771150629e-08	12.0378
220189_s_at	MGAT4B	1.26953	7.20573	5.87513	1.03564471467074e-07	3.77781600732322e-06	7.43424
224598_at	MGAT4B	1.26817	9.04448	8.44238	1.49825856775894e-12	2.79943850852805e-10	18.2765
215559_at	ABCC6	1.26636	5.74031	8.56958	8.53019566401159e-13	1.73515945593119e-10	18.8257
209035_at	MDK	1.26627	6.71337	5.47028	5.46036937046141e-07	1.53593346331378e-05	5.82695
207431_s_at	DEGS1	1.26607	8.71127	5.43965	6.18114928943533e-07	1.69031918946128e-05	5.70728
1552721_a_at	FGF1	1.25738	3.8872	8.77278	3.46947957662945e-13	8.03874867571509e-11	19.7029
203989_x_at	F2R	1.25631	5.61754	6.25778	2.07749892032525e-08	9.68241116444587e-07	8.99137
1553938_a_at	STK32A	1.25213	3.76869	7.21957	3.28602206034409e-10	2.91805825672664e-08	13.0228
239353_at	STK32A	1.24832	4.25244	7.16927	4.09348084487656e-10	3.50689013542505e-08	12.8089
1555517_at	GABRG3	1.24647	3.39445	7.23563	3.0631306422395e-10	2.75105885765631e-08	13.0912
226077_at	RNF145	1.24118	9.65726	10.2021	6.43830886174238e-16	3.64187791545107e-13	25.8327
205531_s_at	GLS2	1.23937	5.26996	9.0037	1.24900039312857e-13	3.46140759956094e-11	20.6991
209254_at	KLHDC10	1.23725	6.54255	6.20488	2.59880917593289e-08	1.16771085203261e-06	8.77416
202998_s_at	LOXL2	1.2353	6.12037	8.30518	2.75023000425859e-12	4.69277882503512e-10	17.6842
205436_s_at	H2AFX	1.23519	8.15758	5.44306	6.09636752124475e-07	1.67601400835393e-05	5.72061
202276_at	SHFM1	1.23517	9.2662	7.99449	1.08699923259277e-11	1.53192693895745e-09	16.3443
205534_at	PCDH7	1.23516	5.1887	6.15677	3.18414720605983e-08	1.37967461259002e-06	8.57713
227221_at	ZMAT3	1.22299	7.10066	6.51697	6.88659309713170e-09	3.84729713254292e-07	10.0634
226064_s_at	DGAT2	1.21821	6.82328	6.2674	1.99454874609929e-08	9.34856996284654e-07	9.03091
206222_at	TNFRSF10C	1.21563	4.65285	7.214	3.36695505743496e-10	2.97712366566727e-08	12.9991
205121_at	SGCB	1.21509	4.53567	8.11541	6.368803058313e-12	9.76052349530795e-10	16.8655
235836_at	MXRA7	1.21259	5.50074	6.25548	2.09787438106582e-08	9.76635026125715e-07	8.9819
204678_s_at	KCNK1	1.21161	6.55588	5.74044	1.8089400391552e-07	6.08278184339052e-06	6.8945
222505_at	LMBR1	1.20906	6.85847	8.62406	6.70185973288677e-13	1.40477103527966e-10	19.0609
201646_at	SCARB2	1.20885	8.67654	6.6185	4.45491585615953e-09	2.65449986217021e-07	10.4867
214803_at	CDH6	1.20712	5.8513	6.13342	3.51340631048717e-08	1.49875089647672e-06	8.48171
202007_at	NID1	1.20495	6.78376	6.53286	6.43355814014515e-09	3.63421226102618e-07	10.1295
218736_s_at	PALMD	1.20266	6.14669	6.95999	1.01838212587239e-09	7.7018412314375e-08	11.9218
202528_at	GALE	1.20259	6.17112	6.34157	1.45577879256903e-08	7.19921840497643e-07	9.33651
207813_s_at	FDXR	1.19914	6.40509	6.6463	3.95297662874847e-09	2.42541253983522e-07	10.6029
203023_at	NOP16	1.19659	6.08146	6.72203	2.85270156630787e-09	1.82630396554342e-07	10.92
203643_at	ERF	1.19472	6.4642	7.97357	1.19227784115711e-11	1.65533789600457e-09	16.2541
221638_s_at	STX16	1.19411	5.1858	7.23898	3.01868762386364e-10	2.72163030681662e-08	13.1054
214070_s_at	ATP10B	1.18711	5.17313	6.40313	1.12007824013905e-08	5.79591363033356e-07	9.59102
241703_at	RUNDC3B	1.1858	4.46301	6.43837	9.63763233480744e-09	5.12183722009271e-07	9.73698
218318_s_at	NLK	1.18516	6.41407	9.05157	1.0107862333255e-13	2.91876894634336e-11	20.9055
218007_s_at	RPS27L	1.18241	10.8926	8.53951	9.74515079664838e-13	1.95342966915535e-10	18.6959
231478_at	PDE4C	1.18207	3.58561	7.54865	7.76288945009664e-11	8.50273193800638e-09	14.4282
201222_s_at	RAD23B	1.18106	9.78908	7.70295	3.93585758781664e-11	4.72451649342188e-09	15.0901
219525_at	SLC47A1	1.18093	7.18197	5.95434	7.44593609469905e-08	2.82571859695062e-06	7.75376
210405_x_at	TNFRSF10B	1.17729	5.53336	11.1532	1.05585385274756e-17	9.68874958700112e-15	29.8318
210868_s_at	ELOVL6	1.17613	3.83547	7.80711	2.48644830470232e-11	3.16171370955015e-09	15.5377
224368_s_at	NDRG3	1.17588	6.55851	6.8735	1.48207434919454e-09	1.04614181369727e-07	11.5568
207306_at	TCF15	1.16549	5.39552	7.64822	5.00880461971174e-11	5.79351734346658e-09	14.8552
206273_at	SLMO1	1.16274	4.93158	8.97948	1.39019686082568e-13	3.80168205126322e-11	20.5947
222938_x_at	ENPP3	1.1614	5.72819	6.43425	9.80847742240587e-09	5.18593416393605e-07	9.71991
36920_at	MTM1	1.15516	6.07667	5.45576	5.79104184849922e-07	1.60813376630853e-05	5.7702
234980_at	TMEM56	1.15399	7.2322	6.7936	2.09435550849667e-09	1.42945821508022e-07	11.2204
221882_s_at	TMEM8A	1.15386	7.33592	8.81688	2.85425411495458e-13	7.01551876004879e-11	19.8933
214484_s_at	SIGMAR1	1.15255	6.85956	6.99322	8.8146062017782e-10	6.8161335934462e-08	12.0623
214157_at	GNAS	1.1524	8.58852	5.79859	1.42261163655816e-07	4.92817972385875e-06	7.12694
229823_at	RIMS2	1.15205	4.22183	5.99872	6.18519319487805e-08	2.40721190005749e-06	7.93349
212529_at	LSM12	1.1503	6.23556	6.47122	8.37567883921807e-09	4.54784339520834e-07	9.87328
226926_at	DMKN	1.14888	8.14474	5.75017	1.73775908064691e-07	5.88174473091417e-06	6.93334
224762_at	SERINC2	1.14798	6.86806	8.29303	2.90226167719055e-12	4.91160210804218e-10	17.6317
202111_at	SLC4A2	1.14679	7.17926	8.39944	1.81197017237234e-12	3.31069399680403e-10	18.0911
200604_s_at	PRKAR1A	1.14594	9.13139	5.65035	2.62034081416454e-07	8.25967429307607e-06	6.53618
234644_x_at	TNFRSF10C	1.14327	5.7665	11.1943	8.85578565054078e-18	8.31095356517683e-15	30.0028
1564706_s_at	GLS2	1.14295	4.43312	6.11298	3.82919205835075e-08	1.6036392258162e-06	8.39825
218045_x_at	PTMS	1.14259	6.30521	11.1143	1.2472094906927e-17	1.11958742389508e-14	29.67
225129_at	CPNE2	1.14232	7.28119	6.29172	1.79906738218976e-08	8.55862781253018e-07	9.13101
227084_at	DTNA	1.14105	7.27774	6.35164	1.39470555634623e-08	6.93874416122949e-07	9.37812
202609_at	EPS8	1.1397	9.00546	7.50992	9.20332479350798e-11	9.84541167612241e-09	14.2624
232737_s_at	ENPP3	1.13581	3.41778	6.02445	5.55363114327015e-08	2.2032950505971e-06	8.03786
216180_s_at	SYNJ2	1.13545	5.92128	6.21837	2.45472008349192e-08	1.11265374761396e-06	8.82949
200701_at	NPC2	1.13479	11.9045	7.66207	4.71252570375806e-11	5.49701479901925e-09	14.9146
234331_s_at	FAM84A	1.13366	4.91504	8.10904	6.55073180900799e-12	9.87223972953894e-10	16.838
211833_s_at	BAX	1.13322	6.39819	5.3181	1.00836361092324e-06	2.53583182617864e-05	5.23526
50314_i_at	C20orf27	1.13288	6.41101	9.10146	8.1074750959311e-14	2.49837290400211e-11	21.1205
228302_x_at	CAMK2N1	1.13045	4.32802	6.13919	3.42903143690315e-08	1.46882775024939e-06	8.50528
213745_at	ATRNL1	1.13031	3.50754	5.70817	2.06619916235956e-07	6.77793529670898e-06	6.7659
214481_at	HIST1H2AM	1.12817	4.83631	5.63042	2.84331240678342e-07	8.88115727785988e-06	6.45724
217785_s_at	YKT6	1.12786	5.48414	6.74467	2.58718619167179e-09	1.69845277285697e-07	11.015
229815_at	TMEM161B-AS1	1.12775	4.70513	7.14389	4.57302690869367e-10	3.86163599469709e-08	12.7011
206489_s_at	DLGAP1	1.1229	3.73327	8.28785	2.96961432275708e-12	5.00507282569829e-10	17.6094
210241_s_at	TP53TG1	1.1217	6.71661	5.64819	2.64356405638966e-07	8.30751069866806e-06	6.52765
1557078_at	SLFN5	1.1166	4.80765	6.39922	1.13891690206346e-08	5.86146350234111e-07	9.57482
204866_at	PHF16	1.11621	6.57302	5.44412	6.07039475382543e-07	1.6722135461622e-05	5.72473
221082_s_at	NDRG3	1.11392	6.0582	6.71697	2.91563063607176e-09	1.85508683906489e-07	10.8987
230876_at	ZNF883	1.11309	3.6789	5.36159	8.46805041702207e-07	2.20057398281997e-05	5.40361
226925_at	ACPL2	1.11299	8.06623	5.52057	4.4518952996413e-07	1.29659814655485e-05	6.02408
1554757_a_at	INPP5A	1.11214	5.56971	5.33458	9.43855472244056e-07	2.39991527188262e-05	5.29899
203409_at	DDB2	1.11048	6.37583	6.72641	2.79925546603255e-09	1.80327076378911e-07	10.9384
227029_at	FAM177A1	1.10965	8.51969	6.85515	1.60471085135607e-09	1.12310720652621e-07	11.4795
208478_s_at	BAX	1.10921	6.04165	7.05153	6.83970313077834e-10	5.45929427080524e-08	12.3092
214786_at	MAP3K1	1.1074	5.1591	5.67323	2.38537399770399e-07	7.64152432018547e-06	6.627
218720_x_at	SEZ6L2	1.10713	5.11541	6.91072	1.26123635488450e-09	9.11217730172294e-08	11.7137
207439_s_at	SLC35A2	1.10654	5.23476	5.9123	8.87244115935201e-08	3.30957283462622e-06	7.58399
204726_at	CDH13	1.10643	4.99419	7.57516	6.90849642788611e-11	7.68928687322645e-09	14.5418
202588_at	AK1	1.1059	6.657	9.7277	5.13341335810921e-15	2.20806289371254e-12	23.8104
226112_at	SGCB	1.10513	7.89421	7.33014	2.02551920461053e-10	1.93400734769592e-08	13.494
211603_s_at	ETV4	1.10487	5.68731	8.1354	5.82981519024739e-12	9.01612579216799e-10	16.9517
203198_at	CDK9	1.10425	6.31117	5.35359	8.74462145990797e-07	2.26106232901678e-05	5.37262
218839_at	HEY1	1.10259	7.12679	7.38774	1.57360245082677e-10	1.53614104023617e-08	13.7399
213926_s_at	AGFG1	1.10256	4.85441	6.53774	6.30028018412485e-09	3.5735916159762e-07	10.1499
203210_s_at	RFC5	1.10068	5.91503	6.49239	7.65050094348219e-09	4.2121618061228e-07	9.96125
202817_s_at	SS18	1.10066	7.27973	7.78543	2.73594578066225e-11	3.44437222929531e-09	15.4445
218795_at	ACP6	1.0991	8.2063	6.1594	3.14895126248442e-08	1.36729384313112e-06	8.58791
215380_s_at	GGCT	1.09878	9.04219	8.80396	3.02224743172348e-13	7.17227949414698e-11	19.8375
222831_at	SAP30L	1.09746	5.0623	5.57724	3.53404893064565e-07	1.07539780761349e-05	6.24709
218324_s_at	SPATS2	1.09228	7.0733	9.36801	2.49961785066352e-14	8.74717965317363e-12	22.2676
209294_x_at	TNFRSF10B	1.09032	5.81241	9.48526	1.49100600549713e-14	5.70075101712899e-12	22.7712
225025_at	IGSF8	1.08913	6.60028	7.92464	1.47997579018921e-11	2.0095508596069e-09	16.0434
201898_s_at	UBE2A	1.08911	8.35181	7.6883	4.19828876543261e-11	4.9959636308648e-09	15.0272
226530_at	BMF	1.08499	6.97363	7.86505	1.92545144613275e-11	2.51606539763164e-09	15.7869
226899_at	UNC5B	1.08391	6.06154	7.66092	4.73629060556965e-11	5.50917318241655e-09	14.9097
205535_s_at	PCDH7	1.07833	4.02886	6.12717	3.607163940217e-08	1.52926715178009e-06	8.45617
227491_at	ELOVL6	1.07804	4.55362	8.1097	6.5317015884865e-12	9.87223972953894e-10	16.8408
241382_at	PCP4L1	1.07542	4.21803	6.14183	3.39111282443715e-08	1.45409368493752e-06	8.51606
201899_s_at	UBE2A	1.07477	9.16435	8.95403	1.55585482416856e-13	4.17181254898651e-11	20.4849
206527_at	ABAT	1.07424	5.84827	9.05176	1.00994655469689e-13	2.91876894634336e-11	20.9063
204119_s_at	ADK	1.06927	8.79986	9.10844	7.86118392584794e-14	2.44069073571458e-11	21.1506
212063_at	CD44	1.06875	10.7414	6.61421	4.53788787567355e-09	2.69615833165738e-07	10.4687
206866_at	CDH4	1.06792	4.71253	8.25154	3.48736607597483e-12	5.7372034810848e-10	17.4527
203037_s_at	MTSS1	1.06711	8.24034	5.6359	2.7802549870699e-07	8.70394762555553e-06	6.47892
214596_at	CHRM3	1.06611	4.91546	6.93584	1.13096545681932e-09	8.32459119580035e-08	11.8198
221962_s_at	UBE2H	1.06551	7.03467	5.43146	6.38916513822163e-07	1.73685185024744e-05	5.67534
210886_x_at	TP53TG1	1.06493	7.61382	8.1861	4.65854415831342e-12	7.39866399727832e-10	17.1703
235733_at	GXYLT2	1.06482	7.17757	6.86029	1.5693319852905e-09	1.10208206919389e-07	11.5011
208712_at	CCND1	1.06294	9.00581	6.86647	1.52792107963885e-09	1.07482870769211e-07	11.5271
214958_s_at	TMC6	1.06276	5.88085	6.37968	1.2378122048423e-08	6.24853048588668e-07	9.49398
222477_s_at	TM7SF3	1.05996	8.79828	7.4182	1.37677318995094e-10	1.36661286857317e-08	13.87
213435_at	SATB2	1.05903	4.88174	9.55302	1.10640685384728e-14	4.39296713614576e-12	23.062
204681_s_at	RAPGEF5	1.05809	6.88938	7.20877	3.44473427002183e-10	3.03290857594908e-08	12.9769
1555950_a_at	CD55	1.0562	8.2548	5.46019	5.68803718728741e-07	1.58700080793689e-05	5.78752
223677_at	ATG10	1.05617	6.37245	5.54703	3.99740822319334e-07	1.18922894640002e-05	6.12808
209695_at	PTP4A3	1.0541	6.31801	5.83762	1.2102065139626e-07	4.30060736497914e-06	7.28344
205532_s_at	CDH6	1.05252	3.85755	6.78225	2.19962991311605e-09	1.49636438224549e-07	11.1728
230204_at	HAPLN1	1.05124	4.01656	7.0325	7.43031229526548e-10	5.8544174278138e-08	12.2286
222594_s_at	SPATS2	1.05081	5.74414	10.5563	1.38066130392767e-16	9.04946781318812e-14	27.3316
226132_s_at	MANEAL	1.0484	5.68526	7.89107	1.71649923799645e-11	2.27908048342725e-09	15.8989
206756_at	CHST7	1.04699	6.26008	6.31612	1.62202125658629e-08	7.86128213007249e-07	9.23155
227852_at	RP9	1.04674	6.95987	6.70374	3.08672699364452e-09	1.93909492207689e-07	10.8433
223594_at	TMEM117	1.04374	6.34079	7.33208	2.00842220707902e-10	1.9286925162073e-08	13.5022
223298_s_at	NT5C3	1.04371	8.46276	5.89759	9.43286081096457e-08	3.49024302389928e-06	7.52468
215321_at	RUNDC3B	1.04313	4.46175	6.19425	2.71825808825242e-08	1.20823499718199e-06	8.73057
220482_s_at	SERGEF	1.04303	6.64676	6.09317	4.1620420653469e-08	1.71008162193402e-06	8.31744
238916_at	LOC400027	1.04255	4.91759	6.64682	3.9441113518337e-09	2.42357425671531e-07	10.605
222067_x_at	HIST1H2BD	1.04197	8.12507	8.74613	3.90384626868778e-13	8.85722659191893e-11	19.5879
209911_x_at	HIST1H2BD	1.0399	9.14132	6.18079	2.87719992341422e-08	1.26796388940815e-06	8.67545
225725_at	ZMAT3	1.03986	7.77284	5.4611	5.66709356774043e-07	1.58329698709544e-05	5.79108
203792_x_at	PCGF2	1.03824	6.40266	8.15882	5.25613764317739e-12	8.22127620074711e-10	17.0527
205279_s_at	GLRB	1.03295	4.91701	6.92179	1.20207475913323e-09	8.76983622418524e-08	11.7605
224785_at	UBALD2	1.03227	6.58592	6.51726	6.87814294125484e-09	3.84729713254292e-07	10.0646
225615_at	IFFO2	1.03132	7.19805	5.74957	1.74207694444296e-07	5.89153016108787e-06	6.93094
208698_s_at	NONO	1.02982	8.87444	5.39113	7.51862206999674e-07	1.995285739951e-05	5.5183
223961_s_at	CISH	1.02964	6.68028	5.26935	1.22552899187411e-06	2.94733655570516e-05	5.04729
202382_s_at	GNPDA1	1.02842	8.6468	9.07273	9.20517488022186e-14	2.7544151183261e-11	20.9967
219671_at	HPCAL4	1.02788	4.06901	5.46692	5.53525186986633e-07	1.55382158709987e-05	5.8138
1553691_at	B3GALNT2	1.02756	4.08942	6.6202	4.42251587969987e-09	2.64282124776334e-07	10.4938
216959_x_at	NRCAM	1.02548	5.28249	7.27007	2.63487778186058e-10	2.43404940148476e-08	13.2379
222777_s_at	WHSC1	1.02541	6.62288	6.09812	4.07627293600569e-08	1.68153384961521e-06	8.33763
1554576_a_at	ETV4	1.02519	4.85839	7.49131	9.98758970511618e-11	1.05208556554429e-08	14.1827
224411_at	PLA2G12B	1.02516	5.24908	8.65621	5.81274806242108e-13	1.2309015679054e-10	19.1997
204679_at	KCNK1	1.02224	8.19109	5.73471	1.85221901758046e-07	6.20305595238847e-06	6.87163
205120_s_at	SGCB	1.02208	7.69001	7.63386	5.33571581666731e-11	6.12174849926758e-09	14.7936
207824_s_at	MAZ	1.0216	5.27101	6.87444	1.47604360283826e-09	1.0436689810274e-07	11.5608
218705_s_at	SNX24	1.01952	7.32724	8.00072	1.05747792474801e-11	1.50056480916218e-09	16.3711
200787_s_at	PEA15	1.01913	8.05682	8.35518	2.20418660966565e-12	3.90632951385938e-10	17.9
40687_at	GJA4	1.01846	6.1669	5.70219	2.11768400903646e-07	6.9346174294324e-06	6.7421
210470_x_at	NONO	1.01695	9.27934	5.38076	7.83937824222704e-07	2.06844374285164e-05	5.478
215300_s_at	FMO5	1.01605	4.00882	6.57025	5.48054028419418e-09	3.16957913102563e-07	10.2853
215037_s_at	BCL2L1	1.01396	5.65347	6.5557	5.8335592141022e-09	3.35028039816303e-07	10.2247
219773_at	NOX4	1.01361	4.33472	7.25002	2.87630462498924e-10	2.62188182957353e-08	13.1525
234689_at	PTCHD4	1.01361	4.40488	6.25204	2.1286406723057e-08	9.87617520017072e-07	8.96778
206490_at	DLGAP1	1.01122	3.81095	7.50124	9.56140141970701e-11	1.0097671325421e-08	14.2252
202718_at	IGFBP2	1.00969	6.15433	5.61301	3.05339263035383e-07	9.49425767207837e-06	6.38835
229876_at	PHKA1	1.009	6.3606	6.51367	6.98469679615582e-09	3.88704966042672e-07	10.0497
205481_at	ADORA1	1.007	5.44758	7.20604	3.48611985077644e-10	3.05631309974759e-08	12.9653
211692_s_at	BBC3	1.00615	6.06224	6.07257	4.53835410094265e-08	1.84632495557354e-06	8.23353
218634_at	PHLDA3	1.00416	6.44438	7.31756	2.14026385079811e-10	2.02701640346345e-08	13.4403
206832_s_at	SEMA3F	1.00166	4.87926	5.57412	3.57931451993629e-07	1.08676937111566e-05	6.2348
233520_s_at	CMYA5	1.00142	7.449	6.34618	1.4274753128525e-08	7.08470409779064e-07	9.35557
219742_at	PRR7	1.00105	4.50418	8.95449	1.55270145644615e-13	4.17181254898651e-11	20.4869
205880_at	PRKD1	-1.00174	7.19201	-6.36619	1.31098899152164e-08	6.56974131394454e-07	9.43821
230519_at	FAM124A	-1.01321	6.3747	-8.34191	2.33751648400052e-12	4.07270329847398e-10	17.8427
201842_s_at	EFEMP1	-1.01398	10.8876	-5.51378	4.57661883463664e-07	1.32526172186992e-05	5.9974
229492_at	VANGL1	-1.01423	6.57432	-5.87235	1.04771975022009e-07	3.81512272009156e-06	7.42301
230744_at	FSTL1	-1.01503	5.79546	-5.9018	9.26902985985457e-08	3.44505895592237e-06	7.54165
229554_at	LUM	-1.02082	4.51775	-6.16989	3.01273358616515e-08	1.31645299442876e-06	8.6308
226304_at	HSPB6	-1.02176	5.67413	-5.57023	3.63654773366838e-07	1.0976898067717e-05	6.21947
221185_s_at	IQCG	-1.02621	6.83816	-9.15848	6.30210498864481e-14	2.04907733304024e-11	21.3661
202443_x_at	NOTCH2	-1.0275	10.9242	-6.23689	2.26968017948955e-08	1.03904549502951e-06	8.90553
242064_at	SDK2	-1.03764	5.90722	-5.99886	6.1816496164632e-08	2.40721190005749e-06	7.93404
209692_at	EYA2	-1.03941	6.97619	-5.66133	2.50484088698993e-07	7.96246302898192e-06	6.57975
228813_at	HDAC4	-1.04028	6.75444	-5.71748	1.98845395674496e-07	6.57926516313057e-06	6.80299
203661_s_at	TMOD1	-1.04143	7.57354	-8.09187	7.06748580411794e-12	1.05738293952696e-09	16.764
235867_at	GSTM3	-1.04745	7.91203	-5.33744	9.33065610390067e-07	2.3827506648013e-05	5.31007
219747_at	NDNF	-1.04814	5.36013	-6.52791	6.57140318590308e-09	3.70700753764339e-07	10.109
209105_at	NCOA1	-1.05141	6.61642	-7.40132	1.48260297874447e-10	1.45073755453307e-08	13.7979
204730_at	RIMS3	-1.05145	5.95048	-7.02713	7.60593124856636e-10	5.97094522903138e-08	12.2059
229404_at	TWIST2	-1.05838	5.28947	-8.36453	2.1148422363041e-12	3.78044071271451e-10	17.9404
205752_s_at	GSTM5	-1.05996	6.72995	-8.52519	1.03834538966336e-12	2.0713234867328e-10	18.634
206170_at	ADRB2	-1.06462	5.71121	-5.49042	5.03204569284794e-07	1.43500181488101e-05	5.90581
209106_at	NCOA1	-1.06481	7.95418	-7.04065	7.17128767523729e-10	5.68376165016455e-08	12.2631
229121_at	CMKLR1	-1.06801	6.4142	-6.7939	2.09166106234312e-09	1.42945821508022e-07	11.2217
219049_at	CSGALNACT1	-1.0711	10.5901	-5.46092	5.6712869209904e-07	1.58339723345812e-05	5.79037
235988_at	GPR110	-1.07319	5.55939	-5.27136	1.2157102237942e-06	2.92713249394367e-05	5.05504
205221_at	HGD	-1.07453	8.477	-5.26863	1.229040363907e-06	2.95234227730145e-05	5.04453
225136_at	PLEKHA2	-1.0759	9.57264	-5.73803	1.82702025993482e-07	6.12860662822815e-06	6.88488
204635_at	RPS6KA5	-1.07691	6.90538	-7.0321	7.44331763156527e-10	5.8544174278138e-08	12.2269
220114_s_at	STAB2	-1.07852	5.60898	-7.93634	1.40542844212564e-11	1.91532530233314e-09	16.0938
204223_at	PRELP	-1.07914	6.92284	-5.53031	4.27905887699299e-07	1.25404668706651e-05	6.06232
41037_at	TEAD4	-1.07951	6.70934	-6.43782	9.66021349580877e-09	5.12723902162508e-07	9.73471
228636_at	BHLHE22	-1.07989	5.31915	-7.22892	3.15436497748313e-10	2.81933318214742e-08	13.0626
214222_at	DNAH7	-1.08269	6.12356	-6.92862	1.16699368209095e-09	8.52896816187284e-08	11.7893
231077_at	C1orf192	-1.08314	5.23978	-5.82503	1.27504378470107e-07	4.48852370005637e-06	7.23293
227899_at	VIT	-1.0861	5.64389	-7.21767	3.31339153321196e-10	2.93604885366784e-08	13.0147
228772_at	HNMT	-1.0982	5.59678	-5.80682	1.37499867991858e-07	4.77927781901329e-06	7.15989
211653_x_at	AKR1C2	-1.10072	7.80817	-6.22145	2.42297164146594e-08	1.10189171796314e-06	8.84212
224694_at	ANTXR1	-1.10217	10.2681	-5.64961	2.62823268356304e-07	8.2719216617659e-06	6.53327
212715_s_at	MICAL3	-1.10381	6.59995	-8.03007	9.28831203043024e-12	1.33638421140263e-09	16.4976
229265_at	SKI	-1.10501	9.23558	-7.89809	1.66408167357239e-11	2.21661046925241e-09	15.9291
212377_s_at	NOTCH2	-1.10628	9.84509	-6.15577	3.19762398524217e-08	1.38406171092877e-06	8.57304
1558552_s_at	C3orf55	-1.10712	4.74453	-5.44179	6.12796132007687e-07	1.68035585206017e-05	5.71562
200632_s_at	NDRG1	-1.11427	9.64757	-7.61584	5.77619583798026e-11	6.57375107665673e-09	14.7163
226625_at	TGFBR3	-1.11466	8.54031	-5.31436	1.02359725849455e-06	2.56632675136706e-05	5.2208
230132_at	LOC100505495	-1.11702	6.46501	-7.11362	5.21840338954255e-10	4.33568473167768e-08	12.5725
212730_at	SYNM	-1.1176	8.2046	-7.68639	4.23369275052215e-11	5.0185620212979e-09	15.019
225168_at	FRMD4A	-1.12389	7.03544	-8.8769	2.18855814988553e-13	5.69902387190598e-11	20.1522
207943_x_at	PLAGL1	-1.12399	6.11738	-7.58669	6.5667120466662e-11	7.36845762345075e-09	14.5913
231906_at	HOXD8	-1.1259	6.0383	-5.90877	9.00411585503699e-08	3.35263260596972e-06	7.56973
201148_s_at	TIMP3	-1.12595	9.01413	-7.03828	7.24571652487464e-10	5.73175043029978e-08	12.2531
235457_at	MAML2	-1.13018	8.52802	-6.70869	3.02163311172103e-09	1.90201670857159e-07	10.864
226342_at	SPTBN1	-1.13209	7.17568	-6.71755	2.90829705772710e-09	1.85327639513464e-07	10.9012
211682_x_at	UGT2B28	-1.13312	6.08354	-6.9613	1.01262423295574e-09	7.68645081827967e-08	11.9274
212915_at	PDZRN3	-1.13358	5.00066	-5.33519	9.4153959502447e-07	2.39990322021653e-05	5.30136
214591_at	KLHL4	-1.13411	4.34969	-6.91258	1.2510667162879e-09	9.07913847375683e-08	11.7216
223392_s_at	TSHZ3	-1.13424	7.41837	-5.38807	7.61197206948246e-07	2.01617166558781e-05	5.5064
214162_at	LOC284244	-1.13566	5.82843	-5.3723	8.11101458859729e-07	2.12517846070398e-05	5.44515
212097_at	CAV1	-1.13741	11.3645	-5.59718	3.25759080792404e-07	1.00384848680304e-05	6.32579
205721_at	GFRA2	-1.14483	7.02894	-5.31707	1.01252211389068e-06	2.54319194944574e-05	5.23129
226847_at	FST	-1.14517	4.23072	-8.46547	1.35262139918242e-12	2.56508833525675e-10	18.3762
218880_at	FOSL2	-1.14739	5.68418	-6.10992	3.87889999555659e-08	1.61952899410029e-06	8.38575
219277_s_at	OGDHL	-1.14761	7.82398	-5.36981	8.19258494792179e-07	2.1438302297499e-05	5.4355
203386_at	TBC1D4	-1.14867	10.2193	-6.65411	3.82238222331821e-09	2.35227465197435e-07	10.6355
202822_at	LPP	-1.15401	9.51927	-6.81914	1.87534431239306e-09	1.2917696844204e-07	11.3279
226932_at	SSPN	-1.1559	8.86887	-5.70813	2.06655378358477e-07	6.77793529670898e-06	6.76573
227478_at	SETBP1	-1.15993	8.09954	-6.11172	3.84953701946033e-08	1.60996155923642e-06	8.39312
205407_at	RECK	-1.16048	7.41526	-6.83556	1.7467095087852e-09	1.21018247896421e-07	11.397
228143_at	CP	-1.17594	4.96287	-5.30765	1.05146396856775e-06	2.62028374496487e-05	5.19491
228399_at	OSR1	-1.17678	4.73502	-11.6353	1.35775233262777e-18	1.64899020797643e-15	31.8242
203888_at	THBD	-1.1815	7.42	-5.52786	4.32193954879675e-07	1.2639224489268e-05	6.05269
212646_at	RFTN1	-1.18293	10.396	-7.30258	2.28540384731879e-10	2.14479956971215e-08	13.3764
204722_at	SCN3B	-1.1837	5.55496	-6.20431	2.60510739384236e-08	1.16926847406448e-06	8.77181
206227_at	CILP	-1.18375	6.21417	-6.66278	3.68237309897367e-09	2.27629090383114e-07	10.6718
205578_at	ROR2	-1.18408	5.51347	-5.83207	1.23840220599748e-07	4.38947144139519e-06	7.26115
217525_at	OLFML1	-1.18618	5.98835	-6.25121	2.13619610390954e-08	9.88900736757139e-07	8.96434
219511_s_at	SNCAIP	-1.18891	6.1597	-10.8059	4.6925038144245e-17	3.58828814831539e-14	28.3815
1552496_a_at	COBL	-1.19171	5.44845	-6.72875	2.77117808895693e-09	1.79077084236774e-07	10.9482
225450_at	AMOTL1	-1.19188	8.69862	-7.18467	3.82726504653358e-10	3.32015242786788e-08	12.8744
219945_at	DDX25	-1.1927	5.82767	-6.00773	5.95648612729325e-08	2.34225342826152e-06	7.96999
227209_at	CNTN1	-1.19432	4.82201	-8.13989	5.71515494143504e-12	8.87202605250665e-10	16.971
235521_at	HOXA3	-1.20215	5.10477	-5.6564	2.55604281142464e-07	8.09407023099368e-06	6.56019
214036_at	EFNA5	-1.20901	6.25623	-13.4605	7.28953599279669e-22	2.31543699808118e-18	39.114
227610_at	TSPAN11	-1.21119	6.38828	-12.9365	6.07925109462877e-21	1.25515257725253e-17	37.0649
235209_at	SBSPON	-1.21347	5.57519	-8.47451	1.29955171489241e-12	2.50758826930151e-10	18.4152
203638_s_at	FGFR2	-1.21373	10.0288	-6.58651	5.11114436303571e-09	2.98099553930556e-07	10.3531
216594_x_at	AKR1C1	-1.21454	8.57143	-8.89631	2.00844767723437e-13	5.2824732443337e-11	20.236
207016_s_at	ALDH1A2	-1.21818	5.69003	-6.13216	3.53209660020267e-08	1.50516888454251e-06	8.47656
226824_at	CPXM2	-1.21829	7.11201	-10.0907	1.04662174171349e-15	5.470652098807e-13	25.3595
227550_at	GFRA1	-1.22111	5.91823	-5.65313	2.59052700424042e-07	8.18444006014534e-06	6.54724
227530_at	AKAP12	-1.22248	8.68975	-5.86548	1.07805379075704e-07	3.89126531308833e-06	7.39538
219064_at	ITIH5	-1.22351	7.88503	-7.09788	5.58898960571116e-10	4.60650993590082e-08	12.5058
228952_at	ENPP1	-1.22434	6.49817	-6.58126	5.22756201206571e-09	3.03176570455378e-07	10.3312
211737_x_at	PTN	-1.22455	6.49729	-6.24719	2.17284604039887e-08	1.00026010642353e-06	8.94783
213568_at	OSR2	-1.23381	4.77684	-6.37331	1.27181036480917e-08	6.38891306497143e-07	9.46767
217853_at	TNS3	-1.2412	10.6513	-6.56392	5.63148393146684e-09	3.24324778217657e-07	10.2589
210517_s_at	AKAP12	-1.24296	9.43528	-6.08708	4.26986109156298e-08	1.74569677281099e-06	8.29265
218901_at	PLSCR4	-1.24537	9.25044	-6.9591	1.02231819766656e-09	7.71103511581833e-08	11.9181
214434_at	HSPA12A	-1.24538	6.90764	-5.84352	1.18095976777938e-07	4.21481172782317e-06	7.30712
213839_at	CLMN	-1.24644	7.03808	-6.21299	2.51119804648644e-08	1.13451751568451e-06	8.80743
200986_at	SERPING1	-1.24714	8.6804	-6.22094	2.42818183609966e-08	1.10304634277297e-06	8.84004
204723_at	SCN3B	-1.24735	5.61478	-6.17517	2.94623462285289e-08	1.29395076322838e-06	8.65245
204682_at	LTBP2	-1.24931	9.91024	-5.44144	6.13653752142709e-07	1.68146014513795e-05	5.71427
205100_at	GFPT2	-1.25415	6.18113	-7.30949	2.21724466509155e-10	2.09511862598685e-08	13.4059
238617_at	KIF26B	-1.25548	5.83888	-6.40824	1.09594610805703e-08	5.70679730643115e-07	9.61217
238577_s_at	TSHZ2	-1.26096	5.49067	-5.86128	1.09703380440292e-07	3.95286360254883e-06	7.37848
203662_s_at	TMOD1	-1.26561	7.66747	-9.49297	1.44118448510395e-14	5.58303154372775e-12	22.8043
227458_at	CD274	-1.27093	6.24441	-6.14232	3.38409946839032e-08	1.45259479571977e-06	8.51807
204400_at	EFS	-1.27462	7.20779	-6.63159	4.21115154491399e-09	2.54226726234113e-07	10.5414
231001_at	FIBIN	-1.27862	4.9456	-6.18926	2.77613782453779e-08	1.23131105465778e-06	8.71013
204438_at	MRC1	-1.2818	7.80408	-5.71791	1.98500752778509e-07	6.57312877665033e-06	6.80467
227300_at	TMEM119	-1.28245	5.933	-6.7028	3.09932106790679e-09	1.93909492207689e-07	10.8394
225123_at	SESN3	-1.28287	9.18067	-6.2531	2.11910165781369e-08	9.8429769129472e-07	8.97213
225163_at	FRMD4A	-1.28654	6.93442	-5.98453	6.56341990644027e-08	2.53292802052933e-06	7.87598
200862_at	DHCR24	-1.29351	7.12015	-5.68321	2.28961099759747e-07	7.38732822990642e-06	6.66662
201150_s_at	TIMP3	-1.29691	11.0879	-5.85809	1.11163431664927e-07	3.99501443319394e-06	7.36569
228090_at	NMNAT3	-1.30475	6.86089	-8.67507	5.34700612521269e-13	1.15360260389479e-10	19.2812
236783_at	KCNIP4	-1.30561	7.01061	-5.43345	6.33808785529361e-07	1.72637639715461e-05	5.68309
227705_at	TCEAL7	-1.30587	5.91463	-5.57289	3.5973974479894e-07	1.09139924234608e-05	6.22993
207002_s_at	PLAGL1	-1.30737	6.35117	-6.57226	5.433505064875e-09	3.14678435685671e-07	10.2937
227337_at	ANKRD37	-1.30814	8.49259	-5.46794	5.51226560282085e-07	1.5484216567162e-05	5.81782
212724_at	RND3	-1.31544	7.50458	-6.31246	1.64747066829322e-08	7.97526451416553e-07	9.21644
207415_at	PLA2R1	-1.31696	4.61364	-6.08285	4.34650743219961e-08	1.77527528583401e-06	8.2754
206498_at	OCA2	-1.32205	7.61806	-6.14505	3.34541134787327e-08	1.43900429559036e-06	8.52922
238633_at	EPC1	-1.32506	5.70946	-6.4817	8.00845161832482e-09	4.38003963808592e-07	9.91683
211470_s_at	SULT1C2	-1.32574	7.70117	-5.95317	7.48220462067578e-08	2.83451995781252e-06	7.74906
226522_at	PODN	-1.32692	6.3533	-9.22464	4.70545625642833e-14	1.56695488061851e-11	21.6509
227174_at	WDR72	-1.33226	10.394	-6.42335	1.02756745493496e-08	5.38468818738953e-07	9.67473
229313_at	ANO5	-1.33732	6.54277	-7.64624	5.05268611054866e-11	5.82794881460575e-09	14.8467
223358_s_at	PDE7A	-1.33872	8.53788	-10.2411	5.43107761939141e-16	3.11479844635457e-13	25.9984
214844_s_at	DOK5	-1.34689	7.21712	-5.63133	2.83277720513989e-07	8.85494845812577e-06	6.46083
244455_at	KCNT2	-1.35227	5.38559	-5.86684	1.0719729844208e-07	3.87270170128503e-06	7.40086
231018_at	PALM3	-1.3542	6.73389	-6.29945	1.74104338868735e-08	8.34024415882443e-07	9.16283
204719_at	ABCA8	-1.35566	8.54082	-5.75248	1.72127447975832e-07	5.84031118263436e-06	6.94256
204037_at	LPAR1	-1.35616	6.9859	-11.0722	1.49371963939319e-17	1.31234393764815e-14	29.4946
203139_at	DAPK1	-1.36098	8.22268	-7.91458	1.54723902734755e-11	2.0676421086169e-09	16.0001
219528_s_at	BCL11B	-1.36377	5.4752	-5.7509	1.73252883620679e-07	5.86885260323929e-06	6.93625
235228_at	CCDC85A	-1.3761	7.32132	-6.18786	2.79255789971413e-08	1.23520072740369e-06	8.70441
227662_at	SYNPO2	-1.37845	6.82848	-5.82308	1.2853876812614e-07	4.52108292353722e-06	7.22511
207173_x_at	CDH11	-1.38069	6.61207	-5.29267	1.11646258810122e-06	2.73928043080593e-05	5.1371
1553559_at	TMEM171	-1.38483	6.92781	-7.16758	4.12378172363402e-10	3.5255345489445e-08	12.8017
228224_at	PRELP	-1.38706	6.55765	-9.44403	1.78792422060777e-14	6.53351812757137e-12	22.5942
235616_at	TSHZ2	-1.39569	5.86186	-9.1174	7.55607103310596e-14	2.36373364522761e-11	21.1892
227955_s_at	EFNA5	-1.39935	5.34771	-8.70963	4.58849325825359e-13	1.01867017265089e-10	19.4303
202965_s_at	CAPN6	-1.40654	4.99821	-8.75512	3.75156737404756e-13	8.55875533572078e-11	19.6267
201621_at	NBL1	-1.41637	7.48439	-11.5681	1.80494537280185e-18	2.12947455083163e-15	31.5478
203911_at	RAP1GAP	-1.41928	10.6115	-7.08053	6.02798249502145e-10	4.87110530659336e-08	12.4322
224061_at	INMT	-1.42164	6.93855	-8.87307	2.22593693715055e-13	5.69902387190598e-11	20.1357
223058_at	FAM107B	-1.42568	7.9128	-6.62257	4.37775610695917e-09	2.63130542830663e-07	10.5037
229302_at	TMEM178A	-1.43875	7.3453	-7.43631	1.27161882682117e-10	1.29972663900809e-08	13.9474
203059_s_at	PAPSS2	-1.44019	6.69727	-5.4839	5.16697256853418e-07	1.4663903661339e-05	5.88026
211105_s_at	NFATC1	-1.44142	7.36359	-6.39243	1.17236512152186e-08	5.99709343827389e-07	9.54672
207557_s_at	RYR2	-1.44786	5.59095	-5.56678	3.68809698080071e-07	1.10838856352405e-05	6.20587
210335_at	RASSF9	-1.45684	4.89287	-6.6567	3.78004925305662e-09	2.32969513143981e-07	10.6463
231532_at	NCAM1	-1.46419	5.81247	-5.34138	9.18454491897023e-07	2.35563610769589e-05	5.32529
213247_at	SVEP1	-1.46422	6.63729	-9.34592	2.75534781310194e-14	9.40302291292713e-12	22.1726
227529_s_at	AKAP12	-1.46733	7.16119	-5.87526	1.0350829170305e-07	3.77781600732322e-06	7.43476
227394_at	NCAM1	-1.46928	8.74388	-6.22009	2.43689531358508e-08	1.10578811191064e-06	8.83656
235670_at	STX11	-1.47281	5.48949	-6.81894	1.8769811121794e-09	1.2917696844204e-07	11.327
208609_s_at	TNXB	-1.47547	6.87021	-8.87358	2.22086075268401e-13	5.69902387190598e-11	20.1379
213131_at	OLFM1	-1.47715	5.867	-6.58862	5.06499310608213e-09	2.95825686463154e-07	10.3619
228827_at	RUNX1T1	-1.47944	7.99264	-6.31078	1.65922505516755e-08	8.01337780152439e-07	9.20954
230670_at	IGSF10	-1.49356	6.60971	-7.07956	6.05371643758598e-10	4.88234595424293e-08	12.428
203485_at	RTN1	-1.4942	6.5543	-5.70754	2.07154035642676e-07	6.78889809031192e-06	6.7634
216840_s_at	LAMA2	-1.50073	6.02556	-9.45417	1.70981386507044e-14	6.30386999378156e-12	22.6378
223059_s_at	FAM107B	-1.50807	8.23271	-5.30538	1.06106995626292e-06	2.6399348765725e-05	5.18615
204301_at	KBTBD11	-1.51207	6.60019	-7.83272	2.22075795310515e-11	2.86567994242409e-09	15.6479
239183_at	ANGPTL1	-1.51743	6.78493	-5.51916	4.47751018642111e-07	1.30112475811321e-05	6.01854
222043_at	CLU	-1.5287	8.26035	-5.98802	6.46839463082709e-08	2.50093089410808e-06	7.89011
240039_at	PLA2R1	-1.52992	5.86952	-7.00361	8.42532554179999e-10	6.56428240750089e-08	12.1063
225288_at	COL27A1	-1.53075	6.26834	-9.46045	1.66314795497571e-14	6.21729691479642e-12	22.6647
209687_at	CXCL12	-1.53689	9.30725	-5.44393	6.07514997065703e-07	1.67240778492227e-05	5.72398
225293_at	COL27A1	-1.53943	7.10538	-7.19602	3.64205431330897e-10	3.17281326496767e-08	12.9227
202238_s_at	NNMT	-1.54654	6.84467	-6.99569	8.72062246878882e-10	6.75611001132639e-08	12.0728
205399_at	DCLK1	-1.54671	5.89449	-5.47364	5.38639188428322e-07	1.51822716776592e-05	5.84011
223748_at	SLC4A11	-1.54872	7.37612	-5.61329	3.0498387201982e-07	9.49035344937033e-06	6.38947
238846_at	TNFRSF11A	-1.54876	5.43387	-6.31819	1.60780812499756e-08	7.81073187123816e-07	9.2401
242496_at	ART4	-1.55004	4.68886	-7.0983	5.57878237429808e-10	4.60650993590082e-08	12.5075
206953_s_at	LPHN2	-1.55182	8.68468	-5.66275	2.49034635573172e-07	7.92248629177425e-06	6.58536
214927_at	ITGBL1	-1.55802	5.97796	-8.80769	2.97274005063636e-13	7.09556964803048e-11	19.8536
239349_at	C1QTNF7	-1.55886	4.81052	-6.67519	3.49072808182005e-09	2.16755841627963e-07	10.7237
203766_s_at	LMOD1	-1.56841	8.07983	-7.04651	6.99087376509594e-10	5.56212235803674e-08	12.2879
201069_at	MMP2	-1.56909	8.68434	-7.73202	3.46252203056593e-11	4.20523300612232e-09	15.215
223393_s_at	TSHZ3	-1.57349	8.52743	-7.98142	1.15165047520615e-11	1.60659132002323e-09	16.2879
219735_s_at	TFCP2L1	-1.57681	7.28463	-6.81132	1.93985006428876e-09	1.33281578543554e-07	11.295
211726_s_at	FMO2	-1.5797	5.95239	-6.96721	9.86963180822305e-10	7.51931192356004e-08	11.9523
203789_s_at	SEMA3C	-1.58284	5.30947	-7.30541	2.25725415493715e-10	2.12805469908264e-08	13.3885
221898_at	PDPN	-1.58666	5.45941	-7.82186	2.32975424858669e-11	2.98765658965497e-09	15.6012
203886_s_at	FBLN2	-1.58668	6.72118	-9.06994	9.31948606929087e-14	2.76855782920308e-11	20.9846
1558706_a_at	ATOH8	-1.58759	6.10852	-7.65988	4.75803147122336e-11	5.51891554891085e-09	14.9052
228368_at	ARHGAP20	-1.58974	7.54663	-8.20017	4.37744907449233e-12	7.03338539428061e-10	17.231
228973_at	DLG2	-1.59508	6.66041	-7.37559	1.65972235122331e-10	1.60880082274798e-08	13.688
226907_at	PPP1R14C	-1.59754	10.1461	-7.09577	5.64072324639099e-10	4.63066371795672e-08	12.4968
204036_at	LPAR1	-1.59927	7.84519	-9.49211	1.44669647441181e-14	5.58303154372775e-12	22.8006
218559_s_at	MAFB	-1.5994	10.9975	-7.70856	3.83972203041903e-11	4.62255515457997e-09	15.1142
209723_at	SERPINB9	-1.6023	8.09744	-6.22193	2.41802216648289e-08	1.10085324498983e-06	8.84411
203887_s_at	THBD	-1.60823	8.38869	-8.20863	4.21654134719757e-12	6.8239509694226e-10	17.2675
226695_at	PRRX1	-1.62035	8.52636	-9.99342	1.60159921019648e-15	8.06522392520042e-13	24.9452
204052_s_at	SFRP4	-1.62566	4.80676	-5.79198	1.46206601637272e-07	5.04791739248151e-06	7.10047
243386_at	CASZ1	-1.63109	5.45054	-5.74278	1.7915681311554e-07	6.0391202318204e-06	6.90384
209496_at	RARRES2	-1.63203	7.48884	-8.44716	1.46685954859483e-12	2.76580051781398e-10	18.2971
214745_at	PLCH1	-1.63746	6.51719	-8.28545	3.00128397024934e-12	5.01749064710551e-10	17.599
203571_s_at	ADIRF	-1.63846	10.0454	-6.25127	2.13562605098392e-08	9.88900736757139e-07	8.9646
205567_at	CHST1	-1.63922	8.08443	-6.87827	1.45177108342748e-09	1.03180694230587e-07	11.5769
230104_s_at	TPPP	-1.64704	7.68586	-7.96941	1.21440894515052e-11	1.67714343050504e-09	16.2362
204151_x_at	AKR1C1	-1.64768	8.95441	-10.4086	2.62027222761113e-16	1.59116031021686e-13	26.708
210179_at	KCNJ13	-1.64926	5.6729	-5.32032	9.99421331688437e-07	2.51487538387633e-05	5.24384
243864_at	CCDC80	-1.65186	6.22435	-6.74902	2.53908684911843e-09	1.67524047988699e-07	11.0332
229634_at	TMEM139	-1.65463	5.68974	-7.56222	7.31311016762380e-11	8.09598547323565e-09	14.4864
213429_at	BICC1	-1.65554	6.06588	-10.6914	7.69279761249565e-17	5.29431153021305e-14	27.9007
209821_at	IL33	-1.65611	6.02597	-5.81014	1.35618525630121e-07	4.72981062402415e-06	7.17322
201289_at	CYR61	-1.6727	10.7864	-5.34537	9.03854133542821e-07	2.3228485399676e-05	5.34074
209602_s_at	GATA3	-1.6762	5.25505	-6.74897	2.53965694042393e-09	1.67524047988699e-07	11.033
206157_at	PTX3	-1.67874	5.65839	-6.48896	7.76381870303902e-09	4.25540757092227e-07	9.94697
228188_at	FOSL2	-1.68282	8.13475	-5.65596	2.56065945262306e-07	8.10247592162175e-06	6.55845
205110_s_at	FGF13	-1.68739	7.14324	-6.02069	5.6417314176805e-08	2.23573911161498e-06	8.0226
205498_at	GHR	-1.69203	7.10781	-9.03225	1.10089481111394e-13	3.12048117634764e-11	20.8222
205668_at	LY75	-1.69503	8.94699	-6.07234	4.5428187704035e-08	1.84632495557354e-06	8.23258
228186_s_at	RSPO3	-1.6976	5.68341	-9.13151	7.09957340403796e-14	2.25509757363799e-11	21.2499
213050_at	COBL	-1.69964	7.65875	-8.3841	1.93927575622006e-12	3.49687833194738e-10	18.0249
226303_at	PGM5	-1.7105	7.32236	-8.04217	8.80449131252524e-12	1.275662665853e-09	16.5497
209676_at	TFPI	-1.71766	5.56182	-5.7107	2.04477697621058e-07	6.72788650826003e-06	6.77598
213113_s_at	SLC43A3	-1.71875	9.32059	-7.00047	8.54099807234147e-10	6.64187256876076e-08	12.093
212843_at	NCAM1	-1.72665	8.57027	-5.88311	1.00185277354904e-07	3.68056108346622e-06	7.46635
219310_at	SYNDIG1	-1.72882	6.69289	-8.78269	3.32053997175759e-13	7.79062824169238e-11	19.7457
209604_s_at	GATA3	-1.7388	7.29052	-6.3274	1.54614662641565e-08	7.55562516503925e-07	9.27806
210665_at	TFPI	-1.74135	5.05936	-6.27786	1.90804603230447e-08	8.97368391935632e-07	9.07394
213273_at	TENM4	-1.74252	7.37686	-9.84943	3.00904047265056e-15	1.33604632513075e-12	24.3308
214053_at	ERBB4	-1.74416	7.31775	-6.44665	9.30285729994071e-09	4.96950694031632e-07	9.77131
220266_s_at	KLF4	-1.74463	6.65355	-7.13767	4.69874003895805e-10	3.94359903310355e-08	12.6747
213519_s_at	LAMA2	-1.7541	6.11586	-12.2002	1.26669472234038e-19	1.80364224722763e-16	34.1251
230782_at	SORD	-1.76268	8.91049	-7.11373	5.21594946084325e-10	4.33568473167768e-08	12.573
235210_s_at	SBSPON	-1.77175	5.82757	-7.46903	1.10146768084626e-10	1.14566511196939e-08	14.0874
214044_at	RYR2	-1.77261	6.04605	-8.05734	8.23355456085834e-12	1.19714143831522e-09	16.6151
209541_at	IGF1	-1.77583	6.99923	-6.12592	3.6261807423112e-08	1.53575262966417e-06	8.45107
1552793_at	C8orf31	-1.77732	5.78801	-7.26209	2.72840333814114e-10	2.51482051432728e-08	13.2039
221541_at	CRISPLD2	-1.77805	8.47917	-9.14548	6.67444485515496e-14	2.13649497212336e-11	21.3101
209699_x_at	AKR1C2	-1.77969	8.4026	-10.8278	4.27095996039398e-17	3.36028500481444e-14	28.4731
205363_at	BBOX1	-1.79989	7.08018	-5.7953	1.44213294083905e-07	4.98743681122838e-06	7.11375
233814_at	EFNA5	-1.80527	5.71907	-8.81104	2.92896722307842e-13	7.08633689855575e-11	19.8681
238835_at	AVPR1A	-1.81032	7.64963	-6.52073	6.77664284037496e-09	3.81013232473642e-07	10.0791
204872_at	TLE4	-1.81634	8.67596	-7.88333	1.77615997344226e-11	2.35073633920997e-09	15.8656
228608_at	NALCN	-1.81738	5.55982	-5.56659	3.69102990452528e-07	1.10846325707318e-05	6.20511
207191_s_at	ISLR	-1.82225	8.13554	-6.88258	1.42490336538233e-09	1.01445749425401e-07	11.5951
225673_at	MYADM	-1.8461	10.2664	-7.11015	5.29801182581542e-10	4.39298799846177e-08	12.5578
201464_x_at	JUN	-1.85487	11.5865	-7.18513	3.8196020600477e-10	3.32015242786788e-08	12.8763
209220_at	GPC3	-1.85584	5.86634	-11.0436	1.68889505161736e-17	1.45290715346741e-14	29.3753
244675_at	RGS8	-1.86204	6.21407	-5.29375	1.11162618125718e-06	2.72903566603166e-05	5.14129
228268_at	FMO2	-1.87967	6.51997	-9.3654	2.52854744241067e-14	8.77405962516503e-12	22.2564
222895_s_at	BCL11B	-1.89558	5.94637	-6.71345	2.96017931152e-09	1.87476509678827e-07	10.884
228850_s_at	SLIT2	-1.89979	6.78766	-7.69426	4.08948354701537e-11	4.89469693063495e-09	15.0528
1554748_at	CLCNKB	-1.90814	7.82078	-7.13659	4.72094594656782e-10	3.95419920834939e-08	12.6701
1556427_s_at	LRRN4CL	-1.90975	5.88838	-10.6539	9.04619086926947e-17	6.02490902523781e-14	27.743
1569582_at	LOC201651	-1.9106	5.43099	-6.61559	4.51101616592292e-09	2.68405461872414e-07	10.4745
206291_at	NTS	-1.9147	5.25635	-5.75124	1.73008897140781e-07	5.8653993346751e-06	6.93762
209540_at	IGF1	-1.91956	6.91817	-6.63436	4.16131344116304e-09	2.52304919693269e-07	10.5529
213909_at	LRRC15	-1.92301	6.47863	-8.92068	1.80315814074822e-13	4.80372961973653e-11	20.3411
204748_at	PTGS2	-1.92499	5.58424	-5.49687	4.90208488536989e-07	1.40325371684413e-05	5.93107
228080_at	LAYN	-1.93195	8.17297	-8.8757	2.20014158112295e-13	5.69902387190598e-11	20.1471
209369_at	ANXA3	-1.93329	9.50177	-7.07181	6.26150666956256e-10	5.03028005654176e-08	12.3952
205413_at	MPPED2	-1.96775	9.43078	-8.40427	1.77359067876542e-12	3.2549724399227e-10	18.1119
214321_at	NOV	-1.9699	7.45835	-7.55731	7.47270804234259e-11	8.25054901584098e-09	14.4654
201787_at	FBLN1	-1.97678	6.89361	-12.7293	1.41993492550664e-20	2.79206537518789e-17	36.2444
201465_s_at	JUN	-1.97955	8.19906	-5.43975	6.17857036050607e-07	1.69031918946128e-05	5.70769
214930_at	SLITRK5	-1.98297	6.52425	-6.0934	4.15798802172005e-08	1.71008162193402e-06	8.31839
242680_at	AVPR1A	-1.98405	7.49904	-7.84944	2.06281949526877e-11	2.68153097013047e-09	15.7198
207789_s_at	DPP6	-1.98814	7.43416	-8.4451	1.48032672723264e-12	2.77850597943716e-10	18.2882
223075_s_at	AIF1L	-1.99183	10.4418	-8.83159	2.67432451744133e-13	6.75645901189509e-11	19.9568
202920_at	ANK2	-1.99783	8.01745	-6.87684	1.46079275831754e-09	1.03643497197949e-07	11.5709
209283_at	CRYAB	-2.00386	10.1319	-8.00834	1.02247467609258e-11	1.46093587542875e-09	16.4039
229147_at	RASSF6	-2.00708	6.61484	-6.91053	1.26223946348909e-09	9.11217730172294e-08	11.713
214598_at	CLDN8	-2.0267	8.37183	-7.58112	6.72964572299727e-11	7.5104665091818e-09	14.5674
201466_s_at	JUN	-2.03187	10.391	-5.88127	1.00957030316785e-07	3.69576121708423e-06	7.45892
219295_s_at	PCOLCE2	-2.04262	5.56427	-9.01047	1.21218745636927e-13	3.38208490782811e-11	20.7283
229800_at	DCLK1	-2.05021	5.71794	-8.06248	8.04833556074229e-12	1.17434600816159e-09	16.6373
212713_at	MFAP4	-2.06419	6.9009	-12.3405	7.06855314258777e-20	1.04243487470313e-16	34.6903
210432_s_at	SCN3A	-2.07084	5.69685	-7.40142	1.48193564992562e-10	1.45073755453307e-08	13.7983
227641_at	FBXL16	-2.08348	8.51697	-7.17567	3.98069975576532e-10	3.43162912348262e-08	12.8361
204457_s_at	GAS1	-2.10218	7.91283	-9.55939	1.07584896717974e-14	4.31310984483037e-12	23.0893
202237_at	NNMT	-2.12406	7.68103	-7.34284	1.91592959440805e-10	1.85279814383821e-08	13.5482
202283_at	SERPINF1	-2.12578	8.4091	-8.61974	6.83146853452612e-13	1.42470621311206e-10	19.0423
204051_s_at	SFRP4	-2.14523	6.55203	-6.19989	2.6541483130299e-08	1.18740786879679e-06	8.75372
227642_at	TFCP2L1	-2.14808	8.78902	-7.43166	1.29780232050671e-10	1.31995446356364e-08	13.9276
210664_s_at	TFPI	-2.15325	7.11428	-8.27648	3.12277225875219e-12	5.19954172905864e-10	17.5603
225242_s_at	CCDC80	-2.19297	8.87223	-7.84919	2.06506392972535e-11	2.68153097013047e-09	15.7187
223121_s_at	SFRP2	-2.19692	6.55311	-7.55063	7.69560244955732e-11	8.45144978589283e-09	14.4367
208131_s_at	PTGIS	-2.20671	6.63895	-10.7036	7.29840594380327e-17	5.12771058264032e-14	27.9519
226189_at	ITGB8	-2.21356	7.51402	-7.08892	5.81173735076877e-10	4.72409587451368e-08	12.4677
210155_at	MYOC	-2.21722	6.66672	-7.15599	4.3378527548225e-10	3.68565748569723e-08	12.7524
204237_at	GULP1	-2.22034	8.07322	-9.09731	8.25752734732061e-14	2.50719174083022e-11	21.1026
205908_s_at	OMD	-2.24989	5.63533	-9.18594	5.58227238279281e-14	1.8294347103386e-11	21.4843
206517_at	CDH16	-2.25394	7.6324	-8.63288	6.44518273355267e-13	1.35786189090097e-10	19.099
227194_at	FAM3B	-2.25658	6.98547	-7.38347	1.60335933259869e-10	1.55782392755289e-08	13.7216
230425_at	EPHB1	-2.29428	7.37188	-8.46901	1.33158385934826e-12	2.55744615367756e-10	18.3915
206070_s_at	EPHA3	-2.29887	7.77257	-9.06649	9.4624835720724e-14	2.79095952958275e-11	20.9698
227070_at	GLT8D2	-2.31167	8.58676	-7.41032	1.42523031532824e-10	1.40458318402981e-08	13.8363
213281_at	JUN	-2.31771	7.97965	-6.56886	5.51333222303127e-09	3.1796372553859e-07	10.2795
205249_at	EGR2	-2.31949	9.23263	-5.51331	4.58521718932555e-07	1.32682111702046e-05	5.99559
214607_at	PAK3	-2.32012	7.50949	-12.6987	1.61026871090929e-20	2.89621030869753e-17	36.1226
230130_at	SLIT2	-2.32733	8.37984	-10.116	9.37463120037911e-16	4.9629057199648e-13	25.4668
228241_at	AGR3	-2.34107	5.36398	-6.68255	3.38190398908771e-09	2.10950092781569e-07	10.7545
212067_s_at	C1R	-2.35695	8.35748	-9.01667	1.17941300889119e-13	3.31302730449958e-11	20.755
228546_at	DPP6	-2.37036	8.12235	-8.43503	1.54780257016938e-12	2.86607226591947e-10	18.2447
235849_at	SCARA5	-2.38135	7.44881	-10.7027	7.32654261922793e-17	5.12771058264032e-14	27.9481
223395_at	ABI3BP	-2.40356	9.65753	-6.70296	3.09720626693259e-09	1.93909492207689e-07	10.84
221019_s_at	COLEC12	-2.40531	7.23514	-10.7842	5.15275752957101e-17	3.79951458336742e-14	28.2905
227265_at	FGL2	-2.40867	9.00194	-11.536	2.06735350642283e-18	2.30722238758698e-15	31.416
1555229_a_at	C1S	-2.41339	6.14958	-6.06634	4.65872864926602e-08	1.88600864817786e-06	8.20815
221841_s_at	KLF4	-2.41426	9.32911	-8.01101	1.01049437354909e-11	1.44883139468619e-09	16.4154
231771_at	GJB6	-2.42328	7.17778	-7.59595	6.30470241836925e-11	7.11311685687764e-09	14.631
209470_s_at	GPM6A	-2.42532	7.6743	-8.00696	1.02874641283886e-11	1.46482846983983e-09	16.398
205907_s_at	OMD	-2.42546	5.75183	-9.95174	1.92212479685607e-15	9.44884514721165e-13	24.7674
204834_at	FGL2	-2.45747	7.54984	-10.9078	3.02615555840497e-17	2.49918082946432e-14	28.8082
209469_at	GPM6A	-2.46044	7.99684	-7.45238	1.18500822520132e-10	1.22331361608095e-08	14.0161
206115_at	EGR3	-2.46151	7.16629	-5.39067	7.53260736304998e-07	1.9964310387832e-05	5.51651
219093_at	PID1	-2.46455	6.61989	-11.3474	4.60790436278594e-18	4.64083402079317e-15	30.6375
205382_s_at	CFD	-2.47507	9.21901	-11.2947	5.7692159105568e-18	5.67210077606243e-15	30.4192
213258_at	TFPI	-2.48401	8.23725	-9.53027	1.22294663456239e-14	4.80944146485569e-12	22.9644
209758_s_at	MFAP5	-2.50058	5.97304	-9.37516	2.42201449350832e-14	8.5480550837982e-12	22.2983
227753_at	TMEM139	-2.56954	7.54733	-10.8818	3.38517061328736e-17	2.74085980655833e-14	28.6991
219778_at	ZFPM2	-2.57357	7.92275	-13.2713	1.56175768277321e-21	4.03060374967212e-18	38.3783
201525_at	APOD	-2.58796	8.39354	-8.1761	4.86936705556211e-12	7.67445701623383e-10	17.1272
203131_at	PDGFRA	-2.59591	7.73223	-11.4503	2.97539359518601e-18	3.15033148015425e-15	31.0624
226769_at	FIBIN	-2.61525	7.44338	-12.3503	6.78696373373782e-20	1.03797812391569e-16	34.7297
202388_at	RGS2	-2.63293	9.00927	-10.5316	1.53635212903523e-16	9.79021169293889e-14	27.2276
213765_at	MFAP5	-2.66825	5.66882	-8.67436	5.36390429244181e-13	1.15360260389479e-10	19.2781
219059_s_at	LYVE1	-2.68751	7.76465	-8.51153	1.10308805341625e-12	2.18989495142871e-10	18.575
204955_at	SRPX	-2.70092	8.35173	-10.1356	8.60334255450079e-16	4.61373797536365e-13	25.5504
220037_s_at	LYVE1	-2.74368	6.59113	-6.62478	4.33636710878762e-09	2.61022750762634e-07	10.5129
203058_s_at	PAPSS2	-2.82727	7.9733	-10.3435	3.47777782136266e-16	2.05154113682183e-13	26.4324
219643_at	LRP1B	-2.86615	6.66489	-9.90596	2.34879524186152e-15	1.12777676653707e-12	24.5722
205083_at	AOX1	-2.89161	7.15412	-13.6001	4.16624487169114e-22	1.43363957905619e-18	39.6538
213764_s_at	MFAP5	-2.92499	5.49682	-8.77179	3.48469719553678e-13	8.03874867571509e-11	19.6987
208747_s_at	C1S	-2.93104	8.92392	-9.66593	6.73373828657675e-15	2.80864904108701e-12	23.5459
213800_at	CFH	-2.96015	8.65934	-13.1298	2.7688881180412e-21	6.35198316990417e-18	37.8251
202992_at	C7	-2.98375	8.25735	-7.98205	1.14846305277714e-11	1.60659132002323e-09	16.2906
202768_at	FOSB	-3.02188	9.29602	-5.67025	2.41480772614652e-07	7.72981825083475e-06	6.61514
214735_at	IPCEF1	-3.12439	9.20104	-13.743	2.35531055391641e-22	9.72578387028704e-19	40.2039
205923_at	RELN	-3.13916	7.389	-13.2231	1.89769706556876e-21	4.60950617226652e-18	38.1901
207977_s_at	DPT	-3.14714	7.06124	-13.7965	1.90365309991794e-22	8.73417193943463e-19	40.4091
218730_s_at	OGN	-3.17451	6.21566	-11.9164	4.15290580507664e-19	5.53180449706548e-16	32.9737
203060_s_at	PAPSS2	-3.1765	9.01896	-13.0896	3.26031006547392e-21	7.08568334387445e-18	37.6672
205612_at	MMRN1	-3.24311	6.31962	-7.24324	2.96290388378037e-10	2.68305241388032e-08	13.1236
202994_s_at	FBLN1	-3.31781	8.68677	-12.5109	3.49054873380914e-20	5.76540915460723e-17	35.3737
213071_at	DPT	-3.39179	7.52919	-17.5209	1.71233112312735e-28	7.07072890672975e-24	53.7241
202995_s_at	FBLN1	-3.41291	7.69027	-10.9088	3.01345533502969e-17	2.49918082946432e-14	28.8123
235746_s_at	PLA2R1	-3.45563	8.34746	-13.3939	9.52756423851901e-22	2.81015507215118e-18	38.8555
204304_s_at	PROM1	-3.54149	6.6707	-8.83083	2.68340706161043e-13	6.75645901189509e-11	19.9535
205350_at	CRABP1	-3.60483	9.13987	-11.4286	3.26298813457552e-18	3.36846422602568e-15	30.9728
201744_s_at	LUM	-3.67385	9.1713	-9.38789	2.28988344705484e-14	8.15139286027893e-12	22.353
229839_at	SCARA5	-3.69547	6.86286	-12.5988	2.42854383493968e-20	4.17841085734018e-17	35.7249
209612_s_at	ADH1B	-3.70808	6.98694	-11.9895	3.05611302692298e-19	4.20653584069102e-16	33.2712
222722_at	OGN	-3.70939	7.05782	-13.7079	2.70875943728804e-22	1.01684366767214e-18	40.069
223122_s_at	SFRP2	-3.75347	7.63782	-10.755	5.84680617289601e-17	4.23565205784903e-14	28.1676
223235_s_at	SMOC2	-3.78045	9.23961	-10.0649	1.17167721194362e-15	6.04161189329829e-13	25.2496
211813_x_at	DCN	-3.82224	10.4423	-16.311	1.30112598359189e-26	1.3431848810115e-22	49.6071
213068_at	DPT	-3.86286	7.26794	-15.1633	9.37843399299432e-25	5.53233821246735e-21	45.517
209335_at	DCN	-4.02438	8.26319	-15.2218	7.51189655058084e-25	5.16981240438558e-21	45.7297
201893_x_at	DCN	-4.29665	10.8394	-15.2901	5.79902942656656e-25	4.78918644222426e-21	45.9777
209763_at	CHRDL1	-4.32853	8.56537	-16.4711	7.25959949125957e-27	9.99235472641938e-23	50.1632
204606_at	CCL21	-4.38336	9.04147	-12.4453	4.57883970490597e-20	7.27207799748777e-17	35.1109
211896_s_at	DCN	-4.49596	9.8723	-15.0471	1.4596628921356e-24	7.5342324756194e-21	45.0928
209613_s_at	ADH1B	-4.50827	7.0529	-16.4761	7.13022060387426e-27	9.99235472641938e-23	50.1804

## Sheet: DEGs_PTC
	sym	logFC	AveExpr	t	P.Value	adj.P.Val	B
242344_at	GABRB2	5.31291	6.39389	20.196	7.87E-43	2.71E-39	86.8734
208025_s_at	HMGA2	4.75852	6.72286	22.5817	6.20E-48	1.28E-43	98.4527
226961_at	PRR15	4.57595	7.01833	19.9623	2.59E-42	6.67E-39	85.6989
209395_at	CHI3L1	4.57388	7.9311	13.4237	1.02E-26	1.41E-24	50.1558
228715_at	ZCCHC12	4.55546	7.28267	16.2277	1.17E-33	4.89E-31	65.9906
205728_at	TENM1	4.16642	6.69362	22.4103	1.41E-47	1.94E-43	97.6454
209396_s_at	CHI3L1	4.12865	7.41437	13.6342	3.01E-27	4.32E-25	51.3678
212850_s_at	LRP4	4.11911	8.04413	20.164	9.26E-43	2.94E-39	86.7127
222549_at	CLDN1	4.03293	8.95298	18.0563	5.47E-38	4.70E-35	75.8598
202833_s_at	SERPINA1	3.98003	9.62817	20.8459	2.98E-44	1.54E-40	90.101
238047_at	ARHGAP36	3.9265	5.96549	9.27868	3.47E-16	1.13E-14	26.1331
229584_at	LRRK2	3.89777	8.34315	17.359	2.34E-36	1.53E-33	72.1441
242093_at	SYTL5	3.86475	6.18298	19.1432	1.77E-40	2.80E-37	81.5281
232056_at	SCEL	3.86285	5.65601	16.4831	2.84E-34	1.29E-31	67.3931
1557122_s_at	GABRB2	3.80792	6.05501	15.956	5.33E-33	1.95E-30	64.4906
211429_s_at	SERPINA1	3.79865	9.96604	21.961	1.23E-46	1.02E-42	95.5105
206884_s_at	SCEL	3.69875	5.92462	16.9839	1.81E-35	1.01E-32	70.1205
211478_s_at	DPP4	3.65389	6.22122	18.229	2.18E-38	2.30E-35	76.7704
202286_s_at	TACSTD2	3.62489	9.52058	14.7023	6.39E-30	1.38E-27	57.4669
203717_at	DPP4	3.61143	7.48048	21.1562	6.38E-45	4.39E-41	91.6222
207144_s_at	CITED1	3.57019	8.42247	18.1448	3.41E-38	3.35E-35	76.3266
37004_at	SFTPB	3.5002	7.83363	10.123	2.60E-18	1.11E-16	30.9767
228585_at	ENTPD1	3.39984	6.57665	22.6167	5.25E-48	1.28E-43	98.617
206765_at	KCNJ2	3.39142	7.57086	17.3546	2.40E-36	1.55E-33	72.1206
231513_at	KCNJ2	3.36775	7.53724	14.5714	1.35E-29	2.78E-27	56.7249
209810_at	SFTPB	3.29979	8.48605	9.97449	6.17E-18	2.52E-16	30.1199
216442_x_at	FN1	3.2323	11.5244	19.7796	6.58E-42	1.28E-38	84.7766
204124_at	SLC34A2	3.20721	5.93428	12.1438	1.82E-23	1.55E-21	42.7331
205954_at	RXRG	3.20565	6.03857	19.8184	5.40E-42	1.11E-38	84.9727
202437_s_at	CYP1B1	3.19784	7.40326	13.0502	9.00E-26	1.07E-23	47.998
230252_at	LPAR5	3.18783	7.2484	18.2036	2.49E-38	2.51E-35	76.6365
210495_x_at	FN1	3.17737	11.6203	19.8387	4.86E-42	1.11E-38	85.0755
212464_s_at	FN1	3.11914	11.43	19.8282	5.13E-42	1.11E-38	85.0224
205174_s_at	QPCT	3.09407	7.43629	15.6861	2.42E-32	7.62E-30	62.9924
211719_x_at	FN1	3.0887	11.6376	19.7732	6.80E-42	1.28E-38	84.7439
227055_at	METTL7B	3.08046	7.07331	16.9488	2.19E-35	1.19E-32	69.9307
204869_at	PCSK2	3.07455	6.97888	11.1833	5.18E-21	3.24E-19	37.1346
219630_at	PDZK1IP1	3.04796	6.54362	15.9359	5.96E-33	2.16E-30	64.379
205479_s_at	PLAU	3.03454	8.27873	14.5461	1.56E-29	3.17E-27	56.5812
229476_s_at	THRSP	3.03077	6.27397	13.9167	5.85E-28	9.55E-26	52.9898
219932_at	SLC27A6	2.99306	5.84591	13.3581	1.50E-26	2.03E-24	49.7775
207695_s_at	IGSF1	2.96028	7.88266	11.7125	2.30E-22	1.70E-20	40.2196
209474_s_at	ENTPD1	2.95523	6.79234	18.0616	5.32E-38	4.70E-35	75.8874
222871_at	KLHDC8A	2.94315	7.3257	17.7866	2.32E-37	1.88E-34	74.4298
204870_s_at	PCSK2	2.94109	7.42268	11.7676	1.66E-22	1.26E-20	40.5411
202436_s_at	CYP1B1	2.89921	7.84324	13.1769	4.30E-26	5.34E-24	48.7309
207691_x_at	ENTPD1	2.87379	7.27792	18.824	9.37E-40	1.33E-36	79.8793
204446_s_at	ALOX5	2.87184	7.65161	10.7344	7.24E-20	3.87E-18	34.5214
209365_s_at	ECM1	2.84534	8.00364	10.3275	7.86E-19	3.64E-17	32.1603
1553589_a_at	PDZK1IP1	2.81989	6.27559	15.3236	1.87E-31	5.24E-29	60.9678
213423_x_at	TUSC3	2.81683	7.68668	15.5223	6.08E-32	1.83E-29	62.0791
211668_s_at	PLAU	2.81236	6.82965	11.1443	6.51E-21	4.00E-19	36.9076
209173_at	AGR2	2.80945	7.09856	12.9481	1.63E-25	1.86E-23	47.4062
203716_s_at	DPP4	2.78617	6.98078	16.9644	2.01E-35	1.11E-32	70.0148
221266_s_at	DCSTAMP	2.77755	6.20428	8.46984	3.47E-14	8.65E-13	21.583
204014_at	DUSP4	2.77594	6.26839	14.4978	2.06E-29	4.13E-27	56.3067
221577_x_at	GDF15	2.76724	6.19712	13.2128	3.49E-26	4.38E-24	48.9379
1552767_a_at	HS6ST2	2.76639	6.33948	7.38365	1.37E-11	2.35E-10	15.689
241981_at	FAM20A	2.74464	6.18262	13.9321	5.35E-28	8.84E-26	53.078
218182_s_at	CLDN1	2.73075	5.95269	14.3131	5.95E-29	1.13E-26	55.2553
207808_s_at	PROS1	2.72108	9.30514	18.5725	3.52E-39	4.28E-36	78.5703
218541_s_at	C8orf4	2.70438	7.86329	11.3021	2.57E-21	1.67E-19	37.8272
209270_at	LAMB3	2.6918	6.7681	17.8934	1.31E-37	1.08E-34	74.9971
223503_at	TMEM163	2.68237	5.92024	11.2665	3.17E-21	2.03E-19	37.6197
218002_s_at	CXCL14	2.66961	8.45696	8.20492	1.53E-13	3.49E-12	20.1192
211343_s_at	COL13A1	2.66431	5.68791	18.5949	3.13E-39	4.04E-36	78.6874
230030_at	HS6ST2	2.6549	5.79976	7.50565	7.12E-12	1.27E-10	16.3355
232231_at	RUNX2	2.63493	7.31744	13.996	3.70E-28	6.26E-26	53.4443
230645_at	FRMD3	2.62608	9.19012	13.3375	1.69E-26	2.25E-24	49.6585
226804_at	FAM20A	2.60864	6.68622	17.4625	1.33E-36	9.48E-34	72.6992
209990_s_at	GABBR2	2.57277	8.12831	11.9618	5.31E-23	4.32E-21	41.673
218309_at	CAMK2N1	2.57113	9.41366	14.384	3.96E-29	7.68E-27	55.6594
203256_at	CDH3	2.55677	7.26883	19.9799	2.36E-42	6.51E-39	85.7876
1563209_a_at	MACROD2	2.55494	6.71175	9.57106	6.42E-17	2.30E-15	27.8017
202435_s_at	CYP1B1	2.55321	7.12797	12.138	1.89E-23	1.60E-21	42.6996
205016_at	TGFA	2.53695	7.72698	15.7293	1.90E-32	6.03E-30	63.2323
205328_at	CLDN10	2.53072	5.97968	11.8049	1.34E-22	1.02E-20	40.7582
203413_at	NELL2	2.52511	9.42627	12.2895	7.75E-24	7.01E-22	43.5815
214175_x_at	PDLIM4	2.52337	8.1933	15.8876	7.82E-33	2.71E-30	64.1113
220595_at	PDZRN4	2.52287	5.38662	9.3719	2.03E-16	6.78E-15	26.6639
201645_at	TNC	2.5181	7.01643	10.2174	1.50E-18	6.66E-17	31.5227
241898_at	LIPH	2.50517	5.65304	13.613	3.40E-27	4.87E-25	51.2458
211564_s_at	PDLIM4	2.49477	7.45965	15.8424	1.01E-32	3.44E-30	63.8607
222484_s_at	CXCL14	2.48528	8.99507	8.69122	9.95E-15	2.68E-13	22.8172
229893_at	FRMD3	2.47983	8.94551	15.2176	3.40E-31	9.07E-29	60.3729
205485_at	RYR1	2.4757	5.98526	18.5507	3.95E-39	4.66E-36	78.4569
209792_s_at	KLK10	2.46311	5.94056	10.1117	2.77E-18	1.18E-16	30.912
209228_x_at	TUSC3	2.45488	7.45738	16.9883	1.76E-35	9.98E-33	70.1447
203440_at	CDH2	2.42995	7.39764	11.7197	2.21E-22	1.64E-20	40.2615
214803_at	CDH6	2.42236	6.94312	17.3615	2.31E-36	1.53E-33	72.1576
219743_at	HEY2	2.41579	6.46927	16.5848	1.62E-34	7.76E-32	67.949
214702_at	FN1	2.40995	4.57747	11.4843	8.82E-22	6.10E-20	38.8889
222108_at	AMIGO2	2.40321	8.47333	15.9024	7.19E-33	2.52E-30	64.1933
205713_s_at	COMP	2.4025	5.51672	12.7393	5.55E-25	5.90E-23	46.1955
203180_at	ALDH1A3	2.39944	5.98144	14.4104	3.40E-29	6.66E-27	55.8094
203548_s_at	LPL	2.39268	6.86488	9.72243	2.67E-17	1.01E-15	28.6696
226814_at	ADAMTS9	2.38741	7.68044	14.9702	1.39E-30	3.41E-28	58.9808
204702_s_at	NFE2L3	2.37452	5.75268	12.5585	1.60E-24	1.61E-22	45.1456
204105_s_at	NRCAM	2.37112	7.64702	20.0483	1.67E-42	4.92E-39	86.1322
218872_at	TESC	2.35377	7.61369	11.7914	1.45E-22	1.10E-20	40.6795
235278_at	MACROD2	2.3431	8.09618	9.71234	2.83E-17	1.07E-15	28.6117
208161_s_at	ABCC3	2.33814	7.11568	18.5831	3.33E-39	4.17E-36	78.626
227088_at	PDE5A	2.33678	8.96554	18.0652	5.21E-38	4.70E-35	75.9067
213135_at	TIAM1	2.33351	7.77749	14.6362	9.32E-30	1.96E-27	57.0925
217143_s_at	YME1L1	2.33259	6.6137	8.37453	5.93E-14	1.43E-12	21.0547
213241_at	PLXNC1	2.32705	8.12509	13.9703	4.29E-28	7.24E-26	53.2969
203355_s_at	PSD3	2.32072	7.75589	13.2988	2.11E-26	2.78E-24	49.4351
201666_at	TIMP1	2.31182	11.0504	15.7648	1.56E-32	5.06E-30	63.4297
203889_at	SCG5	2.30964	8.00279	12.7424	5.44E-25	5.81E-23	46.214
226034_at	DUSP4	2.29739	6.50859	18.6414	2.45E-39	3.26E-36	78.93
201650_at	KRT19	2.28648	8.20217	12.5668	1.52E-24	1.54E-22	45.194
204416_x_at	APOC1	2.28572	8.66913	10.4039	5.02E-19	2.39E-17	32.6029
223631_s_at	C19orf33	2.28498	7.8269	14.3416	5.05E-29	9.70E-27	55.4179
203780_at	MPZL2	2.28465	8.58755	13.9448	4.97E-28	8.28E-26	53.1508
202071_at	SDC4	2.27186	10.5465	19.5582	2.06E-41	3.54E-38	83.6523
212992_at	AHNAK2	2.26725	6.65543	15.5087	6.57E-32	1.95E-29	62.0032
232067_at	FAXC	2.26492	5.39614	16.9067	2.76E-35	1.48E-32	69.7022
227240_at	NGEF	2.25792	6.0411	17.1254	8.34E-36	4.99E-33	70.8862
226279_at	PRSS23	2.25743	9.33454	15.2336	3.11E-31	8.33E-29	60.4631
203549_s_at	LPL	2.25736	7.67498	13.1688	4.51E-26	5.57E-24	48.6839
219895_at	TMEM255A	2.251	4.84294	8.20761	1.51E-13	3.44E-12	20.134
203381_s_at	APOE	2.24965	8.60578	9.74874	2.29E-17	8.76E-16	28.8207
229477_at	THRSP	2.24917	6.32985	10.5584	2.03E-19	1.02E-17	33.499
242945_at	FAM20A	2.24554	6.449	14.7326	5.37E-30	1.17E-27	57.6387
222921_s_at	HEY2	2.24032	6.58377	17.3685	2.22E-36	1.50E-33	72.1949
205402_x_at	PRSS2	2.22072	6.33472	10.0407	4.20E-18	1.74E-16	30.5018
203510_at	MET	2.21787	10.3248	17.5997	6.36E-37	4.77E-34	73.4333
213830_at	YME1L1	2.20904	6.64664	8.59928	1.67E-14	4.38E-13	22.3035
212611_at	DTX4	2.19908	9.3882	17.2396	4.48E-36	2.80E-33	71.5017
229866_at	STK32A	2.19867	6.90017	16.7806	5.51E-35	2.78E-32	69.0168
209473_at	ENTPD1	2.19389	8.61912	19.6611	1.21E-41	2.17E-38	84.1753
203382_s_at	APOE	2.19113	8.65514	9.0422	1.35E-15	4.02E-14	24.7918
1554097_a_at	MIR31HG	2.17209	6.02802	13.6938	2.13E-27	3.14E-25	51.7107
202458_at	PRSS23	2.16806	9.40293	11.9005	7.62E-23	6.05E-21	41.3153
209227_at	TUSC3	2.1587	5.1013	14.5455	1.57E-29	3.17E-27	56.5779
210809_s_at	POSTN	2.14303	8.53836	9.21242	5.08E-16	1.60E-14	25.7564
209875_s_at	SPP1	2.1318	7.49627	6.63876	6.87E-10	9.04E-09	11.8472
203779_s_at	MPZL2	2.12958	5.79483	12.6599	8.83E-25	9.23E-23	45.7347
219736_at	TRIM36	2.12702	5.12288	8.30546	8.73E-14	2.07E-12	20.673
242600_at	FRMD3	2.10619	6.84074	9.49084	1.02E-16	3.56E-15	27.3429
236313_at	CDKN2B	2.09676	5.14937	10.0834	3.27E-18	1.38E-16	30.748
230518_at	MPZL2	2.09017	8.37858	17.3696	2.21E-36	1.50E-33	72.2012
33323_r_at	SFN	2.08079	7.66101	11.075	9.79E-21	5.89E-19	36.5034
227314_at	ITGA2	2.073	6.85316	11.819	1.23E-22	9.50E-21	40.8407
225646_at	CTSC	2.0697	7.90356	11.4433	1.12E-21	7.66E-20	38.6499
225647_s_at	CTSC	2.05994	7.87305	9.63773	4.37E-17	1.60E-15	28.1837
203854_at	CFI	2.05846	8.28275	14.634	9.44E-30	1.98E-27	57.0798
206757_at	PDE5A	2.05292	5.23836	10.849	3.69E-20	2.04E-18	35.1881
222587_s_at	GALNT7	2.05233	7.31133	10.7717	5.82E-20	3.16E-18	34.7384
239229_at	PHEX	2.05085	7.00641	6.28363	4.14E-09	4.78E-08	10.088
228302_x_at	CAMK2N1	2.04666	5.23305	12.1557	1.70E-23	1.46E-21	42.8026
1555778_a_at	POSTN	2.03724	5.75122	9.08452	1.06E-15	3.20E-14	25.0312
202638_s_at	ICAM1	2.02533	6.78379	14.6416	9.04E-30	1.92E-27	57.1227
208892_s_at	DUSP6	2.01311	10.1387	13.2618	2.62E-26	3.37E-24	49.2213
218613_at	PSD3	2.01284	8.02268	14.2844	7.02E-29	1.31E-26	55.092
203021_at	SLPI	1.99358	8.64794	10.2356	1.35E-18	6.04E-17	31.6279
218313_s_at	GALNT7	1.97975	9.31758	17.6795	4.13E-37	3.22E-34	73.8592
235871_at	LIPH	1.97954	5.73011	22.1609	4.68E-47	4.83E-43	96.4634
213936_x_at	SFTPB	1.97833	7.72523	9.92873	8.05E-18	3.24E-16	29.8562
202528_at	GALE	1.9771	7.02794	19.413	4.35E-41	7.19E-38	82.9115
214701_s_at	FN1	1.97224	6.20605	12.5416	1.77E-24	1.76E-22	45.0477
225275_at	EDIL3	1.97134	7.55854	13.2985	2.12E-26	2.78E-24	49.4329
220979_s_at	ST6GALNAC5	1.97055	4.54565	8.94588	2.34E-15	6.82E-14	24.2479
219230_at	TMEM100	1.95909	6.33487	8.05549	3.51E-13	7.60E-12	19.3003
235801_at	TUSC3	1.95829	4.71655	13.3872	1.26E-26	1.73E-24	49.9453
229331_at	SPATA18	1.95292	5.22438	11.0574	1.09E-20	6.48E-19	36.4012
236471_at	NFE2L3	1.95034	4.59863	10.839	3.92E-20	2.16E-18	35.1301
208893_s_at	DUSP6	1.94184	9.06635	10.6883	9.49E-20	5.02E-18	34.2538
211828_s_at	TNIK	1.93807	6.78061	16.1978	1.38E-33	5.71E-31	65.8259
206595_at	CST6	1.93476	8.81277	10.1724	1.94E-18	8.52E-17	31.2627
1565936_a_at	LMO3	1.93198	6.17206	12.1452	1.81E-23	1.54E-21	42.7413
219331_s_at	KLHDC8A	1.92808	5.84717	13.7047	2.00E-27	2.98E-25	51.7731
229372_at	GOLT1A	1.92337	5.57891	16.1271	2.05E-33	8.22E-31	65.4361
203963_at	CA12	1.92056	6.97019	6.72719	4.36E-10	5.92E-09	12.293
229163_at	CAMK2N1	1.91427	6.57026	13.0355	9.81E-26	1.16E-23	47.9125
205532_s_at	CDH6	1.91188	4.70353	13.0939	6.98E-26	8.35E-24	48.2505
214111_at	OPCML	1.90936	5.11068	6.70301	4.94E-10	6.65E-09	12.1708
201487_at	CTSC	1.89326	9.77915	10.4888	3.06E-19	1.50E-17	33.0948
203354_s_at	PSD3	1.8895	6.88275	11.4342	1.18E-21	8.01E-20	38.5968
202295_s_at	CTSH	1.88926	10.3787	13.748	1.55E-27	2.36E-25	52.0223
204401_at	KCNN4	1.87984	6.22118	12.9434	1.68E-25	1.91E-23	47.3793
223807_at	IGSF1	1.87971	6.09408	9.85051	1.27E-17	4.96E-16	29.4058
229860_x_at	C4orf48	1.87923	9.56152	15.3008	2.12E-31	5.85E-29	60.8401
219628_at	ZMAT3	1.8754	8.04948	13.5895	3.90E-27	5.55E-25	51.1106
217077_s_at	GABBR2	1.87407	6.65908	10.4151	4.71E-19	2.25E-17	32.6678
226612_at	UBE2QL1	1.8735	7.11102	10.7652	6.04E-20	3.27E-18	34.7005
227134_at	SYTL1	1.86877	7.577	14.0488	2.73E-28	4.67E-26	53.7462
205747_at	CBLN1	1.86458	5.1459	8.78788	5.75E-15	1.60E-13	23.3589
206714_at	ALOX15B	1.86102	6.17441	13.8504	8.59E-28	1.37E-25	52.6098
37408_at	MRC2	1.85939	9.06794	16.0101	3.94E-33	1.51E-30	64.79
202733_at	P4HA2	1.85938	8.61431	12.6129	1.16E-24	1.19E-22	45.4619
220332_at	CLDN16	1.85146	6.04271	11.2828	2.88E-21	1.85E-19	37.7143
227475_at	FOXQ1	1.84747	9.04899	10.6641	1.09E-19	5.72E-18	34.1127
209774_x_at	CXCL2	1.8469	7.36432	7.36413	1.53E-11	2.58E-10	15.586
204015_s_at	DUSP4	1.84678	6.45534	15.822	1.13E-32	3.79E-30	63.7473
202311_s_at	COL1A1	1.8465	5.63173	8.70447	9.23E-15	2.51E-13	22.8914
213553_x_at	APOC1	1.83745	8.50848	10.5823	1.77E-19	8.92E-18	33.6379
209803_s_at	PHLDA2	1.83482	8.96061	11.0356	1.23E-20	7.31E-19	36.2745
230360_at	GLDN	1.83155	5.79111	8.99507	1.77E-15	5.21E-14	24.5255
230831_at	FRMD5	1.83008	4.83758	10.2696	1.10E-18	5.05E-17	31.8247
211679_x_at	GABBR2	1.83	7.2942	10.4645	3.52E-19	1.72E-17	32.9539
222853_at	FLRT3	1.82132	8.90013	9.3862	1.87E-16	6.28E-15	26.7455
208891_at	DUSP6	1.81346	10.5343	12.3197	6.49E-24	5.98E-22	43.7573
206315_at	CRLF1	1.8118	6.79406	9.03278	1.42E-15	4.23E-14	24.7385
202609_at	EPS8	1.81137	9.78447	17.6189	5.73E-37	4.38E-34	73.5359
204328_at	TMC6	1.80048	7.37528	16.0752	2.74E-33	1.08E-30	65.1496
206023_at	NMU	1.79186	5.89021	6.88197	1.95E-10	2.80E-09	13.0803
223614_at	MMP16	1.78834	5.65217	10.0803	3.33E-18	1.40E-16	30.7304
204493_at	BID	1.78805	6.19924	12.2755	8.41E-24	7.53E-22	43.4998
218368_s_at	TNFRSF12A	1.78551	8.24687	10.6538	1.16E-19	6.03E-18	34.0534
208949_s_at	LGALS3	1.78118	11.5684	14.87	2.45E-30	5.79E-28	58.4155
1556821_x_at	DLEU2	1.771	5.80545	9.39995	1.73E-16	5.82E-15	26.8239
203851_at	IGFBP6	1.77005	9.34945	9.44973	1.30E-16	4.45E-15	27.108
203921_at	CHST2	1.76988	8.13211	15.5859	4.25E-32	1.30E-29	62.434
209457_at	DUSP5	1.76937	8.04072	10.8305	4.12E-20	2.26E-18	35.0803
221900_at	COL8A2	1.76919	7.45563	10.7474	6.71E-20	3.60E-18	34.597
218960_at	TMPRSS4	1.76221	6.00411	10.9874	1.64E-20	9.53E-19	35.9934
1555564_a_at	CFI	1.75432	7.11604	10.0657	3.63E-18	1.51E-16	30.6461
209515_s_at	RAB27A	1.75282	9.68662	14.6197	1.02E-29	2.14E-27	56.9989
222771_s_at	MYEF2	1.75215	6.08046	11.6872	2.67E-22	1.96E-20	40.0722
230526_at	LOC100131096	1.74985	6.14235	14.2146	1.05E-28	1.89E-26	54.6938
228315_at	ZMAT3	1.73857	7.57704	11.3228	2.28E-21	1.49E-19	37.9477
201416_at	SOX4	1.73338	8.44652	11.2902	2.76E-21	1.78E-19	37.7575
232304_at	PELI1	1.73253	5.67281	8.62825	1.42E-14	3.75E-13	22.4652
215506_s_at	DIRAS3	1.72831	6.43701	9.25708	3.93E-16	1.26E-14	26.0102
225667_s_at	FAM84A	1.72691	6.53037	11.9098	7.21E-23	5.77E-21	41.37
202357_s_at	CFB	1.72144	7.2354	7.59765	4.33E-12	7.93E-11	16.8258
239381_at	KLK7	1.72014	6.07471	7.5602	5.30E-12	9.60E-11	16.6259
201170_s_at	BHLHE40	1.71775	9.63122	11.2896	2.77E-21	1.78E-19	37.7542
229770_at	GLT1D1	1.71724	6.49664	14.0985	2.05E-28	3.60E-26	54.0308
202912_at	ADM	1.71479	8.77596	9.31059	2.89E-16	9.48E-15	26.3146
211163_s_at	TNFRSF10C	1.71447	5.14748	14.8677	2.49E-30	5.81E-28	58.4027
1554921_a_at	SCEL	1.71338	4.36174	10.3655	6.29E-19	2.97E-17	32.3801
211657_at	CEACAM6	1.71266	5.67675	8.08841	2.93E-13	6.42E-12	19.4803
219773_at	NOX4	1.70588	5.07779	11.8784	8.68E-23	6.85E-21	41.1865
224374_s_at	EMILIN2	1.7048	8.1115	13.8267	9.85E-28	1.55E-25	52.4736
229014_at	FLJ42709	1.70416	6.82084	16.8743	3.30E-35	1.74E-32	69.526
219476_at	C1orf116	1.70332	7.25252	11.1974	4.77E-21	2.99E-19	37.2168
228072_at	SYT12	1.6959	5.70482	11.9702	5.06E-23	4.13E-21	41.7221
203349_s_at	ETV5	1.69136	8.71271	14.061	2.54E-28	4.39E-26	53.816
227828_s_at	EVA1A	1.68872	6.0144	11.3315	2.17E-21	1.42E-19	37.9984
231788_at	LPAR5	1.68812	5.84402	14.8563	2.65E-30	6.12E-28	58.3381
228964_at	PRDM1	1.67977	8.49092	13.254	2.74E-26	3.51E-24	49.1763
222294_s_at	RAB27A	1.67955	8.60752	11.2662	3.18E-21	2.04E-19	37.6177
205659_at	HDAC9	1.67852	6.95048	10.2238	1.44E-18	6.43E-17	31.5598
235766_x_at	RAB27A	1.67573	9.00572	15.1802	4.21E-31	1.09E-28	60.1629
236640_at	LOC100507165	1.674	7.06197	16.0255	3.61E-33	1.39E-30	64.875
214354_x_at	SFTPB	1.67236	7.63134	9.23294	4.52E-16	1.44E-14	25.873
238878_at	ARX	1.67009	4.96439	7.18161	4.04E-11	6.39E-10	14.6284
202589_at	TYMS	1.66572	7.10047	9.56171	6.78E-17	2.42E-15	27.7482
219434_at	TREM1	1.66019	5.73334	10.3621	6.42E-19	3.02E-17	32.3607
229927_at	LEMD1	1.65706	5.82415	11.6857	2.70E-22	1.97E-20	40.0633
203234_at	UPP1	1.65611	7.50945	13.3517	1.55E-26	2.10E-24	49.7401
202363_at	SPOCK1	1.65321	7.34413	10.0665	3.61E-18	1.51E-16	30.6508
209035_at	MDK	1.65298	7.38853	12.5123	2.10E-24	2.07E-22	44.8771
239353_at	STK32A	1.65254	4.93021	13.0778	7.66E-26	9.12E-24	48.1573
210951_x_at	RAB27A	1.65253	8.52665	12.284	8.00E-24	7.21E-22	43.5493
204286_s_at	PMAIP1	1.65199	5.30194	7.2694	2.53E-11	4.14E-10	15.0877
210605_s_at	MFGE8	1.65104	7.78726	15.9146	6.72E-33	2.39E-30	64.2612
218084_x_at	FXYD5	1.6503	8.35908	11.4109	1.36E-21	9.18E-20	38.461
229242_at	TNFSF15	1.64826	6.57074	15.1038	6.49E-31	1.65E-28	59.7337
205481_at	ADORA1	1.64808	6.1611	16.5833	1.63E-34	7.76E-32	67.9411
213524_s_at	G0S2	1.6449	7.75095	8.59134	1.75E-14	4.57E-13	22.2592
204285_s_at	PMAIP1	1.63995	5.86862	8.51189	2.74E-14	6.95E-13	21.8167
219250_s_at	FLRT3	1.63281	7.30616	7.32403	1.89E-11	3.16E-10	15.3747
224252_s_at	FXYD5	1.63222	7.95822	10.9061	2.64E-20	1.49E-18	35.5203
205569_at	LAMP3	1.62986	6.76003	6.53319	1.18E-09	1.50E-08	11.3189
226237_at	COL8A1	1.62807	9.7379	13.6724	2.41E-27	3.51E-25	51.5874
242517_at	KISS1R	1.62542	5.00841	14.2154	1.04E-28	1.89E-26	54.6986
212531_at	LCN2	1.62509	6.35005	9.06152	1.21E-15	3.61E-14	24.9011
203348_s_at	ETV5	1.62237	7.05727	8.539	2.35E-14	6.01E-13	21.9676
33322_i_at	SFN	1.62209	8.50808	10.5252	2.47E-19	1.23E-17	33.3061
227143_s_at	BID	1.62175	7.24885	15.5174	6.25E-32	1.87E-29	62.0519
1555950_a_at	CD55	1.61507	8.94306	9.86642	1.16E-17	4.54E-16	29.4974
208711_s_at	CCND1	1.61464	7.46986	7.2897	2.27E-11	3.74E-10	15.1942
209991_x_at	GABBR2	1.61398	6.47758	9.40028	1.72E-16	5.81E-15	26.8257
202284_s_at	CDKN1A	1.61353	8.9344	10.2426	1.29E-18	5.81E-17	31.6683
218952_at	PCSK1N	1.61312	6.35729	9.8896	1.01E-17	4.00E-16	29.6308
209514_s_at	RAB27A	1.61248	8.13021	12.1454	1.81E-23	1.54E-21	42.7424
225996_at	LONRF2	1.6103	8.71519	10.0486	4.01E-18	1.66E-16	30.5476
219463_at	LAMP5	1.6066	6.2237	10.9607	1.92E-20	1.10E-18	35.8381
224929_at	TMEM173	1.60527	7.87747	11.6975	2.51E-22	1.85E-20	40.1322
1552766_at	HS6ST2	1.60298	4.26944	6.49437	1.43E-09	1.80E-08	11.1258
227221_at	ZMAT3	1.60054	7.7549	16.2964	8.00E-34	3.41E-31	66.3681
225725_at	ZMAT3	1.59958	8.45549	18.3238	1.32E-38	1.51E-35	77.2684
227177_at	CORO2A	1.59667	6.05211	14.8976	2.10E-30	4.97E-28	58.5715
209969_s_at	STAT1	1.59512	7.65163	7.21196	3.44E-11	5.50E-10	14.7869
221731_x_at	VCAN	1.5951	7.99731	7.42657	1.09E-11	1.89E-10	15.9159
202524_s_at	SPOCK2	1.59415	7.6391	10.3518	6.82E-19	3.18E-17	32.3009
226069_at	PRICKLE1	1.5918	7.93127	11.5949	4.60E-22	3.25E-20	39.5337
206594_at	PASK	1.59006	5.51199	7.28365	2.35E-11	3.85E-10	15.1624
212998_x_at	HLA-DQB1	1.58698	9.05593	6.92316	1.58E-10	2.28E-09	13.2913
205088_at	MAMLD1	1.58439	6.1999	14.8451	2.83E-30	6.49E-28	58.2748
1554697_at	ADAMTS9	1.5835	5.37717	8.52847	2.50E-14	6.35E-13	21.909
1552626_a_at	TMEM163	1.58283	5.92385	9.31109	2.88E-16	9.46E-15	26.3175
205227_at	IL1RAP	1.57635	6.16963	11.0628	1.05E-20	6.30E-19	36.4328
201110_s_at	THBS1	1.5755	6.42358	6.71252	4.70E-10	6.36E-09	12.2188
202310_s_at	COL1A1	1.57497	9.38065	7.4328	1.06E-11	1.84E-10	15.9489
205425_at	HIP1	1.57433	6.64814	7.93323	6.90E-13	1.43E-11	18.6343
218691_s_at	PDLIM4	1.571	4.9515	13.2129	3.48E-26	4.38E-24	48.939
238542_at	ULBP2	1.56997	5.77145	11.8211	1.22E-22	9.42E-21	40.8526
202859_x_at	IL8	1.56885	6.43039	6.63177	7.12E-10	9.36E-09	11.8121
37892_at	COL11A1	1.5662	4.56536	7.3138	2.00E-11	3.32E-10	15.3208
204259_at	MMP7	1.55419	5.52145	7.49113	7.70E-12	1.37E-10	16.2583
230836_at	ST8SIA4	1.55145	6.25302	9.20652	5.26E-16	1.66E-14	25.7229
221073_s_at	NOD1	1.54693	7.7108	15.2971	2.17E-31	5.93E-29	60.819
215867_x_at	CA12	1.54381	7.49658	6.25226	4.84E-09	5.54E-08	9.93514
226364_at	HIP1	1.54206	7.93306	13.9312	5.38E-28	8.85E-26	53.0729
226517_at	BCAT1	1.53966	7.00832	6.73682	4.15E-10	5.67E-09	12.3417
212884_x_at	APOE	1.53962	8.26782	10.8542	3.58E-20	1.98E-18	35.2186
204620_s_at	VCAN	1.53791	7.88308	7.28623	2.31E-11	3.81E-10	15.176
214164_x_at	CA12	1.53529	7.50383	6.62505	7.37E-10	9.66E-09	11.7783
225685_at	CDC42EP3	1.53511	7.25469	11.3548	1.89E-21	1.25E-19	38.134
217428_s_at	COL10A1	1.53192	4.33282	8.13533	2.26E-13	5.03E-12	19.7372
1557761_s_at	LOC400794	1.53082	5.54109	7.65762	3.12E-12	5.83E-11	17.1468
223524_s_at	TMEM108	1.52598	6.80769	8.69883	9.53E-15	2.58E-13	22.8598
215380_s_at	GGCT	1.52465	9.67587	18.2933	1.55E-38	1.68E-35	77.1083
232676_x_at	MYEF2	1.52427	6.94403	12.4479	3.06E-24	2.92E-22	44.5031
204508_s_at	CA12	1.52108	5.90059	6.66569	5.98E-10	7.95E-09	11.9826
228776_at	GJC1	1.51988	6.66092	10.6994	8.89E-20	4.72E-18	34.3181
200701_at	NPC2	1.51858	12.5293	21.1187	7.68E-45	4.53E-41	91.4394
223523_at	TMEM108	1.51824	6.48637	8.11502	2.52E-13	5.59E-12	19.6259
204714_s_at	F5	1.51679	5.66163	6.61979	7.57E-10	9.91E-09	11.7519
209641_s_at	ABCC3	1.51635	6.48729	14.5812	1.28E-29	2.65E-27	56.7803
202748_at	GBP2	1.51559	7.70761	8.25723	1.14E-13	2.66E-12	20.407
229290_at	DAPL1	1.51236	8.83916	8.52569	2.54E-14	6.44E-13	21.8935
226065_at	PRICKLE1	1.51179	8.8044	9.98453	5.82E-18	2.38E-16	30.1778
215536_at	HLA-DQB2	1.51147	6.27499	8.10178	2.72E-13	6.00E-12	19.5534
202637_s_at	ICAM1	1.50791	7.49239	13.3461	1.60E-26	2.16E-24	49.7078
232874_at	DOCK9	1.50683	5.99678	10.3163	8.39E-19	3.87E-17	32.0954
244825_at	SHROOM4	1.50471	6.71674	18.1183	3.93E-38	3.70E-35	76.1867
204619_s_at	VCAN	1.50329	6.2406	7.31728	1.96E-11	3.26E-10	15.3392
202901_x_at	CTSS	1.50008	6.49896	7.12217	5.54E-11	8.58E-10	14.3189
227997_at	IL17RD	1.49922	6.46526	12.8097	3.67E-25	4.00E-23	46.6045
201926_s_at	CD55	1.49513	8.79764	9.87859	1.08E-17	4.24E-16	29.5674
230875_s_at	ATP11A	1.49465	9.47831	10.8735	3.20E-20	1.78E-18	35.3305
229824_at	SHC3	1.49425	5.29583	12.2726	8.55E-24	7.63E-22	43.4832
214366_s_at	ALOX5	1.4891	5.33517	7.73812	2.01E-12	3.86E-11	17.5792
229266_at	SHISA6	1.48715	4.50301	7.95606	6.09E-13	1.27E-11	18.7584
205579_at	HRH1	1.4868	5.54685	11.149	6.33E-21	3.90E-19	36.9351
226545_at	CD109	1.48669	6.92425	10.4717	3.38E-19	1.65E-17	32.9959
222581_at	XPR1	1.48622	8.87852	14.5112	1.91E-29	3.84E-27	56.383
212314_at	SEL1L3	1.48613	8.66366	9.81343	1.58E-17	6.12E-16	29.1925
228579_at	KCNQ3	1.48206	6.32642	15.0827	7.31E-31	1.85E-28	59.615
203148_s_at	TRIM14	1.47948	7.06145	9.91875	8.54E-18	3.42E-16	29.7986
210845_s_at	PLAUR	1.47826	7.29368	9.89029	1.01E-17	3.99E-16	29.6347
202404_s_at	COL1A2	1.47795	9.80282	8.09107	2.88E-13	6.33E-12	19.4948
205372_at	PLAG1	1.47616	6.27329	9.27399	3.57E-16	1.15E-14	26.1064
235977_at	LONRF2	1.47461	6.62996	7.77946	1.61E-12	3.14E-11	17.8019
213422_s_at	MXRA8	1.46904	8.72474	12.4616	2.82E-24	2.73E-22	44.5824
213816_s_at	MET	1.46491	4.86889	12.3353	5.92E-24	5.53E-22	43.8481
222483_at	EFHD2	1.4593	7.72436	12.0064	4.09E-23	3.36E-21	41.9329
206574_s_at	PTP4A3	1.45744	6.34388	15.3531	1.58E-31	4.47E-29	61.1329
228708_at	RAB27B	1.45666	5.86168	7.31398	2.00E-11	3.31E-10	15.3218
1558795_at	LOC100996552	1.45626	4.70122	7.10426	6.09E-11	9.37E-10	14.2259
225285_at	BCAT1	1.45425	6.71643	8.25889	1.13E-13	2.64E-12	20.4162
228796_at	CPNE4	1.45334	4.80761	9.29832	3.10E-16	1.01E-14	26.2448
204780_s_at	FAS	1.45163	7.9083	9.82103	1.51E-17	5.86E-16	29.2362
230102_at	ETV5	1.45096	7.63231	5.65093	8.94E-08	8.19E-07	7.09047
224916_at	TMEM173	1.45035	7.32231	11.1678	5.67E-21	3.53E-19	37.0442
207847_s_at	MUC1	1.44716	6.77851	8.16949	1.86E-13	4.20E-12	19.9246
201169_s_at	BHLHE40	1.44578	6.49384	10.2487	1.25E-18	5.63E-17	31.7037
214587_at	COL8A1	1.44487	5.23863	9.17543	6.28E-16	1.96E-14	25.5464
204170_s_at	CKS2	1.44462	7.80886	8.5743	1.93E-14	4.99E-13	22.1642
232404_at	SHROOM4	1.44428	5.73493	10.0442	4.11E-18	1.70E-16	30.5218
234331_s_at	FAM84A	1.44327	5.50012	10.9201	2.43E-20	1.38E-18	35.6017
203939_at	NT5E	1.44103	8.47405	9.69063	3.21E-17	1.20E-15	28.4871
219671_at	HPCAL4	1.44016	4.66915	9.44541	1.33E-16	4.55E-15	27.0833
213107_at	TNIK	1.43916	7.39248	17.0701	1.13E-35	6.56E-33	70.587
230318_at	SERPINA1	1.43783	5.70619	11.114	7.78E-21	4.73E-19	36.7308
216945_x_at	PASK	1.43419	7.41119	7.20465	3.58E-11	5.70E-10	14.7487
218847_at	IGF2BP2	1.43191	8.55672	9.22367	4.76E-16	1.51E-14	25.8203
225056_at	SIPA1L2	1.42997	8.24514	15.4614	8.57E-32	2.49E-29	61.7389
213293_s_at	TRIM22	1.42692	9.07742	9.13849	7.77E-16	2.40E-14	25.3369
201012_at	ANXA1	1.42484	11.6397	11.9067	7.35E-23	5.86E-21	41.3518
223634_at	RASD2	1.42482	5.74554	13.6871	2.21E-27	3.25E-25	51.6723
203085_s_at	TGFB1	1.42449	6.91266	8.10884	2.61E-13	5.77E-12	19.5921
201105_at	LGALS1	1.41763	10.9581	8.88186	3.37E-15	9.66E-14	23.8872
202180_s_at	MVP	1.4173	8.34951	12.8127	3.61E-25	3.95E-23	46.6218
225645_at	EHF	1.41602	6.77208	6.73006	4.30E-10	5.85E-09	12.3075
213693_s_at	MUC1	1.4144	8.04501	6.77727	3.37E-10	4.67E-09	12.5467
238593_at	C11orf80	1.40941	4.87603	9.65648	3.92E-17	1.45E-15	28.2912
243109_at	MCTP2	1.40814	5.56318	8.87861	3.43E-15	9.82E-14	23.8689
205258_at	INHBB	1.40797	8.81763	7.75265	1.86E-12	3.59E-11	17.6574
221911_at	ETV1	1.40684	7.7136	7.58656	4.60E-12	8.40E-11	16.7666
217523_at	CD44	1.40076	6.49086	9.12724	8.28E-16	2.55E-14	25.2732
231145_at	PAX9	1.39857	4.21091	6.34026	3.12E-09	3.68E-08	10.365
1559739_at	CHPT1	1.3981	5.56272	7.81147	1.35E-12	2.67E-11	17.9747
212599_at	AUTS2	1.39762	8.34338	8.65682	1.21E-14	3.22E-13	22.6248
239468_at	MKX	1.39727	4.42807	6.19692	6.38E-09	7.12E-08	9.66645
203757_s_at	CEACAM6	1.3964	5.04567	7.95618	6.08E-13	1.27E-11	18.759
209695_at	PTP4A3	1.39428	6.88972	13.1107	6.32E-26	7.61E-24	48.348
229912_at	SDK1	1.39428	5.13003	9.1149	8.89E-16	2.72E-14	25.2033
215719_x_at	FAS	1.3867	6.65336	7.05884	7.73E-11	1.17E-09	13.9904
201925_s_at	CD55	1.38522	9.48508	9.15762	6.96E-16	2.16E-14	25.4454
236561_at	TGFBR1	1.38404	6.27299	8.92273	2.67E-15	7.74E-14	24.1173
209286_at	CDC42EP3	1.38345	7.00342	10.7256	7.62E-20	4.07E-18	34.4707
201506_at	TGFBI	1.38181	9.10271	10.0423	4.16E-18	1.72E-16	30.5112
200832_s_at	SCD	1.38095	6.71558	7.03837	8.62E-11	1.30E-09	13.8845
218319_at	PELI1	1.38011	8.264	9.56205	6.77E-17	2.42E-15	27.7502
239062_at	LOC100131096	1.3727	4.7223	14.9862	1.27E-30	3.15E-28	59.0714
200660_at	S100A11	1.37013	10.6884	16.3771	5.11E-34	2.25E-31	66.8118
203786_s_at	TPD52L1	1.37003	9.91117	13.8789	7.28E-28	1.17E-25	52.773
208712_at	CCND1	1.3691	9.56279	15.9929	4.34E-33	1.61E-30	64.6948
202902_s_at	CTSS	1.36879	8.18508	6.20537	6.11E-09	6.86E-08	9.70737
204017_at	KDELR3	1.36568	8.12728	8.18597	1.70E-13	3.86E-12	20.015
204320_at	COL11A1	1.36454	4.80589	7.28836	2.29E-11	3.76E-10	15.1872
201288_at	ARHGDIB	1.36414	10.5269	10.1005	2.96E-18	1.26E-16	30.8469
215646_s_at	VCAN	1.36239	5.77066	5.24031	5.94E-07	4.69E-06	5.25074
210944_s_at	CAPN3	1.36103	7.25471	7.08054	6.90E-11	1.05E-09	14.1028
238439_at	ANKRD22	1.36034	5.1966	6.27351	4.36E-09	5.02E-08	10.0387
204471_at	GAP43	1.35632	4.42869	6.47397	1.59E-09	1.98E-08	11.0245
203881_s_at	DMD	1.35584	8.4458	8.20238	1.55E-13	3.54E-12	20.1052
216470_x_at	PRSS2	1.35469	5.52202	7.85279	1.07E-12	2.16E-11	18.1981
205076_s_at	MTMR11	1.34811	5.90009	11.6706	2.95E-22	2.14E-20	39.9756
213975_s_at	LYZ	1.34707	9.51949	5.22444	6.38E-07	5.02E-06	5.18147
230708_at	PRICKLE1	1.34226	7.80101	8.70899	9.00E-15	2.45E-13	22.9167
209824_s_at	ARNTL	1.34215	8.32621	9.62001	4.84E-17	1.76E-15	28.0821
218856_at	TNFRSF21	1.34176	7.91581	10.68	9.96E-20	5.24E-18	34.2054
219211_at	USP18	1.33896	7.28089	7.11348	5.80E-11	8.96E-10	14.2737
242943_at	ST8SIA4	1.33837	5.47664	6.88652	1.91E-10	2.74E-09	13.1035
206470_at	PLXNC1	1.33837	5.51951	8.48941	3.11E-14	7.84E-13	21.6918
221840_at	PTPRE	1.33825	7.85329	12.0965	2.41E-23	2.02E-21	42.4576
205941_s_at	COL10A1	1.33805	5.73625	9.46732	1.17E-16	4.05E-15	27.2085
213668_s_at	SOX4	1.33689	6.67753	7.84243	1.14E-12	2.28E-11	18.142
228865_at	C1orf116	1.33604	6.93154	10.3151	8.45E-19	3.90E-17	32.0881
234994_at	TMEM200A	1.33345	5.96378	7.56671	5.12E-12	9.28E-11	16.6606
229441_at	PRSS23	1.33338	6.37645	9.97374	6.20E-18	2.52E-16	30.1155
211654_x_at	HLA-DQB1	1.3306	8.97437	6.45773	1.73E-09	2.13E-08	10.944
227176_at	SLC2A13	1.32761	6.46677	9.79306	1.77E-17	6.84E-16	29.0754
225655_at	UHRF1	1.32521	5.64904	6.15563	7.82E-09	8.59E-08	9.46686
205978_at	KL	1.32404	4.80541	9.25535	3.97E-16	1.27E-14	26.0004
235333_at	B4GALT6	1.32311	6.35518	8.69404	9.79E-15	2.64E-13	22.833
233587_s_at	SIPA1L2	1.32155	7.17016	13.001	1.20E-25	1.40E-23	47.7126
211965_at	ZFP36L1	1.31689	7.51932	8.46159	3.64E-14	9.03E-13	21.5373
1556696_s_at	FLJ42709	1.31612	4.62463	11.6893	2.64E-22	1.94E-20	40.0845
205490_x_at	GJB3	1.31568	6.17245	13.8999	6.45E-28	1.04E-25	52.8938
215243_s_at	GJB3	1.31472	5.6876	15.1884	4.01E-31	1.05E-28	60.2093
212372_at	MYH10	1.3121	10.4426	12.457	2.90E-24	2.80E-22	44.5557
206222_at	TNFRSF10C	1.3115	5.15523	13.9527	4.75E-28	7.94E-26	53.1962
204424_s_at	LMO3	1.30991	10.721	12.3066	7.01E-24	6.43E-22	43.6809
221884_at	MECOM	1.30468	6.24552	7.85762	1.05E-12	2.11E-11	18.2242
216252_x_at	FAS	1.30123	6.18144	7.39003	1.33E-11	2.28E-10	15.7227
204781_s_at	FAS	1.30071	6.83645	9.65541	3.94E-17	1.46E-15	28.285
228017_s_at	NKAIN4	1.30036	4.89409	9.30043	3.06E-16	1.00E-14	26.2568
219073_s_at	OSBPL10	1.2978	7.28488	10.771	5.84E-20	3.16E-18	34.7345
227408_s_at	SNX25	1.29719	8.06949	10.1335	2.44E-18	1.05E-16	31.0374
209823_x_at	HLA-DQB1	1.29591	8.63692	5.44754	2.31E-07	1.97E-06	6.16809
1555812_a_at	ARHGDIB	1.29536	9.08154	7.87997	9.25E-13	1.88E-11	18.3453
232617_at	CTSS	1.29338	8.40934	8.55472	2.15E-14	5.54E-13	22.0551
1554899_s_at	FCER1G	1.29224	6.32153	6.49014	1.47E-09	1.84E-08	11.1048
230261_at	ST8SIA4	1.29172	5.27166	7.16931	4.31E-11	6.80E-10	14.5643
209288_s_at	CDC42EP3	1.29007	7.78809	9.52335	8.46E-17	2.98E-15	27.5288
219279_at	DOCK10	1.29002	6.38673	6.2297	5.42E-09	6.13E-08	9.82544
206471_s_at	PLXNC1	1.28863	5.13722	8.41265	4.79E-14	1.18E-12	21.2658
222173_s_at	TBC1D2	1.28831	7.04406	16.5403	2.07E-34	9.51E-32	67.7062
210735_s_at	CA12	1.28653	6.0358	6.37436	2.63E-09	3.15E-08	10.5325
32128_at	CCL18	1.28297	5.92929	5.64157	9.34E-08	8.52E-07	7.04757
218039_at	NUSAP1	1.27802	5.93924	6.49576	1.42E-09	1.79E-08	11.1327
225520_at	MTHFD1L	1.27448	7.37581	15.3159	1.95E-31	5.40E-29	60.9247
212803_at	NAB2	1.27158	7.74851	13.7855	1.25E-27	1.92E-25	52.2371
217992_s_at	EFHD2	1.27107	8.70188	7.78188	1.59E-12	3.10E-11	17.815
209924_at	CCL18	1.27	6.99075	6.02571	1.48E-08	1.55E-07	8.84377
224190_x_at	NOD1	1.26821	5.94517	13.3023	2.07E-26	2.74E-24	49.4549
203409_at	DDB2	1.26564	6.87053	13.4374	9.43E-27	1.32E-24	50.2344
52651_at	COL8A2	1.26397	6.91265	10.6726	1.04E-19	5.45E-18	34.1621
219700_at	PLXDC1	1.26199	5.91465	8.32024	8.04E-14	1.91E-12	20.7546
202976_s_at	RHOBTB3	1.26032	8.59181	8.33232	7.51E-14	1.79E-12	20.8213
213534_s_at	PASK	1.25979	6.9332	6.69306	5.20E-10	6.98E-09	12.1205
226552_at	IER5L	1.25784	6.79569	12.9553	1.57E-25	1.79E-23	47.4482
1553583_a_at	THRSP	1.25629	6.15371	9.65392	3.98E-17	1.47E-15	28.2765
240633_at	DOK7	1.25539	5.35827	9.72614	2.61E-17	9.91E-16	28.6909
202975_s_at	RHOBTB3	1.2514	7.79509	6.28373	4.14E-09	4.78E-08	10.0885
212830_at	MEGF9	1.25026	9.29725	11.2896	2.77E-21	1.78E-19	37.7542
241031_at	C2CD4A	1.24907	4.31364	6.82034	2.69E-10	3.79E-09	12.7658
203186_s_at	S100A4	1.24727	10.3862	9.41356	1.60E-16	5.41E-15	26.9015
211071_s_at	MLLT11	1.24606	7.30204	9.11005	9.14E-16	2.79E-14	25.1758
236285_at	KLHDC7B	1.24388	5.45331	7.66067	3.07E-12	5.74E-11	17.1631
229218_at	COL1A2	1.24217	6.16127	6.96962	1.24E-10	1.82E-09	13.53
214958_s_at	TMC6	1.24083	6.36996	12.0801	2.65E-23	2.21E-21	42.3619
205508_at	SCN1B	1.2407	6.71376	13.7185	1.84E-27	2.78E-25	51.8525
1555388_s_at	SNX25	1.23828	6.5659	9.62142	4.80E-17	1.75E-15	28.0902
202729_s_at	LTBP1	1.23803	7.77495	6.46015	1.71E-09	2.11E-08	10.956
228880_at	NAT8L	1.23781	6.82172	10.2756	1.06E-18	4.88E-17	31.8594
226420_at	MECOM	1.2367	6.19241	6.1938	6.48E-09	7.21E-08	9.65131
211656_x_at	HLA-DQB1	1.23552	9.01285	5.97842	1.86E-08	1.91E-07	8.61885
232000_at	TTC39B	1.23501	6.27933	8.12024	2.45E-13	5.44E-12	19.6545
212311_at	SEL1L3	1.23445	7.29713	7.83012	1.22E-12	2.42E-11	18.0755
229464_at	MYEF2	1.23318	5.74047	7.65574	3.16E-12	5.88E-11	17.1367
224762_at	SERINC2	1.23291	7.33952	15.281	2.38E-31	6.45E-29	60.7289
232165_at	EPPK1	1.23099	6.99036	7.05813	7.76E-11	1.18E-09	13.9867
213582_at	ATP11A	1.23094	5.88414	6.7665	3.56E-10	4.92E-09	12.4921
202826_at	SPINT1	1.22813	8.46893	13.7643	1.41E-27	2.15E-25	52.1157
210325_at	CD1A	1.22601	5.51174	6.71112	4.74E-10	6.40E-09	12.2117
210372_s_at	TPD52L1	1.22531	8.15346	7.51259	6.86E-12	1.23E-10	16.3724
218627_at	DRAM1	1.22303	7.53211	10.3533	6.76E-19	3.16E-17	32.3093
227450_at	ERP27	1.22165	8.03756	8.75824	6.80E-15	1.88E-13	23.1926
231849_at	KRT80	1.2207	5.1118	11.0311	1.27E-20	7.49E-19	36.2483
224701_at	PARP14	1.2188	8.89567	11.1773	5.36E-21	3.35E-19	37.1
229070_at	ADTRP	1.21803	5.02845	6.22229	5.62E-09	6.35E-08	9.78946
205640_at	ALDH3B1	1.21595	6.4834	14.276	7.37E-29	1.37E-26	55.0441
231964_at	BICD1	1.21519	6.5978	9.42938	1.46E-16	4.98E-15	26.9918
213109_at	TNIK	1.21465	5.86835	10.1192	2.65E-18	1.14E-16	30.9548
221276_s_at	SYNC	1.21388	6.14026	8.50003	2.93E-14	7.41E-13	21.7508
1567224_at	HMGA2	1.21386	4.08429	9.4292	1.46E-16	4.98E-15	26.9908
218883_s_at	MLF1IP	1.21246	6.19763	7.27833	2.41E-11	3.95E-10	15.1345
226899_at	UNC5B	1.21144	6.53174	11.8442	1.06E-22	8.33E-21	40.9874
219010_at	C1orf106	1.21058	5.55904	9.33539	2.50E-16	8.27E-15	26.4558
232765_x_at	SLC22A31	1.20956	6.40785	10.8972	2.78E-20	1.57E-18	35.4683
212895_s_at	ABR	1.20906	7.88077	18.2076	2.44E-38	2.51E-35	76.6578
232478_at	MIR181A2HG	1.20878	6.54824	9.3643	2.12E-16	7.05E-15	26.6206
225540_at	MAP2	1.20816	9.01418	8.88393	3.33E-15	9.56E-14	23.8988
211599_x_at	MET	1.20802	7.57986	5.94083	2.24E-08	2.27E-07	8.44082
221698_s_at	CLEC7A	1.20779	6.97966	6.35161	2.95E-09	3.50E-08	10.4207
201042_at	TGM2	1.20632	7.06654	8.51301	2.72E-14	6.91E-13	21.823
227353_at	TMC8	1.20073	6.86932	8.36107	6.40E-14	1.54E-12	20.9802
232164_s_at	EPPK1	1.19953	7.37862	6.54642	1.10E-09	1.41E-08	11.3849
203999_at	SYT1	1.19763	5.34308	7.56157	5.26E-12	9.53E-11	16.6332
230509_at	SNX22	1.19624	8.47587	8.24696	1.21E-13	2.81E-12	20.3505
202599_s_at	NRIP1	1.19487	8.89429	9.89457	9.83E-18	3.90E-16	29.6594
201430_s_at	DPYSL3	1.19421	6.19975	9.88619	1.03E-17	4.07E-16	29.6111
213807_x_at	MET	1.19307	6.58399	6.07627	1.16E-08	1.23E-07	9.08532
206114_at	EPHA4	1.19177	7.64832	6.88699	1.90E-10	2.73E-09	13.1059
209047_at	AQP1	1.19008	8.96934	11.2583	3.33E-21	2.13E-19	37.5719
225355_at	NEURL1B	1.18798	7.37946	10.0787	3.36E-18	1.41E-16	30.7211
214475_x_at	CAPN3	1.18748	5.07158	11.1493	6.33E-21	3.90E-19	36.9363
226618_at	UBE2QL1	1.18654	5.92475	8.63006	1.41E-14	3.72E-13	22.4753
1556820_a_at	DLEU2	1.18634	4.65046	8.69468	9.76E-15	2.64E-13	22.8366
230372_at	HAS2	1.18547	5.26403	5.68203	7.72E-08	7.15E-07	7.23339
217858_s_at	ARMCX3	1.1832	9.86639	9.06975	1.15E-15	3.46E-14	24.9476
1553175_s_at	PDE5A	1.18145	5.47191	10.6412	1.25E-19	6.47E-18	33.9798
232151_at	MACC1	1.18141	5.17213	8.86963	3.61E-15	1.03E-13	23.8183
226446_at	HES6	1.17698	6.42845	10.6492	1.19E-19	6.19E-18	34.0264
236489_at	GPR110	1.17592	6.48947	6.41867	2.10E-09	2.56E-08	10.7509
231148_at	IGFL2	1.17547	5.51957	9.22325	4.77E-16	1.52E-14	25.8179
225987_at	STEAP4	1.17325	8.54266	8.409	4.89E-14	1.20E-12	21.2456
231779_at	IRAK2	1.17085	6.64072	8.23748	1.28E-13	2.95E-12	20.2983
205778_at	KLK7	1.17057	5.76507	7.81079	1.35E-12	2.68E-11	17.971
209295_at	TNFRSF10B	1.16644	8.65416	7.37991	1.40E-11	2.39E-10	15.6692
226777_at	ADAM12	1.16603	4.60924	7.70268	2.44E-12	4.63E-11	17.3886
1565937_a_at	LMO3	1.164	4.71589	5.33889	3.80E-07	3.12E-06	5.68425
201474_s_at	ITGA3	1.1627	8.29664	12.4435	3.14E-24	2.99E-22	44.4772
1553938_a_at	STK32A	1.16185	4.18608	10.1988	1.67E-18	7.39E-17	31.4151
202145_at	LY6E	1.16043	8.06021	9.13221	8.05E-16	2.48E-14	25.3013
1554576_a_at	ETV4	1.16018	5.31074	12.6578	8.93E-25	9.32E-23	45.7226
226435_at	PAPLN	1.15987	8.11666	9.29029	3.25E-16	1.06E-14	26.1991
201136_at	PLP2	1.15908	8.82138	12.058	3.02E-23	2.50E-21	42.2334
224793_s_at	TGFBR1	1.15702	9.45412	12.6267	1.07E-24	1.11E-22	45.5419
213067_at	MYH10	1.15692	6.39234	6.15035	8.03E-09	8.79E-08	9.44138
1558199_at	FN1	1.15617	4.61568	5.67111	8.13E-08	7.49E-07	7.18315
202820_at	AHR	1.15519	8.58456	8.58031	1.86E-14	4.85E-13	22.1977
227410_at	FAM43A	1.15491	7.51263	8.57767	1.89E-14	4.91E-13	22.183
231234_at	CTSC	1.15447	5.15238	10.622	1.40E-19	7.17E-18	33.8684
209829_at	FAM65B	1.15013	5.53219	5.47465	2.04E-07	1.75E-06	6.28982
218802_at	CCDC109B	1.14761	7.61899	8.15095	2.07E-13	4.63E-12	19.8228
203729_at	EMP3	1.14749	8.66607	10.4128	4.77E-19	2.27E-17	32.6546
1555963_x_at	B3GNT7	1.14715	5.74979	7.90543	8.04E-13	1.65E-11	18.4834
228298_at	PCED1B	1.14687	6.1078	8.12906	2.33E-13	5.20E-12	19.7028
212845_at	SAMD4A	1.14616	8.42408	10.07	3.54E-18	1.48E-16	30.6708
211924_s_at	PLAUR	1.14446	6.42349	8.90365	2.97E-15	8.58E-14	24.0099
204638_at	ACP5	1.14081	6.69469	6.84887	2.32E-10	3.29E-09	12.9112
1555609_a_at	ZMAT3	1.1404	5.15992	6.73037	4.29E-10	5.84E-09	12.309
215856_at	SIGLEC15	1.14032	5.61909	7.54352	5.80E-12	1.04E-10	16.537
227799_at	MYO1G	1.13871	5.51876	7.24159	2.94E-11	4.76E-10	14.9419
204232_at	FCER1G	1.13858	7.70879	6.83685	2.47E-10	3.49E-09	12.8499
202953_at	C1QB	1.13815	7.32081	5.24624	5.79E-07	4.58E-06	5.2767
203989_x_at	F2R	1.13734	6.0213	8.12128	2.44E-13	5.42E-12	19.6602
231008_at	UNC5CL	1.13552	5.18792	7.94826	6.35E-13	1.33E-11	18.7159
231775_at	TNFRSF10A	1.13277	6.55799	8.27465	1.04E-13	2.43E-12	20.503
226535_at	ITGB6	1.13254	7.62164	7.31035	2.04E-11	3.37E-10	15.3027
205538_at	CORO2A	1.13134	5.59397	12.2847	7.97E-24	7.20E-22	43.5533
220512_at	DLC1	1.13026	5.16097	9.9266	8.16E-18	3.28E-16	29.8439
230349_at	XKRX	1.12972	4.82114	11.7234	2.16E-22	1.61E-20	40.2834
205943_at	TDO2	1.12812	4.64567	6.25556	4.76E-09	5.46E-08	9.95118
226213_at	ERBB3	1.12728	7.57632	8.49457	3.02E-14	7.63E-13	21.7205
228969_at	AGR2	1.12487	5.66584	10.3127	8.57E-19	3.95E-17	32.0742
225566_at	NRP2	1.12418	7.43308	11.9779	4.83E-23	3.96E-21	41.7665
241399_at	FAM19A2	1.12368	5.49324	5.81623	4.08E-08	3.96E-07	7.85544
205117_at	FGF1	1.12237	6.4123	13.2451	2.89E-26	3.67E-24	49.1249
238063_at	TMEM154	1.12222	5.65269	8.60136	1.65E-14	4.34E-13	22.3152
212473_s_at	MICAL2	1.12154	8.74517	10.4012	5.11E-19	2.43E-17	32.587
222444_at	ARMCX3	1.12093	10.344	10.0794	3.35E-18	1.41E-16	30.725
218843_at	FNDC4	1.12082	6.96659	7.9302	7.02E-13	1.45E-11	18.6178
210869_s_at	MCAM	1.1196	7.15175	9.57327	6.34E-17	2.28E-15	27.8144
1558796_a_at	LOC100996552	1.11879	5.05455	8.05668	3.49E-13	7.55E-12	19.3068
205593_s_at	PDE9A	1.11765	6.82616	13.6587	2.61E-27	3.76E-25	51.509
227449_at	EPHA4	1.11448	8.85844	8.64583	1.29E-14	3.42E-13	22.5634
203217_s_at	ST3GAL5	1.11333	10.5879	12.3766	4.65E-24	4.35E-22	44.0884
229823_at	RIMS2	1.11309	4.62921	5.57282	1.29E-07	1.14E-06	6.73375
211571_s_at	VCAN	1.11284	5.9662	5.57994	1.25E-07	1.11E-06	6.76611
223434_at	GBP3	1.11269	9.1407	7.30522	2.09E-11	3.46E-10	15.2758
202421_at	IGSF3	1.11177	7.69298	12.6911	7.35E-25	7.71E-23	45.9159
206026_s_at	TNFAIP6	1.11071	5.28478	6.90134	1.77E-10	2.54E-09	13.1794
201695_s_at	PNP	1.11036	7.9443	7.6786	2.79E-12	5.24E-11	17.2593
35666_at	SEMA3F	1.10987	9.62092	12.6059	1.21E-24	1.23E-22	45.4213
1555756_a_at	CLEC7A	1.10911	4.39083	6.73363	4.22E-10	5.75E-09	12.3255
206407_s_at	CCL13	1.10646	5.46825	9.27406	3.57E-16	1.15E-14	26.1067
205032_at	ITGA2	1.10436	6.17137	9.85102	1.27E-17	4.95E-16	29.4087
201292_at	TOP2A	1.10398	5.1035	5.64617	9.14E-08	8.36E-07	7.06866
206215_at	OPCML	1.1038	5.16846	6.53172	1.19E-09	1.51E-08	11.3116
203000_at	STMN2	1.10365	4.69764	10.4981	2.89E-19	1.42E-17	33.1492
209686_at	S100B	1.10096	4.94968	6.36479	2.76E-09	3.29E-08	10.4855
201417_at	SOX4	1.10029	9.94548	9.73336	2.51E-17	9.55E-16	28.7323
202998_s_at	LOXL2	1.09938	6.50735	10.6583	1.13E-19	5.89E-18	34.0795
225353_s_at	C1QC	1.09882	7.47562	5.62525	1.01E-07	9.14E-07	6.97284
225202_at	RHOBTB3	1.09696	8.99849	9.38992	1.83E-16	6.15E-15	26.7667
226615_at	XPR1	1.09696	7.27303	9.74272	2.37E-17	9.06E-16	28.7861
202587_s_at	AK1	1.0963	9.84014	8.52887	2.49E-14	6.34E-13	21.9112
201431_s_at	DPYSL3	1.09523	8.65227	9.61863	4.88E-17	1.78E-15	28.0742
226960_at	CXCL17	1.09243	5.49381	8.11331	2.55E-13	5.64E-12	19.6165
212736_at	C16orf45	1.09061	7.13098	13.7015	2.03E-27	3.02E-25	51.7548
1556051_a_at	BICD1	1.09022	6.5059	11.0041	1.48E-20	8.70E-19	36.091
201109_s_at	THBS1	1.09022	5.38671	6.17066	7.26E-09	8.02E-08	9.53943
202068_s_at	LDLR	1.08606	6.61885	6.20741	6.05E-09	6.80E-08	9.71727
210550_s_at	RASGRF1	1.08559	5.02453	10.5494	2.14E-19	1.07E-17	33.4466
218322_s_at	ACSL5	1.08551	6.93992	8.29049	9.50E-14	2.23E-12	20.5904
213040_s_at	NPTXR	1.08529	6.10804	10.4445	3.96E-19	1.91E-17	32.8382
206100_at	CPM	1.08473	5.83417	6.14217	8.36E-09	9.12E-08	9.40195
219795_at	SLC6A14	1.08413	3.88544	5.32459	4.06E-07	3.31E-06	5.62104
221676_s_at	CORO1C	1.08336	8.18733	9.26708	3.71E-16	1.20E-14	26.0671
224598_at	MGAT4B	1.07951	9.41575	12.1138	2.17E-23	1.83E-21	42.5582
221729_at	COL5A2	1.07885	7.83569	7.23192	3.09E-11	4.98E-10	14.8913
202267_at	LAMC2	1.07705	7.85183	11.6381	3.57E-22	2.56E-20	39.7862
211340_s_at	MCAM	1.07555	7.88616	8.67157	1.11E-14	2.98E-13	22.7073
209260_at	SFN	1.07465	6.21098	10.0989	2.99E-18	1.27E-16	30.8378
212573_at	ENDOD1	1.07453	8.38888	13.9301	5.41E-28	8.87E-26	53.0669
204944_at	PTPRG	1.07425	7.47009	7.464	8.92E-12	1.57E-10	16.1143
220603_s_at	MCTP2	1.07407	6.67099	12.4824	2.50E-24	2.44E-22	44.7036
232213_at	PELI1	1.07379	5.71053	7.17737	4.13E-11	6.53E-10	14.6063
226980_at	DEPDC1B	1.07153	4.46459	5.35363	3.55E-07	2.93E-06	5.74951
212538_at	DOCK9	1.0706	9.70833	11.1355	6.86E-21	4.20E-19	36.856
231009_at	PLA2G12B	1.07054	4.67172	8.49296	3.05E-14	7.70E-13	21.7115
205436_s_at	H2AFX	1.07019	8.52912	6.74296	4.02E-10	5.50E-09	12.3728
201939_at	PLK2	1.06965	7.21895	8.84072	4.26E-15	1.21E-13	23.6557
204034_at	ETHE1	1.06963	8.15663	6.48222	1.53E-09	1.90E-08	11.0654
228648_at	LRG1	1.06854	5.53994	10.3935	5.34E-19	2.54E-17	32.5423
202391_at	BASP1	1.06688	9.81654	8.05355	3.55E-13	7.67E-12	19.2897
222240_s_at	ISYNA1	1.06684	7.18875	12.9518	1.60E-25	1.82E-23	47.4279
206295_at	IL18	1.0668	5.12102	5.93363	2.32E-08	2.34E-07	8.40681
204122_at	TYROBP	1.066	7.92012	6.32012	3.45E-09	4.03E-08	10.2664
212013_at	PXDN	1.06519	5.80489	8.01697	4.35E-13	9.26E-12	19.0901
213603_s_at	RAC2	1.06457	8.00951	5.27659	5.05E-07	4.04E-06	5.40965
204856_at	B3GNT3	1.06427	5.84275	9.46371	1.19E-16	4.13E-15	27.1878
203001_s_at	STMN2	1.06422	4.302	10.2767	1.06E-18	4.85E-17	31.866
209071_s_at	RGS5	1.06348	10.6878	6.44934	1.80E-09	2.22E-08	10.9025
204174_at	ALOX5AP	1.06302	7.50115	5.35112	3.59E-07	2.97E-06	5.73838
204924_at	TLR2	1.05884	6.45669	9.19733	5.54E-16	1.74E-14	25.6707
204463_s_at	EDNRA	1.05739	5.38414	5.26664	5.28E-07	4.20E-06	5.366
823_at	CX3CL1	1.05675	7.19715	8.55267	2.18E-14	5.60E-13	22.0437
215111_s_at	TSC22D1	1.05376	12.1998	11.3694	1.73E-21	1.16E-19	38.2195
209631_s_at	GPR37	1.05184	4.11605	5.90749	2.63E-08	2.64E-07	8.2835
234689_at	PTCHD4	1.05165	4.80159	10.8676	3.31E-20	1.84E-18	35.296
215870_s_at	PLA2G5	1.05121	4.80175	6.32459	3.38E-09	3.95E-08	10.2883
228754_at	SLC6A6	1.05063	9.07445	7.05885	7.73E-11	1.17E-09	13.9904
212096_s_at	MTUS1	1.05056	9.45469	11.4366	1.17E-21	7.91E-20	38.6114
207194_s_at	ICAM4	1.05049	4.33219	11.4685	9.67E-22	6.66E-20	38.7972
218086_at	NPDC1	1.05037	7.68071	13.8492	8.65E-28	1.37E-25	52.603
205559_s_at	PCSK5	1.0483	6.37929	6.15344	7.91E-09	8.68E-08	9.45628
204256_at	ELOVL6	1.04589	5.93523	6.53412	1.17E-09	1.49E-08	11.3235
204489_s_at	CD44	1.0447	8.93745	7.94536	6.46E-13	1.34E-11	18.7002
219615_s_at	KCNK5	1.04263	6.91187	9.25481	3.98E-16	1.28E-14	25.9973
204268_at	S100A2	1.04237	7.73637	5.34433	3.71E-07	3.05E-06	5.70832
228067_at	KIAA1211L	1.0418	7.72518	11.8121	1.28E-22	9.85E-21	40.8002
212489_at	COL5A1	1.04084	6.26502	5.28382	4.88E-07	3.92E-06	5.44141
202503_s_at	KIAA0101	1.04059	7.47726	5.28156	4.93E-07	3.96E-06	5.4315
207655_s_at	BLNK	1.04035	8.30048	9.38371	1.90E-16	6.35E-15	26.7313
204959_at	MNDA	1.03928	6.43295	5.74493	5.73E-08	5.42E-07	7.52385
1556695_a_at	FLJ42709	1.03597	4.0114	10.6184	1.43E-19	7.32E-18	33.8475
213746_s_at	FLNA	1.03557	8.39457	8.28347	9.88E-14	2.32E-12	20.5517
242488_at	CHRM3	1.03532	5.46198	6.10508	1.00E-08	1.08E-07	9.22351
1554256_a_at	PCNXL2	1.03409	5.78943	8.80097	5.34E-15	1.49E-13	23.4324
222772_at	MYEF2	1.03342	5.17214	6.91543	1.64E-10	2.37E-09	13.2516
218353_at	RGS5	1.03238	10.3499	6.53848	1.15E-09	1.46E-08	11.3453
41047_at	C9orf16	1.03234	9.00082	12.8486	2.92E-25	3.24E-23	46.83
229638_at	IRX3	1.03166	6.9955	6.6491	6.52E-10	8.60E-09	11.8991
222848_at	CENPK	1.03122	4.52268	6.40526	2.25E-09	2.73E-08	10.6847
227850_x_at	CDC42EP5	1.03121	6.68551	7.21337	3.41E-11	5.46E-10	14.7943
212014_x_at	CD44	1.03117	8.13307	9.66704	3.68E-17	1.37E-15	28.3517
230482_at	ST6GALNAC5	1.02959	4.34903	7.6385	3.47E-12	6.42E-11	17.0443
226122_at	PLEKHG1	1.02938	6.52167	7.75295	1.86E-12	3.59E-11	17.659
219522_at	FJX1	1.02901	5.85608	9.93778	7.64E-18	3.08E-16	29.9083
227480_at	SUSD2	1.02799	7.09487	6.81092	2.83E-10	3.96E-09	12.7178
225867_at	VASN	1.02689	7.50004	13.0922	7.05E-26	8.41E-24	48.2408
201749_at	ECE1	1.02667	8.07445	13.2836	2.31E-26	3.00E-24	49.3473
218611_at	IER5	1.02653	8.79896	9.17751	6.21E-16	1.94E-14	25.5582
204669_s_at	RNF24	1.02605	6.51189	7.12104	5.57E-11	8.63E-10	14.313
209863_s_at	TP63	1.02528	5.40009	8.4347	4.23E-14	1.04E-12	21.388
205470_s_at	KLK11	1.0239	5.46171	5.79401	4.53E-08	4.37E-07	7.75185
235471_at	VSTM4	1.0232	7.87386	7.49111	7.70E-12	1.37E-10	16.2582
228863_at	PCDH17	1.0226	7.34486	7.48065	8.15E-12	1.44E-10	16.2026
212665_at	TIPARP	1.02233	9.60832	8.93028	2.56E-15	7.43E-14	24.1599
204159_at	CDKN2C	1.02062	7.18786	5.63522	9.63E-08	8.76E-07	7.01849
201050_at	PLD3	1.02053	8.87243	5.77223	5.03E-08	4.82E-07	7.65054
219648_at	MREG	1.0188	7.73454	8.06746	3.29E-13	7.16E-12	19.3657
227677_at	JAK3	1.01766	6.2466	6.20495	6.13E-09	6.87E-08	9.70533
204734_at	KRT15	1.01684	4.96866	8.78879	5.72E-15	1.59E-13	23.364
215785_s_at	CYFIP2	1.01619	8.64967	7.99344	4.95E-13	1.05E-11	18.9618
208637_x_at	ACTN1	1.01604	8.0632	5.64942	9.01E-08	8.25E-07	7.08354
227347_x_at	HES4	1.01575	6.33178	12.6149	1.15E-24	1.18E-22	45.4736
210602_s_at	CDH6	1.01561	4.99975	10.685	9.68E-20	5.11E-18	34.2341
231929_at	IKZF2	1.01474	8.40771	8.34341	7.06E-14	1.69E-12	20.8826
210971_s_at	ARNTL	1.01428	6.22145	5.85763	3.34E-08	3.30E-07	8.04915
209529_at	PPAP2C	1.01405	5.85388	6.50794	1.34E-09	1.69E-08	11.1932
204668_at	RNF24	1.01393	5.45853	13.3605	1.47E-26	2.01E-24	49.7911
227289_at	PCDH17	1.01327	6.61374	7.49129	7.70E-12	1.37E-10	16.2591
227126_at	PTPRG	1.01257	8.50696	6.81819	2.72E-10	3.82E-09	12.7548
226456_at	RMI2	1.01256	6.30474	8.56597	2.02E-14	5.22E-13	22.1178
244654_at	MYO1G	1.01207	5.52295	7.83264	1.20E-12	2.39E-11	18.0891
209835_x_at	CD44	1.01177	8.29906	9.97724	6.07E-18	2.48E-16	30.1357
229374_at	EPHA4	1.01099	7.32236	8.78043	6.00E-15	1.67E-13	23.3171
219763_at	DENND1A	1.01063	6.01607	12.9778	1.37E-25	1.59E-23	47.5783
202454_s_at	ERBB3	1.01043	6.67	7.56682	5.12E-12	9.28E-11	16.6612
209726_at	CA11	1.00977	7.06168	6.19448	6.45E-09	7.19E-08	9.65463
AFFX-HUMISGF3A/M97935_3_at	STAT1	1.00958	9.90874	7.10725	5.99E-11	9.24E-10	14.2414
213592_at	APLNR	1.00933	7.07509	9.91602	8.67E-18	3.47E-16	29.7829
223168_at	RHOU	1.00641	9.71758	9.17911	6.15E-16	1.92E-14	25.5673
222450_at	PMEPA1	1.00624	8.22276	10.0655	3.63E-18	1.51E-16	30.6452
212012_at	PXDN	1.00577	7.35868	9.47227	1.14E-16	3.94E-15	27.2367
204162_at	NDC80	1.00565	4.8583	6.17325	7.17E-09	7.92E-08	9.55193
221582_at	HIST3H2A	1.00559	6.36327	10.2821	1.02E-18	4.71E-17	31.8971
200629_at	WARS	1.00464	10.1913	5.83121	3.79E-08	3.70E-07	7.92547
208168_s_at	CHIT1	1.0043	5.56135	6.14814	8.11E-09	8.88E-08	9.4307
243221_at	FAM20A	1.0037	4.38543	8.46461	3.58E-14	8.90E-13	21.554
212558_at	SPRY1	1.00119	8.8309	7.74892	1.90E-12	3.66E-11	17.6373
229459_at	FAM19A5	1.0001	4.02019	8.8597	3.82E-15	1.09E-13	23.7625
225726_s_at	PLEKHH1	-1.00082	9.85722	-7.77787	1.62E-12	3.16E-11	17.7933
214030_at	CRYBG3	-1.00098	10.0594	-8.16236	1.94E-13	4.36E-12	19.8854
202539_s_at	HMGCR	-1.00217	8.07273	-6.62959	7.20E-10	9.45E-09	11.8011
214222_at	DNAH7	-1.00221	5.76393	-10.9703	1.81E-20	1.04E-18	35.8939
204754_at	HLF	-1.00361	7.08078	-6.53069	1.19E-09	1.51E-08	11.3065
217771_at	GOLM1	-1.0038	8.58612	-7.8767	9.42E-13	1.91E-11	18.3275
204731_at	TGFBR3	-1.0058	7.15333	-5.4888	1.91E-07	1.65E-06	6.35348
231084_at	WDR96	-1.00657	4.56934	-8.19587	1.61E-13	3.66E-12	20.0694
204466_s_at	SNCA	-1.00779	6.17617	-8.4119	4.81E-14	1.18E-12	21.2616
218888_s_at	NETO2	-1.00904	6.30897	-9.1768	6.23E-16	1.94E-14	25.5542
229693_at	TMEM220	-1.00952	6.60078	-10.2121	1.54E-18	6.86E-17	31.492
204917_s_at	MLLT3	-1.0107	7.69887	-13.2034	3.68E-26	4.61E-24	48.8838
219181_at	LIPG	-1.014	10.1494	-7.99849	4.81E-13	1.02E-11	18.9893
1558487_a_at	TMED4	-1.01427	9.99753	-10.4177	4.64E-19	2.22E-17	32.6826
203131_at	PDGFRA	-1.01436	7.6051	-6.36786	2.72E-09	3.25E-08	10.5006
220168_at	CASC1	-1.01588	5.23534	-9.10779	9.26E-16	2.82E-14	25.163
235182_at	ISM1	-1.01624	7.72703	-6.43823	1.91E-09	2.34E-08	10.8475
202540_s_at	HMGCR	-1.01634	8.60272	-10.961	1.91E-20	1.10E-18	35.8399
238633_at	EPC1	-1.01813	5.37967	-10.4189	4.60E-19	2.20E-17	32.6897
228909_at	LOC642852	-1.01814	6.3378	-13.0336	9.92E-26	1.17E-23	47.9014
229357_at	ADAMTS5	-1.01851	7.65751	-7.11318	5.81E-11	8.96E-10	14.2722
240890_at	LOC643733	-1.01984	6.03566	-7.3228	1.90E-11	3.17E-10	15.3682
220955_x_at	RAB23	-1.01993	6.81164	-5.58552	1.22E-07	1.08E-06	6.79153
230067_at	FAM124A	-1.02	5.43933	-12.7817	4.33E-25	4.66E-23	46.4415
223741_s_at	TTYH2	-1.0232	7.78393	-10.8845	3.00E-20	1.68E-18	35.3945
233647_s_at	CDADC1	-1.02438	7.48555	-11.3974	1.47E-21	9.92E-20	38.3826
213129_s_at	GCSH	-1.02459	11.0042	-8.18753	1.69E-13	3.83E-12	20.0236
242985_x_at	RNF180	-1.02475	5.63277	-8.05692	3.48E-13	7.55E-12	19.3081
230900_at	CCDC110	-1.02563	4.76547	-8.24363	1.23E-13	2.86E-12	20.3321
227911_at	ARHGAP28	-1.02608	5.2754	-8.33296	7.49E-14	1.78E-12	20.8248
204326_x_at	MT1X	-1.0267	10.9722	-7.2075	3.52E-11	5.62E-10	14.7636
205440_s_at	NPY1R	-1.02679	6.47969	-5.90854	2.61E-08	2.63E-07	8.28844
222056_s_at	FAHD2A	-1.02747	8.56712	-11.1264	7.24E-21	4.41E-19	36.8031
204722_at	SCN3B	-1.02913	5.19703	-10.2275	1.41E-18	6.30E-17	31.5811
235489_at	RHOJ	-1.03018	6.50064	-7.53226	6.17E-12	1.11E-10	16.477
230849_at	KCNA1	-1.0302	4.65834	-10.9499	2.04E-20	1.17E-18	35.7752
227461_at	STON2	-1.03111	7.8646	-11.3599	1.83E-21	1.21E-19	38.164
213188_s_at	MINA	-1.03127	9.8484	-8.02708	4.11E-13	8.79E-12	19.1452
221868_at	PAIP2B	-1.03181	6.77228	-11.6695	2.96E-22	2.15E-20	39.9691
211215_x_at	DIO2	-1.03209	6.84796	-7.90153	8.22E-13	1.68E-11	18.4622
228049_x_at	LOC100507303	-1.03243	10.0545	-7.70724	2.38E-12	4.52E-11	17.4131
228291_s_at	PLK1S1	-1.03293	9.16689	-12.9942	1.25E-25	1.46E-23	47.6735
235209_at	SBSPON	-1.03418	5.21928	-13.6719	2.42E-27	3.51E-25	51.5844
211562_s_at	LMOD1	-1.03546	4.9446	-12.473	2.64E-24	2.56E-22	44.649
227830_at	GABRB3	-1.03701	5.95712	-8.22309	1.38E-13	3.18E-12	20.2191
1554749_s_at	CLCNKB	-1.0372	5.906	-8.54963	2.22E-14	5.68E-13	22.0268
230863_at	LRP2	-1.03813	9.05956	-6.28432	4.13E-09	4.77E-08	10.0914
228557_at	L3MBTL4	-1.04	5.57635	-8.58072	1.86E-14	4.84E-13	22.2
218796_at	FERMT1	-1.04439	6.02147	-9.75687	2.19E-17	8.39E-16	28.8674
1558552_s_at	C3orf55	-1.04448	4.36637	-11.2169	4.25E-21	2.68E-19	37.3303
219029_at	C5orf28	-1.0448	8.35328	-9.05126	1.28E-15	3.82E-14	24.843
230087_at	PRIMA1	-1.04553	5.76044	-13.4235	1.02E-26	1.41E-24	50.1547
237058_x_at	SLC6A13	-1.04712	7.89861	-6.34026	3.12E-09	3.68E-08	10.3651
209291_at	ID4	-1.04722	12.1345	-12.5163	2.05E-24	2.03E-22	44.9004
228955_at	LRP8	-1.05011	8.30268	-6.78654	3.21E-10	4.46E-09	12.5938
209890_at	TSPAN5	-1.05013	7.02376	-6.90617	1.72E-10	2.48E-09	13.2042
233546_at	LOC283075	-1.05147	4.82664	-10.5974	1.62E-19	8.20E-18	33.7255
231781_s_at	LRRC2	-1.05254	5.64081	-5.87117	3.13E-08	3.10E-07	8.11268
57588_at	SLC24A3	-1.0526	5.85073	-9.9975	5.40E-18	2.21E-16	30.2526
213900_at	FAM189A2	-1.05279	9.39939	-9.83759	1.37E-17	5.34E-16	29.3315
235694_at	TCFL5	-1.05293	6.38778	-6.91864	1.61E-10	2.34E-09	13.2681
240574_at	DNAJC3-AS1	-1.05344	6.03261	-7.04082	8.50E-11	1.28E-09	13.8972
206204_at	GRB14	-1.05562	5.78943	-7.35597	1.59E-11	2.69E-10	15.5429
218504_at	FAHD2A	-1.05627	7.91509	-12.0163	3.86E-23	3.18E-21	41.9905
209692_at	EYA2	-1.05694	6.58075	-10.5327	2.36E-19	1.18E-17	33.3497
209821_at	IL33	-1.059	5.72681	-6.82587	2.62E-10	3.69E-09	12.7939
235638_at	RASSF6	-1.05952	3.87803	-9.65979	3.84E-17	1.42E-15	28.3101
226625_at	TGFBR3	-1.06218	8.15398	-12.2943	7.53E-24	6.84E-22	43.6094
41037_at	TEAD4	-1.0643	6.31634	-10.7051	8.60E-20	4.57E-18	34.351
212730_at	SYNM	-1.0643	7.8176	-11.1638	5.81E-21	3.61E-19	37.0209
208581_x_at	MT1X	-1.06438	11.7997	-8.06018	3.42E-13	7.43E-12	19.3259
227478_at	SETBP1	-1.06527	7.71872	-9.16127	6.82E-16	2.12E-14	25.4661
228341_at	NUDT16	-1.06583	6.55632	-10.2586	1.18E-18	5.36E-17	31.761
232001_at	PRKCQ-AS1	-1.06833	6.08033	-9.42943	1.46E-16	4.98E-15	26.9921
227441_s_at	ANKS1B	-1.06846	4.34533	-7.89872	8.35E-13	1.71E-11	18.4469
203961_at	NEBL	-1.06873	10.0392	-11.111	7.92E-21	4.80E-19	36.7131
219961_s_at	PLK1S1	-1.06928	7.97726	-10.8938	2.84E-20	1.59E-18	35.449
203960_s_at	HSPB11	-1.06942	7.95828	-11.0822	9.38E-21	5.67E-19	36.5456
201787_at	FBLN1	-1.06993	6.6393	-9.56955	6.48E-17	2.32E-15	27.7931
217897_at	FXYD6	-1.07113	8.12685	-10.7634	6.11E-20	3.30E-18	34.69
213587_s_at	ATP6V0E2	-1.07125	9.2626	-8.50036	2.92E-14	7.40E-13	21.7526
216449_x_at	HSP90B1	-1.07301	9.69818	-5.89298	2.82E-08	2.81E-07	8.21515
212154_at	SDC2	-1.07321	10.2616	-5.57666	1.27E-07	1.13E-06	6.75121
224480_s_at	AGPAT9	-1.07342	7.93372	-7.86216	1.02E-12	2.06E-11	18.2488
201465_s_at	JUN	-1.07368	7.94321	-6.03043	1.45E-08	1.51E-07	8.86629
236644_at	RNF180	-1.07431	5.93805	-6.60867	8.02E-10	1.05E-08	11.6962
203684_s_at	BCL2	-1.07458	5.92976	-15.318	1.93E-31	5.38E-29	60.9361
235798_at	TMEM170B	-1.07494	5.87271	-8.73938	7.57E-15	2.08E-13	23.0869
212859_x_at	MT1E	-1.07503	11.7258	-8.47531	3.37E-14	8.42E-13	21.6134
203088_at	FBLN5	-1.07521	7.39524	-6.45021	1.79E-09	2.21E-08	10.9068
1554027_a_at	SLC4A4	-1.07685	4.32885	-12.1356	1.91E-23	1.62E-21	42.6855
202388_at	RGS2	-1.07738	8.85462	-6.48175	1.53E-09	1.91E-08	11.0631
223868_s_at	WWOX	-1.07766	5.28326	-10.5153	2.62E-19	1.29E-17	33.249
215518_at	STXBP5L	-1.07797	4.55677	-11.2194	4.19E-21	2.65E-19	37.3448
243413_at	TTC30B	-1.07942	5.34923	-8.4885	3.13E-14	7.87E-13	21.6867
224458_at	TMEM246	-1.08215	5.82089	-9.15684	6.99E-16	2.17E-14	25.441
221556_at	CDC14B	-1.08376	7.70062	-7.66876	2.94E-12	5.51E-11	17.2065
213113_s_at	SLC43A3	-1.0841	9.01804	-7.861	1.03E-12	2.07E-11	18.2425
209992_at	PFKFB2	-1.08417	6.10001	-7.7885	1.53E-12	3.00E-11	17.8507
235134_at	LOC100996578	-1.08444	6.37323	-6.00048	1.67E-08	1.73E-07	8.72363
216336_x_at	MT1E	-1.08745	10.8496	-9.13379	7.98E-16	2.46E-14	25.3103
209101_at	CTGF	-1.0881	10.3085	-5.64012	9.41E-08	8.58E-07	7.04094
229247_at	FBLN7	-1.09148	6.97158	-11.335	2.12E-21	1.39E-19	38.0189
219610_at	ARHGEF28	-1.09284	6.90871	-10.2344	1.35E-18	6.07E-17	31.6208
209324_s_at	RGS16	-1.09372	8.08303	-7.45807	9.21E-12	1.62E-10	16.0828
226644_at	MIB2	-1.09376	8.28301	-10.5683	1.92E-19	9.65E-18	33.5564
204955_at	SRPX	-1.09603	8.19794	-6.73815	4.12E-10	5.63E-09	12.3485
209576_at	GNAI1	-1.09615	7.16563	-7.72811	2.13E-12	4.07E-11	17.5253
225567_at	LOC100505573	-1.09704	8.02295	-9.2038	5.34E-16	1.68E-14	25.7075
228952_at	ENPP1	-1.09714	6.11065	-9.89908	9.57E-18	3.81E-16	29.6854
204612_at	PKIA	-1.09821	8.8403	-9.90167	9.43E-18	3.76E-16	29.7003
230031_at	HSPA5	-1.1002	9.34975	-8.66376	1.16E-14	3.11E-13	22.6636
201563_at	SORD	-1.10077	11.6348	-9.2926	3.20E-16	1.05E-14	26.2122
228186_s_at	RSPO3	-1.10085	5.36865	-10.1523	2.19E-18	9.49E-17	31.1465
1555912_at	ST7-AS1	-1.10103	5.12712	-10.2693	1.10E-18	5.05E-17	31.8231
213281_at	JUN	-1.1034	7.76145	-6.35677	2.87E-09	3.41E-08	10.4461
211470_s_at	SULT1C2	-1.10362	7.32622	-9.4212	1.53E-16	5.19E-15	26.9451
228766_at	CD36	-1.10502	7.10962	-5.26841	5.24E-07	4.17E-06	5.37377
220361_at	IQCH	-1.1057	4.77812	-11.1631	5.83E-21	3.62E-19	37.0171
210039_s_at	PRKCQ	-1.10612	7.43665	-11.0051	1.48E-20	8.66E-19	36.0963
43427_at	ACACB	-1.10614	7.39147	-8.36939	6.10E-14	1.47E-12	21.0263
204037_at	LPAR1	-1.10627	6.61436	-11.3019	2.58E-21	1.67E-19	37.8257
235852_at	STON2	-1.11132	4.9916	-9.40761	1.65E-16	5.58E-15	26.8676
205985_x_at	CLCNKB	-1.11191	6.35166	-12.917	1.96E-25	2.19E-23	47.2261
1558077_s_at	MDH1B	-1.11299	6.0316	-11.5598	5.65E-22	3.96E-20	39.3295
202992_at	C7	-1.11623	8.13753	-5.20253	7.05E-07	5.50E-06	5.08603
230230_at	PTPN4	-1.11652	5.39344	-7.40717	1.21E-11	2.09E-10	15.8133
1557113_at	LOC283588	-1.11722	4.49228	-8.81799	4.84E-15	1.36E-13	23.528
206556_at	CLUL1	-1.1187	5.25168	-11.802	1.36E-22	1.04E-20	40.7414
230670_at	IGSF10	-1.12016	6.25251	-9.55232	7.16E-17	2.54E-15	27.6945
1559870_at	LOC100129129	-1.12191	7.23484	-12.1293	1.99E-23	1.68E-21	42.6488
209737_at	MAGI2	-1.12195	7.73848	-12.2533	9.58E-24	8.46E-22	43.3707
221646_s_at	ZDHHC11	-1.1266	6.00184	-7.06778	7.38E-11	1.12E-09	14.0367
227705_at	TCEAL7	-1.12673	5.52431	-7.84017	1.15E-12	2.30E-11	18.1298
221636_s_at	MARC2	-1.12704	7.77091	-13.319	1.88E-26	2.50E-24	49.5517
208454_s_at	CPQ	-1.12963	9.82834	-7.13068	5.29E-11	8.23E-10	14.3631
227081_at	DNALI1	-1.13073	7.63051	-8.26737	1.08E-13	2.52E-12	20.4629
207016_s_at	ALDH1A2	-1.13081	5.2837	-11.5648	5.49E-22	3.85E-20	39.3587
219523_s_at	TENM3	-1.13218	5.90923	-8.10983	2.60E-13	5.74E-12	19.5975
224932_at	CHCHD10	-1.1348	9.77239	-9.06728	1.17E-15	3.51E-14	24.9336
230251_at	LINC00473	-1.13744	4.2732	-5.71993	6.45E-08	6.05E-07	7.40818
224323_s_at	MRO	-1.13821	5.16455	-13.1306	5.63E-26	6.83E-24	48.4628
214433_s_at	SELENBP1	-1.13834	10.0352	-11.369	1.74E-21	1.16E-19	38.2172
228602_at	SGCD	-1.14052	6.24447	-7.23522	3.04E-11	4.90E-10	14.9086
211456_x_at	MT1P2	-1.14096	11.7648	-7.75005	1.89E-12	3.64E-11	17.6434
226733_at	PFKFB2	-1.14271	7.92335	-9.71894	2.73E-17	1.03E-15	28.6495
228090_at	NMNAT3	-1.14351	6.46151	-13.4128	1.09E-26	1.50E-24	50.0928
226207_at	RILPL1	-1.14363	8.53069	-12.9903	1.28E-25	1.49E-23	47.6509
225388_at	TSPAN5	-1.14586	6.65925	-9.73883	2.43E-17	9.26E-16	28.7638
229132_at	MINA	-1.14594	6.61478	-11.7091	2.35E-22	1.73E-20	40.1996
225589_at	SH3RF1	-1.15091	8.88338	-12.9208	1.92E-25	2.15E-23	47.2483
202949_s_at	FHL2	-1.1533	8.00276	-8.84762	4.09E-15	1.16E-13	23.6945
208370_s_at	RCAN1	-1.15526	9.00095	-7.01228	9.88E-11	1.47E-09	13.7498
1552793_at	C8orf31	-1.1555	5.4569	-8.45509	3.77E-14	9.36E-13	21.5012
210753_s_at	EPHB1	-1.15566	6.12406	-10.1875	1.78E-18	7.85E-17	31.3501
205363_at	BBOX1	-1.15572	6.75253	-7.40208	1.24E-11	2.14E-10	15.7863
203196_at	ABCC4	-1.1568	6.57968	-9.81297	1.58E-17	6.13E-16	29.1899
204979_s_at	SH3BGR	-1.15799	6.72248	-13.7878	1.23E-27	1.90E-25	52.2506
203222_s_at	TLE1	-1.16008	5.98304	-9.0882	1.04E-15	3.14E-14	25.052
204635_at	RPS6KA5	-1.16014	6.46122	-13.4617	8.18E-27	1.15E-24	50.3749
229620_at	SEPP1	-1.16295	5.62183	-8.23365	1.30E-13	3.00E-12	20.2772
1553132_a_at	TC2N	-1.16595	5.12712	-9.94069	7.51E-18	3.04E-16	29.925
49452_at	ACACB	-1.16719	7.63026	-8.30264	8.87E-14	2.10E-12	20.6574
207826_s_at	ID3	-1.16852	10.454	-8.3006	8.97E-14	2.12E-12	20.6461
225727_at	PLEKHH1	-1.16861	8.23927	-11.0717	9.98E-21	6.00E-19	36.4845
244070_at	SYNE1	-1.169	5.82363	-7.12355	5.50E-11	8.53E-10	14.3261
209840_s_at	LRRN3	-1.16951	7.75959	-5.48127	1.98E-07	1.70E-06	6.31958
220161_s_at	EPB41L4B	-1.17304	9.95597	-12.7061	6.73E-25	7.09E-23	46.0032
205249_at	EGR2	-1.17382	8.97743	-6.18905	6.63E-09	7.38E-08	9.62834
204784_s_at	MLF1	-1.17506	7.63712	-12.8097	3.67E-25	4.00E-23	46.604
209447_at	SYNE1	-1.17552	7.99794	-10.468	3.45E-19	1.69E-17	32.9744
219527_at	MARC2	-1.17813	7.34587	-16.4142	4.16E-34	1.85E-31	67.0152
203059_s_at	PAPSS2	-1.17814	6.30095	-8.9491	2.30E-15	6.70E-14	24.266
207401_at	PROX1	-1.17993	5.11026	-9.22063	4.85E-16	1.54E-14	25.8031
205751_at	SH3GL2	-1.18125	4.55801	-8.34342	7.06E-14	1.69E-12	20.8827
226933_s_at	ID4	-1.18291	9.18846	-8.14021	2.19E-13	4.91E-12	19.7639
229341_at	TFCP2L1	-1.18666	6.09959	-8.04827	3.66E-13	7.87E-12	19.2609
228908_s_at	LOC642852	-1.18872	6.37023	-14.6554	8.35E-30	1.78E-27	57.2014
233527_at	LOC100129069	-1.19056	5.89723	-9.9209	8.43E-18	3.38E-16	29.811
1558706_a_at	ATOH8	-1.19071	5.72882	-9.94515	7.32E-18	2.96E-16	29.9508
209822_s_at	VLDLR	-1.19212	7.23857	-7.6294	3.64E-12	6.72E-11	16.9956
229568_at	MOB3B	-1.19347	6.38244	-9.56106	6.81E-17	2.43E-15	27.7445
202908_at	WFS1	-1.19426	8.58041	-12.6337	1.03E-24	1.07E-22	45.5824
1555270_a_at	WFS1	-1.19438	7.22637	-12.2536	9.57E-24	8.46E-22	43.3721
229616_s_at	GRAMD2	-1.19464	6.49577	-8.87886	3.43E-15	9.81E-14	23.8703
221185_s_at	IQCG	-1.19512	6.36748	-15.1755	4.32E-31	1.12E-28	60.1364
233882_s_at	SEMA6D	-1.19583	5.10411	-9.38422	1.89E-16	6.34E-15	26.7342
213234_at	KIAA1467	-1.19656	6.98251	-13.6847	2.24E-27	3.28E-25	51.6581
206167_s_at	ARHGAP6	-1.19733	8.49484	-7.91483	7.64E-13	1.57E-11	18.5344
230281_at	C16orf46	-1.19865	7.83335	-10.5184	2.57E-19	1.27E-17	33.2669
219127_at	PRR15L	-1.20081	8.23041	-8.07275	3.19E-13	6.97E-12	19.3946
226103_at	NEXN	-1.20187	5.83238	-8.042	3.78E-13	8.13E-12	19.2266
230763_at	SPATA17	-1.20303	5.5411	-11.8895	8.13E-23	6.43E-21	41.2513
200884_at	CKB	-1.20383	9.60695	-8.74079	7.51E-15	2.06E-13	23.0948
213543_at	SGCD	-1.20498	5.77718	-8.34767	6.89E-14	1.65E-12	20.9062
213765_at	MFAP5	-1.20673	5.45127	-6.38057	2.55E-09	3.07E-08	10.5631
212157_at	SDC2	-1.20754	9.43267	-10.0785	3.36E-18	1.41E-16	30.7203
204918_s_at	MLLT3	-1.20872	6.70635	-10.133	2.45E-18	1.06E-16	31.0345
203962_s_at	NEBL	-1.21009	9.59138	-9.2319	4.54E-16	1.45E-14	25.8671
210414_at	FLRT1	-1.21062	5.86656	-11.5685	5.37E-22	3.78E-20	39.3799
204462_s_at	SLC16A2	-1.21478	7.69144	-9.06652	1.17E-15	3.52E-14	24.9294
210471_s_at	KCNAB1	-1.21648	7.50988	-6.23649	5.24E-09	5.94E-08	9.8584
209160_at	AKR1C3	-1.21751	6.87745	-7.77301	1.66E-12	3.24E-11	17.7671
205290_s_at	BMP2	-1.21998	7.46824	-6.67759	5.63E-10	7.51E-09	12.0425
242931_at	LONRF3	-1.22152	8.43033	-9.61756	4.91E-17	1.79E-15	28.0681
204723_at	SCN3B	-1.22234	5.16461	-10.8884	2.93E-20	1.64E-18	35.4174
224530_s_at	KCNIP4	-1.22345	4.98239	-10.3103	8.69E-19	4.00E-17	32.0607
207415_at	PLA2R1	-1.22379	4.17368	-12.4294	3.41E-24	3.23E-22	44.3953
230158_at	DPY19L2	-1.22528	5.74773	-8.15749	1.99E-13	4.48E-12	19.8587
210038_at	PRKCQ	-1.22867	8.3253	-12.4298	3.40E-24	3.23E-22	44.3978
230803_s_at	ARHGAP24	-1.22881	5.31445	-10.475	3.31E-19	1.62E-17	33.0148
244370_at	KIAA2022	-1.23788	4.58575	-8.91912	2.72E-15	7.89E-14	24.097
228368_at	ARHGAP20	-1.238	7.14222	-10.5152	2.62E-19	1.29E-17	33.2482
207978_s_at	NR4A3	-1.2387	5.24095	-5.62643	1.00E-07	9.10E-07	6.97826
229687_s_at	PRDM11	-1.24059	6.65167	-7.97711	5.42E-13	1.14E-11	18.8729
229177_at	C16orf89	-1.24346	10.549	-6.84935	2.32E-10	3.28E-09	12.9136
204686_at	IRS1	-1.24446	9.38449	-9.45207	1.28E-16	4.40E-15	27.1214
223393_s_at	TSHZ3	-1.24569	8.1164	-12.1697	1.57E-23	1.35E-21	42.8842
206461_x_at	MT1H	-1.2474	11.6988	-9.01768	1.55E-15	4.60E-14	24.6532
230419_at	FLJ37644	-1.24761	5.35287	-14.4691	2.43E-29	4.85E-27	56.1434
219090_at	SLC24A3	-1.24775	5.96843	-11.2186	4.21E-21	2.66E-19	37.3404
237248_at	PDE11A	-1.24861	4.71134	-14.0216	3.19E-28	5.45E-26	53.5909
1554774_at	MINA	-1.24864	5.84048	-7.78791	1.53E-12	3.01E-11	17.8475
217561_at	CALCA	-1.25016	4.48894	-5.33467	3.87E-07	3.17E-06	5.66556
203811_s_at	DNAJB4	-1.25042	6.78684	-6.96738	1.25E-10	1.84E-09	13.5184
214321_at	NOV	-1.2506	7.1073	-9.55079	7.22E-17	2.56E-15	27.6857
217853_at	TNS3	-1.25239	10.1843	-12.5149	2.06E-24	2.04E-22	44.8925
211596_s_at	LRIG1	-1.25328	8.1896	-15.8089	1.21E-32	4.04E-30	63.6747
227692_at	GNAI1	-1.25365	7.68555	-8.52944	2.48E-14	6.32E-13	21.9144
236255_at	PLEKHG4B	-1.2542	5.42974	-11.9066	7.35E-23	5.86E-21	41.3511
226086_at	SYT13	-1.2552	6.39184	-6.71355	4.68E-10	6.33E-09	12.224
227265_at	FGL2	-1.25637	8.71712	-9.1193	8.67E-16	2.66E-14	25.2282
241782_at	NEBL	-1.25697	6.16648	-10.0206	4.72E-18	1.95E-16	30.3861
204633_s_at	RPS6KA5	-1.25868	7.03345	-8.40854	4.90E-14	1.20E-12	21.243
204719_at	ABCA8	-1.25878	8.08846	-7.84872	1.10E-12	2.20E-11	18.1761
210261_at	KCNK2	-1.25888	4.63893	-12.831	3.24E-25	3.56E-23	46.728
213133_s_at	GCSH	-1.25966	9.47391	-11.5671	5.41E-22	3.80E-20	39.3722
206085_s_at	CTH	-1.26151	4.88416	-11.4444	1.11E-21	7.62E-20	38.6568
236915_at	C4orf47	-1.26331	5.42596	-12.6095	1.19E-24	1.21E-22	45.4422
213103_at	STARD13	-1.26484	7.97378	-14.7218	5.72E-30	1.24E-27	57.5771
203824_at	TSPAN8	-1.26576	5.03265	-10.1887	1.77E-18	7.81E-17	31.3565
219949_at	LRRC2	-1.26679	7.5229	-8.32535	7.81E-14	1.86E-12	20.7828
221019_s_at	COLEC12	-1.26741	6.94394	-8.47135	3.44E-14	8.59E-13	21.5914
203221_at	TLE1	-1.26921	8.02729	-13.8903	6.82E-28	1.10E-25	52.8387
213189_at	MINA	-1.27046	8.70694	-9.72177	2.68E-17	1.01E-15	28.6658
204796_at	EML1	-1.27172	5.81243	-9.80874	1.62E-17	6.27E-16	29.1655
204036_at	LPAR1	-1.27199	7.4243	-10.7903	5.22E-20	2.84E-18	34.8464
210335_at	RASSF9	-1.2744	4.44821	-12.5597	1.59E-24	1.60E-22	45.1529
202554_s_at	GSTM3	-1.27741	9.41275	-8.89006	3.21E-15	9.24E-14	23.9333
242496_at	ART4	-1.27798	4.25702	-13.2698	2.50E-26	3.23E-24	49.2672
223513_at	CENPJ	-1.27818	6.81962	-9.52556	8.36E-17	2.95E-15	27.5414
226599_at	FHDC1	-1.27848	8.50153	-14.8576	2.63E-30	6.11E-28	58.3453
226864_at	PKIA	-1.27897	7.49283	-9.99871	5.36E-18	2.20E-16	30.2596
211401_s_at	FGFR2	-1.27967	5.95947	-9.83239	1.41E-17	5.49E-16	29.3015
235085_at	SGK223	-1.27984	9.84694	-7.6127	3.99E-12	7.34E-11	16.9063
224179_s_at	MIOX	-1.28019	5.74443	-9.36394	2.12E-16	7.06E-15	26.6185
216594_x_at	AKR1C1	-1.28088	8.08509	-10.6101	1.50E-19	7.67E-18	33.799
205549_at	PCP4	-1.2834	9.14614	-7.90587	8.03E-13	1.65E-11	18.4857
204042_at	WASF3	-1.28437	8.11459	-10.5723	1.87E-19	9.45E-18	33.5796
219077_s_at	WWOX	-1.28671	9.06403	-11.7303	2.07E-22	1.55E-20	40.3237
1569191_at	ZNF826P	-1.28831	5.16491	-6.36495	2.76E-09	3.29E-08	10.4863
221016_s_at	TCF7L1	-1.28898	7.15887	-9.61859	4.88E-17	1.78E-15	28.074
209652_s_at	PGF	-1.28929	7.92291	-8.60202	1.65E-14	4.33E-13	22.3188
206201_s_at	MEOX2	-1.28936	5.62506	-8.06452	3.34E-13	7.27E-12	19.3496
238784_at	DPY19L2	-1.29012	6.18243	-10.3631	6.38E-19	3.01E-17	32.3663
219355_at	CXorf57	-1.29192	5.60793	-13.9076	6.17E-28	1.00E-25	52.9378
233814_at	EFNA5	-1.29337	5.31939	-12.2011	1.30E-23	1.14E-21	43.0666
201289_at	CYR61	-1.29348	10.3657	-7.79821	1.45E-12	2.86E-11	17.9031
209841_s_at	LRRN3	-1.29506	8.11694	-6.95156	1.36E-10	1.99E-09	13.4371
210739_x_at	SLC4A4	-1.29557	6.43198	-12.3309	6.08E-24	5.66E-22	43.8223
213764_s_at	MFAP5	-1.29995	5.27045	-5.85709	3.35E-08	3.31E-07	8.04659
230536_at	PBX4	-1.30066	6.56454	-11.954	5.56E-23	4.50E-21	41.6274
227530_at	AKAP12	-1.30232	8.19331	-10.5453	2.19E-19	1.10E-17	33.4233
204753_s_at	HLF	-1.30319	7.1726	-6.59946	8.40E-10	1.09E-08	11.65
240770_at	TMEM171	-1.30339	5.0601	-10.2464	1.26E-18	5.70E-17	31.6903
205066_s_at	ENPP1	-1.30385	8.20782	-8.64618	1.28E-14	3.41E-13	22.5654
204061_at	PRKX	-1.30469	7.77714	-8.67626	1.08E-14	2.91E-13	22.7335
228882_at	TUB	-1.30591	6.75203	-11.2987	2.63E-21	1.70E-19	37.8075
209325_s_at	RGS16	-1.30771	8.03983	-10.9048	2.66E-20	1.50E-18	35.5125
204301_at	KBTBD11	-1.30919	6.14584	-12.5279	1.91E-24	1.90E-22	44.9679
224325_at	FZD8	-1.31231	5.91937	-11.1321	7.00E-21	4.27E-19	36.8366
229302_at	TMEM178A	-1.31374	6.87697	-10.78	5.54E-20	3.01E-18	34.7869
219474_at	C3orf52	-1.31469	7.41786	-7.3842	1.37E-11	2.34E-10	15.6919
223427_s_at	EPB41L4B	-1.31606	7.42237	-7.70777	2.38E-12	4.51E-11	17.4159
230290_at	SCUBE3	-1.31904	7.47023	-7.52307	6.48E-12	1.16E-10	16.4281
231472_at	FBXO15	-1.31955	5.56145	-15.6179	3.55E-32	1.10E-29	62.6124
212977_at	CXCR7	-1.32024	8.67653	-9.96889	6.37E-18	2.59E-16	30.0876
235561_at	TXNL1	-1.32075	8.12432	-10.4852	3.12E-19	1.53E-17	33.0743
231532_at	NCAM1	-1.32666	5.34131	-9.65868	3.87E-17	1.43E-15	28.3038
242979_at	IRS1	-1.32796	7.13001	-9.08271	1.07E-15	3.23E-14	25.021
213307_at	SHANK2	-1.32846	6.29953	-10.381	5.74E-19	2.72E-17	32.4703
239349_at	C1QTNF7	-1.32936	4.35288	-11.9512	5.65E-23	4.57E-21	41.6112
204834_at	FGL2	-1.3299	7.23379	-8.15047	2.07E-13	4.64E-12	19.8202
229656_s_at	EML6	-1.3321	6.50203	-8.78944	5.70E-15	1.59E-13	23.3677
210170_at	PDLIM3	-1.3349	4.66341	-8.3697	6.09E-14	1.47E-12	21.028
212110_at	SLC39A14	-1.33808	10.5123	-13.7164	1.87E-27	2.80E-25	51.8406
225387_at	TSPAN5	-1.34076	7.80334	-12.7725	4.56E-25	4.90E-23	46.3885
202242_at	TSPAN7	-1.34751	7.83891	-8.48934	3.11E-14	7.84E-13	21.6914
218559_s_at	MAFB	-1.34931	10.5357	-10.1499	2.22E-18	9.59E-17	31.1327
205710_at	LRP2	-1.3497	7.88418	-7.977	5.42E-13	1.14E-11	18.8723
210078_s_at	KCNAB1	-1.3503	8.59068	-6.24255	5.08E-09	5.79E-08	9.8879
204457_s_at	GAS1	-1.35155	7.52922	-9.86069	1.20E-17	4.68E-16	29.4644
215047_at	TRIM58	-1.35322	5.30644	-6.55852	1.04E-09	1.32E-08	11.4452
204755_x_at	HLF	-1.36162	7.06194	-7.39586	1.29E-11	2.21E-10	15.7535
227417_at	MARC2	-1.36184	7.51367	-11.4404	1.14E-21	7.76E-20	38.6334
213664_at	SLC1A1	-1.36221	8.79258	-9.1237	8.45E-16	2.59E-14	25.2531
214598_at	CLDN8	-1.36426	7.96958	-8.19125	1.65E-13	3.76E-12	20.0441
201540_at	FHL1	-1.36476	11.7843	-10.9988	1.53E-20	8.95E-19	36.0601
227690_at	GABRB3	-1.36656	5.51762	-9.1375	7.81E-16	2.41E-14	25.3314
209243_s_at	PEG3	-1.3672	5.15068	-7.58091	4.74E-12	8.64E-11	16.7364
223296_at	SLC25A33	-1.3695	7.62001	-13.8011	1.14E-27	1.77E-25	52.3268
205578_at	ROR2	-1.36963	4.97533	-13.2265	3.22E-26	4.08E-24	49.0176
213997_at	FAM189A1	-1.3711	5.53639	-12.6942	7.22E-25	7.58E-23	45.9341
227337_at	ANKRD37	-1.37176	7.97291	-11.6082	4.25E-22	3.01E-20	39.6118
220520_s_at	NUP62CL	-1.37223	5.7209	-12.4504	3.01E-24	2.89E-22	44.5177
206291_at	NTS	-1.37615	4.83013	-9.21132	5.11E-16	1.61E-14	25.7502
243386_at	CASZ1	-1.37728	4.97893	-9.65391	3.98E-17	1.47E-15	28.2764
1563874_at	WDR72	-1.37814	5.286	-12.1977	1.33E-23	1.16E-21	43.047
231944_at	ERO1LB	-1.37869	7.47098	-9.65468	3.96E-17	1.46E-15	28.2809
225871_at	STEAP2	-1.37953	6.46793	-12.7062	6.73E-25	7.09E-23	46.0034
209293_x_at	ID4	-1.38132	8.54758	-6.48198	1.53E-09	1.90E-08	11.0642
219945_at	DDX25	-1.38158	5.28457	-15.269	2.54E-31	6.86E-29	60.6619
209292_at	ID4	-1.3824	10.5683	-12.4555	2.93E-24	2.82E-22	44.547
202037_s_at	SFRP1	-1.38271	6.63451	-6.4461	1.83E-09	2.25E-08	10.8865
220751_s_at	C5orf4	-1.38317	7.36054	-13.1302	5.64E-26	6.83E-24	48.4607
203126_at	IMPA2	-1.38453	7.72393	-8.96165	2.14E-15	6.28E-14	24.3368
214349_at	CTCF	-1.39136	6.15858	-5.83633	3.70E-08	3.62E-07	7.9494
205907_s_at	OMD	-1.39449	5.39653	-8.69862	9.54E-15	2.58E-13	22.8586
242269_at	FLJ42875	-1.39907	4.89376	-15.1967	3.83E-31	1.01E-28	60.256
228107_at	LOC100127983	-1.39968	5.36927	-12.114	2.17E-23	1.83E-21	42.5593
210517_s_at	AKAP12	-1.3999	8.89041	-10.3895	5.47E-19	2.59E-17	32.519
201466_s_at	JUN	-1.40126	9.96993	-8.48637	3.16E-14	7.95E-13	21.6749
205289_at	BMP2	-1.40203	7.76788	-9.38296	1.90E-16	6.38E-15	26.727
205082_s_at	AOX1	-1.40333	5.95128	-10.4657	3.50E-19	1.71E-17	32.9612
205110_s_at	FGF13	-1.40445	6.66614	-8.17438	1.81E-13	4.10E-12	19.9514
224027_at	CCL28	-1.40657	6.63246	-8.69479	9.75E-15	2.64E-13	22.8372
228502_at	RPS6KA6	-1.41167	4.65926	-10.5062	2.76E-19	1.36E-17	33.1963
205908_s_at	OMD	-1.41273	5.24267	-9.07487	1.12E-15	3.37E-14	24.9766
230865_at	LIX1	-1.41301	5.13254	-6.13555	8.63E-09	9.40E-08	9.37006
212713_at	MFAP4	-1.41454	6.47795	-13.1291	5.68E-26	6.86E-24	48.4541
233720_at	SORBS2	-1.41455	5.34991	-7.38611	1.36E-11	2.32E-10	15.702
227860_at	CPXM1	-1.41691	6.81847	-8.7505	7.11E-15	1.96E-13	23.1492
218901_at	PLSCR4	-1.42327	8.69358	-15.8285	1.09E-32	3.68E-30	63.7834
220177_s_at	TMPRSS3	-1.42814	5.11244	-10.357	6.61E-19	3.10E-17	32.331
207557_s_at	RYR2	-1.42963	5.0627	-11.681	2.77E-22	2.02E-20	40.0363
228885_at	MAMDC2	-1.43123	5.8924	-8.63955	1.33E-14	3.54E-13	22.5283
228108_at	PPM1L	-1.43159	7.50013	-10.23	1.39E-18	6.22E-17	31.5958
1556427_s_at	LRRN4CL	-1.43388	5.43081	-14.7384	5.20E-30	1.15E-27	57.6714
229634_at	TMEM139	-1.43895	5.1892	-12.6497	9.37E-25	9.72E-23	45.6758
203386_at	TBC1D4	-1.44166	9.63749	-12.5981	1.27E-24	1.29E-22	45.376
244572_at	KY	-1.44196	6.76106	-9.55344	7.11E-17	2.53E-15	27.7009
211323_s_at	ITPR1	-1.44551	7.4749	-9.9725	6.24E-18	2.54E-16	30.1084
230964_at	FREM2	-1.4468	7.22825	-8.65724	1.21E-14	3.22E-13	22.6272
206159_at	GDF10	-1.45358	4.95355	-10.0211	4.70E-18	1.94E-16	30.3886
218711_s_at	SDPR	-1.45504	6.68345	-8.18307	1.73E-13	3.92E-12	19.9991
206214_at	PLA2G7	-1.45692	7.23018	-11.2186	4.21E-21	2.66E-19	37.3405
204872_at	TLE4	-1.45727	8.19125	-12.2833	8.03E-24	7.23E-22	43.5454
220334_at	RGS17	-1.45778	5.28194	-10.9653	1.87E-20	1.07E-18	35.8648
204437_s_at	FOLR1	-1.46238	8.23351	-9.00831	1.64E-15	4.84E-14	24.6003
210764_s_at	CYR61	-1.46562	9.26826	-6.93764	1.46E-10	2.12E-09	13.3656
228653_at	SAMD5	-1.46576	5.74917	-10.1797	1.86E-18	8.20E-17	31.3048
228667_at	AGPAT4	-1.46685	5.65841	-15.3726	1.42E-31	4.09E-29	61.2421
223582_at	GPR98	-1.47027	5.96239	-16.1634	1.68E-33	6.78E-31	65.6364
202709_at	FMOD	-1.47673	8.94746	-11.8166	1.25E-22	9.62E-21	40.8265
209283_at	CRYAB	-1.47827	9.6657	-10.1556	2.15E-18	9.32E-17	31.1654
205501_at	PDE10A	-1.47864	6.69865	-8.86814	3.64E-15	1.04E-13	23.8099
219295_s_at	PCOLCE2	-1.48059	5.10294	-11.7438	1.91E-22	1.44E-20	40.4022
229088_at	ENPP1	-1.48118	7.6656	-8.56913	1.98E-14	5.13E-13	22.1354
209220_at	GPC3	-1.48572	5.37281	-15.8546	9.40E-33	3.24E-30	63.9282
228284_at	TLE1	-1.4861	6.40371	-8.65833	1.20E-14	3.20E-13	22.6333
204783_at	MLF1	-1.48836	6.3303	-11.2163	4.26E-21	2.68E-19	37.327
226492_at	SEMA6D	-1.4914	7.30804	-9.71693	2.76E-17	1.04E-15	28.638
228570_at	BTBD11	-1.49368	8.06813	-10.3349	7.53E-19	3.50E-17	32.2027
238116_at	DYNLRB2	-1.49513	5.61743	-14.2895	6.81E-29	1.28E-26	55.1211
230730_at	SGCD	-1.49636	6.00299	-7.39667	1.28E-11	2.20E-10	15.7578
205236_x_at	SOD3	-1.49652	7.65682	-12.2989	7.33E-24	6.67E-22	43.6362
226145_s_at	FRAS1	-1.49694	8.41487	-11.4417	1.13E-21	7.72E-20	38.6406
1553559_at	TMEM171	-1.49984	6.35244	-15.9993	4.18E-33	1.59E-30	64.7301
206209_s_at	CA4	-1.5078	6.65665	-7.65061	3.25E-12	6.03E-11	17.1092
213308_at	SHANK2	-1.51031	7.23696	-9.90684	9.15E-18	3.65E-16	29.7301
203639_s_at	FGFR2	-1.51041	6.85318	-9.45043	1.29E-16	4.44E-15	27.112
228503_at	RPS6KA6	-1.512	6.02619	-13.1624	4.68E-26	5.75E-24	48.6468
235228_at	CCDC85A	-1.51448	6.73681	-11.6537	3.25E-22	2.34E-20	39.8768
206157_at	PTX3	-1.51453	5.12164	-11.498	8.13E-22	5.64E-20	38.969
202768_at	FOSB	-1.51504	8.97107	-5.43472	2.45E-07	2.08E-06	6.11067
203474_at	IQGAP2	-1.51696	8.3674	-8.66306	1.17E-14	3.12E-13	22.6597
210473_s_at	GPR125	-1.52058	7.94947	-12.1954	1.35E-23	1.17E-21	43.0335
229178_at	PRTG	-1.52527	7.60733	-9.31691	2.79E-16	9.17E-15	26.3506
1552826_at	SLC26A7	-1.52608	4.08509	-12.8434	3.02E-25	3.33E-23	46.7995
213411_at	ADAM22	-1.52619	5.5921	-14.3007	6.39E-29	1.20E-26	55.1849
220133_at	ODAM	-1.52966	5.06601	-15.3613	1.51E-31	4.30E-29	61.1787
203387_s_at	TBC1D4	-1.53044	8.23241	-15.6039	3.84E-32	1.18E-29	62.5341
229094_at	ATP6V0E2-AS1	-1.53108	5.49063	-10.6835	9.76E-20	5.14E-18	34.2258
227614_at	HKDC1	-1.53544	6.05057	-11.6488	3.35E-22	2.41E-20	39.8486
235867_at	GSTM3	-1.53553	7.26449	-12.9267	1.85E-25	2.09E-23	47.2827
227194_at	FAM3B	-1.53775	6.52767	-7.94545	6.45E-13	1.34E-11	18.7007
240039_at	PLA2R1	-1.53931	5.29616	-13.8218	1.01E-27	1.59E-25	52.4458
210179_at	KCNJ13	-1.54185	5.11704	-9.89723	9.68E-18	3.85E-16	29.6747
229831_at	CNTN3	-1.54242	5.74269	-9.11943	8.66E-16	2.66E-14	25.2289
201562_s_at	SORD	-1.54656	9.54065	-10.1753	1.91E-18	8.39E-17	31.2795
203638_s_at	FGFR2	-1.54972	9.40001	-14.9189	1.86E-30	4.46E-28	58.6918
203710_at	ITPR1	-1.55009	9.32057	-10.9848	1.66E-20	9.66E-19	35.9781
210400_at	GRIN2C	-1.55481	6.43984	-13.1381	5.39E-26	6.56E-24	48.5066
221030_s_at	ARHGAP24	-1.55561	6.32108	-15.6597	2.81E-32	8.78E-30	62.845
236085_at	CAPSL	-1.56242	5.76677	-10.6035	1.56E-19	7.94E-18	33.761
224339_s_at	ANGPTL1	-1.56745	7.10775	-9.92802	8.09E-18	3.26E-16	29.8521
213679_at	TTC30A	-1.56955	5.38927	-14.3139	5.92E-29	1.13E-26	55.2601
204836_at	GLDC	-1.57128	6.26792	-8.65409	1.23E-14	3.27E-13	22.6095
228656_at	PROX1	-1.57265	6.27839	-6.97699	1.19E-10	1.75E-09	13.5679
238605_at	NOL4	-1.57436	4.43631	-14.4047	3.52E-29	6.85E-27	55.7771
217127_at	CTH	-1.57541	5.90279	-13.4301	9.84E-27	1.37E-24	50.1926
203700_s_at	DIO2	-1.57627	9.40191	-11.8196	1.23E-22	9.48E-21	40.8443
214745_at	PLCH1	-1.57715	5.94077	-12.3859	4.40E-24	4.14E-22	44.1423
209230_s_at	NUPR1	-1.57758	9.42313	-10.9994	1.53E-20	8.93E-19	36.0634
1557961_s_at	LOC100127983	-1.58105	6.08807	-8.44347	4.03E-14	9.96E-13	21.4367
206070_s_at	EPHA3	-1.58171	7.29817	-10.7456	6.78E-20	3.64E-18	34.5864
214162_at	LOC284244	-1.58316	5.1696	-15.2154	3.45E-31	9.12E-29	60.3605
209621_s_at	PDLIM3	-1.58674	7.24213	-11.3697	1.73E-21	1.16E-19	38.221
223422_s_at	ARHGAP24	-1.58696	8.01209	-12.8013	3.86E-25	4.19E-23	46.5554
229073_at	PRTG	-1.58897	7.40318	-10.5901	1.69E-19	8.53E-18	33.6832
208228_s_at	FGFR2	-1.59119	8.03067	-14.3641	4.44E-29	8.57E-27	55.5458
209687_at	CXCL12	-1.5934	8.70635	-9.46483	1.19E-16	4.11E-15	27.1942
205700_at	HSD17B6	-1.59636	8.47456	-7.35145	1.63E-11	2.74E-10	15.5191
210665_at	TFPI	-1.60363	4.48533	-12.9274	1.84E-25	2.09E-23	47.2867
211653_x_at	AKR1C2	-1.60436	7.1326	-11.0059	1.47E-20	8.63E-19	36.1014
219310_at	SYNDIG1	-1.60794	6.1146	-16.8215	4.40E-35	2.27E-32	69.2393
209242_at	PEG3	-1.60927	8.01131	-13.427	1.00E-26	1.39E-24	50.1746
213839_at	CLMN	-1.6108	6.38211	-13.7701	1.37E-27	2.09E-25	52.1491
203178_at	GATM	-1.61181	8.34104	-11.9683	5.11E-23	4.17E-21	41.7107
227526_at	CDON	-1.61206	7.9984	-10.4138	4.74E-19	2.26E-17	32.6603
204745_x_at	MT1G	-1.61312	11.3714	-9.90332	9.34E-18	3.73E-16	29.7098
203766_s_at	LMOD1	-1.61475	7.47261	-11.6146	4.09E-22	2.90E-20	39.6491
1559871_s_at	LOC100129129	-1.61501	4.76291	-12.383	4.47E-24	4.20E-22	44.1257
229313_at	ANO5	-1.61812	5.89727	-15.7692	1.52E-32	4.97E-30	63.4545
229461_x_at	NEGR1	-1.62134	4.68357	-11.8299	1.15E-22	8.96E-21	40.904
209676_at	TFPI	-1.63038	4.96989	-11.6866	2.68E-22	1.96E-20	40.0686
204151_x_at	AKR1C1	-1.64182	8.34537	-12.2046	1.28E-23	1.12E-21	43.0874
235210_s_at	SBSPON	-1.64386	5.23704	-14.4578	2.59E-29	5.15E-27	56.0792
231773_at	ANGPTL1	-1.64642	7.31854	-9.45345	1.27E-16	4.37E-15	27.1293
207981_s_at	ESRRG	-1.65432	6.79424	-10.7577	6.31E-20	3.40E-18	34.6572
226248_s_at	KIAA1324	-1.65557	6.57718	-11.1387	6.73E-21	4.12E-19	36.875
205357_s_at	AGTR1	-1.659	5.84578	-9.11838	8.72E-16	2.67E-14	25.223
221874_at	KIAA1324	-1.65995	5.45847	-10.8245	4.27E-20	2.34E-18	35.0454
212224_at	ALDH1A1	-1.66396	9.3048	-9.96615	6.48E-18	2.63E-16	30.0718
201842_s_at	EFEMP1	-1.66474	10.1664	-12.5923	1.31E-24	1.33E-22	45.3424
228080_at	LAYN	-1.66592	7.59606	-14.657	8.28E-30	1.77E-27	57.21
243681_at	SHANK2	-1.6664	5.41882	-13.7003	2.05E-27	3.03E-25	51.7478
63305_at	PKNOX2	-1.66753	6.79349	-11.7216	2.18E-22	1.62E-20	40.2725
201525_at	APOD	-1.6708	7.91762	-8.74567	7.31E-15	2.01E-13	23.1222
216944_s_at	ITPR1	-1.67233	8.03136	-11.6356	3.62E-22	2.59E-20	39.7714
216733_s_at	GATM	-1.67642	7.90127	-7.37718	1.42E-11	2.42E-10	15.6548
232424_at	PRDM16	-1.67675	7.66284	-12.3035	7.14E-24	6.50E-22	43.663
230776_at	RNF157-AS1	-1.68531	5.22548	-12.7127	6.48E-25	6.86E-23	46.0412
230782_at	SORD	-1.68616	8.29614	-10.9025	2.70E-20	1.52E-18	35.4993
222171_s_at	PKNOX2	-1.69049	6.10795	-12.4375	3.25E-24	3.09E-22	44.4425
227657_at	RNF150	-1.69496	6.45568	-12.8387	3.10E-25	3.41E-23	46.7722
203685_at	BCL2	-1.71172	9.33372	-17.2535	4.15E-36	2.64E-33	71.5767
226303_at	PGM5	-1.71363	6.68522	-13.9348	5.27E-28	8.74E-26	53.0934
206043_s_at	ATP2C2	-1.71399	6.09446	-17.5578	7.97E-37	5.77E-34	73.2095
242883_at	OTOS	-1.71982	7.36887	-10.3773	5.87E-19	2.78E-17	32.4485
235849_at	SCARA5	-1.72322	6.91252	-12.7897	4.13E-25	4.46E-23	46.4881
227771_at	LIFR	-1.72688	6.34656	-14.9363	1.68E-30	4.06E-28	58.7897
229376_at	PROX1	-1.73015	5.91676	-10.9593	1.93E-20	1.11E-18	35.8298
203240_at	FCGBP	-1.73288	10.9653	-10.9948	1.57E-20	9.15E-19	36.0369
233536_at	ASXL3	-1.73639	5.35184	-12.4634	2.79E-24	2.71E-22	44.5931
37512_at	HSD17B6	-1.73816	7.90684	-6.86137	2.18E-10	3.09E-09	12.975
211696_x_at	HBB	-1.73866	10.5143	-6.77748	3.36E-10	4.66E-09	12.5478
201893_x_at	DCN	-1.74264	10.5952	-10.2543	1.21E-18	5.47E-17	31.7361
239297_at	KIAA1456	-1.74569	8.19979	-11.847	1.04E-22	8.21E-21	41.0037
222717_at	SDPR	-1.74624	8.51725	-9.31365	2.84E-16	9.33E-15	26.3321
210727_at	CALCA	-1.74722	5.55624	-5.7553	5.45E-08	5.18E-07	7.57192
209699_x_at	AKR1C2	-1.74873	7.75781	-11.914	7.04E-23	5.64E-21	41.3943
238692_at	BTBD11	-1.75139	6.08226	-9.97939	6.00E-18	2.45E-16	30.1481
209357_at	CITED2	-1.75275	9.99314	-11.7415	1.94E-22	1.46E-20	40.3889
210155_at	MYOC	-1.75432	6.08805	-11.4865	8.70E-22	6.03E-20	38.9018
239183_at	ANGPTL1	-1.75731	6.09418	-11.0555	1.10E-20	6.54E-19	36.39
227091_at	CCDC146	-1.76111	6.91447	-13.9965	3.69E-28	6.26E-26	53.4468
219778_at	ZFPM2	-1.76813	7.39304	-12.8791	2.45E-25	2.72E-23	47.0069
220108_at	GNA14	-1.77239	6.78649	-9.50815	9.24E-17	3.25E-15	27.4418
205979_at	SCGB2A1	-1.77302	5.54328	-9.42355	1.51E-16	5.13E-15	26.9586
227529_s_at	AKAP12	-1.78061	6.4502	-11.4769	9.21E-22	6.36E-20	38.8458
209116_x_at	HBB	-1.78667	10.0438	-6.47314	1.60E-09	1.98E-08	11.0204
211813_x_at	DCN	-1.78687	10.0999	-10.5963	1.63E-19	8.25E-18	33.719
201843_s_at	EFEMP1	-1.7917	8.3	-12.0844	2.58E-23	2.16E-21	42.3873
210728_s_at	CALCA	-1.80765	5.18909	-5.68111	7.75E-08	7.18E-07	7.22916
205876_at	LIFR	-1.8083	5.15933	-11.1445	6.50E-21	4.00E-19	36.9088
217165_x_at	MT1F	-1.81038	11.2816	-11.3213	2.30E-21	1.50E-19	37.9391
217232_x_at	HBB	-1.81912	10.3767	-6.90932	1.69E-10	2.45E-09	13.2203
211494_s_at	SLC4A4	-1.82384	6.18778	-13.6633	2.54E-27	3.68E-25	51.535
210432_s_at	SCN3A	-1.82491	5.05769	-13.5979	3.71E-27	5.30E-25	51.1593
210664_s_at	TFPI	-1.82495	6.48812	-13.8138	1.06E-27	1.66E-25	52.3998
225728_at	SORBS2	-1.82711	11.0132	-14.9799	1.31E-30	3.25E-28	59.0355
226769_at	FIBIN	-1.83179	6.88655	-11.9262	6.55E-23	5.26E-21	41.4652
219735_s_at	TFCP2L1	-1.83392	6.5627	-16.3481	6.00E-34	2.58E-31	66.6525
220204_s_at	BMP8A	-1.83733	6.47497	-14.7942	3.78E-30	8.53E-28	57.9873
227719_at	SMAD9	-1.83926	9.58794	-14.4323	3.00E-29	5.90E-27	55.9342
228956_at	UGT8	-1.84071	5.52605	-14.4365	2.93E-29	5.79E-27	55.9581
213258_at	TFPI	-1.8467	7.6518	-12.9232	1.89E-25	2.13E-23	47.2624
209335_at	DCN	-1.84784	7.92035	-9.43474	1.41E-16	4.84E-15	27.0224
206253_at	DLG2	-1.85232	4.77881	-13.2521	2.77E-26	3.53E-24	49.1655
223075_s_at	AIF1L	-1.85496	9.77421	-13.3449	1.62E-26	2.17E-24	49.701
219277_s_at	OGDHL	-1.85781	7.02163	-13.2922	2.19E-26	2.87E-24	49.397
218858_at	DEPTOR	-1.86751	9.94144	-12.3233	6.35E-24	5.87E-22	43.7781
236783_at	KCNIP4	-1.87355	6.22488	-15.7947	1.31E-32	4.34E-30	63.5962
221447_s_at	GLT8D2	-1.87856	7.81245	-11.3661	1.77E-21	1.18E-19	38.1998
204288_s_at	SORBS2	-1.88798	10.1575	-6.9254	1.56E-10	2.26E-09	13.3027
201539_s_at	FHL1	-1.89127	7.97468	-9.99046	5.62E-18	2.31E-16	30.2119
211896_s_at	DCN	-1.89131	9.58091	-10.4586	3.65E-19	1.77E-17	32.9201
202994_s_at	FBLN1	-1.89892	8.20533	-8.92828	2.58E-15	7.51E-14	24.1487
219093_at	PID1	-1.90082	6.00271	-14.3148	5.89E-29	1.13E-26	55.265
228249_at	C11orf74	-1.90161	7.80763	-14.0963	2.07E-28	3.63E-26	54.0182
228973_at	DLG2	-1.90849	5.90189	-19.0299	3.19E-40	4.88E-37	80.9445
206498_at	OCA2	-1.91207	6.81453	-18.2972	1.51E-38	1.68E-35	77.1291
222705_s_at	SLC25A15	-1.91326	5.8902	-10.6586	1.13E-19	5.89E-18	34.0812
204932_at	TNFRSF11B	-1.91764	7.22638	-7.79348	1.49E-12	2.93E-11	17.8775
232720_at	LINGO2	-1.92029	5.74145	-17.5957	6.49E-37	4.79E-34	73.4119
218653_at	SLC25A15	-1.92514	8.09522	-11.6284	3.78E-22	2.70E-20	39.7294
210738_s_at	SLC4A4	-1.93286	4.2872	-11.3535	1.90E-21	1.26E-19	38.1264
230104_s_at	TPPP	-1.94529	6.91606	-16.5879	1.59E-34	7.74E-32	67.9658
213629_x_at	MT1F	-1.947	11.1182	-11.6989	2.49E-22	1.84E-20	40.1405
215692_s_at	MPPED2	-1.95265	5.25517	-13.4453	9.00E-27	1.26E-24	50.2804
227394_at	NCAM1	-1.95728	7.93966	-12.9636	1.49E-25	1.72E-23	47.4964
223395_at	ABI3BP	-1.96327	8.99767	-11.378	1.65E-21	1.11E-19	38.2697
1569582_at	LOC201651	-1.96856	4.69049	-14.2305	9.57E-29	1.76E-26	54.7844
231070_at	IYD	-1.98354	8.40846	-9.34107	2.42E-16	8.02E-15	26.4882
229168_at	COL23A1	-1.99296	7.70705	-12.1613	1.64E-23	1.41E-21	42.8352
210298_x_at	FHL1	-1.99327	8.67084	-10.317	8.36E-19	3.86E-17	32.099
207977_s_at	DPT	-2.00934	6.49439	-14.8	3.66E-30	8.30E-28	58.0198
214308_s_at	HGD	-2.00945	7.08298	-12.075	2.73E-23	2.27E-21	42.3326
210299_s_at	FHL1	-2.01002	9.22763	-10.7085	8.43E-20	4.49E-18	34.3707
1554748_at	CLCNKB	-2.01172	7.05704	-13.281	2.34E-26	3.03E-24	49.3325
204513_s_at	ELMO1	-2.01494	7.74417	-11.4675	9.73E-22	6.69E-20	38.791
203911_at	RAP1GAP	-2.01682	9.76789	-13.3141	1.93E-26	2.57E-24	49.5231
236741_at	WDR72	-2.02003	6.17161	-14.905	2.01E-30	4.80E-28	58.6133
228407_at	SCUBE3	-2.02047	8.88644	-12.266	8.89E-24	7.91E-22	43.4449
205498_at	GHR	-2.03107	6.2997	-17.1919	5.80E-36	3.58E-33	71.2449
240395_at	LOC100128727	-2.03952	5.36808	-8.59939	1.67E-14	4.38E-13	22.3042
239006_at	SLC26A7	-2.03967	11.0115	-11.4537	1.06E-21	7.24E-20	38.7106
205054_at	NEB	-2.04167	5.91498	-8.88312	3.34E-15	9.60E-14	23.8943
214505_s_at	FHL1	-2.04409	9.06169	-13.1529	4.94E-26	6.04E-24	48.5918
203699_s_at	DIO2	-2.04581	8.44794	-8.91303	2.82E-15	8.16E-14	24.0627
202995_s_at	FBLN1	-2.05245	7.14256	-9.89561	9.77E-18	3.88E-16	29.6654
206529_x_at	SLC26A4	-2.05386	9.29872	-9.65238	4.01E-17	1.48E-15	28.2677
217546_at	MT1M	-2.05885	6.79839	-13.5797	4.12E-27	5.85E-25	51.0541
227753_at	TMEM139	-2.06402	6.86033	-14.2701	7.62E-29	1.41E-26	55.0101
222953_at	GPR83	-2.06733	5.74124	-15.3639	1.49E-31	4.26E-29	61.1935
214307_at	HGD	-2.07122	6.05409	-13.8082	1.10E-27	1.71E-25	52.3678
229032_at	WSCD2	-2.09231	7.48589	-12.7512	5.17E-25	5.53E-23	46.2648
205382_s_at	CFD	-2.09241	8.50207	-14.7345	5.32E-30	1.17E-27	57.6494
218730_s_at	OGN	-2.10631	5.6018	-12.4122	3.77E-24	3.55E-22	44.2955
228241_at	AGR3	-2.13792	4.60178	-12.5945	1.30E-24	1.31E-22	45.3547
231179_at	IP6K3	-2.13973	5.90944	-12.9168	1.96E-25	2.19E-23	47.2252
202920_at	ANK2	-2.14264	7.19855	-12.4984	2.27E-24	2.23E-22	44.7962
231240_at	DIO2	-2.16599	10.2748	-11.3456	1.99E-21	1.31E-19	38.0807
1552827_s_at	SLC26A7	-2.16949	5.23272	-16.5504	1.96E-34	9.09E-32	67.7613
204933_s_at	TNFRSF11B	-2.18333	8.26331	-9.23917	4.36E-16	1.39E-14	25.9084
203058_s_at	PAPSS2	-2.18581	7.26252	-12.6535	9.16E-25	9.53E-23	45.6977
225571_at	LIFR	-2.19396	5.89018	-12.311	6.83E-24	6.28E-22	43.7068
235201_at	FOXP2	-2.20049	6.83983	-15.0079	1.12E-30	2.80E-28	59.1936
214044_at	RYR2	-2.20838	5.1568	-20.2232	6.86E-43	2.57E-39	87.0092
207980_s_at	CITED2	-2.21494	8.81584	-12.2259	1.13E-23	9.87E-22	43.211
225575_at	LIFR	-2.2253	8.57347	-17.1228	8.46E-36	4.99E-33	70.8718
219619_at	DIRAS2	-2.22691	5.03263	-14.2289	9.66E-29	1.77E-26	54.7751
222722_at	OGN	-2.232	6.46186	-11.6166	4.05E-22	2.88E-20	39.6604
212843_at	NCAM1	-2.24803	7.65276	-11.6163	4.05E-22	2.88E-20	39.6587
219877_at	ZMAT4	-2.25318	6.79341	-16.7992	4.98E-35	2.54E-32	69.1182
220203_at	BMP8A	-2.26205	7.47321	-15.1399	5.28E-31	1.36E-28	59.9369
242680_at	AVPR1A	-2.26364	6.61392	-12.9807	1.35E-25	1.56E-23	47.5955
226614_s_at	FAM167A	-2.28328	9.09867	-11.1247	7.31E-21	4.45E-19	36.7932
219049_at	CSGALNACT1	-2.28771	9.54805	-17.0011	1.65E-35	9.44E-33	70.2137
208399_s_at	EDN3	-2.29253	6.81433	-9.12524	8.38E-16	2.57E-14	25.2619
230425_at	EPHB1	-2.3055	6.51358	-15.7408	1.78E-32	5.69E-30	63.2967
227070_at	GLT8D2	-2.3219	7.72252	-14.5788	1.30E-29	2.67E-27	56.7669
1557107_at	SLC26A4-AS1	-2.32347	8.34508	-9.73204	2.53E-17	9.61E-16	28.7248
229147_at	RASSF6	-2.32362	5.7016	-13.9651	4.42E-28	7.42E-26	53.2674
231771_at	GJB6	-2.34461	6.31915	-12.9028	2.13E-25	2.37E-23	47.1442
213920_at	CUX2	-2.34791	5.21862	-13.8448	8.87E-28	1.40E-25	52.5777
204724_s_at	COL9A3	-2.34921	7.42297	-9.2779	3.49E-16	1.13E-14	26.1286
207789_s_at	DPP6	-2.35533	6.50114	-15.7513	1.68E-32	5.41E-30	63.355
203980_at	FABP4	-2.3645	7.83159	-9.98719	5.73E-18	2.35E-16	30.1931
244675_at	RGS8	-2.37777	5.24925	-15.4864	7.44E-32	2.18E-29	61.8787
205221_at	HGD	-2.3797	7.38682	-14.8673	2.49E-30	5.81E-28	58.4002
205923_at	RELN	-2.38717	6.62086	-16.8508	3.75E-35	1.96E-32	69.3984
214930_at	SLITRK5	-2.39368	5.57011	-14.2376	9.19E-29	1.69E-26	54.8249
209763_at	CHRDL1	-2.39636	7.98016	-11.8748	8.86E-23	6.98E-21	41.1659
203060_s_at	PAPSS2	-2.42663	8.23583	-14.7613	4.56E-30	1.02E-27	57.8011
228285_at	TDRD9	-2.44356	6.52582	-11.38	1.63E-21	1.09E-19	38.2813
1570289_at	LOC646736	-2.44634	6.10448	-11.7743	1.60E-22	1.22E-20	40.5801
206517_at	CDH16	-2.45497	6.6886	-16.0413	3.31E-33	1.29E-30	64.9624
204304_s_at	PROM1	-2.46981	5.92234	-10.5098	2.70E-19	1.33E-17	33.2169
231358_at	MRO	-2.49692	5.70287	-18.1174	3.95E-38	3.70E-35	76.1822
220724_at	CWH43	-2.5042	5.17386	-16.2893	8.32E-34	3.51E-31	66.3292
223235_s_at	SMOC2	-2.51264	8.5063	-13.1735	4.38E-26	5.44E-24	48.7111
213071_at	DPT	-2.51648	6.73248	-16.6635	1.05E-34	5.22E-32	68.3789
219195_at	PPARGC1A	-2.5261	7.00784	-12.5559	1.62E-24	1.63E-22	45.1309
241672_at	SERTM1	-2.53371	5.31645	-13.1552	4.88E-26	5.98E-24	48.6054
243278_at	FOXP2	-2.57101	6.00974	-14.1406	1.61E-28	2.86E-26	54.2711
205083_at	AOX1	-2.59111	6.23893	-18.7656	1.27E-39	1.75E-36	79.5758
206806_at	DGKI	-2.6217	6.33235	-14.75	4.87E-30	1.08E-27	57.7368
213068_at	DPT	-2.62418	6.4886	-14.132	1.69E-28	2.99E-26	54.2219
227174_at	WDR72	-2.63057	9.21174	-16.1042	2.33E-33	9.26E-31	65.3094
229839_at	SCARA5	-2.63715	6.05022	-14.0809	2.27E-28	3.93E-26	53.9301
220723_s_at	CWH43	-2.64304	6.19104	-17.7411	2.96E-37	2.35E-34	74.1877
229160_at	MUM1L1	-2.68407	6.82785	-14.1957	1.17E-28	2.09E-26	54.586
238835_at	AVPR1A	-2.68525	6.51387	-14.8277	3.12E-30	7.12E-28	58.1767
219059_s_at	LYVE1	-2.68628	6.76684	-17.1744	6.38E-36	3.88E-33	71.1505
227642_at	TFCP2L1	-2.6942	7.70185	-16.3738	5.21E-34	2.26E-31	66.7936
205051_s_at	KIT	-2.82953	8.60518	-14.0934	2.11E-28	3.67E-26	54.0013
220037_s_at	LYVE1	-2.85858	5.51097	-15.9195	6.54E-33	2.35E-30	64.2883
211276_at	TCEAL2	-2.87354	7.9062	-13.876	7.41E-28	1.19E-25	52.7564
227760_at	IGFBPL1	-2.917	7.01022	-18.0115	6.95E-38	5.86E-35	75.6225
209469_at	GPM6A	-2.91807	6.84047	-14.2141	1.05E-28	1.89E-26	54.6907
240236_at	STXBP5L	-2.94458	5.70684	-15.9079	6.97E-33	2.46E-30	64.224
218332_at	BEX1	-2.95718	8.46529	-15.9572	5.30E-33	1.95E-30	64.4968
229778_at	C12orf39	-2.97368	7.08211	-15.0267	1.01E-30	2.53E-28	59.2996
204606_at	CCL21	-3.04484	8.12161	-14.5626	1.42E-29	2.91E-27	56.6746
235746_s_at	PLA2R1	-3.06567	7.27009	-18.8897	6.64E-40	9.80E-37	80.2193
209612_s_at	ADH1B	-3.0788	5.94248	-17.4598	1.35E-36	9.48E-34	72.6851
209470_s_at	GPM6A	-3.08012	6.4266	-15.5057	6.68E-32	1.97E-29	61.9863
205413_at	MPPED2	-3.143	8.07753	-16.4244	3.93E-34	1.77E-31	67.0712
228546_at	DPP6	-3.14854	6.82974	-16.6093	1.42E-34	6.96E-32	68.0831
205612_at	MMRN1	-3.16587	5.15564	-15.9947	4.29E-33	1.61E-30	64.7047
203908_at	SLC4A4	-3.20429	8.12883	-14.965	1.43E-30	3.49E-28	58.952
214735_at	IPCEF1	-3.24467	7.9766	-19.9264	3.11E-42	7.54E-39	85.5184
219643_at	LRP1B	-3.26525	5.38878	-20.4454	2.23E-43	9.20E-40	88.1184
205350_at	CRABP1	-3.38536	7.9168	-16.5544	1.92E-34	9.00E-32	67.783
210342_s_at	TPO	-3.50874	10.1485	-13.7156	1.87E-27	2.81E-25	51.8357
206457_s_at	DIO1	-3.55986	9.16112	-11.1514	6.25E-21	3.86E-19	36.9488
209613_s_at	ADH1B	-3.62512	5.84555	-20.5914	1.07E-43	4.90E-40	88.8433
230673_at	PKHD1L1	-3.68796	7.15414	-16.1821	1.51E-33	6.18E-31	65.7391
204623_at	TFF3	-4.14927	9.54155	-18.0571	5.44E-38	4.70E-35	75.8637

## Sheet: Sheet3
	sym	logFC	AveExpr	t	P.Value	adj.P.Val	B
1555778_a_at	POSTN	5.72564	5.51244	26.2592	1.0330187831237e-39	2.13282223057635e-35	79.7014
210809_s_at	POSTN	5.15248	8.15952	17.089	1.15090615051832e-27	7.42568244896143e-25	52.5764
204475_at	MMP1	5.08836	4.15454	16.5523	7.75764348284103e-27	3.95477002885129e-24	50.6919
215646_s_at	VCAN	4.92675	5.77198	16.1036	3.93173470248471e-26	1.54658547209848e-23	49.0878
209875_s_at	SPP1	4.89562	7.08569	7.93288	1.53784318273128e-11	2.38819701182861e-10	15.7648
209278_s_at	TFPI2	4.87137	5.06586	13.7682	2.76771706570361e-22	4.24860002952042e-20	40.3142
225681_at	CTHRC1	4.79144	7.64649	19.5817	2.56270497121892e-31	3.43945097565029e-28	60.8596
222608_s_at	ANLN	4.72501	4.33002	16.2488	2.31912686531398e-26	9.97538600514689e-24	49.6096
214702_at	FN1	4.57583	3.97274	24.0107	4.35883563470102e-37	2.99982333106182e-33	73.8451
209773_s_at	RRM2	4.51883	5.91831	9.28912	3.95917922184256e-14	1.02051427969753e-12	21.6735
204620_s_at	VCAN	4.48889	7.72727	19.603	2.39217784211078e-31	3.40621378049244e-28	60.9272
232458_at	COL3A1	4.47052	5.67398	16.938	1.96160396400479e-27	1.20896287292014e-24	52.05
37892_at	COL11A1	4.4427	4.38779	21.2519	1.35437248053737e-33	3.49538142742685e-30	66.0011
213338_at	TMEM158	4.43226	5.34243	14.6031	1.07647474716935e-23	2.56941455114821e-21	43.5326
221731_x_at	VCAN	4.40501	7.79892	19.5735	2.6313801513062e-31	3.43945097565029e-28	60.8336
202859_x_at	IL8	4.37055	6.24084	9.71622	6.11624724181083e-15	1.86527472198002e-13	23.5269
211571_s_at	VCAN	4.34432	6.01421	20.4189	1.78267595714849e-32	3.68060191492663e-29	63.476
214974_x_at	CXCL5	4.31569	4.00891	12.6293	2.67261916159768e-20	2.56652239627565e-18	35.7799
204286_s_at	PMAIP1	4.30788	5.05918	10.2504	6.00615775185818e-16	2.22832230051644e-14	25.8307
208025_s_at	HMGA2	4.27245	4.83027	12.5582	3.57391628932267e-20	3.3238226426802e-18	35.4914
201890_at	RRM2	4.24054	5.8417	8.95841	1.69043659991141e-13	3.83534057802978e-12	20.2337
219918_s_at	ASPM	4.20122	4.66905	12.2586	1.22390772032781e-19	1.01280203397788e-17	34.2695
202311_s_at	COL1A1	4.18286	5.26765	16.8243	2.93660371423438e-27	1.73230253102686e-24	51.6515
229218_at	COL1A2	4.17231	6.11559	16.5292	8.42990308593192e-27	4.24507302594374e-24	50.6098
204619_s_at	VCAN	4.14568	6.05278	18.0807	3.71480746128743e-29	3.26373498933919e-26	55.9629
203764_at	DLGAP5	4.09816	4.52899	11.0493	1.94816495035772e-17	1.01068263103117e-15	29.2352
201292_at	TOP2A	4.09418	5.11952	9.99834	1.7912691840992e-15	6.09784653083334e-14	24.7458
226777_at	ADAM12	4.0498	4.5859	24.2716	2.11429507381639e-37	2.18263966207751e-33	74.548
214701_s_at	FN1	3.9969	5.74813	24.1388	3.05305109018273e-37	2.52139277333831e-33	74.1911
204285_s_at	PMAIP1	3.99585	5.58647	11.9357	4.66559511457363e-19	3.37969577885261e-17	32.9409
204825_at	MELK	3.95927	5.40568	13.3346	1.54713486546745e-21	2.02812190475389e-19	38.6072
218039_at	NUSAP1	3.94305	5.84095	9.09168	9.41399037184739e-14	2.25744427656617e-12	20.8143
203936_s_at	MMP9	3.943	7.11111	8.42822	1.74127529117306e-12	3.22866998645753e-11	17.9219
202310_s_at	COL1A1	3.92666	9.12275	14.9792	2.56627154755702e-24	7.2087789804947e-22	44.9529
216442_x_at	FN1	3.90912	10.3865	16.8643	2.54722092503632e-27	1.54679990672831e-24	51.792
201645_at	TNC	3.90201	6.25562	9.32642	3.36216215896536e-14	8.8485507986078e-13	21.8357
219148_at	PBK	3.88945	4.47463	9.9556	2.15688585886351e-15	7.21752737196524e-14	24.5615
204580_at	MMP12	3.86093	4.72842	10.7945	5.78010472662363e-17	2.70303357277995e-15	28.1552
210495_x_at	FN1	3.8478	10.5025	16.5711	7.25219703745114e-27	3.79069585148696e-24	50.7585
1552619_a_at	ANLN	3.84038	4.51355	17.5349	2.42231921154886e-28	1.8186332218634e-25	54.1143
205499_at	SRPX2	3.83859	4.95502	27.6318	3.15339962846519e-41	1.30213330858213e-36	83.0634
206026_s_at	TNFAIP6	3.83348	5.25901	14.8368	4.40743463336143e-24	1.15187467288224e-21	44.4172
204320_at	COL11A1	3.80658	4.64179	18.824	3.05891340668428e-30	3.32399240268984e-27	58.4216
212464_s_at	FN1	3.78022	10.3331	16.1325	3.53870117613104e-26	1.46123587665979e-23	49.1919
202627_s_at	SERPINE1	3.77932	6.7345	10.8179	5.22963649359885e-17	2.46515273664586e-15	28.2546
225285_at	BCAT1	3.77915	6.5008	13.7361	3.14135798807839e-22	4.73416406575624e-20	40.1886
225655_at	UHRF1	3.75752	5.49856	8.97974	1.53921400690968e-13	3.53890668080854e-12	20.3267
210052_s_at	TPX2	3.74632	5.46833	11.9353	4.67344656412671e-19	3.37969577885261e-17	32.9392
219607_s_at	MS4A4A	3.7374	6.12499	9.55481	1.237479873772e-14	3.57087745825766e-13	22.8275
202628_s_at	SERPINE1	3.73353	6.3223	9.88256	2.96327340008561e-15	9.70143406517581e-14	24.2462
211719_x_at	FN1	3.71504	10.5473	15.7034	1.70786889114771e-25	5.97652797645445e-23	47.6351
226517_at	BCAT1	3.71221	6.73766	10.48	2.22954306258641e-16	9.09728475132218e-15	26.8147
229802_at	WISP1	3.70777	4.42497	20.0498	5.71939011535571e-32	9.84044900139097e-29	62.3323
222848_at	CENPK	3.65885	4.51337	10.8789	4.02836498301035e-17	1.95928474962834e-15	28.5137
202404_s_at	COL1A2	3.65657	9.55668	15.5757	2.74076425169221e-25	9.05395025961012e-23	47.1671
205479_s_at	PLAU	3.64393	7.20666	13.5112	7.65521650106633e-22	1.06433284504556e-19	39.3052
201110_s_at	THBS1	3.63618	6.1228	9.03866	1.1881914329799e-13	2.79089811388162e-12	20.5834
202589_at	TYMS	3.63543	6.75181	9.54366	1.29932485639984e-14	3.72590425661934e-13	22.7791
211668_s_at	PLAU	3.62281	5.8721	13.686	3.82802008234401e-22	5.66560692689001e-20	39.9925
207173_x_at	CDH11	3.62245	7.36136	15.4541	4.30883121121173e-25	1.37926021088811e-22	46.7194
202998_s_at	LOXL2	3.61871	6.45607	18.038	4.29649760885243e-29	3.69615157838216e-26	55.8195
203645_s_at	CD163	3.61376	7.22353	10.4336	2.72379436040223e-16	1.09197709246689e-14	26.6159
209642_at	BUB1	3.61344	4.25631	11.1925	1.06029503688074e-17	5.8611463129741e-16	29.8393
228273_at	PRR11	3.60981	6.19989	12.1328	2.05840710277789e-19	1.62519702667318e-17	33.7533
205542_at	STEAP1	3.60548	5.54847	19.2294	8.0517946774196e-31	9.7789046357261e-28	59.7344
1555758_a_at	CDKN3	3.6037	5.13875	10.8366	4.82661850659802e-17	2.29614698148562e-15	28.3342
203434_s_at	MME	3.60094	4.62156	13.2135	2.51289317399521e-21	3.15394826242505e-19	38.126
201506_at	TGFBI	3.58164	8.89648	14.569	1.22688226688839e-23	2.87850280946718e-21	43.403
215049_x_at	CD163	3.58123	7.36392	10.5451	1.6847238485267e-16	7.03358356036988e-15	27.0929
204162_at	NDC80	3.57961	4.8509	10.593	1.37120892699335e-16	5.88579316240505e-15	27.2974
205943_at	TDO2	3.5731	4.57248	10.7133	8.1816759179547e-17	3.68023903790963e-15	27.8101
209955_s_at	FAP	3.53987	5.73542	25.0669	2.41596860165735e-38	3.3254197156079e-34	76.6523
210845_s_at	PLAUR	3.51255	7.02625	15.1339	1.43037087628342e-24	4.21887889959795e-22	45.5317
223381_at	NUF2	3.50438	4.2069	11.1187	1.4505459045432e-17	7.73144925378083e-16	29.5281
202503_s_at	KIAA0101	3.48286	7.43718	9.21481	5.48414798143644e-14	1.37246619756033e-12	21.3503
228033_at	E2F7	3.48033	4.14548	12.9194	8.21805659107641e-21	8.8834610161078e-19	36.9503
221729_at	COL5A2	3.46162	7.77224	23.2177	4.08406943837735e-36	2.4091925616988e-32	71.6683
207828_s_at	CENPF	3.46129	5.54304	14.0671	8.56864692700544e-23	1.46815409774621e-20	41.4767
221730_at	COL5A2	3.45953	6.63802	16.8244	2.93508300275408e-27	1.73230253102686e-24	51.6521
209277_at	TFPI2	3.42589	4.31178	10.768	6.4738796227907e-17	2.98335282567172e-15	28.0426
236028_at	IBSP	3.4226	3.65936	8.90102	2.17538584558937e-13	4.79851536976079e-12	19.9836
203561_at	FCGR2A	3.42064	6.75346	9.38936	2.55209135652411e-14	6.86985061179597e-13	22.1092
218542_at	CEP55	3.40379	4.43402	10.5894	1.39255263568002e-16	5.95265796947567e-15	27.282
1554899_s_at	FCER1G	3.38423	6.13375	8.91671	2.03042294390082e-13	4.51250024878883e-12	20.052
218469_at	GREM1	3.37962	5.07103	10.6022	1.31815846278337e-16	5.67577866566357e-15	27.3365
201291_s_at	TOP2A	3.3785	4.70872	8.13199	6.41021173023297e-12	1.06432196612992e-10	16.631
206025_s_at	TNFAIP6	3.37225	5.05751	18.8029	3.28085142850025e-30	3.47374866761695e-27	58.3526
220330_s_at	SAMSN1	3.3412	5.51321	6.59046	5.25414557229718e-09	5.03152674204238e-08	10.0046
209714_s_at	CDKN3	3.33397	5.3228	11.0556	1.89633571411933e-17	9.8870442731224e-16	29.2619
213139_at	SNAI2	3.3198	6.82058	13.4944	8.1837704482261e-22	1.12644144372867e-19	39.239
227140_at	INHBA	3.31894	6.89973	7.46268	1.20665780914671e-10	1.59139319428602e-09	13.7275
222958_s_at	DEPDC1	3.30911	4.51586	11.2297	9.05590365627767e-18	5.1015747568714e-16	29.9959
202095_s_at	BIRC5	3.30473	5.38555	9.8453	3.48494073716921e-15	1.11294398963595e-13	24.0852
202870_s_at	CDC20	3.29761	5.62826	10.563	1.56011806783274e-16	6.56696792813633e-15	27.1692
202207_at	ARL4C	3.29575	7.29378	10.1523	9.18624971784647e-16	3.25603270042089e-14	25.4088
215446_s_at	LOX	3.27668	6.155	13.7995	2.44622125108038e-22	3.84607926360604e-20	40.4366
206407_s_at	CCL13	3.26992	5.36207	12.6565	2.39155635876232e-20	2.34015489863442e-18	35.8902
201761_at	MTHFD2	3.26039	7.69002	10.0336	1.53698744568168e-15	5.2889018828778e-14	24.8978
218883_s_at	MLF1IP	3.26028	6.03391	9.25782	4.54151312802285e-14	1.15475801475029e-12	21.5374
217428_s_at	COL10A1	3.25853	3.99973	12.9795	6.44632531755956e-21	7.11732918016007e-19	37.1913
225275_at	EDIL3	3.25672	6.99255	10.7785	6.1893615431823e-17	2.87488533411279e-15	28.0873
204641_at	NEK2	3.25035	4.58485	12.3857	7.24998974589425e-20	6.32925637583956e-18	34.7893
219947_at	CLEC4A	3.24628	5.78357	10.9532	2.93331729591415e-17	1.45234377817965e-15	28.8288
202954_at	UBE2C	3.24552	6.01755	11.5812	2.05504101654309e-18	1.31600209062537e-16	31.4687
201109_s_at	THBS1	3.24097	5.28488	12.5334	3.95473957613385e-20	3.62895691816211e-18	35.3909
204822_at	TTK	3.23765	4.80762	11.3515	5.40748615500828e-18	3.17626352487563e-16	30.5079
204446_s_at	ALOX5	3.23322	6.60543	6.83594	1.83233121966461e-09	1.90873998621621e-08	11.0423
211506_s_at	IL8	3.2291	5.05032	9.9744	1.98763285475395e-15	6.71647491582281e-14	24.6426
218009_s_at	PRC1	3.22583	5.93819	13.6873	3.80910746150203e-22	5.65789476287063e-20	39.9975
225687_at	FAM83D	3.20192	5.17176	11.9309	4.76010350512055e-19	3.4363453502962e-17	32.921
243296_at	NAMPT	3.1966	6.84497	10.7378	7.36798530836421e-17	3.35072926584012e-15	27.9142
218663_at	NCAPG	3.19505	4.23255	10.8216	5.14611265093481e-17	2.43133214754063e-15	28.2706
202237_at	NNMT	3.19304	8.48472	11.1017	1.55870331674341e-17	8.26232812044744e-16	29.4566
231766_s_at	COL12A1	3.17489	5.09646	15.0216	2.18615408637811e-24	6.26894865894524e-22	45.1116
203755_at	BUB1B	3.17448	5.39603	9.63517	8.71131096771981e-15	2.57307699420639e-13	23.1758
203325_s_at	COL5A1	3.17224	6.85823	17.596	1.96004272820576e-28	1.52709517690189e-25	54.3231
207165_at	HMMR	3.16146	5.03516	8.55873	9.80465767608961e-13	1.90166148153484e-11	18.491
205959_at	MMP13	3.1547	4.24916	10.6085	1.28295449819583e-16	5.5415313905858e-15	27.3634
218468_s_at	GREM1	3.14838	4.51328	12.9591	7.00060100001242e-21	7.64750838871727e-19	37.1094
219493_at	SHCBP1	3.14131	4.65361	9.01215	1.33489671346311e-13	3.09152495732094e-12	20.4679
204709_s_at	KIF23	3.14023	3.92784	13.4786	8.71460470369973e-22	1.19156348354263e-19	39.1766
212489_at	COL5A1	3.13896	6.17437	11.6263	1.70014817432685e-18	1.10210704179715e-16	31.6569
203362_s_at	MAD2L1	3.13687	5.9857	9.02762	1.24723787359902e-13	2.90853353354247e-12	20.5353
202888_s_at	ANPEP	3.13499	5.44136	15.7354	1.51795260693331e-25	5.40351870673253e-23	47.7517
225105_at	C12orf75	3.13219	6.14714	9.46553	1.82848977585702e-14	5.09128983914121e-13	22.44
201852_x_at	COL3A1	3.1302	10.0806	8.81514	3.17332323409886e-13	6.78943193293493e-12	19.6092
205476_at	CCL20	3.12939	4.6909	12.6131	2.85532673675827e-20	2.71670522905436e-18	35.7142
218755_at	KIF20A	3.12526	4.67412	12.7579	1.58269263388547e-20	1.61368214644526e-18	36.2999
202206_at	ARL4C	3.12324	6.37466	11.15	1.26992557938833e-17	6.85477607185389e-16	29.6601
232231_at	RUNX2	3.11908	6.37994	8.84488	2.78435493020903e-13	6.02275370000636e-12	19.7389
218355_at	KIF4A	3.11689	5.09026	11.3737	4.92404224671352e-18	2.9213861565164e-16	30.6009
232278_s_at	DEPDC1	3.11046	4.09336	12.6448	2.50915952698532e-20	2.43789939641893e-18	35.8425
204787_at	VSIG4	3.1053	6.86135	12.0484	2.92077099301506e-19	2.22952808562169e-17	33.4059
204033_at	TRIP13	3.10217	5.34	14.1015	7.49286362694813e-23	1.31102888876089e-20	41.6097
202705_at	CCNB2	3.10137	5.86034	9.18958	6.12581315746233e-14	1.52289706629194e-12	21.2405
209156_s_at	COL6A2	3.09778	8.28158	8.95054	1.74989475234588e-13	3.9528667400776e-12	20.1994
225353_s_at	C1QC	3.09411	7.3477	8.82746	3.00607882556856e-13	6.46510484084388e-12	19.6629
210511_s_at	INHBA	3.09246	6.04328	12.5446	3.77818575714826e-20	3.47466869643482e-18	35.4363
226311_at	ADAMTS2	3.0838	5.31793	19.3377	5.65404413590714e-31	7.07492256072768e-28	60.082
211924_s_at	PLAUR	3.07485	6.26858	17.2366	6.85216358941627e-28	4.63846542783223e-25	53.0883
227314_at	ITGA2	3.06001	6.2045	11.2392	8.69800086883279e-18	4.92008972433852e-16	30.0359
206307_s_at	FOXD1	3.05644	4.72376	12.9417	7.5088582837957e-21	8.18108931695979e-19	37.0399
206364_at	KIF14	3.05595	4.32441	16.2205	2.57003269027436e-26	1.09406556576803e-23	49.5081
212012_at	PXDN	3.04744	7.27318	18.479	9.66941882630327e-30	9.11050742442369e-27	57.2887
236641_at	KIF14	3.04651	4.07318	13.2846	1.88996085405058e-21	2.43881729832221e-19	38.4087
214452_at	BCAT1	3.04015	4.17061	16.8086	3.10530542701735e-27	1.7987720965125e-24	51.5964
211160_x_at	ACTN1	3.03879	7.04047	11.8428	6.87035233358081e-19	4.81895056323697e-17	32.5566
204298_s_at	LOX	3.03762	5.11882	14.4625	1.84856730095103e-23	4.09633219844937e-21	42.9968
201438_at	COL6A3	3.03215	9.54913	20.3806	2.0105484460003e-32	3.95340842765192e-29	63.358
225646_at	CTSC	3.01387	7.24988	10.0406	1.4912640427967e-15	5.15303482169071e-14	24.9278
210559_s_at	CDK1	3.01319	6.1922	9.99861	1.78916822606504e-15	6.09571976558613e-14	24.747
234994_at	TMEM200A	2.99909	5.6977	9.82069	3.87922286698787e-15	1.23029761786889e-13	23.9788
202953_at	C1QB	2.99889	7.1581	7.56934	7.57001337584535e-11	1.03770736384008e-09	14.1883
213943_at	TWIST1	2.98657	5.51182	6.79192	2.21464678902861e-09	2.27090662675338e-08	10.8556
204170_s_at	CKS2	2.98484	7.48183	8.09982	7.38430965960972e-12	1.21288901660407e-10	16.491
226936_at	CENPW	2.98482	5.93279	11.2722	7.56314831899163e-18	4.31957238639172e-16	30.1748
203560_at	GGH	2.97972	6.38917	10.7605	6.685422461831e-17	3.06734610795986e-15	28.0107
204174_at	ALOX5AP	2.97852	7.37522	8.65937	6.29643022748706e-13	1.26458411178805e-11	18.93
206102_at	GINS1	2.977	5.69355	10.9152	3.4506285410696e-17	1.68623437096316e-15	28.6675
211343_s_at	COL13A1	2.97325	4.71346	12.5958	3.06411793503443e-20	2.88873565962047e-18	35.6442
207426_s_at	TNFSF4	2.96799	5.07497	14.7006	7.40905595579687e-24	1.84302498543807e-21	43.9027
32128_at	CCL18	2.96496	5.68492	6.56376	5.88888119898711e-09	5.58240521923266e-08	9.89228
208637_x_at	ACTN1	2.95797	7.95914	9.84953	3.4214147665561e-15	1.09545146485689e-13	24.1035
219386_s_at	SLAMF8	2.94369	5.60727	7.29993	2.45396350160538e-10	3.01851399677661e-09	13.0262
202952_s_at	ADAM12	2.94244	4.42022	20.4311	1.71616666011361e-32	3.68060191492663e-29	63.5133
209949_at	NCF2	2.94148	5.8742	9.87529	3.05845417553622e-15	9.95999592037992e-14	24.2148
203820_s_at	IGF2BP3	2.93548	5.55772	9.12746	8.04552428471333e-14	1.95310896113267e-12	20.9701
218232_at	C1QA	2.93076	7.68988	8.80691	3.29026853173923e-13	7.02508058330446e-12	19.5734
205681_at	BCL2A1	2.9299	5.36012	5.97595	7.03396710457755e-08	5.47405962399775e-07	7.455
212488_at	COL5A1	2.9279	7.07893	16.4834	9.93816455316578e-27	4.82796033992793e-24	50.4472
203180_at	ALDH1A3	2.92152	5.13964	10.925	3.30854186160547e-17	1.62449011999138e-15	28.7092
201666_at	TIMP1	2.91885	10.2546	11.7097	1.1985286991359e-18	8.03422817750304e-17	32.0041
200832_s_at	SCD	2.91361	6.41182	8.14788	5.97765962121609e-12	9.97315146419702e-11	16.7002
202238_s_at	NNMT	2.91054	7.51575	12.2695	1.16969617793664e-19	9.71836303330741e-18	34.3144
219985_at	HS3ST3A1	2.91044	4.25628	9.8087	4.08707925434343e-15	1.28830353930995e-13	23.927
221698_s_at	CLEC7A	2.90422	6.76619	7.8855	1.89350367077109e-11	2.89372491033125e-10	15.5589
230494_at	SLC20A1	2.90096	6.15365	9.90478	2.6901555436161e-15	8.90814698175939e-14	24.3421
205098_at	CCR1	2.9001	5.90931	10.6707	9.82265432728269e-17	4.33340667880859e-15	27.6286
205269_at	LCP2	2.89734	5.73622	6.87044	1.5791829928539e-09	1.66775456071397e-08	11.1889
204463_s_at	EDNRA	2.88872	5.24802	9.53135	1.37115028823895e-14	3.91826358839108e-13	22.7257
1555728_a_at	MS4A4A	2.88395	5.58958	10.3743	3.51777193865784e-16	1.37296178320414e-14	26.3619
203570_at	LOXL1	2.86581	6.64537	9.82511	3.8052471333954e-15	1.21055523789905e-13	23.9979
215076_s_at	COL3A1	2.86025	10.8571	8.13567	6.30738770888228e-12	1.04809239703371e-10	16.6471
219306_at	KIF15	2.85348	4.29014	13.0745	4.39325347615419e-21	5.13911092891883e-19	37.5718
1554018_at	GPNMB	2.84955	4.90994	8.52112	1.15695100147133e-12	2.21586167457122e-11	18.327
225647_s_at	CTSC	2.83509	7.19831	8.26403	3.58625358353771e-12	6.26426265757287e-11	17.2062
204337_at	RGS4	2.83425	6.58618	9.85638	3.320871963054e-15	1.06798104338309e-13	24.1331
212022_s_at	MKI67	2.83292	5.06399	11.4385	3.7462148576273e-18	2.27488897229418e-16	30.8724
201105_at	LGALS1	2.83034	10.6227	10.8553	4.45686412478773e-17	2.14245972415436e-15	28.4134
202917_s_at	S100A8	2.82793	7.14114	5.65178	2.67927580649232e-07	1.87453974716176e-06	6.14504
218662_s_at	NCAPG	2.82004	5.0029	7.81579	2.57126339732121e-11	3.83580850670465e-10	15.2562
238756_at	GAS2L3	2.81394	5.28828	11.789	8.60163483966808e-19	5.94953613792989e-17	32.3335
214770_at	MSR1	2.79403	4.76333	9.5481	1.27434721930031e-14	3.66701182763539e-13	22.7983
222039_at	KIF18B	2.78823	5.07916	11.1398	1.32615039251753e-17	7.10255877538604e-16	29.6171
231882_at	FLJ39632	2.78605	5.55913	13.6122	5.12601634436983e-22	7.40099975203019e-20	39.703
203305_at	F13A1	2.78531	7.57645	11.7784	8.99173543800965e-19	6.20895871976141e-17	32.2894
213418_at	HSPA6	2.78273	5.91383	9.60086	1.01194484537081e-14	2.9593653328539e-13	23.0271
212013_at	PXDN	2.7809	5.64884	16.1916	2.85402149042126e-26	1.1904152465047e-23	49.4045
201858_s_at	SRGN	2.78061	8.87765	6.45746	9.26360541783525e-09	8.4647501331859e-08	9.44645
204232_at	FCER1G	2.77645	7.51323	8.54018	1.06384203141466e-12	2.04798270411214e-11	18.4101
224428_s_at	CDCA7	2.77146	5.26762	6.09567	4.26685821554181e-08	3.4506069451595e-07	7.94546
211161_s_at	COL3A1	2.76755	9.46213	8.84333	2.80345465591039e-13	6.06089283280146e-12	19.7321
213423_x_at	TUSC3	2.76455	6.60088	8.7357	4.50059333766404e-13	9.27360282895016e-12	19.2628
225664_at	COL12A1	2.76	7.59729	15.1852	1.17922116189058e-24	3.52852024912665e-22	45.7228
1555756_a_at	CLEC7A	2.74845	4.20676	10.3038	4.76817444598181e-16	1.80469502656212e-14	26.0599
204774_at	EVI2A	2.74465	6.53348	6.09783	4.22842665895191e-08	3.42160341030964e-07	7.95434
201920_at	SLC20A1	2.73745	8.76257	11.4635	3.37207406798908e-18	2.06592068975479e-16	30.9769
232060_at	ROR1	2.73677	4.22609	13.0307	5.24287373932406e-21	5.91513621087182e-19	37.3963
222872_x_at	NABP1	2.73402	5.85638	7.68958	4.47174781161745e-11	6.37610091108838e-10	14.7088
205034_at	CCNE2	2.73209	4.55295	9.77815	4.6691256818067e-15	1.45073142798227e-13	23.7948
204924_at	TLR2	2.73165	6.29677	13.054	4.77148315973489e-21	5.50406499040706e-19	37.4898
205394_at	CHEK1	2.72266	4.25224	11.7217	1.13992540409301e-18	7.71654749364144e-17	32.0539
228708_at	RAB27B	2.71676	5.48896	11.9833	3.82632694981031e-19	2.83035518968823e-17	33.1378
204222_s_at	GLIPR1	2.71475	6.6954	7.99284	1.18175701594622e-11	1.87110017099184e-10	16.0255
209924_at	CCL18	2.70561	6.71522	6.3671	1.35955188486621e-08	1.20601452162793e-07	9.06911
1554696_s_at	TYMS	2.70085	5.21421	9.41616	2.26951913157157e-14	6.20630817880694e-13	22.2256
203417_at	MFAP2	2.69089	6.98364	11.077	1.73130845438082e-17	9.07245177750599e-16	29.3523
1556821_x_at	DLEU2	2.68777	5.26206	9.00108	1.40144948968547e-13	3.23115878155122e-12	20.4197
208002_s_at	ACOT7	2.68663	6.458	13.3498	1.45611001694232e-21	1.9148774181401e-19	38.6674
210895_s_at	CD86	2.68604	5.46295	7.36075	1.88267140642371e-10	2.37377558428868e-09	13.288
221539_at	EIF4EBP1	2.68184	6.54876	13.619	4.99086291577804e-22	7.25660923877544e-20	39.7295
208079_s_at	AURKA	2.66711	5.94676	8.60789	7.89740330209126e-13	1.55511432786483e-11	18.7054
207039_at	CDKN2A	2.66564	4.09323	9.85124	3.39602020756851e-15	1.08960266069251e-13	24.1108
204464_s_at	EDNRA	2.6558	7.00487	12.5472	3.73766217726176e-20	3.44507330994799e-18	35.447
238021_s_at	CRNDE	2.65464	6.77039	8.2813	3.32380421108794e-12	5.85037712227001e-11	17.2815
203214_x_at	CDK1	2.6541	6.04445	10.5618	1.56830004880051e-16	6.5946857347372e-15	27.164
1554768_a_at	MAD2L1	2.64817	5.42605	8.49174	1.31660926552821e-12	2.49408179597549e-11	18.1989
212481_s_at	TPM4	2.64357	6.66907	11.7336	1.08441411835547e-18	7.35282630365394e-17	32.1034
217388_s_at	KYNU	2.6428	5.15758	6.41781	1.09639180152206e-08	9.88500145420315e-08	9.28068
220658_s_at	ARNTL2	2.63577	4.43941	14.9192	3.22174069177241e-24	8.69512015590577e-22	44.7276
213906_at	MYBL1	2.63005	4.95852	5.88953	1.00707402277786e-07	7.62749589555505e-07	7.10315
241716_at	HSPD1	2.62109	4.5361	8.39276	2.03537662880052e-12	3.71231480269699e-11	17.7673
203213_at	CDK1	2.62078	6.46844	8.40597	1.9204126889388e-12	3.52913222805295e-11	17.8249
226980_at	DEPDC1B	2.61655	4.28107	9.70254	6.49218909334232e-15	1.97119091346606e-13	23.4677
207172_s_at	CDH11	2.60908	5.86763	13.8005	2.43681843379168e-22	3.84607926360604e-20	40.4404
222680_s_at	DTL	2.60753	4.78247	10.8326	4.90982335705012e-17	2.32768468292389e-15	28.3172
205393_s_at	CHEK1	2.6061	4.08742	12.0346	3.09294158942195e-19	2.3477359752206e-17	33.3491
205046_at	CENPE	2.59967	4.84746	11.6294	1.6780927686295e-18	1.0912359794491e-16	31.6699
235609_at	BRIP1	2.59848	4.29014	11.4722	3.2494990819621e-18	1.99972526961939e-16	31.0137
230422_at	FPR3	2.59812	5.61983	8.44807	1.59558657770563e-12	2.97725063502931e-11	18.0085
236179_at	CDH11	2.59089	4.91809	11.7442	1.0375788165058e-18	7.07008945049074e-17	32.1473
223343_at	MS4A7	2.58357	7.12865	7.92478	1.59354880624408e-11	2.46358707810695e-10	15.7296
219773_at	NOX4	2.58023	4.55311	13.8493	2.011543699287e-22	3.23201066049254e-20	40.6306
209270_at	LAMB3	2.57572	5.7208	11.511	2.76039632462344e-18	1.72704614291933e-16	31.1757
204092_s_at	AURKA	2.5693	5.84517	10.7873	5.95894727587242e-17	2.77723261695937e-15	28.1249
212724_at	RND3	2.56491	8.08847	11.0368	2.05468221238694e-17	1.0618772540187e-15	29.1823
202007_at	NID1	2.56491	6.96969	12.7188	1.85516359047671e-20	1.86174703395302e-18	36.1422
228069_at	MTFR2	2.5642	4.39162	9.42669	2.16725591709996e-14	5.95822227595264e-13	22.2714
212992_at	AHNAK2	2.56301	5.83103	12.4078	6.62053796959605e-20	5.7919888639519e-18	34.8795
203085_s_at	TGFB1	2.55935	6.53388	8.27943	3.3513781567646e-12	5.89388663659628e-11	17.2733
203358_s_at	EZH2	2.55829	4.94532	6.89213	1.43816094161309e-09	1.52977794338045e-08	11.2812
204438_at	MRC1	2.55226	8.38081	11.3473	5.50601733782808e-18	3.22039623131636e-16	30.49
204318_s_at	GTSE1	2.55214	4.53654	10.4992	2.05335122604117e-16	8.42833321838151e-15	26.8964
210135_s_at	SHOX2	2.55035	4.10158	8.06048	8.77871201392096e-12	1.42435895949249e-10	16.3197
230391_at	CD84	2.54827	6.52404	6.7126	3.11407418607858e-09	3.10527566688585e-08	10.5197
223278_at	GJB2	2.53924	5.53667	6.48938	8.08709842983972e-09	7.48242338031305e-08	9.58009
209709_s_at	HMMR	2.53803	5.1047	8.46975	1.4504348123895e-12	2.72611764715519e-11	18.103
204122_at	TYROBP	2.53515	7.72758	7.80687	2.67379810966782e-11	3.98014222575751e-10	15.2175
204256_at	ELOVL6	2.53418	5.7532	9.12958	7.97083999758584e-14	1.9361170354136e-12	20.9793
219522_at	FJX1	2.53329	5.68286	13.9773	1.21698374472334e-22	2.02632700688955e-20	41.1289
209408_at	KIF2C	2.51815	6.29703	11.2805	7.30338863117818e-18	4.19442039982254e-16	30.2095
230508_at	DKK3	2.50953	4.7537	10.794	5.79235003037703e-17	2.7056958122665e-15	28.1531
211762_s_at	KPNA2	2.50521	8.46545	10.8738	4.1177360991136e-17	1.99804555511983e-15	28.4919
1567107_s_at	TPM4	2.50049	5.95226	9.1327	7.86257912483814e-14	1.91432476298315e-12	20.9929
204470_at	CXCL1	2.49717	4.67696	8.97588	1.56554390289571e-13	3.58949366468419e-12	20.3098
204444_at	KIF11	2.49273	5.15408	7.45832	1.22985832902449e-10	1.61734203759262e-09	13.7087
202912_at	ADM	2.49266	8.23372	7.57881	7.26282747559331e-11	9.98348651630075e-10	14.2293
215101_s_at	CXCL5	2.49246	3.74052	8.0223	1.03826961862552e-11	1.66111070755147e-10	16.1536
209900_s_at	SLC16A1	2.49075	5.7817	8.39781	1.99058495775291e-12	3.64187969253394e-11	17.7893
205830_at	CLGN	2.49072	3.81962	7.45915	1.22537453927975e-10	1.61298663852339e-09	13.7123
213007_at	FANCI	2.49048	5.28786	9.55621	1.22996349313178e-14	3.55415552987339e-13	22.8335
226661_at	CDCA2	2.48655	4.59613	9.68042	7.15019928696233e-15	2.1535607524182e-13	23.3718
221676_s_at	CORO1C	2.48174	7.97777	10.1661	8.6510386874351e-16	3.07954603896774e-14	25.4684
208636_at	ACTN1	2.48134	9.55762	12.3733	7.62950369888713e-20	6.60471899870328e-18	34.7386
219890_at	CLEC5A	2.48093	4.57788	9.48782	1.65860670108666e-14	4.66545275939861e-13	22.5368
202075_s_at	PLTP	2.47241	7.22643	10.7752	6.27652811102298e-17	2.90556810861515e-15	28.0734
225464_at	FRMD6	2.46822	7.64187	9.41098	2.3215386018833e-14	6.31510497283051e-13	22.2031
201108_s_at	THBS1	2.4637	5.76385	14.2334	4.48380164663357e-23	8.5322406172553e-21	42.1187
220014_at	PRR16	2.46249	3.98924	11.1479	1.28135810699238e-17	6.89845114889652e-16	29.6512
223620_at	GPR34	2.45967	5.99426	7.1803	4.12941415464545e-10	4.84420166726633e-09	12.5123
233085_s_at	NABP1	2.45943	5.66122	6.64557	4.15058314196293e-09	4.05752911176788e-08	10.2367
201743_at	CD14	2.45932	8.27391	9.03342	1.21581347065115e-13	2.84767927643776e-12	20.5606
202450_s_at	CTSK	2.45458	8.24469	9.75674	5.12574699266617e-15	1.5818943988652e-13	23.7022
236313_at	CDKN2B	2.45346	4.39916	9.45465	1.91765714211253e-14	5.32162744417021e-13	22.3928
228323_at	CASC5	2.45233	4.71311	8.71611	4.90550501282114e-13	1.0032838954652e-11	19.1774
208018_s_at	HCK	2.45128	5.7653	9.06297	1.06786891887293e-13	2.54006401307718e-12	20.6893
204959_at	MNDA	2.44983	6.24205	7.19275	3.91200064236151e-10	4.61184050559491e-09	12.5657
204146_at	RAD51AP1	2.44647	5.17976	8.94502	1.79285834352362e-13	4.03446864191394e-12	20.1754
209906_at	C3AR1	2.44423	6.54398	10.9962	2.44200793634883e-17	1.2403177578801e-15	29.0108
242005_at	LOC100506377	2.44399	3.47555	7.42577	1.41767352170939e-10	1.83799035265136e-09	13.5682
202800_at	SLC1A3	2.44263	6.56167	9.25505	4.59684346382273e-14	1.16810742862543e-12	21.5254
205403_at	IL1R2	2.44163	5.30912	8.93025	1.91311178074451e-13	4.27942170976616e-12	20.111
242471_at	SRGAP2B	2.43822	5.82551	9.78748	4.48300499774194e-15	1.4002778016018e-13	23.8352
203535_at	S100A9	2.43322	6.11618	9.48531	1.67697795706291e-14	4.71071093748291e-13	22.5259
222077_s_at	RACGAP1	2.43151	7.03028	9.56334	1.1922043940651e-14	3.4547155118688e-13	22.8645
229097_at	DIAPH3	2.43025	5.37236	11.9923	3.68664835581007e-19	2.74788394506255e-17	33.1747
213428_s_at	COL6A1	2.43013	9.56755	14.0646	8.65106374312141e-23	1.47615031051534e-20	41.4672
218404_at	SNX10	2.42805	6.93558	6.90056	1.38683000257812e-09	1.47975119629091e-08	11.317
202729_s_at	LTBP1	2.4262	7.47537	7.81715	2.55590934838976e-11	3.81532774038871e-10	15.2621
214612_x_at	MAGEA6	2.42492	3.72768	6.81636	1.99353605564229e-09	2.06416961749341e-08	10.9592
238439_at	ANKRD22	2.42456	4.83202	6.98979	9.43157386246248e-10	1.0385546120071e-08	11.6972
1552701_a_at	CARD16	2.41793	6.00403	7.26073	2.9106227373915e-10	3.5339119287006e-09	12.8576
213416_at	ITGA4	2.41569	5.67839	6.36972	1.34456243870066e-08	1.19425719039076e-07	9.08001
203789_s_at	SEMA3C	2.41358	5.91338	7.61251	6.266830037268e-11	8.70714040137643e-10	14.3751
203104_at	CSF1R	2.41023	7.20397	10.8515	4.52875377397182e-17	2.16944117852226e-15	28.3975
228347_at	SIX1	2.40983	5.4904	9.49297	1.62171259134012e-14	4.56789754667174e-13	22.5591
219787_s_at	ECT2	2.4082	6.14059	10.0736	1.29210781025622e-15	4.50253230454937e-14	25.0701
202465_at	PCOLCE	2.40798	7.80282	11.6182	1.75929630707115e-18	1.1386617932271e-16	31.623
209228_x_at	TUSC3	2.40789	6.5109	10.4873	2.161332171049e-16	8.8421411511821e-15	26.8455
213603_s_at	RAC2	2.40577	7.79877	5.73046	1.94107237594423e-07	1.39202330010186e-06	6.46042
220651_s_at	MCM10	2.40494	4.35262	9.9578	2.13632103116895e-15	7.16613357758405e-14	24.571
217430_x_at	COL1A1	2.40428	7.79225	13.1907	2.75343205717105e-21	3.40411586637018e-19	38.0353
201663_s_at	SMC4	2.40413	6.98453	8.30196	3.03504003148632e-12	5.3903616352759e-11	17.3715
206632_s_at	APOBEC3B	2.40256	5.85089	5.7406	1.86192085257986e-07	1.34112677559629e-06	6.50117
214866_at	PLAUR	2.4008	5.48326	13.0752	4.38166327152445e-21	5.13911092891883e-19	37.5744
202580_x_at	FOXM1	2.40022	5.05314	12.3055	1.00846092902568e-19	8.44672964345991e-18	34.4617
228281_at	C11orf82	2.39859	5.01939	14.2243	4.64492213710937e-23	8.76832884427043e-21	42.0837
211368_s_at	CASP1	2.39201	6.35282	7.61634	6.16266103035987e-11	8.57394750426719e-10	14.3917
205579_at	HRH1	2.3894	5.11016	14.0926	7.7573681926492e-23	1.35158229864584e-20	41.5753
218854_at	DSE	2.3891	7.55377	13.3011	1.76880306183235e-21	2.29682971170576e-19	38.4744
211367_s_at	CASP1	2.388	5.22139	8.29684	3.10424672924989e-12	5.50144464338694e-11	17.3492
202437_s_at	CYP1B1	2.38622	6.06027	5.62807	2.95161047398723e-07	2.04945100558861e-06	6.05036
204638_at	ACP5	2.3826	6.44018	6.50461	7.57894487637545e-09	7.05832991159323e-08	9.64395
213566_at	RNASE6	2.382	6.40092	6.82414	1.92786948969329e-09	2.00169763233355e-08	10.9922
206715_at	TFEC	2.37972	4.66034	6.48669	8.18025040645571e-09	7.55844887074906e-08	9.56882
226997_at	ADAMTS12	2.37676	5.71986	18.4541	1.05107173132104e-29	9.64486777809768e-27	57.2065
205099_s_at	CCR1	2.37573	5.15217	11.6325	1.65656675304875e-18	1.08064156293273e-16	31.6827
206513_at	AIM2	2.37396	5.46368	6.21187	2.61943928930909e-08	2.20384080222983e-07	8.42457
212021_s_at	MKI67	2.37308	5.64666	11.2183	9.50504221613188e-18	5.2993093101799e-16	29.9478
219403_s_at	HPSE	2.37221	4.79524	10.6715	9.79130182556448e-17	4.32419493350839e-15	27.6318
220088_at	C5AR1	2.36962	5.50087	6.54453	6.39278951298371e-09	6.02688258811955e-08	9.81146
1554408_a_at	TK1	2.36894	5.47103	10.4596	2.43494161563859e-16	9.83816478811785e-15	26.7272
204602_at	DKK1	2.36707	4.31735	6.55619	6.0825116272123e-09	5.75802734118472e-08	9.86043
238542_at	ULBP2	2.36416	5.28703	11.903	5.34483632128583e-19	3.81181910561064e-17	32.8059
205941_s_at	COL10A1	2.35804	5.37371	12.2588	1.22260986592988e-19	1.01280203397788e-17	34.2705
232304_at	PELI1	2.35502	5.10099	7.40196	1.57293135278697e-10	2.02150807191511e-09	13.4655
206060_s_at	PTPN22	2.35459	4.89178	7.38209	1.71534689144364e-10	2.18414490250947e-09	13.3799
221724_s_at	CLEC4A	2.35147	5.19453	11.4922	2.98813152464804e-18	1.85547240672619e-16	31.0969
202338_at	TK1	2.35146	5.88802	10.8771	4.0594658084377e-17	1.97208848973904e-15	28.5061
214038_at	CCL8	2.34697	6.30568	5.82262	1.32818287373222e-07	9.81472000805737e-07	6.83196
214085_x_at	GLIPR1	2.3433	7.89218	8.09128	7.66678533970076e-12	1.25628796441374e-10	16.4538
210233_at	IL1RAP	2.34313	4.14155	15.5535	2.9767574065714e-25	9.67868059760259e-23	47.0854
213790_at	ADAM12	2.34086	4.12147	15.656	2.03540918141652e-25	6.8450614992037e-23	47.4615
209644_x_at	CDKN2A	2.33603	5.90549	10.2704	5.51026528089567e-16	2.06100891525385e-14	25.9163
201136_at	PLP2	2.33505	8.55023	13.06	4.65746337016552e-21	5.40226502652373e-19	37.5138
219666_at	MS4A6A	2.33426	7.56331	7.92966	1.55976640164988e-11	2.4186043568655e-10	15.7508
224252_s_at	FXYD5	2.33276	7.43625	8.92024	1.99914880414394e-13	4.4549838947391e-12	20.0674
202236_s_at	SLC16A1	2.33083	5.84742	9.53093	1.37364875196756e-14	3.92268865248938e-13	22.7239
225524_at	ANTXR2	2.33076	7.35048	13.2045	2.60526875838428e-21	3.25013180785384e-19	38.0902
202208_s_at	ARL4C	2.32818	6.56793	11.0258	2.15269882893444e-17	1.10699119231868e-15	29.136
202403_s_at	COL1A2	2.32779	10.9319	10.5191	1.88445591589995e-16	7.79707796946461e-15	26.9816
201721_s_at	LAPTM5	2.32176	9.62222	5.79573	1.48397112395237e-07	1.08976737722506e-06	6.72333
213479_at	NPTX2	2.31257	4.17111	13.0358	5.13540631743604e-21	5.825723435876e-19	37.4169
204338_s_at	RGS4	2.3123	4.46191	10.5421	1.70656402006764e-16	7.11091302529293e-15	27.0801
219434_at	TREM1	2.31196	5.1935	9.11087	8.65343194757344e-14	2.09207356798097e-12	20.8978
226545_at	CD109	2.30533	6.4753	10.2552	5.88449123068527e-16	2.18711337883606e-14	25.851
210992_x_at	FCGR2C	2.30373	6.25884	13.9491	1.35914268612134e-22	2.22710630706382e-20	41.0193
235821_at	WISP1	2.30316	3.95666	13.6139	5.09187507387179e-22	7.37750166404869e-20	39.7096
230372_at	HAS2	2.30248	4.97412	6.9884	9.48861517329202e-10	1.04427874826958e-08	11.6913
219257_s_at	SPHK1	2.29861	6.53071	10.7677	6.48068070769267e-17	2.98335282567172e-15	28.0416
203418_at	CCNA2	2.29853	4.73795	8.3313	2.6674559301898e-12	4.77448017881782e-11	17.4994
218782_s_at	ATAD2	2.29801	5.50865	8.78629	3.60272981764946e-13	7.60163657028176e-12	19.4834
218585_s_at	DTL	2.29785	5.50509	8.74754	4.27206182583256e-13	8.84685300772838e-12	19.3145
227921_at	LOC100507312	2.29296	5.25342	9.52376	1.4174102245868e-14	4.03370919392576e-13	22.6927
212942_s_at	KIAA1199	2.29145	4.8224	8.65846	6.3217355181634e-13	1.26904922096024e-11	18.926
205786_s_at	ITGAM	2.28777	6.20851	8.7857	3.61204563470112e-13	7.6136906785969e-12	19.4809
1555349_a_at	ITGB2	2.28769	6.37066	6.13435	3.6282545151329e-08	2.97233681983393e-07	8.10462
224320_s_at	MCM8	2.28661	5.44917	8.87562	2.43240962038662e-13	5.31436457431877e-12	19.8729
202234_s_at	SLC16A1	2.28104	4.75338	9.98053	1.93535536956604e-15	6.55591708576623e-14	24.669
223556_at	HELLS	2.28087	4.7971	10.0821	1.24509982236683e-15	4.34973832191146e-14	25.1069
231879_at	COL12A1	2.28026	4.65629	15.0946	1.65909773168523e-24	4.85880302372185e-22	45.3848
210889_s_at	FCGR2B	2.27902	6.15986	8.44181	1.64021787449553e-12	3.05500751878863e-11	17.9811
202803_s_at	ITGB2	2.27822	7.19615	6.00022	6.35741082480484e-08	4.99936326773312e-07	7.55419
203923_s_at	CYBB	2.27739	6.25382	6.65616	3.96657629593981e-09	3.887772014912e-08	10.2814
224356_x_at	MS4A6A	2.27701	7.81021	7.41201	1.50538819001179e-10	1.94134898595118e-09	13.5089
204007_at	FCGR3B	2.2756	5.73835	8.72454	4.72698894312488e-13	9.69655014547718e-12	19.2142
212473_s_at	MICAL2	2.27542	8.48514	12.8197	1.23124562425954e-20	1.28713482436833e-18	36.5491
205119_s_at	FPR1	2.27513	6.38603	9.87879	3.01225600037681e-15	9.83281320344346e-14	24.2299
235545_at	DEPDC1	2.27265	4.00638	11.836	7.06866596075353e-19	4.9388565738984e-17	32.5284
209942_x_at	MAGEA3	2.2715	4.10888	6.49815	7.7905761833032e-09	7.23237999858676e-08	9.61684
202068_s_at	LDLR	2.26937	6.37672	7.15457	4.61771996207901e-10	5.37579674074228e-09	12.4019
205884_at	ITGA4	2.25978	4.42909	7.33414	2.11421995721843e-10	2.63913194357378e-09	13.1734
219105_x_at	ORC6	2.25879	6.12523	14.122	6.91691789557602e-23	1.23645147472736e-20	41.689
1568765_at	SERPINE1	2.25527	4.47035	10.9878	2.53102335454788e-17	1.2714543476806e-15	28.9752
214804_at	CENPI	2.25153	4.1528	13.4395	1.01823670731535e-21	1.38309369589385e-19	39.0222
201042_at	TGM2	2.25135	6.7581	9.75467	5.17217343561699e-15	1.5950303037859e-13	23.6933
204141_at	TUBB2A	2.24841	8.38526	8.42906	1.7348383236534e-12	3.21962601791551e-11	17.9256
205891_at	ADORA2B	2.2467	4.72222	14.7332	6.54162253809888e-24	1.64709280162022e-21	44.0261
203967_at	CDC6	2.24183	4.05677	11.2744	7.49288063226315e-18	4.29019310431498e-16	30.184
219911_s_at	SLCO4A1	2.23887	5.61013	10.7119	8.23287923531902e-17	3.69924137392849e-15	27.8039
204779_s_at	HOXB7	2.23331	5.04288	11.2425	8.57575098115363e-18	4.8642649074832e-16	30.05
223229_at	UBE2T	2.22885	5.66083	9.40981	2.33343085078542e-14	6.34327584736552e-13	22.1981
226142_at	GLIPR1	2.22818	5.9904	5.58524	3.51446457182758e-07	2.40588172354901e-06	5.8797
1556499_s_at	COL1A1	2.22641	10.6836	9.81099	4.04650304145754e-15	1.27746368571029e-13	23.9369
206247_at	MICB	2.22416	5.60428	6.57394	5.63829746229926e-09	5.36456721453279e-08	9.93508
218084_x_at	FXYD5	2.224	7.81158	8.97416	1.57736993101839e-13	3.61055080718083e-12	20.3024
222740_at	ATAD2	2.22314	5.55593	7.82809	2.43609840389173e-11	3.65662709530721e-10	15.3096
206432_at	HAS2	2.21963	4.27594	7.21776	3.50891621524604e-10	4.18042923474191e-09	12.673
202638_s_at	ICAM1	2.21802	6.03686	7.49727	1.03740597099048e-10	1.38677904694431e-09	13.8768
206858_s_at	HOXC6	2.2176	5.04102	9.8478	3.44726669385373e-15	1.10176457886457e-13	24.096
201487_at	CTSC	2.21579	9.10182	6.95017	1.11938730941676e-09	1.21383561364879e-08	11.5283
205349_at	GNA15	2.21501	5.35325	10.9887	2.5219454634351e-17	1.26843719880177e-15	28.9788
202733_at	P4HA2	2.21277	7.95448	7.80911	2.64772436331017e-11	3.94275088835799e-10	15.2272
219555_s_at	CENPN	2.21029	5.7226	11.2742	7.50131843488101e-18	4.29019310431498e-16	30.1829
204221_x_at	GLIPR1	2.20734	6.66669	8.44371	1.62649445452086e-12	3.03081387682897e-11	17.9895
204017_at	KDELR3	2.20647	7.72789	7.46211	1.20963595079735e-10	1.59481153627954e-09	13.725
205270_s_at	LCP2	2.20335	6.10539	6.80101	2.12976159904908e-09	2.1914838203223e-08	10.8941
221881_s_at	CLIC4	2.20283	5.85407	10.686	9.1983897333177e-17	4.09298606958931e-15	27.6938
226136_at	GLIPR1	2.1995	6.55395	7.25667	2.96252284421668e-10	3.5874327215906e-09	12.8402
212657_s_at	IL1RN	2.19862	6.16466	5.98088	6.89103622984661e-08	5.37092410417245e-07	7.47514
205422_s_at	ITGBL1	2.19388	5.43795	7.53039	8.97581332691601e-11	1.21600478906937e-09	14.0199
201939_at	PLK2	2.19382	6.97443	10.3869	3.33150385865089e-16	1.30767860109574e-14	26.4159
211395_x_at	FCGR2C	2.19296	6.64079	10.9796	2.62158067164163e-17	1.31056816796728e-15	28.9403
202052_s_at	RAI14	2.19244	7.8049	17.0319	1.4074187211208e-27	8.80553655321835e-25	52.3778
223280_x_at	MS4A6A	2.19149	7.866	7.41334	1.49673355380687e-10	1.9313943324171e-09	13.5146
201720_s_at	LAPTM5	2.19093	8.10835	5.95715	7.60595770960336e-08	5.88261494104985e-07	7.37833
224204_x_at	ARNTL2	2.18668	5.26743	12.7232	1.82262168223831e-20	1.84013489302364e-18	36.1598
201559_s_at	CLIC4	2.18652	6.43142	9.0813	9.85275683035466e-14	2.35037485728385e-12	20.7691
217552_x_at	CR1	2.18636	4.26566	5.7404	1.86344629597118e-07	1.34171382562402e-06	6.50037
210176_at	TLR1	2.18431	4.73788	7.66409	4.99994243598243e-11	7.0537281519994e-10	14.5984
213435_at	SATB2	2.18263	5.03464	11.5482	2.36066185285331e-18	1.49278422495975e-16	31.331
207277_at	CD209	2.17846	5.8734	14.0876	7.9093430690542e-23	1.3722710224809e-20	41.5561
222547_at	MAP4K4	2.17686	6.12192	8.4246	1.76927238941823e-12	3.2776386171488e-11	17.9061
227361_at	HS3ST3B1	2.17675	5.04966	6.56013	5.98095045487423e-09	5.66708093467466e-08	9.87701
1555878_at	RPS24	2.17634	5.43487	8.51282	1.1999622841779e-12	2.29186135987779e-11	18.2908
235568_at	C19orf59	2.17536	5.51644	8.76482	3.95942328617441e-13	8.26992745351543e-12	19.3898
226084_at	MAP1B	2.17505	7.64332	7.1871	4.00921154069588e-10	4.71122288417629e-09	12.5414
230550_at	MS4A6A	2.17446	5.50629	7.00412	8.86479020370953e-10	9.79015196260438e-09	11.7584
203083_at	THBS2	2.17411	7.72371	5.8382	1.2453862691392e-07	9.26317022845889e-07	6.89502
203300_x_at	AP1S2	2.17343	7.35009	6.83656	1.8274374196558e-09	1.90412246706653e-08	11.045
203922_s_at	CYBB	2.1706	5.62323	8.10078	7.35307605844339e-12	1.20823943367013e-10	16.4952
237411_at	ADAMTS6	2.16984	4.15681	11.4359	3.78699184208962e-18	2.2962739226932e-16	30.8617
219574_at	MARCH1	2.16732	4.93647	5.94149	8.11758172379721e-08	6.25022006564904e-07	7.3145
219990_at	E2F8	2.1637	3.87578	9.31523	3.53112163233761e-14	9.24021581521654e-13	21.787
225481_at	FRMD6	2.16338	7.85742	10.8687	4.20752631611139e-17	2.03351656812331e-15	28.4705
1569003_at	VMP1	2.15994	7.43484	5.46844	5.642672727159e-07	3.69728474964418e-06	5.41708
212949_at	NCAPH	2.15747	4.9736	10.4642	2.38707501609633e-16	9.68266096656833e-15	26.7469
209172_s_at	CENPF	2.15668	4.03712	11.9758	3.94835752149322e-19	2.90623043021425e-17	33.1066
241994_at	XDH	2.1555	4.67289	9.40366	2.39715262125674e-14	6.49511963186052e-13	22.1713
203989_x_at	F2R	2.15536	5.73529	10.5525	1.6319443739745e-16	6.82754600147205e-15	27.1245
202693_s_at	STK17A	2.15505	7.69168	6.05203	5.12126876561352e-08	4.09387215022743e-07	7.76632
207714_s_at	SERPINH1	2.15465	8.08313	7.8382	2.33043092223208e-11	3.50825002152175e-10	15.3535
227828_s_at	EVA1A	2.15119	5.43588	11.2641	7.82799422268905e-18	4.45850159224137e-16	30.1406
206584_at	LY96	2.15088	7.2545	6.15059	3.38910697928149e-08	2.79278376562503e-07	8.17157
212091_s_at	COL6A1	2.14778	7.00479	9.72654	5.84713878018733e-15	1.78716433493912e-13	23.5715
221210_s_at	NPL	2.14336	5.71577	6.79247	2.20937886247569e-09	2.26719387097934e-08	10.8579
205729_at	OSMR	2.14293	4.94003	10.5718	1.50216219465601e-16	6.35540814589455e-15	27.2068
206796_at	WISP1	2.14291	4.01221	11.0225	2.18366483914005e-17	1.12012512052932e-15	29.1218
205624_at	CPA3	2.14063	4.82147	9.24405	4.82419168478083e-14	1.22136938834859e-12	21.4775
223307_at	CDCA3	2.13937	5.91587	9.11626	8.45087123007274e-14	2.04429892034794e-12	20.9213
229635_at	LOC100505702	2.13745	4.30056	11.1196	1.44461788645816e-17	7.7170254056296e-16	29.5321
225496_s_at	SYTL2	2.13614	6.1016	8.36434	2.30645898444748e-12	4.15598905773878e-11	17.6434
1552736_a_at	NETO1	2.13517	4.15667	9.75341	5.20059499641075e-15	1.60259827751335e-13	23.6878
206011_at	CASP1	2.1324	5.51312	7.49256	1.05899662670656e-10	1.41335319025837e-09	13.8565
201422_at	IFI30	2.12838	9.24873	7.70345	4.20798062339496e-11	6.03124414723527e-10	14.769
222449_at	PMEPA1	2.12719	7.79486	11.2106	9.81705615695091e-18	5.44859811678728e-16	29.9157
232914_s_at	SYTL2	2.12501	6.36383	9.30624	3.6730437373555e-14	9.55708853475871e-13	21.7479
220532_s_at	TMEM176B	2.12393	7.06242	6.24838	2.24587491504915e-08	1.91214253334278e-07	8.57574
212365_at	MYO1B	2.12296	7.47652	9.5529	1.24786184713667e-14	3.59832117694235e-13	22.8192
213524_s_at	G0S2	2.1221	7.19136	6.25573	2.17731958238682e-08	1.85952549153049e-07	8.6062
205214_at	STK17B	2.12162	5.20282	6.09862	4.21449140803969e-08	3.41166425626707e-07	7.95758
229554_at	LUM	2.12103	4.99002	10.2375	6.35273148780053e-16	2.34426578485922e-14	25.775
205220_at	HCAR3	2.12064	4.66162	9.13219	7.88005806156138e-14	1.91744983816178e-12	20.9907
231513_at	KCNJ2	2.11879	6.06507	6.92437	1.25136097695896e-09	1.34423644176812e-08	11.4183
222529_at	SLC25A37	2.11698	7.16462	8.63272	7.0799692360763e-13	1.40825226235693e-11	18.8137
202363_at	SPOCK1	2.11664	6.77934	8.48259	1.37072240096091e-12	2.58571220205019e-11	18.159
223158_s_at	NEK6	2.11635	6.78582	8.55456	9.98625050557679e-13	1.93415685800555e-11	18.4728
215856_at	SIGLEC15	2.11276	5.32526	8.60888	7.86307498156686e-13	1.54909329777596e-11	18.7097
238593_at	C11orf80	2.1084	4.4391	8.74207	4.37612001947836e-13	9.03967603623411e-12	19.2906
204026_s_at	ZWINT	2.10716	7.79697	9.31672	3.50804846408889e-14	9.1914876413466e-13	21.7935
218976_at	DNAJC12	2.10708	4.77552	9.22948	5.14236840132209e-14	1.29556936178031e-12	21.4141
226847_at	FST	2.10274	4.71993	6.98712	9.54134264915703e-10	1.04924277499771e-08	11.6858
206157_at	PTX3	2.09965	6.2314	5.6925	2.26812600863178e-07	1.60813405347583e-06	6.30803
230264_s_at	AP1S2	2.09891	8.42819	9.40374	2.39632956126133e-14	6.49511963186052e-13	22.1717
213125_at	OLFML2B	2.09628	7.12621	9.80488	4.15572436191805e-15	1.30694840880946e-13	23.9105
236738_at	C3orf80	2.09622	3.6475	10.9266	3.28589153028078e-17	1.61528951142719e-15	28.716
203878_s_at	MMP11	2.09471	6.15879	15.3081	7.43434888047908e-25	2.30816968662874e-22	46.1795
201088_at	KPNA2	2.09457	9.2757	11.0963	1.59544398240446e-17	8.42463789839227e-16	29.4335
205003_at	DOCK4	2.09094	7.65974	12.0768	2.59570187398732e-19	2.00719695660222e-17	33.5231
203435_s_at	MME	2.08946	6.18694	11.7543	9.94321653123845e-19	6.7977688778879e-17	32.1896
220239_at	KLHL7	2.08747	5.446	9.32224	3.42431082977623e-14	8.98348583824333e-13	21.8175
205885_s_at	ITGA4	2.08738	4.07836	6.88781	1.46522813560042e-09	1.55536414918633e-08	11.2628
209344_at	TPM4	2.08685	6.639	7.7169	3.96715650819809e-11	5.72982839080182e-10	14.8272
210959_s_at	SRD5A1	2.08591	4.74067	11.2581	8.02760973613461e-18	4.56589654041606e-16	30.1156
1558199_at	FN1	2.0858	4.30951	6.23362	2.39004904057825e-08	2.02362712800077e-07	8.51461
223551_at	PKIB	2.08578	5.25211	9.35925	2.91176775704959e-14	7.74714084999026e-13	21.9784
222962_s_at	MCM10	2.08533	4.01291	11.7156	1.16955255061455e-18	7.87173421721348e-17	32.0284
219390_at	FKBP14	2.08528	6.20085	7.83271	2.38730563261138e-11	3.58599532511538e-10	15.3296
222646_s_at	ERO1L	2.08379	7.50777	12.8608	1.04226194197971e-20	1.09511761756153e-18	36.7145
211981_at	COL4A1	2.08258	8.02012	6.74643	2.69305121366922e-09	2.71229667722056e-08	10.6628
210732_s_at	LGALS8	2.08198	4.41228	11.988	3.75235486814902e-19	2.78679837356974e-17	33.1572
208966_x_at	IFI16	2.08145	8.57433	8.8597	2.60872701474464e-13	5.66660518778802e-12	19.8035
1552487_a_at	BNC1	2.07885	3.42875	7.23941	3.19360724128454e-10	3.84023365796046e-09	12.766
235458_at	HAVCR2	2.07628	5.6887	7.62278	5.99138354661052e-11	8.35253885179569e-10	14.4195
210644_s_at	LAIR1	2.0729	6.46373	8.12487	6.61426746748679e-12	1.09424257425854e-10	16.6
204702_s_at	NFE2L3	2.07003	4.79918	6.63301	4.37986478344323e-09	4.25512709454639e-08	10.1838
213358_at	SOGA2	2.06874	5.20694	11.2182	9.50957353266486e-18	5.2993093101799e-16	29.9473
242943_at	ST8SIA4	2.06726	5.07128	5.95669	7.62071505224702e-08	5.89071858203737e-07	7.37643
228776_at	GJC1	2.06305	6.15886	7.96942	1.30979129401979e-11	2.06300581181886e-10	15.9237
219454_at	EGFL6	2.06276	4.16022	11.4893	3.02480013415903e-18	1.87542150059803e-16	31.0848
210146_x_at	LILRB2	2.06139	4.304	6.63599	4.32433773465613e-09	4.20985552004555e-08	10.1963
202094_at	BIRC5	2.06051	4.74084	11.811	7.84731093728333e-19	5.4552021975293e-17	32.4246
214710_s_at	CCNB1	2.06026	7.2843	7.45583	1.24330039080694e-10	1.6329390279132e-09	13.6979
207265_s_at	KDELR3	2.05845	6.62008	8.06952	8.43658734555866e-12	1.37154331204785e-10	16.3591
205909_at	POLE2	2.05594	5.23239	11.5847	2.02454160961969e-18	1.30217128794433e-16	31.4835
217755_at	HN1	2.05435	7.14818	10.0073	1.72299352754344e-15	5.88969964675922e-14	24.7844
211519_s_at	KIF2C	2.05356	5.09703	11.6727	1.39924698353582e-18	9.28924528796537e-17	31.8503
204420_at	FOSL1	2.05353	5.51967	6.30726	1.75153895881103e-08	1.52522771459687e-07	8.82005
201430_s_at	DPYSL3	2.05195	5.86847	10.0277	1.57670303626234e-15	5.4165389747405e-14	24.8725
217763_s_at	RAB31	2.05187	9.05914	6.20409	2.70658727342051e-08	2.27253168526542e-07	8.39242
214081_at	PLXDC1	2.05095	5.18883	13.1172	3.69907827258761e-21	4.38925399741265e-19	37.7424
209803_s_at	PHLDA2	2.04942	8.28982	6.688	3.46065314122492e-09	3.42523370471238e-08	10.4158
204726_at	CDH13	2.0494	5.12007	10.193	7.70066517330497e-16	2.79668924363485e-14	25.584
219959_at	MOCOS	2.04783	4.76273	14.2668	3.93867797184409e-23	7.70804879105963e-21	42.2472
216235_s_at	EDNRA	2.04733	5.29314	12.1834	1.66921310592056e-19	1.34360266633095e-17	33.9614
209464_at	AURKB	2.04679	4.73632	8.13711	6.26769328337104e-12	1.04275527296632e-10	16.6533
238075_at	CHEK1	2.04365	5.12058	12.8052	1.30605202628489e-20	1.35845859751592e-18	36.4906
202436_s_at	CYP1B1	2.04035	6.60762	5.99562	6.48061388235462e-08	5.08656128196292e-07	7.53537
230836_at	ST8SIA4	2.03686	5.7304	6.35505	1.43078751096062e-08	1.26435779624646e-07	9.0189
218726_at	HJURP	2.03672	5.54185	11.4314	3.85976718296651e-18	2.33354855470331e-16	30.8428
201859_at	SRGN	2.03573	10.4821	6.567	5.80794286824759e-09	5.50947357818856e-08	9.9059
227452_at	LINC00673	2.03494	4.79974	12.7886	1.39667216874482e-20	1.43464636477562e-18	36.424
203234_at	UPP1	2.0339	6.93099	9.17412	6.55583536568737e-14	1.61811183356443e-12	21.1732
228573_at	ANTXR2	2.0324	6.24152	10.3996	3.15366428989288e-16	1.24497380040675e-14	26.4704
202637_s_at	ICAM1	2.02536	6.99114	9.10852	8.74290878282164e-14	2.11246888454683e-12	20.8876
209901_x_at	AIF1	2.02532	7.631	8.48069	1.38221161693305e-12	2.6061947168044e-11	18.1507
215509_s_at	BUB1	2.02428	4.22215	12.225	1.40551456412351e-19	1.14699432601486e-17	34.1321
224753_at	CDCA5	2.02095	6.04713	12.0245	3.22466859440846e-19	2.42642372863079e-17	33.3077
229442_at	C18orf54	2.01921	5.28477	12.5881	3.16260601023604e-20	2.9680338631972e-18	35.6128
209933_s_at	CD300A	2.01841	6.09757	8.72679	4.6804390975767e-13	9.6153916246883e-12	19.224
206571_s_at	MAP4K4	2.01438	6.89996	11.647	1.55882229235678e-18	1.02010220155766e-16	31.7431
223767_at	GPR84	2.0126	4.65561	13.0361	5.1280520000647e-21	5.825723435876e-19	37.4183
209891_at	SPC25	2.01129	3.7329	9.32294	3.41383030323557e-14	8.96505006462263e-13	21.8206
219973_at	ARSJ	2.00877	4.29919	9.32924	3.32087327815429e-14	8.75662964717912e-13	21.8479
207850_at	CXCL3	2.00793	4.54397	7.29727	2.48263249729231e-10	3.05014411516487e-09	13.0147
205174_s_at	QPCT	2.00746	6.09268	5.82421	1.31950003579606e-07	9.76628696507019e-07	6.83839
230097_at	GART	2.00706	6.95529	7.90841	1.71233554581224e-11	2.63244496251768e-10	15.6585
1556820_a_at	DLEU2	2.00572	4.31657	11.0029	2.37319676962973e-17	1.2098322741768e-15	29.0392
216228_s_at	WDHD1	2.00571	3.7625	12.7124	1.90427356336894e-20	1.8993518901496e-18	36.1163
201389_at	ITGA5	2.00559	7.65211	9.85807	3.29656462738094e-15	1.06181780934821e-13	24.1404
232523_at	MEGF10	2.00526	4.07629	6.70677	3.19295790910841e-09	3.17473659862301e-08	10.4951
205339_at	STIL	2.00483	5.44959	8.64046	6.84279393772162e-13	1.36634182819313e-11	18.8475
223660_at	ADORA3	2.00479	4.41257	11.1883	1.07925145764493e-17	5.9579586150444e-16	29.8217
205240_at	GPSM2	2.0047	5.40411	10.1145	1.08215190112808e-15	3.79654192466285e-14	25.2462
204887_s_at	PLK4	2.0039	4.97398	12.011	3.41043904141298e-19	2.55584862680701e-17	33.252
229307_at	ANKRD28	2.00386	5.97461	8.75112	4.20537634693889e-13	8.72187872898783e-12	19.3301
209365_s_at	ECM1	2.00102	6.79077	7.36111	1.87966631177757e-10	2.37198859580413e-09	13.2895
239010_at	LOC100653149	1.99875	3.43744	10.2811	5.26071181977248e-16	1.97662032005337e-14	25.9623
230831_at	FRMD5	1.99809	4.16176	7.81745	2.55260647385834e-11	3.81210774412413e-10	15.2634
228564_at	LOC375295	1.99763	5.27945	10.2362	6.38860705078807e-16	2.35539956203743e-14	25.7694
201930_at	MCM6	1.99393	8.00578	9.68958	6.86991223717063e-15	2.07823652754203e-13	23.4115
204163_at	EMILIN1	1.99174	5.4312	10.1168	1.0711821386907e-15	3.7676596297236e-14	25.2563
228176_at	S1PR3	1.99087	6.80479	7.37636	1.7587626486297e-10	2.23048482954135e-09	13.3552
206932_at	CH25H	1.99045	5.47321	6.19115	2.85808624966809e-08	2.38759772420685e-07	8.33893
223700_at	MND1	1.98789	3.94286	8.08542	7.8668997685157e-12	1.28652630551017e-10	16.4283
206332_s_at	IFI16	1.98381	8.52875	7.73694	3.63343366620787e-11	5.28107625409087e-10	14.9142
1555638_a_at	SAMSN1	1.98378	4.79271	6.54788	6.30204595856272e-09	5.94540515802902e-08	9.82553
31845_at	ELF4	1.98378	6.13909	8.25302	3.76428412868022e-12	6.5502985472226e-11	17.1582
222548_s_at	MAP4K4	1.98046	6.63911	9.89849	2.76479875259844e-15	9.11875678043511e-14	24.315
212472_at	MICAL2	1.97663	7.06567	11.3316	5.88315139483022e-18	3.42641707400175e-16	30.4242
213599_at	OIP5	1.97485	4.69935	8.36615	2.28821064754879e-12	4.12787602748939e-11	17.6513
228293_at	DEPDC7	1.97441	3.77717	10.747	7.08316458974064e-17	3.22831253205475e-15	27.9533
229560_at	TLR8	1.97438	5.08066	5.75102	1.78383870464421e-07	1.29069654163086e-06	6.54311
202411_at	IFI27	1.97377	8.58579	7.09319	6.02705562345077e-10	6.85984586160839e-09	12.1391
201560_at	CLIC4	1.97027	9.50139	10.7275	7.69933625817782e-17	3.48224197271563e-15	27.8705
206067_s_at	WT1	1.96719	3.86433	11.1784	1.12563878586072e-17	6.19746698460624e-16	29.7799
228904_at	HOXB3	1.96679	5.83375	9.9137	2.58780569604841e-15	8.60372468654806e-14	24.3806
231880_at	STRIP2	1.96534	4.37977	11.1802	1.11685053716392e-17	6.15729095208409e-16	29.7877
228082_at	CLMP	1.96449	4.9734	12.3064	1.00496176374488e-19	8.43452969721897e-18	34.4651
230147_at	F2RL2	1.96361	3.8212	10.1734	8.38146832731909e-16	3.0095301881738e-14	25.4999
211366_x_at	CASP1	1.96133	7.24869	8.1063	7.17678543281108e-12	1.18162281051462e-10	16.5192
209970_x_at	CASP1	1.95916	7.24164	7.75267	3.39129825443481e-11	4.96760832991759e-10	14.9824
229538_s_at	IQGAP3	1.95906	4.60328	8.99611	1.43238893154846e-13	3.3006493387517e-12	20.398
204767_s_at	FEN1	1.95827	6.99455	10.2279	6.6203830243813e-16	2.43000423311802e-14	25.734
220295_x_at	DEPDC1	1.95503	4.20342	9.40944	2.33725768443098e-14	6.34949878705318e-13	22.1965
201697_s_at	DNMT1	1.95072	8.38001	10.2412	6.25100385694421e-16	2.31085677945208e-14	25.791
205796_at	TCP11L1	1.94907	4.60763	12.5503	3.69141637060222e-20	3.41770529576856e-18	35.4593
201261_x_at	BGN	1.94622	8.16498	10.4055	3.07456064231155e-16	1.21607119351505e-14	26.4956
219978_s_at	NUSAP1	1.94548	4.85629	7.45275	1.26015284623633e-10	1.65139611169904e-09	13.6846
204401_at	KCNN4	1.94513	5.51125	10.0704	1.30992472151628e-15	4.55408867092995e-14	25.0565
204136_at	COL7A1	1.9447	5.55712	10.7319	7.55505644223706e-17	3.42073405339139e-15	27.8893
1557080_s_at	ITGBL1	1.94427	4.92947	7.89733	1.79769305366061e-11	2.75546173959939e-10	15.6103
228737_at	TOX2	1.94297	5.33348	5.85157	1.17842189369006e-07	8.79143184392839e-07	6.94917
232898_at	DAB2	1.94215	4.80219	11.9055	5.2909241880454e-19	3.78644943668906e-17	32.816
221884_at	MECOM	1.94203	5.83964	7.67878	4.68843223866306e-11	6.64148996333151e-10	14.662
227609_at	EPSTI1	1.9417	6.83988	5.98874	6.6690745836947e-08	5.21960001486932e-07	7.50725
238022_at	CRNDE	1.93973	4.85941	8.28644	3.24950688166979e-12	5.72448326214977e-11	17.3039
235518_at	SLC8A1	1.93827	5.09768	6.76437	2.49316352981292e-09	2.53135484722313e-08	10.7388
235548_at	APCDD1L	1.93728	5.34377	7.14499	4.81387076403651e-10	5.57585316856549e-09	12.3609
212937_s_at	COL6A1	1.93705	6.14289	9.67372	7.36227343041443e-15	2.2109844128153e-13	23.3428
204044_at	QPRT	1.93699	5.65722	9.51682	1.4610636508665e-14	4.14936047697597e-13	22.6626
204575_s_at	MMP19	1.93656	5.68997	9.26442	4.4119023801658e-14	1.12457212953201e-12	21.5661
219479_at	KDELC1	1.93472	5.56706	11.8718	6.08907400995173e-19	4.29805355714422e-17	32.6765
216973_s_at	HOXB7	1.93045	5.25248	10.9323	3.20693306790115e-17	1.58023731709835e-15	28.7402
214511_x_at	FCGR1B	1.92958	6.15391	6.94864	1.12682256637234e-09	1.21997598933437e-08	11.5217
203968_s_at	CDC6	1.92802	4.40071	10.5212	1.86722047651542e-16	7.73351405584264e-15	26.9908
215051_x_at	AIF1	1.92404	7.98802	8.77124	3.8492783796269e-13	8.0602561932015e-12	19.4178
223922_x_at	MS4A6A	1.92329	7.82587	6.81501	2.00515027816334e-09	2.07359555312293e-08	10.9535
209310_s_at	CASP4	1.92238	6.6888	7.85631	2.15236233933631e-11	3.25797280345361e-10	15.4321
229014_at	FLJ42709	1.91367	6.19931	12.6632	2.32699043504388e-20	2.28781942938731e-18	35.9173
226456_at	RMI2	1.91157	6.04904	7.92726	1.57631432675564e-11	2.43968318945729e-10	15.7404
235593_at	ZEB2	1.91093	4.65215	9.13065	7.93361881786347e-14	1.92821025218385e-12	20.984
218349_s_at	ZWILCH	1.91015	5.59111	6.98916	9.45731918073702e-10	1.04111191930198e-08	11.6945
217762_s_at	RAB31	1.90982	9.41523	6.83859	1.8115714902065e-09	1.88949789202064e-08	11.0536
201309_x_at	NREP	1.90828	6.36124	8.96135	1.66871621886582e-13	3.78814177161222e-12	20.2466
213905_x_at	BGN	1.90792	8.30776	10.0339	1.53504936086051e-15	5.28663830342061e-14	24.8991
219385_at	SLAMF8	1.90738	6.12354	8.60269	8.0800433818769e-13	1.58956279832226e-11	18.6828
202458_at	PRSS23	1.90729	8.53487	7.71376	4.02215342860049e-11	5.80114500618932e-10	14.8136
221269_s_at	SH3BGRL3	1.90659	8.81576	8.73964	4.42328382232925e-13	9.13253294377208e-12	19.28
228729_at	CCNB1	1.90612	5.61777	6.42025	1.08511405380328e-08	9.79697962799729e-08	9.29085
238070_at	CHD1L	1.90577	5.03153	13.5822	5.77545683393481e-22	8.19539309428419e-20	39.5847
205568_at	AQP9	1.90555	5.34384	8.87361	2.45390817833415e-13	5.35566756913066e-12	19.8642
212624_s_at	CHN1	1.90148	7.60591	9.74492	5.39667292073402e-15	1.6556078374136e-13	23.6511
201341_at	ENC1	1.89926	7.08448	10.9499	2.97485145398725e-17	1.47114420466462e-15	28.8148
209191_at	TUBB6	1.89899	9.41627	9.03305	1.21782858786001e-13	2.85055174706407e-12	20.5589
205525_at	CALD1	1.89847	5.32607	8.01524	1.07096018038334e-11	1.71009894542031e-10	16.1229
218691_s_at	PDLIM4	1.89379	4.39755	14.0058	1.08868944236844e-22	1.84242840752951e-20	41.2393
209732_at	CLEC2B	1.89223	7.9507	7.54853	8.29137377195014e-11	1.12957999724559e-09	14.0983
207610_s_at	EMR2	1.8907	4.33403	9.38919	2.55396618824016e-14	6.87041861960917e-13	22.1085
221577_x_at	GDF15	1.89016	5.00933	8.22703	4.22024650109094e-12	7.270197695851e-11	17.045
222409_at	CORO1C	1.88881	8.03779	9.62795	8.99045870202104e-15	2.64795300415517e-13	23.1445
230165_at	SGOL2	1.88797	5.41639	8.61712	7.58280945352549e-13	1.4988843981064e-11	18.7457
37408_at	MRC2	1.88774	8.36043	11.1464	1.28957431055903e-17	6.93364479243671e-16	29.6449
208916_at	SLC1A5	1.88695	6.19949	11.2965	6.82376091274087e-18	3.95194332916983e-16	30.2769
223344_s_at	MS4A7	1.88624	6.68189	6.75358	2.61148880636282e-09	2.63787199807094e-08	10.6931
229450_at	IFIT3	1.88515	7.87083	6.96847	1.03427449349114e-09	1.12984911798227e-08	11.6063
232094_at	KATNBL1	1.88474	4.48253	9.33612	3.22221662237415e-14	8.51279532870733e-13	21.8779
217739_s_at	NAMPT	1.88373	8.50628	9.30916	3.62624116452391e-14	9.44721617707798e-13	21.7607
224927_at	PPP1R18	1.88134	8.21117	6.63893	4.27034334794496e-09	4.16376122471526e-08	10.2087
204339_s_at	RGS4	1.88017	5.56716	9.38213	2.63407883175961e-14	7.0583398572258e-13	22.0778
201695_s_at	PNP	1.87847	7.63198	8.90468	2.14064373849806e-13	4.72945970539327e-12	19.9996
225710_at	GNB4	1.87738	8.28944	9.27921	4.13496346315908e-14	1.06250806648555e-12	21.6304
203761_at	SLA	1.87516	7.02644	5.81169	1.38946395156714e-07	1.02382467794543e-06	6.78778
205574_x_at	BMP1	1.87512	5.68164	13.0391	5.06755403876206e-21	5.80095994281148e-19	37.4301
213095_x_at	AIF1	1.87486	7.89732	8.93773	1.8512743987497e-13	4.15460183410714e-12	20.1436
219956_at	GALNT6	1.86965	5.19922	8.37128	2.23717042669064e-12	4.044635658027e-11	17.6736
204886_at	PLK4	1.86908	4.39077	8.04611	9.3508578976375e-12	1.5088900944398e-10	16.2572
201262_s_at	BGN	1.86882	5.68443	10.1809	8.11637399816528e-16	2.91942013507177e-14	25.5318
218856_at	TNFRSF21	1.8686	7.47952	8.9499	1.75483632131104e-13	3.95969706097798e-12	20.1966
202887_s_at	DDIT4	1.86639	8.37077	5.44276	6.25874575138141e-07	4.062920740635e-06	5.31591
204881_s_at	UGCG	1.86538	8.05599	6.04164	5.34854105322911e-08	4.25543941639672e-07	7.72372
235417_at	SPOCD1	1.86372	5.32994	12.1144	2.22106991068292e-19	1.73373610249206e-17	33.6778
204668_at	RNF24	1.86334	5.19503	13.7608	2.84952419170242e-22	4.35797786844326e-20	40.2853
213008_at	FANCI	1.86192	5.16131	10.1473	9.38516060736291e-16	3.31799175479312e-14	25.3876
223586_at	ARNTL2	1.86178	5.00323	10.3296	4.26626206951025e-16	1.63419999662604e-14	26.1703
204126_s_at	CDC45	1.86109	5.26418	12.1229	2.14397546506761e-19	1.67990851762878e-17	33.7129
202435_s_at	CYP1B1	1.85879	6.04889	6.3875	1.24694823691466e-08	1.11354311303886e-07	9.15413
222450_at	PMEPA1	1.85525	7.96215	9.81883	3.91078480678467e-15	1.2393556180089e-13	23.9708
205686_s_at	CD86	1.85425	5.0366	7.48274	1.10538998735907e-10	1.47004408206177e-09	13.8141
220750_s_at	LEPRE1	1.8528	6.9929	10.2318	6.51064683593791e-16	2.39398165446468e-14	25.7506
204675_at	SRD5A1	1.85182	6.32317	8.84203	2.81949586742816e-13	6.08919680197234e-12	19.7265
211429_s_at	SERPINA1	1.85153	8.22655	5.65348	2.66075624470637e-07	1.86221368835017e-06	6.15183
214366_s_at	ALOX5	1.84961	4.8181	6.89908	1.39568273603951e-09	1.48804356362715e-08	11.3107
205713_s_at	COMP	1.84813	4.51586	7.48777	1.08137162036128e-10	1.44042188127673e-09	13.8358
240440_at	NPL	1.84642	5.0399	10.6878	9.12924859404481e-17	4.06660261266335e-15	27.7013
220122_at	MCTP1	1.84511	5.45565	6.56586	5.83648231077379e-09	5.53400376713621e-08	9.90108
223809_at	RGS18	1.84447	4.50627	6.50707	7.49991751887049e-09	6.99083733875212e-08	9.65426
229383_at	MARCH1	1.8432	5.61096	6.18618	2.91841060766565e-08	2.43503595114847e-07	8.31841
201744_s_at	LUM	1.8427	10.0216	7.6143	6.21788249858133e-11	8.64786197419733e-10	14.3829
1557411_s_at	SLC25A43	1.8424	6.01597	8.10648	7.17138703288626e-12	1.18120496509363e-10	16.52
206726_at	HPGDS	1.84224	5.06451	12.1031	2.32814685002841e-19	1.80707082477863e-17	33.6311
235486_at	KIAA1549L	1.84201	4.88119	11.8794	5.89714114353371e-19	4.16970289794414e-17	32.7083
244352_at	CD84	1.84156	5.11288	7.15653	4.57857739791626e-10	5.33474030734074e-09	12.4104
1560031_at	FRMD4A	1.8414	5.06792	8.00404	1.12499109250576e-11	1.78738965690037e-10	16.0742
215942_s_at	GTSE1	1.83999	4.16424	10.9724	2.7034388732285e-17	1.34659953428497e-15	28.9098
212020_s_at	MKI67	1.83876	5.06528	9.87825	3.01940501070267e-15	9.84059124758844e-14	24.2275
209392_at	ENPP2	1.83624	8.4658	6.1005	4.18140428344318e-08	3.38687185320163e-07	7.96532
213746_s_at	FLNA	1.83459	8.1154	8.50887	1.22100351190832e-12	2.32774229073085e-11	18.2736
243409_at	FOXL1	1.83309	4.93961	11.348	5.48990280340792e-18	3.22009313155004e-16	30.4929
219519_s_at	SIGLEC1	1.833	5.38368	9.45125	1.94640683611183e-14	5.39415956265543e-13	22.378
205453_at	HOXB2	1.83243	6.46995	8.28818	3.22473073963365e-12	5.68811646440378e-11	17.3114
213262_at	SACS	1.83192	6.87892	5.96606	7.32935895406055e-08	5.68786354613836e-07	7.41466
235205_at	OXR1	1.83057	5.58682	10.8076	5.4640474088227e-17	2.56685904041542e-15	28.211
202008_s_at	NID1	1.827	5.71698	10.7145	8.14074615582811e-17	3.66582149413969e-15	27.8151
204603_at	EXO1	1.8245	4.70902	12.2829	1.10720473145304e-19	9.2363242375536e-18	34.369
242465_at	LOC100505592	1.82422	4.44974	11.4827	3.10984790097522e-18	1.91664103544731e-16	31.0573
1557432_at	RASAL2	1.82392	5.11059	6.02008	5.8522614127819e-08	4.62413759123619e-07	7.63541
203717_at	DPP4	1.82378	5.83603	6.92893	1.22694649732743e-09	1.32144761904386e-08	11.4378
233109_at	COL12A1	1.8237	4.29634	11.9265	4.84660081182069e-19	3.48659734011344e-17	32.9031
204527_at	MYO5A	1.82284	6.0938	8.57111	9.28485350981896e-13	1.81105080765685e-11	18.545
205819_at	MARCO	1.82179	5.36896	7.67396	4.78841447678973e-11	6.77150681472871e-10	14.6412
220979_s_at	ST6GALNAC5	1.82153	3.76958	7.16499	4.41340763068392e-10	5.15830289538158e-09	12.4466
228531_at	SAMD9	1.81991	5.94497	7.00075	8.99492695809034e-10	9.92942363401813e-09	11.744
210868_s_at	ELOVL6	1.8196	3.91664	14.7893	5.28052372521525e-24	1.37137525902713e-21	44.2382
219650_at	ERCC6L	1.81431	4.43105	10.4574	2.45741924281228e-16	9.9095910931101e-15	26.718
208394_x_at	ESM1	1.81256	4.0426	7.9774	1.26470757459684e-11	1.99478876538683e-10	15.9583
230424_at	NREP	1.81252	5.40364	12.6018	2.98999717892248e-20	2.82530786062348e-18	35.6685
204768_s_at	FEN1	1.81162	5.99551	7.12755	5.19244236760651e-10	5.97776527201214e-09	12.2862
200783_s_at	STMN1	1.81059	7.75638	8.35147	2.44094396529898e-12	4.38997818637155e-11	17.5873
238852_at	PRRX1	1.81025	5.6321	5.99019	6.62889554472309e-08	5.19012104149129e-07	7.51318
204510_at	CDC7	1.80863	5.3014	6.13996	3.54376137406075e-08	2.9097740787252e-07	8.12775
229610_at	CKAP2L	1.80718	4.93874	11.2237	9.28849108200622e-18	5.19714989497673e-16	29.9707
227212_s_at	PHF19	1.80415	6.04865	7.23706	3.22640048916284e-10	3.87289986625003e-09	12.7559
210423_s_at	SLC11A1	1.80388	5.33371	11.0986	1.57942015151721e-17	8.35070375372599e-16	29.4435
202345_s_at	FABP5	1.80377	8.79849	7.13504	5.02620375289275e-10	5.80388790738815e-09	12.3183
231956_at	RNF213	1.80156	5.30792	7.64689	5.39107839206566e-11	7.56417941024694e-10	14.5239
228532_at	C1orf162	1.80053	6.74447	5.54321	4.16915993614531e-07	2.81302485691582e-06	5.71273
205306_x_at	KMO	1.7993	4.85366	6.07861	4.58262075794539e-08	3.68582311955276e-07	7.87538
201141_at	GPNMB	1.79912	9.23007	6.93046	1.21887362683406e-09	1.31378096248652e-08	11.4443
221677_s_at	DONSON	1.79866	5.82454	9.97825	1.95463697762151e-15	6.61580530466599e-14	24.6592
219700_at	PLXDC1	1.79697	5.5101	6.65238	4.03135829989927e-09	3.94751904855917e-08	10.2654
52255_s_at	COL5A3	1.79633	6.26224	7.77846	3.02867278615017e-11	4.47132589769392e-10	15.0942
205404_at	HSD11B1	1.79194	5.55958	7.52242	9.29431343506215e-11	1.25503624811649e-09	13.9855
209286_at	CDC42EP3	1.79038	6.53359	8.56008	9.74635213801791e-13	1.89213031892418e-11	18.4969
206111_at	RNASE2	1.78904	4.23595	12.0545	2.84785036371099e-19	2.18987495472473e-17	33.431
211980_at	COL4A1	1.78804	9.78343	10.1275	1.02291191624987e-15	3.607096648822e-14	25.3021
204259_at	MMP7	1.78749	4.96081	6.50279	7.63800488194251e-09	7.10351656734351e-08	9.63631
209301_at	CA2	1.78628	6.2298	5.92455	8.70944789561165e-08	6.669867061452e-07	7.2455
201340_s_at	ENC1	1.78481	4.97634	8.16726	5.48930839591375e-12	9.22923499969327e-11	16.7846
117_at	HSPA6	1.78474	5.74692	8.42475	1.76804018347966e-12	3.27682600073724e-11	17.9068
225685_at	CDC42EP3	1.781	6.7032	7.60258	6.54523202740754e-11	9.0695391311322e-10	14.3321
203507_at	CD68	1.78084	5.53687	13.487	8.42842127045011e-22	1.15626179242756e-19	39.2097
230261_at	ST8SIA4	1.77886	4.84871	5.44117	6.2988582639007e-07	4.08574857510606e-06	5.30967
211071_s_at	MLLT11	1.77864	6.90323	6.23488	2.37740554576418e-08	2.01498783253778e-07	8.51982
37966_at	PARVB	1.77842	5.62593	10.6992	8.69330786311016e-17	3.88498659730961e-15	27.7499
229641_at	CCBE1	1.7764	4.87636	7.74053	3.57678958400276e-11	5.20424144792903e-10	14.9297
222810_s_at	RASAL2	1.7715	6.76081	7.07613	6.48953974593557e-10	7.35784087668637e-09	12.0661
219715_s_at	TDP1	1.76605	5.88868	8.36601	2.28962808666988e-12	4.12862937043054e-11	17.6507
205988_at	CD84	1.76546	5.66557	5.69662	2.23009957923488e-07	1.5828034019482e-06	6.32457
206316_s_at	KNTC1	1.7652	5.31215	11.1553	1.24170195275888e-17	6.72881873166305e-16	29.6824
213004_at	ANGPTL2	1.7629	6.23713	9.47224	1.7756135638133e-14	4.9507367245471e-13	22.4692
202613_at	CTPS1	1.76217	6.07398	9.39417	2.49881006887048e-14	6.75283796949402e-13	22.1301
229947_at	PI15	1.76088	4.53483	6.72611	2.93862383901819e-09	2.94097416831261e-08	10.5768
233337_s_at	SEZ6L2	1.75935	5.33663	11.1766	1.13421842838938e-17	6.22809595259077e-16	29.7723
216233_at	CD163	1.75875	3.79025	9.48895	1.65042803791217e-14	4.64561179069579e-13	22.5417
229900_at	CD109	1.75675	5.55654	8.12804	6.52267083353326e-12	1.08168934429353e-10	16.6138
227458_at	CD274	1.75508	6.70249	5.48995	5.17301655049639e-07	3.41501794435887e-06	5.50196
222036_s_at	MCM4	1.75501	6.80971	6.48796	8.13587220308216e-09	7.52080973543478e-08	9.57417
228116_at	DUXAP10	1.75479	5.93929	8.78478	3.62663863416869e-13	7.63276193275881e-12	19.4769
219073_s_at	OSBPL10	1.7539	6.85505	7.03475	7.76384678560924e-10	8.67638769467286e-09	11.8892
204112_s_at	HNMT	1.75291	8.17477	6.91519	1.30195902427993e-09	1.39423739599562e-08	11.3793
203148_s_at	TRIM14	1.75278	6.53527	5.92254	8.78223865485879e-08	6.71689166095729e-07	7.23734
214467_at	GPR65	1.752	5.12297	5.55982	3.89720482891325e-07	2.64900870782411e-06	5.77865
206662_at	GLRX	1.75149	8.15986	7.23812	3.21152350867379e-10	3.8595296927726e-09	12.7605
219557_s_at	NRIP3	1.75069	5.74146	8.52455	1.13959288912801e-12	2.18362919585906e-11	18.342
204493_at	BID	1.75068	5.50939	8.25808	3.68145770697471e-12	6.41969734350113e-11	17.1802
1552485_at	LACTB	1.75032	5.23437	7.32727	2.17844308780384e-10	2.70784016931619e-09	13.1438
207677_s_at	NCF4	1.74716	5.17215	6.60124	5.01743555529201e-09	4.82049712388723e-08	10.0499
1557905_s_at	CD44	1.74686	7.18192	8.5963	8.31041773176652e-13	1.63177403422651e-11	18.6549
206805_at	SEMA3A	1.74557	5.27372	8.71147	5.0067464750655e-13	1.02247073291236e-11	19.1572
231823_s_at	SH3PXD2B	1.74457	7.01855	7.69064	4.45090784158396e-11	6.35077185565053e-10	14.7134
214104_at	GPR161	1.74452	5.44827	10.6359	1.14041537618398e-16	4.96218884391624e-15	27.4804
201279_s_at	DAB2	1.74209	8.06365	6.81594	1.99719140007418e-09	2.0669179068487e-08	10.9574
218802_at	CCDC109B	1.7398	7.26661	6.13501	3.61814870040507e-08	2.96554613508985e-07	8.10736
204244_s_at	DBF4	1.73973	5.89498	6.51956	7.11120954857634e-09	6.64952843952362e-08	9.70664
205680_at	MMP10	1.73948	3.88767	7.38011	1.73025206014483e-10	2.19733696571206e-09	13.3714
221591_s_at	FAM64A	1.73688	5.44741	14.3197	3.20832217908547e-23	6.55847761093943e-21	42.4505
223405_at	NPL	1.73653	6.38909	6.75346	2.61291571970693e-09	2.63866786045141e-08	10.6926
206765_at	KCNJ2	1.73609	6.03002	5.38912	7.76594644794622e-07	4.95410515487476e-06	5.10531
218368_s_at	TNFRSF12A	1.7354	7.55612	6.07048	4.74124999623481e-08	3.80525628949512e-07	7.84199
202976_s_at	RHOBTB3	1.7344	8.17896	6.70825	3.17263788711571e-09	3.15681292223299e-08	10.5014
1554638_at	ZFYVE16	1.73411	4.85584	6.00122	6.33118378082146e-08	4.98063577560412e-07	7.55825
201307_at	SEPT11	1.73386	8.38541	12.0339	3.10119201438879e-19	2.34967930000287e-17	33.3464
209879_at	SELPLG	1.73317	6.46144	6.70111	3.27130897825129e-09	3.24872923614551e-08	10.4712
226281_at	DNER	1.73242	3.99219	5.52647	4.46202049406445e-07	2.98864902289381e-06	5.64639
201310_s_at	NREP	1.72647	8.88338	13.1373	3.41196534171419e-21	4.08377637262041e-19	37.8226
61734_at	RCN3	1.72607	6.67088	12.1585	1.85023269097541e-19	1.47493549244107e-17	33.8592
211709_s_at	CLEC11A	1.72294	7.239	7.97028	1.30487791928634e-11	2.0565772488966e-10	15.9274
210839_s_at	ENPP2	1.72259	6.96807	5.79432	1.49263234286374e-07	1.09593291845434e-06	6.71763
206341_at	IL2RA	1.72246	4.36224	11.4715	3.25910436600135e-18	2.0026517349002e-16	31.0107
219502_at	NEIL3	1.72219	4.18862	9.48126	1.70695500366371e-14	4.77542635272937e-13	22.5083
200872_at	S100A10	1.72193	10.547	8.65819	6.32934438047135e-13	1.26995926872111e-11	18.9248
1555167_s_at	NAMPT	1.72163	6.02951	9.08282	9.78742737397963e-14	2.33614010724706e-12	20.7757
221258_s_at	KIF18A	1.72066	4.53245	7.42778	1.40529390292887e-10	1.82423140941974e-09	13.5769
204588_s_at	SLC7A7	1.71923	7.12457	8.71193	4.99653704220926e-13	1.02089066840152e-11	19.1592
212023_s_at	MKI67	1.71784	4.66749	8.62535	7.31319594060693e-13	1.45045052822038e-11	18.7816
227123_at	RAB3B	1.71525	4.07204	7.72691	3.79675691984115e-11	5.49910499793057e-10	14.8707
208121_s_at	PTPRO	1.71473	4.67301	8.33326	2.64455702203479e-12	4.73760056880185e-11	17.5079
1556007_s_at	CSNK1A1	1.71397	7.05429	6.37642	1.30692090716315e-08	1.16332582495123e-07	9.10794
214560_at	FPR3	1.71045	5.15663	7.33011	2.15165378990256e-10	2.68099698088251e-09	13.156
211564_s_at	PDLIM4	1.71033	6.38974	6.9795	9.86085367322418e-10	1.08207342739422e-08	11.6533
221581_s_at	LAT2	1.7097	6.20306	5.62237	3.02114677467135e-07	2.09245578273237e-06	6.02759
219358_s_at	ADAP2	1.70742	6.53897	9.99876	1.78806122680825e-15	6.09571976558613e-14	24.7476
232034_at	LINC00537	1.70683	4.96526	6.41938	1.08912574364519e-08	9.82592731753128e-08	9.28722
201169_s_at	BHLHE40	1.7067	5.97874	8.13173	6.41753662824062e-12	1.06510988741937e-10	16.6299
218115_at	ASF1B	1.70614	5.93541	8.01421	1.07582517029702e-11	1.71521423772489e-10	16.1184
222752_s_at	TMEM206	1.70557	6.81385	9.22203	5.31323018061402e-14	1.33373382278477e-12	21.3817
212233_at	MAP1B	1.70427	7.93189	8.34921	2.46531137423599e-12	4.42609141636203e-11	17.5774
242260_at	MATR3	1.70355	4.34573	9.87111	3.11468743926234e-15	1.01032826731705e-13	24.1967
221039_s_at	ASAP1	1.70319	6.73507	6.71224	3.11877736579099e-09	3.10921472152602e-08	10.5182
206439_at	EPYC	1.70302	3.34201	6.06354	4.88077749496571e-08	3.9096400601284e-07	7.81352
213150_at	HOXA10	1.70225	4.12872	8.61419	7.68141627966882e-13	1.51547406801894e-11	18.7329
221520_s_at	CDCA8	1.70009	5.81567	8.7516	4.1964912671146e-13	8.70782481874188e-12	19.3322
227249_at	NDE1	1.70003	6.18016	8.91797	2.01922612240057e-13	4.49245173880856e-12	20.0575
201170_s_at	BHLHE40	1.6993	8.97106	6.055	5.05815931786755e-08	4.04701749104253e-07	7.77849
207988_s_at	ARPC2	1.69893	10.1408	8.26788	3.52600655729921e-12	6.17731814894172e-11	17.223
215077_at	COL3A1	1.69801	3.7265	13.0088	5.72624047128512e-21	6.43682870135122e-19	37.3088
216005_at	TNC	1.69644	4.01164	8.74966	4.23253306288934e-13	8.77379456656071e-12	19.3237
227350_at	HELLS	1.69614	5.38803	5.63703	2.84567604364061e-07	1.98055791117566e-06	6.08611
203665_at	HMOX1	1.69567	6.30049	7.35708	1.91302299649514e-10	2.40983705290647e-09	13.2722
201584_s_at	DDX39A	1.69463	7.95979	7.39125	1.64813049560315e-10	2.10700472306318e-09	13.4194
203729_at	EMP3	1.69446	8.3071	8.64753	6.63311366171439e-13	1.3276837733067e-11	18.8783
205805_s_at	ROR1	1.69276	4.98812	10.7623	6.63408275332555e-17	3.04717663106865e-15	28.0183
33322_i_at	SFN	1.69023	7.89722	5.66061	2.58433874606916e-07	1.81303261708178e-06	6.18033
205566_at	ABHD2	1.68926	5.88355	11.5612	2.23474505104259e-18	1.41750118882798e-16	31.3854
209765_at	ADAM19	1.68899	6.44765	6.03018	5.61070745444216e-08	4.44603613349223e-07	7.67677
227295_at	IKBIP	1.68868	6.72664	6.27916	1.97231537949357e-08	1.69707895322834e-07	8.70337
201125_s_at	ITGB5	1.68596	8.81838	15.4197	4.89830449685196e-25	1.54401288235502e-22	46.5925
221561_at	SOAT1	1.68593	6.51445	7.47085	1.16435421655761e-10	1.54101534180492e-09	13.7627
214175_x_at	PDLIM4	1.6857	7.10463	7.68762	4.51019460543701e-11	6.41983680945572e-10	14.7004
236561_at	TGFBR1	1.68563	5.78749	7.05717	7.04529321900918e-10	7.93823358665336e-09	11.985
210757_x_at	DAB2	1.68495	8.48343	9.08853	9.54474720282692e-14	2.28614411975831e-12	20.8006
224967_at	UGCG	1.6849	8.70994	6.97825	9.91443813794322e-10	1.08708681367522e-08	11.648
219926_at	POPDC3	1.6837	4.18524	8.18925	4.98313322013529e-12	8.44051129177519e-11	16.8804
235740_at	MCTP1	1.68288	4.68968	7.23213	3.29629870618387e-10	3.9476236216488e-09	12.7348
202679_at	NPC1	1.6739	7.01293	13.7413	3.07712479858601e-22	4.65434850945099e-20	40.2091
225973_at	TAP2	1.67334	6.86538	5.80923	1.40361842901712e-07	1.03370101283046e-06	6.77785
1553678_a_at	ITGB1	1.6724	8.98831	5.92037	8.86168192832489e-08	6.77514223044473e-07	7.22851
211138_s_at	KMO	1.67088	4.63642	5.63135	2.91244895135333e-07	2.02408617785673e-06	6.06342
207085_x_at	CSF2RA	1.67021	4.62223	7.04432	7.44883695737549e-10	8.34920804779876e-09	11.9301
205483_s_at	ISG15	1.66989	8.22787	6.79874	2.15065360425281e-09	2.21132816933295e-08	10.8845
212364_at	MYO1B	1.66907	7.78548	10.5937	1.367340173485e-16	5.87529425428887e-15	27.3002
214297_at	CSPG4	1.66853	4.62637	7.83451	2.36850710075283e-11	3.56164470908181e-10	15.3375
205523_at	HAPLN1	1.66819	3.53625	5.85759	1.14944304288856e-07	8.60321761283258e-07	6.97357
218181_s_at	MAP4K4	1.66779	7.90577	9.7692	4.85471566165435e-15	1.50274193265887e-13	23.7561
204083_s_at	TPM2	1.66756	7.80037	5.4471	6.15019392523607e-07	4.00189028923374e-06	5.33299
221538_s_at	PLXNA1	1.66617	7.47388	11.6389	1.61248661194657e-18	1.05355078587199e-16	31.7095
202283_at	SERPINF1	1.66368	8.98875	7.11581	5.46362906479087e-10	6.27041787027263e-09	12.2359
204040_at	RNF144A	1.66145	6.50906	8.70295	5.19792640765837e-13	1.05994061803179e-11	19.12
1554478_a_at	HEATR3	1.66066	4.08004	11.2351	8.85020335238565e-18	4.99250610696804e-16	30.0187
202431_s_at	MYC	1.65966	7.78608	5.61815	3.07349822949199e-07	2.12595943295972e-06	6.01079
203817_at	GUCY1B3	1.65879	7.0897	8.10396	7.25098202268792e-12	1.19241258726743e-10	16.509
213733_at	MYO1F	1.65858	6.29141	6.53294	6.716811020066e-09	6.3106126582e-08	9.76279
211372_s_at	IL1R2	1.65685	4.96709	8.67322	5.92439898023077e-13	1.19346825295218e-11	18.9903
211732_x_at	HNMT	1.65542	6.06008	9.29096	3.9273764842007e-14	1.01421611733646e-12	21.6815
228401_at	ATAD2	1.65542	5.54073	7.38906	1.66394189615146e-10	2.12590200240663e-09	13.41
218611_at	IER5	1.65361	8.49803	8.33258	2.65243414824115e-12	4.74965148670086e-11	17.505
235572_at	SPC24	1.65255	5.30459	13.0982	3.99407752035426e-21	4.71221265851395e-19	37.6663
204439_at	IFI44L	1.65223	7.5739	6.04322	5.31340254059324e-08	4.2293008234898e-07	7.73018
203939_at	NT5E	1.65215	7.95347	6.15218	3.3666065091852e-08	2.77590420494777e-07	8.17811
214805_at	EIF4A1	1.65181	6.18108	7.07544	6.50897450156615e-10	7.37582557884663e-09	12.0631
221755_at	EHBP1L1	1.65083	5.48005	9.21564	5.46405660680423e-14	1.36826737092036e-12	21.3539
235709_at	GAS2L3	1.65083	5.07818	14.1943	5.21905963018338e-23	9.65374207987127e-21	41.9682
216705_s_at	ADA	1.65065	5.39871	6.88493	1.48351855674584e-09	1.57397049752585e-08	11.2505
201195_s_at	SLC7A5	1.65064	6.18954	6.8503	1.7224235373771e-09	1.80839143475496e-08	11.1033
215175_at	PCNX	1.64852	4.2864	6.86777	1.59747774593767e-09	1.68578197196536e-08	11.1776
201785_at	RNASE1	1.64743	8.64513	8.15742	5.73212896373736e-12	9.59841043388511e-11	16.7418
209716_at	CSF1	1.64733	6.63992	9.15247	7.20920996957788e-14	1.76880515314189e-12	21.079
212143_s_at	IGFBP3	1.64638	6.87301	5.86348	1.12178159207605e-07	8.41297001575522e-07	6.99744
202240_at	PLK1	1.64295	5.0213	9.01686	1.30759317879975e-13	3.03412108704249e-12	20.4884
234985_at	LDLRAD3	1.64194	6.3265	6.35873	1.40867601060465e-08	1.24691229380274e-07	9.03421
215813_s_at	PTGS1	1.64129	5.48585	8.36161	2.33434553755733e-12	4.20375622687985e-11	17.6315
205924_at	RAB3B	1.64057	4.50053	8.79932	3.4020188787326e-13	7.22631510079759e-12	19.5402
224790_at	ASAP1	1.6398	7.04751	10.3389	4.09812382007076e-16	1.57907879388442e-14	26.2102
218073_s_at	TMEM48	1.63932	5.48877	6.64521	4.15696082958588e-09	4.06280197718555e-08	10.2352
204780_s_at	FAS	1.63922	7.3802	5.80398	1.4343356174283e-07	1.05481782102345e-06	6.75665
201231_s_at	ENO1	1.63709	10.7604	8.11705	6.84556206481402e-12	1.12979134429403e-10	16.566
205024_s_at	RAD51	1.6363	5.01237	8.85382	2.67702703650623e-13	5.80885325372843e-12	19.7779
201587_s_at	IRAK1	1.63625	9.30229	10.2226	6.77500791936115e-16	2.48014540792713e-14	25.7111
210095_s_at	IGFBP3	1.63578	8.55783	6.63969	4.25649300664125e-09	4.15319862294984e-08	10.2119
204728_s_at	WDHD1	1.63506	4.22539	12.7768	1.4657192065632e-20	1.49811740585679e-18	36.3761
230000_at	RNF213	1.63327	6.10728	6.74808	2.67399530748098e-09	2.69639287501373e-08	10.6698
226899_at	UNC5B	1.63127	6.12965	9.05715	1.09549002150269e-13	2.5982808419248e-12	20.6639
218741_at	CENPM	1.62943	5.28309	7.9187	1.63665908907422e-11	2.52739580273529e-10	15.7032
204994_at	MX2	1.6277	6.76559	8.69249	5.44273939580578e-13	1.10170116603435e-11	19.0744
223274_at	TCF19	1.6268	5.84423	10.1637	8.74312077086249e-16	3.10964415151787e-14	25.4579
219510_at	POLQ	1.62583	5.32714	11.5127	2.74099903675366e-18	1.71751249202836e-16	31.1827
226804_at	FAM20A	1.62511	5.54352	6.50374	7.60708865367903e-09	7.07795204543416e-08	9.6403
242191_at	NBPF10	1.62457	6.76373	6.58302	5.42389754389357e-09	5.17727695977802e-08	9.97325
239286_at	CDH11	1.62444	4.77482	12.5013	4.51048042700038e-20	4.08445763754664e-18	35.2604
203167_at	TIMP2	1.62399	7.5145	10.9799	2.61796184521992e-17	1.31034543605656e-15	28.9417
221029_s_at	WNT5B	1.62309	5.35791	8.645	6.70756258019898e-13	1.34063592267259e-11	18.8673
224733_at	CMTM3	1.62066	7.66394	11.0649	1.82333634669302e-17	9.53050984354366e-16	29.3009
231855_at	KIAA1524	1.61884	4.59728	9.79364	4.36424201319614e-15	1.36628237642842e-13	23.8619
1553043_a_at	CD300LF	1.61883	5.39552	7.78669	2.92139479849231e-11	4.3268707106938e-10	15.1299
213459_at	RPL37A	1.61879	5.42121	6.65934	3.91293479659579e-09	3.83792913434275e-08	10.2948
206336_at	CXCL6	1.61633	3.56891	5.74943	1.79551756280177e-07	1.29823685380447e-06	6.53673
222528_s_at	SLC25A37	1.61558	5.95263	7.4818	1.10996013332596e-10	1.47517166995265e-09	13.81
217523_at	CD44	1.61487	5.98613	7.02627	8.05419878666238e-10	8.96931042334546e-09	11.853
204430_s_at	SLC2A5	1.6131	4.87394	5.66571	2.53092600805754e-07	1.77858283952893e-06	6.20076
222689_at	ACER3	1.61301	5.83532	8.51994	1.16296934844718e-12	2.22429334439229e-11	18.3219
214293_at	SEPT11	1.6111	5.49615	7.44834	1.28464531807693e-10	1.67816700788835e-09	13.6656
209198_s_at	SYT11	1.60769	4.58631	6.82946	1.88418393117255e-09	1.96028236507705e-08	11.0148
1552658_a_at	NAV3	1.60682	4.30874	7.16835	4.34942985564366e-10	5.08640631631531e-09	12.461
242100_at	CHSY3	1.60558	5.15806	9.85693	3.31298188488166e-15	1.0662740527858e-13	24.1354
213059_at	CREB3L1	1.60279	6.5346	15.2216	1.02850248288203e-24	3.09999657121517e-22	45.8582
232645_at	LOC153684	1.60091	5.33881	9.18529	6.24235117693598e-14	1.54721132742628e-12	21.2218
211269_s_at	IL2RA	1.59995	5.26741	9.4156	2.27511595550965e-14	6.21470715177473e-13	22.2232
210916_s_at	CD44	1.59988	6.57454	6.6381	4.2854500753949e-09	4.17750448449673e-08	10.2052
226276_at	TMEM167A	1.59694	8.58821	6.59097	5.24260658180699e-09	5.02280634762311e-08	10.0067
211887_x_at	MSR1	1.59658	4.69195	12.6372	2.58808102748172e-20	2.49695396887389e-18	35.8118
204557_s_at	DZIP1	1.59534	4.23409	7.38879	1.6658953874629e-10	2.12773950617091e-09	13.4088
222235_s_at	CSGALNACT2	1.59458	7.13052	9.65202	8.09375802398141e-15	2.41136760522557e-13	23.2488
1566968_at	SPRY4-IT1	1.5945	5.9442	7.34423	2.02322114652061e-10	2.53781503047617e-09	13.2168
211031_s_at	CLIP2	1.59228	5.5022	10.8298	4.96869211357171e-17	2.35289224134996e-15	28.3054
1562415_a_at	SPOCD1	1.59196	4.37427	11.4557	3.48344832944887e-18	2.1278407081055e-16	30.9446
204502_at	SAMHD1	1.59002	6.62915	6.67594	3.64425150209217e-09	3.58939525461213e-08	10.3648
222900_at	NRIP3	1.58998	5.9513	8.88095	2.37599107701702e-13	5.20487000229516e-12	19.8961
209474_s_at	ENTPD1	1.58937	5.46091	5.76569	1.67941762184636e-07	1.22058887604727e-06	6.60217
224358_s_at	MS4A7	1.58934	4.91576	8.2055	4.63955821684966e-12	7.91705957464642e-11	16.9512
227059_at	GPC6	1.5891	6.53208	5.49787	5.00981716842425e-07	3.3184212437559e-06	5.53327
219582_at	OGFRL1	1.58902	5.74065	9.95736	2.14039192070293e-15	7.17396132967421e-14	24.5691
220918_at	RUNX1-IT1	1.58865	5.22967	10.6567	1.04310817972807e-16	4.58212484269039e-15	27.5689
229551_x_at	ZNF367	1.58593	5.29805	6.15904	3.27098280566465e-08	2.70407793782403e-07	8.2064
224469_s_at	INF2	1.58593	5.39199	10.6663	1.00088493331277e-16	4.41083687847215e-15	27.61
210869_s_at	MCAM	1.58571	6.7916	8.91678	2.02980515863601e-13	4.51250024878883e-12	20.0523
203477_at	COL15A1	1.58561	8.4944	7.1042	5.74593067522633e-10	6.57066506153754e-09	12.1862
229067_at	SRGAP2C	1.5853	8.2351	8.93632	1.86275540643349e-13	4.17666201539697e-12	20.1375
235964_x_at	SAMHD1	1.58473	8.11758	5.852	1.17636243025901e-07	8.77923980348547e-07	6.95088
213001_at	ANGPTL2	1.58468	7.39433	12.0261	3.20359364571538e-19	2.4183910861522e-17	33.3142
203052_at	C2	1.58458	6.05129	8.43957	1.65642186954399e-12	3.08379748688368e-11	17.9714
210004_at	OLR1	1.58179	4.29746	5.63799	2.83457733284422e-07	1.97416430772704e-06	6.08993
242625_at	RSAD2	1.58148	5.87176	5.86232	1.12720205449523e-07	8.44746904469537e-07	6.99271
221584_s_at	KCNMA1	1.58064	6.21051	6.43057	1.03857356588518e-08	9.41097613695345e-08	9.33397
208074_s_at	AP2S1	1.57878	9.13768	5.78926	1.52404101332946e-07	1.11740457321402e-06	6.69724
239196_at	ANKRD22	1.57534	5.59888	6.10114	4.17017745922223e-08	3.37910396043296e-07	7.96795
203304_at	BAMBI	1.57506	5.11459	6.76815	2.45302051897627e-09	2.49267665938206e-08	10.7548
1558732_at	MAP4K4	1.575	5.07648	6.92425	1.25198857445565e-09	1.3445608375812e-08	11.4179
213201_s_at	TNNT1	1.57423	4.85838	6.57096	5.7106987801373e-09	5.42720102941794e-08	9.92252
238025_at	MLKL	1.57348	6.48075	7.13938	4.93239660621983e-10	5.70354111063107e-09	12.3369
204490_s_at	CD44	1.57319	7.85489	8.51744	1.17580093132316e-12	2.24675371851584e-11	18.311
231396_s_at	FAM126A	1.57239	4.17531	10.569	1.52052498128402e-16	6.41994254112078e-15	27.1947
219000_s_at	DSCC1	1.57013	5.60175	8.21185	4.51164223805251e-12	7.73025904298349e-11	16.9788
218720_x_at	SEZ6L2	1.56809	5.17058	9.96478	2.07247800038863e-15	6.97464010350836e-14	24.6011
209288_s_at	CDC42EP3	1.56781	7.33506	6.80696	2.07586446957273e-09	2.14136076797569e-08	10.9193
217764_s_at	RAB31	1.56736	9.56588	10.3912	3.2696405013242e-16	1.28461717622436e-14	26.4345
217078_s_at	CD300A	1.56661	4.41893	9.26828	4.33791095944855e-14	1.10776349566177e-12	21.5829
212141_at	MCM4	1.56574	6.24966	7.60164	6.57220658427176e-11	9.10386200886728e-10	14.3281
222396_at	HN1	1.56455	7.6467	8.37663	2.18510511370259e-12	3.96265021783579e-11	17.697
228642_at	HOTAIRM1	1.56401	5.22228	10.1908	7.77511542138604e-16	2.8162968517131e-14	25.5744
1557360_at	LRPPRC	1.56218	6.13468	5.82534	1.31334186719712e-07	9.72244993226437e-07	6.84297
232213_at	PELI1	1.56169	5.3711	6.9832	9.70443512172167e-10	1.06604213748671e-08	11.6691
240221_at	CSNK1A1	1.56056	6.38517	6.51369	7.2913339063648e-09	6.8040915479214e-08	9.68202
225878_at	KIF1B	1.55991	7.51886	10.9208	3.36889668318915e-17	1.65019989014152e-15	28.6913
1554676_at	SRGN	1.55962	4.02108	6.56731	5.80032752766457e-09	5.50351389245986e-08	9.90719
229422_at	NRD1	1.55947	5.69419	6.41019	1.13247324011444e-08	1.01769787821644e-07	9.24883
229860_x_at	C4orf48	1.55799	8.79514	6.73406	2.83991375149197e-09	2.84909034354611e-08	10.6105
201202_at	PCNA	1.55628	9.20519	5.52473	4.49363756372117e-07	3.00836212579018e-06	5.6395
205167_s_at	CDC25C	1.55579	4.16675	11.1721	1.15623281029403e-17	6.34054733538799e-16	29.7533
232090_at	DNM3OS	1.5554	4.50139	8.21801	4.39109212223458e-12	7.54248614822931e-11	17.0057
203320_at	SH2B3	1.55516	7.85644	9.53547	1.34664014424382e-14	3.85088722134764e-13	22.7436
219026_s_at	RASAL2	1.55287	4.52694	12.8662	1.01943352891449e-20	1.0816267431387e-18	36.7365
235311_at	FKBP14	1.55282	4.66657	9.88243	2.96496011194437e-15	9.70143406517581e-14	24.2456
222876_s_at	ADAP2	1.55195	6.45938	8.40774	1.90553303297081e-12	3.5064694977925e-11	17.8326
214329_x_at	TNFSF10	1.55125	7.2041	5.68597	2.32956884508487e-07	1.64773321155852e-06	6.28187
242234_at	XAF1	1.549	4.44813	9.34919	3.04297005329496e-14	8.06504251673356e-13	21.9347
205376_at	INPP4B	1.54897	4.55876	6.82985	1.88103236106947e-09	1.95749670578734e-08	11.0165
203276_at	LMNB1	1.54892	5.1413	5.39101	7.70722998151672e-07	4.91968847776735e-06	5.11272
234992_x_at	ECT2	1.54786	4.64936	12.3809	7.3940192338691e-20	6.41431168538144e-18	34.7698
229975_at	BMPR1B	1.54736	4.40823	6.81943	1.96739494523392e-09	2.03914757714719e-08	10.9722
219010_at	C1orf106	1.54731	5.14508	8.37353	2.21508322279499e-12	4.00821347584897e-11	17.6835
200661_at	CTSA	1.5469	9.02404	13.5274	7.17623615429926e-22	1.00791945414789e-19	39.3693
224964_s_at	GNG2	1.54639	7.33136	5.56827	3.76556426974918e-07	2.56501889460167e-06	5.81224
218223_s_at	PLEKHO1	1.54611	6.58456	6.29154	1.87185369594329e-08	1.61771566903697e-07	8.75475
236044_at	PPAPDC1A	1.54543	4.7045	8.40487	1.92971780014886e-12	3.54465467622539e-11	17.8201
202498_s_at	SLC2A3	1.54533	6.08135	5.42609	6.69342213074237e-07	4.31457196448243e-06	5.25036
207691_x_at	ENTPD1	1.5446	5.98304	5.79301	1.50068341979514e-07	1.10145254983293e-06	6.71236
38158_at	ESPL1	1.54422	5.83752	10.1663	8.64439117960421e-16	3.07954603896774e-14	25.4692
210854_x_at	SLC6A8	1.54397	5.68458	8.88214	2.36363221787114e-13	5.18054486053891e-12	19.9013
211814_s_at	CCNE2	1.54384	3.98465	9.15174	7.23236263733423e-14	1.77343200940286e-12	21.0758
1564164_at	DENND1B	1.54226	4.73616	6.48335	8.29737613151073e-09	7.65783030054509e-08	9.55483
1559883_s_at	SAMHD1	1.53921	4.3028	6.38618	1.25390319594946e-08	1.11926988046565e-07	9.14866
1567224_at	HMGA2	1.53818	3.66725	8.83923	2.85446363047417e-13	6.16149329289963e-12	19.7142
218319_at	PELI1	1.53661	7.75873	5.76677	1.67195055408831e-07	1.21549039137269e-06	6.60654
209835_x_at	CD44	1.53601	7.98869	8.07117	8.37561878486376e-12	1.36285351891381e-10	16.3663
204781_s_at	FAS	1.53239	6.3726	5.78388	1.5582376678383e-07	1.13984602334892e-06	6.67551
201664_at	SMC4	1.53166	8.63039	7.34023	2.05885094970441e-10	2.5770273496861e-09	13.1996
234987_at	SAMHD1	1.5304	7.90452	5.57042	3.73285034063423e-07	2.54399387878873e-06	5.82077
204747_at	IFIT3	1.53022	6.85628	5.43207	6.53396888961187e-07	4.22299541960781e-06	5.2739
207111_at	EMR1	1.52976	5.22849	8.87709	2.41675179694172e-13	5.28295034150949e-12	19.8793
214435_x_at	RALA	1.52893	7.13419	8.39647	2.00238243034334e-12	3.65804040018471e-11	17.7835
243256_at	MKNK1	1.52825	5.75147	6.00059	6.34769160281033e-08	4.99267103533042e-07	7.55569
205603_s_at	DIAPH2	1.52639	5.70806	11.7102	1.19587469060688e-18	8.02947212995611e-17	32.0063
222606_at	ZWILCH	1.52623	7.40548	9.17783	6.44990608676247e-14	1.59482617988433e-12	21.1894
222218_s_at	PILRA	1.5256	5.69988	8.08965	7.72183307835895e-12	1.26480624079602e-10	16.4467
217369_at	IGHG1	1.52425	5.72905	8.14868	5.95659592588182e-12	9.9420256898722e-11	16.7037
200660_at	S100A11	1.52341	10.1865	9.70895	6.31331690571891e-15	1.91970393952762e-13	23.4954
206574_s_at	PTP4A3	1.52011	5.79525	8.63346	7.05689929099796e-13	1.40501708015033e-11	18.8169
235529_x_at	SAMHD1	1.51958	8.76248	6.47859	8.46697078108937e-09	7.80416572463222e-08	9.53492
1566901_at	TGIF1	1.51602	4.49685	6.61305	4.77045767378888e-09	4.59390178926689e-08	10.0996
231725_at	PCDHB2	1.51535	4.54385	7.65283	5.25270857658362e-11	7.38760542414399e-10	14.5497
213119_at	SLC36A1	1.51462	6.57141	14.5856	1.15130293963465e-23	2.73222714289275e-21	43.466
208934_s_at	LGALS8	1.51446	6.99611	7.96223	1.35185886343898e-11	2.12575430494996e-10	15.8924
235927_at	XPO1	1.51283	6.4676	6.23942	2.33233586309997e-08	1.98044714774804e-07	8.53862
203547_at	CD4	1.51153	6.55314	6.62752	4.48410273519357e-09	4.34346831443462e-08	10.1606
233811_at	RIN2	1.51133	4.48765	8.57444	9.14944883592969e-13	1.78717214182613e-11	18.5596
212680_x_at	PPP1R14B	1.51117	7.90047	9.85894	3.28400193121121e-15	1.05859712525765e-13	24.1441
238880_at	GTF3A	1.50979	5.88549	6.10079	4.17625786510825e-08	3.38336700066539e-07	7.96652
211573_x_at	TGM2	1.50862	4.84784	9.68178	7.1076791427396e-15	2.14388162776586e-13	23.3778
218400_at	OAS3	1.50828	6.5428	7.67685	4.72816060407248e-11	6.69547105020456e-10	14.6537
209686_at	S100B	1.5082	4.58802	6.75601	2.58444833176727e-09	2.6137552036166e-08	10.7034
200859_x_at	FLNA	1.5081	8.4745	9.05188	1.12115650076893e-13	2.65002377711799e-12	20.641
231175_at	BEND6	1.50781	4.03956	8.89767	2.20767710750329e-13	4.86454700107436e-12	19.969
204639_at	ADA	1.50721	6.41109	6.25876	2.14969497815158e-08	1.83783343132118e-07	8.61875
227928_at	PARPBP	1.50658	3.94392	8.54369	1.04755659280799e-12	2.02039955099582e-11	18.4254
208949_s_at	LGALS3	1.50649	10.8464	6.80647	2.08028372457427e-09	2.14538351245867e-08	10.9172
224859_at	CD276	1.50528	7.71399	8.56559	9.51295389371199e-13	1.8494275194588e-11	18.521
211047_x_at	AP2S1	1.50339	9.26323	7.5982	6.67196346228055e-11	9.22966121433671e-10	14.3132
223276_at	SMIM3	1.50238	7.98379	10.6844	9.26422224847632e-17	4.11341429361648e-15	27.6867
205817_at	SIX1	1.50126	5.139	14.3364	3.00827001310839e-23	6.27376230562044e-21	42.5143
202878_s_at	CD93	1.50073	8.64109	7.62232	6.0034650676016e-11	8.36655697051883e-10	14.4176
223625_at	FAM126A	1.49772	5.82704	7.96928	1.31062075377858e-11	2.06326583247346e-10	15.923
226630_at	MIS18BP1	1.49711	6.10004	6.82206	1.94524903849904e-09	2.01720664356456e-08	10.9834
203549_s_at	LPL	1.49571	6.69928	5.64318	2.7750778411708e-07	1.93729990355817e-06	6.11068
205280_at	GLRB	1.49466	4.1614	7.32801	2.17139311571134e-10	2.70151659918856e-09	13.147
201818_at	LPCAT1	1.49386	7.88417	9.02758	1.24743004574715e-13	2.90853353354247e-12	20.5351
205743_at	STAC	1.49351	5.91473	8.69996	5.26675049145553e-13	1.07135259716497e-11	19.107
204556_s_at	DZIP1	1.49346	5.8123	12.0087	3.44351569935026e-19	2.57596184371866e-17	33.2425
211478_s_at	DPP4	1.49287	4.50576	5.40615	7.25241567921537e-07	4.65238466120616e-06	5.17207
208782_at	FSTL1	1.49112	10.2774	10.2332	6.47016479114487e-16	2.38121670874104e-14	25.7568
214390_s_at	BCAT1	1.48977	5.28385	11.1768	1.13326887281214e-17	6.22809595259077e-16	29.7732
1554008_at	OSMR	1.4894	5.59979	11.2838	7.19983760091603e-18	4.15227505662885e-16	30.2237
221685_s_at	SPDL1	1.48837	6.2172	7.04807	7.32877366214558e-10	8.22803292090749e-09	11.9461
220615_s_at	FAR2	1.48808	5.33291	7.82757	2.44170289130215e-11	3.66370775765043e-10	15.3074
223234_at	MAD2L2	1.48808	7.01656	5.51521	4.67020686909604e-07	3.11495480932939e-06	5.60184
218717_s_at	LEPREL1	1.48804	6.06027	9.64784	8.24281911817969e-15	2.45047321704099e-13	23.2307
205128_x_at	PTGS1	1.48802	6.01404	9.29134	3.92089297662305e-14	1.01317542981036e-12	21.6832
207697_x_at	LILRB2	1.48726	5.69968	9.78596	4.51275217828124e-15	1.4085039735281e-13	23.8286
209651_at	TGFB1I1	1.48706	8.27511	7.95071	1.42202089731958e-11	2.22591011800673e-10	15.8423
226840_at	H2AFY	1.48536	6.07057	5.85737	1.15051222969126e-07	8.6096595688005e-07	6.97266
205844_at	VNN1	1.48399	4.03007	7.03005	7.92352975876605e-10	8.83809601104069e-09	11.8691
204829_s_at	FOLR2	1.48147	6.91272	8.4066	1.91508893376973e-12	3.52091573206381e-11	17.8276
1557051_s_at	HOTAIRM1	1.48106	4.38132	12.9623	6.91034048247852e-21	7.56893075710837e-19	37.1223
211192_s_at	CD84	1.48103	4.19774	6.41385	1.11499850405729e-08	1.00405765108098e-07	9.26413
201669_s_at	MARCKS	1.47829	10.057	8.70622	5.12367742313258e-13	1.04531626399908e-11	19.1343
205366_s_at	HOXB6	1.47758	4.58625	8.2409	3.97038457207102e-12	6.86841600898737e-11	17.1054
213596_at	CASP4	1.47559	4.80282	7.16043	4.50172036943451e-10	5.25495603449385e-09	12.4271
209227_at	TUSC3	1.47488	4.17478	7.00522	8.82253676551344e-10	9.75131184845681e-09	11.7631
202196_s_at	DKK3	1.47457	6.43276	5.46067	5.82245481810827e-07	3.80301529269448e-06	5.38646
227211_at	PHF19	1.47443	5.85819	6.53181	6.74927297242474e-09	6.33691971010311e-08	9.75805
202391_at	BASP1	1.47423	9.46794	5.42619	6.69051853147049e-07	4.31337364121797e-06	5.25078
205237_at	FCN1	1.47414	5.20916	7.48343	1.10206287308352e-10	1.46656404183815e-09	13.8171
220011_at	AUNIP	1.47238	5.06857	12.6813	2.16212592740098e-20	2.1410231635532e-18	35.9903
212014_x_at	CD44	1.47204	7.80306	7.35593	1.92260302208483e-10	2.42042824972405e-09	13.2672
214927_at	ITGBL1	1.47167	6.43981	6.09844	4.21756694481868e-08	3.41348474818498e-07	7.95686
211555_s_at	GUCY1B3	1.47164	5.09957	9.44703	1.98268177153976e-14	5.48732428902087e-13	22.3597
222781_s_at	C9orf40	1.47154	5.95464	8.37605	2.19065740174207e-12	3.96749193377787e-11	17.6944
219725_at	TREM2	1.46981	6.31477	6.74674	2.68937247126694e-09	2.70925243854662e-08	10.6642
230360_at	GLDN	1.46861	5.03686	5.95441	7.69329440951509e-08	5.94237198002444e-07	7.36714
1555292_at	STRIP2	1.46607	3.87898	10.9384	3.12549369726561e-17	1.5419475656056e-15	28.7657
209596_at	MXRA5	1.46536	9.23015	7.00733	8.74237710401651e-10	9.67047891122833e-09	11.7721
206120_at	CD33	1.46483	5.34146	9.18438	6.26733179950324e-14	1.55247109776177e-12	21.2179
211340_s_at	MCAM	1.46459	7.53156	5.9752	7.05595228839664e-08	5.49013449867651e-07	7.45194
218750_at	TAF1D	1.46353	6.82981	6.63128	4.4124892259434e-09	4.2801249144205e-08	10.1765
223452_s_at	ATL3	1.46135	6.47722	11.4219	4.01761809619723e-18	2.4183601172926e-16	30.803
204214_s_at	RAB32	1.45898	7.68814	7.95649	1.38635671038498e-11	2.17255512872588e-10	15.8674
244654_at	MYO1G	1.45861	5.20108	7.81008	2.63642975869542e-11	3.9287655729271e-10	15.2314
223204_at	FAM198B	1.4574	8.83775	7.36816	1.82280567404424e-10	2.30603905325701e-09	13.3199
226372_at	CHST11	1.45579	6.58942	7.65189	5.27431445082167e-11	7.41546702818452e-10	14.5456
204240_s_at	SMC2	1.45577	6.08877	5.9981	6.41397727524629e-08	5.0409661900789e-07	7.5455
227239_at	FAM126A	1.45545	8.34462	7.69507	4.36530603338451e-11	6.24373335769125e-10	14.7327
232431_at	NR3C1	1.45477	6.00877	5.67887	2.39827268549283e-07	1.6922739918328e-06	6.25343
209545_s_at	RIPK2	1.45474	7.92335	12.7533	1.61264526997582e-20	1.64017145648058e-18	36.2813
203716_s_at	DPP4	1.45308	5.71887	7.02908	7.95696014524627e-10	8.87059274507706e-09	11.865
201564_s_at	FSCN1	1.45232	6.71298	10.0686	1.32013191939998e-15	4.58085776031793e-14	25.0488
230728_at	FKBP14	1.45181	6.86622	10.5986	1.33905339816472e-16	5.75974291358496e-15	27.3209
214453_s_at	IFI44	1.45111	7.62966	7.84129	2.29905335598830e-11	3.46603907370665e-10	15.3669
203037_s_at	MTSS1	1.45108	8.28468	9.54824	1.27353741094993e-14	3.66701182763539e-13	22.799
202827_s_at	MMP14	1.44915	5.83688	8.39217	2.04064245230028e-12	3.72027588445191e-11	17.7647
224341_x_at	TLR4	1.44904	5.38436	6.27128	2.03905938873787e-08	1.75049645195744e-07	8.67067
214752_x_at	FLNA	1.44896	8.08588	8.82668	3.01640396626893e-13	6.48393383545774e-12	19.6595
1570571_at	CCDC91	1.44659	4.64987	5.61018	3.1750561186759e-07	2.19316815504322e-06	5.979
60471_at	RIN3	1.44583	6.59374	7.26806	2.81929338213844e-10	3.43514551869703e-09	12.8891
211003_x_at	TGM2	1.44581	5.10026	9.26179	4.46303678809796e-14	1.13690424485459e-12	21.5547
218473_s_at	COLGALT1	1.44568	7.05461	14.224	4.65033787057183e-23	8.76832884427043e-21	42.0826
240868_at	LOC100129406	1.44553	4.08276	9.89961	2.75142393367976e-15	9.08916387947507e-14	24.3198
202686_s_at	AXL	1.4455	8.34686	7.82554	2.46355761383832e-11	3.69381570618103e-10	15.2985
204204_at	SLC31A2	1.4443	6.91514	6.87387	1.55599328456152e-09	1.64621139378424e-08	11.2035
203473_at	SLCO2B1	1.44263	7.64249	8.64618	6.67291728425729e-13	1.33500374718428e-11	18.8724
225045_at	CCDC88A	1.44258	6.68947	9.48512	1.67833515733441e-14	4.71131839917129e-13	22.5251
210933_s_at	FSCN1	1.44238	7.14888	7.4191	1.45954967646783e-10	1.88695005605466e-09	13.5395
229055_at	GPR68	1.44227	6.0481	9.32302	3.41262965548596e-14	8.96505006462263e-13	21.8209
205572_at	ANGPT2	1.44182	5.62347	6.66201	3.8684667447946e-09	3.79521495112386e-08	10.306
201431_s_at	DPYSL3	1.44159	8.28387	8.12974	6.4739429934019e-12	1.07403988761167e-10	16.6213
218252_at	CKAP2	1.44075	6.61979	5.76866	1.65896422954032e-07	1.2071120692583e-06	6.61417
205032_at	ITGA2	1.44039	5.79797	10.5018	2.03038445969758e-16	8.34235477555144e-15	26.9076
204653_at	TFAP2A	1.43986	4.93032	8.65527	6.41117561965527e-13	1.28575364187676e-11	18.9121
213640_s_at	LOX	1.43985	4.31187	8.80667	3.29374739513094e-13	7.02887396315978e-12	19.5723
214181_x_at	LST1	1.43937	6.26945	5.44885	6.10683681526379e-07	3.97493084194022e-06	5.3399
214791_at	SP140L	1.43812	6.69723	6.57638	5.57986624605135e-09	5.31387031591786e-08	9.94534
230270_at	PRPF38B	1.4373	7.0852	5.94444	8.01879302263673e-08	6.17991825837511e-07	7.32651
210997_at	HGF	1.43641	3.68416	6.50196	7.66519816273368e-09	7.12399342187175e-08	9.63281
200916_at	TAGLN2	1.43537	9.57066	8.26377	3.59040772139259e-12	6.26886706297945e-11	17.205
229514_at	GPATCH2L	1.43504	5.1837	6.3006	1.80151216096464e-08	1.56346871926677e-07	8.7924
227165_at	SKA3	1.43415	4.62331	9.7824	4.58327189677484e-15	1.42835506742282e-13	23.8133
1556283_s_at	FGFR1OP2	1.43223	5.89142	9.90955	2.63499859572575e-15	8.73250377313833e-14	24.3627
219410_at	TMEM45A	1.43219	7.83799	5.86083	1.13416452945945e-07	8.49810486571747e-07	6.98668
205436_s_at	H2AFX	1.43081	8.1724	5.7933	1.49893040793549e-07	1.10036148150898e-06	6.71351
206348_s_at	PDK3	1.42888	4.83029	7.05748	7.03599956368722e-10	7.93168250022758e-09	11.9863
202120_x_at	AP2S1	1.42859	8.2442	8.77909	3.718492087597e-13	7.81811068091358e-12	19.4521
222881_at	HPSE	1.42846	4.37926	8.32041	2.79836673036524e-12	4.99580447025386e-11	17.4519
205683_x_at	TPSAB1	1.42839	5.59913	6.16259	3.22264887616366e-08	2.66679038163179e-07	8.22102
221019_s_at	COLEC12	1.42764	7.82431	6.46315	9.04209511792083e-09	8.29722741565122e-08	9.47026
207595_s_at	BMP1	1.42751	5.85839	11.5655	2.19455462010231e-18	1.39414990658284e-16	31.4035
206074_s_at	HMGA1	1.42748	8.2895	5.49146	5.14149550849572e-07	3.39529464308833e-06	5.50793
220840_s_at	C1orf112	1.42733	4.91504	8.11744	6.83396568424165e-12	1.12832844861811e-10	16.5677
209118_s_at	TUBA1A	1.42681	10.9316	6.27143	2.03778213756368e-08	1.74976373063874e-07	8.67128
226757_at	IFIT2	1.42669	7.0331	5.49429	5.08287928404895e-07	3.36088605726554e-06	5.51913
214022_s_at	IFITM1	1.42614	10.3629	5.45624	5.9274803842777e-07	3.86488942851696e-06	5.369
201896_s_at	PSRC1	1.42494	5.65979	8.98302	1.5171762256517e-13	3.4921269724546e-12	20.341
207746_at	POLQ	1.42413	4.13101	10.5217	1.86320947282153e-16	7.72464947401803e-15	26.9929
228490_at	ABHD2	1.42258	5.59951	7.76414	3.22503322623009e-11	4.74594786210688e-10	15.0321
237056_at	INSC	1.42247	3.90599	6.57078	5.71498863076056e-09	5.4300281990335e-08	9.92178
215728_s_at	ACOT7	1.422	5.64732	10.6081	1.28504529253875e-16	5.54476230562202e-15	27.3618
224911_s_at	DCBLD2	1.42126	8.58871	6.32163	1.64824080588976e-08	1.44318930444457e-07	8.8798
201251_at	PKM	1.42105	9.84381	10.3388	4.09941749701911e-16	1.57907879388442e-14	26.2099
224357_s_at	MS4A4A	1.42006	5.91368	9.95639	2.14944260538584e-15	7.19845364997545e-14	24.5649
211744_s_at	CD58	1.41968	6.88346	5.53596	4.2935432496337e-07	2.88845359086224e-06	5.684
219631_at	LRP12	1.41933	6.1121	5.6862	2.32741831781692e-07	1.64649793725568e-06	6.28278
219514_at	ANGPTL2	1.41747	5.05562	11.4223	4.01171361014099e-18	2.41833124238762e-16	30.8044
222862_s_at	AK5	1.41743	4.63398	6.66822	3.7668592703349e-09	3.7008070390183e-08	10.3323
1562031_at	JAK2	1.41632	4.12144	10.8591	4.38395141426862e-17	2.11232795506878e-15	28.4297
205120_s_at	SGCB	1.41527	7.7362	9.24222	4.86294660747493e-14	1.23042680307881e-12	21.4695
231772_x_at	CENPH	1.41503	4.84501	6.61673	4.69580887448489e-09	4.52729478996275e-08	10.1152
224374_s_at	EMILIN2	1.41355	7.41628	9.42892	2.14623433030159e-14	5.90829694674292e-13	22.2811
202665_s_at	WIPF1	1.41348	6.27939	5.89963	9.65789381351009e-08	7.33364121444046e-07	7.14417
204766_s_at	NUDT1	1.4129	5.89538	7.36106	1.88010526579975e-10	2.37198859580413e-09	13.2893
226751_at	CNRIP1	1.41283	7.65187	7.88157	1.92649478105576e-11	2.94087796651147e-10	15.5418
236471_at	NFE2L3	1.41061	3.77299	5.72426	1.99110908608312e-07	1.4249370449156e-06	6.43551
209276_s_at	GLRX	1.40921	7.57456	5.93588	8.30899764990481e-08	6.38569588605099e-07	7.29165
205131_x_at	CLEC11A	1.40888	5.90196	6.77636	2.36797414278753e-09	2.41374367509567e-08	10.7896
205767_at	EREG	1.40844	3.42625	5.38271	7.96839018433336e-07	5.07227895609184e-06	5.0802
201250_s_at	SLC2A1	1.40838	7.09856	8.93627	1.86312726911613e-13	4.17666201539697e-12	20.1373
242146_at	SNRPA1	1.40831	5.83495	5.94795	7.9027183345198e-08	6.09728976433718e-07	7.3408
211057_at	ROR1	1.40813	4.95121	14.7269	6.70111899074372e-24	1.67702609990776e-21	44.0022
219634_at	CHST11	1.40782	5.13149	6.5298	6.80723610574841e-09	6.3869847878816e-08	9.74963
213329_at	SRGAP2	1.40775	5.90927	11.452	3.53902579122016e-18	2.15859663215442e-16	30.9289
223488_s_at	GNB4	1.40751	6.08304	11.7027	1.23420798445e-18	8.2599919452016e-17	31.975
225686_at	SKA2	1.40715	6.15106	7.82968	2.41917792259728e-11	3.6325495984658e-10	15.3165
222847_s_at	EGLN3	1.40598	5.14325	7.6956	4.35525567710162e-11	6.23151672469013e-10	14.7349
225520_at	MTHFD1L	1.40582	6.90727	8.91637	2.03345421682671e-13	4.51437768685083e-12	20.0505
213865_at	DCBLD2	1.4058	5.15621	7.21518	3.54843264231849e-10	4.22385209280073e-09	12.662
225258_at	FBLIM1	1.40534	7.63412	7.32424	2.20744514742388e-10	2.74141451045336e-09	13.1307
218975_at	COL5A3	1.40465	5.93911	7.24959	3.05525150730676e-10	3.68674753042718e-09	12.8097
209006_s_at	C1orf63	1.40425	7.51517	6.21934	2.53828318324371e-08	2.14035792292593e-07	8.45549
208423_s_at	MSR1	1.40222	4.29373	12.2476	1.2805866674883e-19	1.05337181794013e-17	34.2245
202479_s_at	TRIB2	1.40206	5.66713	7.45291	1.25924308751012e-10	1.65072777182715e-09	13.6853
228468_at	MASTL	1.39942	5.49205	7.78396	2.95651521387382e-11	4.37261399450185e-10	15.1181
240873_x_at	DAB2	1.39775	4.63823	12.1795	1.69680010777944e-19	1.3578675746228e-17	33.9451
204914_s_at	SOX11	1.39695	4.08465	7.84487	2.26316461281618e-11	3.41567457445244e-10	15.3825
213427_at	RPP40	1.39683	6.8521	7.71558	3.99012397287003e-11	5.75695979076597e-10	14.8215
221485_at	B4GALT5	1.39679	8.02727	11.6991	1.25323338621654e-18	8.37374857880898e-17	31.9598
224796_at	ASAP1	1.39676	8.42676	10.0163	1.65683601601164e-15	5.672946070412e-14	24.8233
201295_s_at	WSB1	1.396	5.33287	5.61621	3.09797931299048e-07	2.14171873047574e-06	6.00303
209380_s_at	ABCC5	1.39584	6.63722	22.0851	1.10447557434128e-34	5.70088873640933e-31	68.452
213843_x_at	SLC6A8	1.39481	5.46702	8.72262	4.76705610697076e-13	9.77388519489294e-12	19.2058
219102_at	RCN3	1.39423	6.14193	10.4585	2.44670888766995e-16	9.87604595293793e-15	26.7224
218424_s_at	STEAP3	1.39383	6.32732	8.34164	2.5487659164252e-12	4.56996052917698e-11	17.5445
204023_at	RFC4	1.39333	7.44482	7.3587	1.89952360227465e-10	2.39356204176768e-09	13.2791
204948_s_at	FST	1.39244	6.51311	6.81401	2.01384850055742e-09	2.08206925722378e-08	10.9492
203370_s_at	PDLIM7	1.39223	5.81031	9.30494	3.69402110928129e-14	9.59957291790762e-13	21.7423
206245_s_at	IVNS1ABP	1.3905	8.55567	8.95808	1.69286557591198e-13	3.83874235179207e-12	20.2323
201112_s_at	CSE1L	1.38987	9.65191	8.16094	5.64389286708469e-12	9.47756275561319e-11	16.7571
220060_s_at	PARPBP	1.38955	4.22303	8.76771	3.90936115628863e-13	8.17363292286717e-12	19.4024
218308_at	TACC3	1.38939	6.19558	7.26449	2.86343184614386e-10	3.48686792164017e-09	12.8738
207134_x_at	TPSB2	1.38859	5.56703	5.88399	1.03046345002521e-07	7.79035650712028e-07	7.08065
233562_at	LINC00839	1.38827	5.21881	9.80067	4.23270049003601e-15	1.32913232954416e-13	23.8922
227645_at	PIK3R5	1.38785	5.64863	6.09135	4.34465920334121e-08	3.50466912450808e-07	7.92772
232724_at	MS4A6A	1.38636	5.38073	8.97575	1.56643198211826e-13	3.58949366468419e-12	20.3093
225803_at	FBXO32	1.38561	6.19089	7.96166	1.35520759723371e-11	2.13020888133124e-10	15.8899
201577_at	NME1	1.38543	9.07264	7.25604	2.97071601275699e-10	3.59507349132008e-09	12.8374
200700_s_at	KDELR2	1.38534	9.59149	6.08602	4.4427687560564e-08	3.57961463890414e-07	7.9058
212887_at	SEC23A	1.38454	9.08495	6.86323	1.62908323318413e-09	1.7165025248245e-08	11.1583
201860_s_at	PLAT	1.3842	7.66853	6.62404	4.55133818684106e-09	4.40136786297958e-08	10.1459
202896_s_at	SIRPA	1.38368	6.32623	10.4081	3.04016276096786e-16	1.2036188004664e-14	26.5067
221935_s_at	EOGT	1.38356	6.46349	6.64287	4.19884086962233e-09	4.09985188057022e-08	10.2253
202728_s_at	LTBP1	1.38186	5.85521	8.81441	3.18356759775477e-13	6.80782272470678e-12	19.606
219289_at	HEATR3	1.3817	5.84598	9.10199	8.99736759510411e-14	2.16887507358222e-12	20.8592
204165_at	WASF1	1.38083	5.76865	7.19543	3.86657839317535e-10	4.56439741536277e-09	12.5772
222899_at	ITGA11	1.38057	5.69024	9.16145	6.93045242577569e-14	1.70344745248545e-12	21.1181
218399_s_at	CDCA4	1.37977	7.31929	8.87165	2.4751880082804e-13	5.39812571673884e-12	19.8556
202202_s_at	LAMA4	1.37947	7.85572	7.34581	2.00930666992095e-10	2.52266039285637e-09	13.2236
219691_at	SAMD9	1.37908	5.12889	7.72309	3.86099916821298e-11	5.58431659029837e-10	14.8541
204823_at	NAV3	1.37814	5.87213	7.39983	1.58758860558856e-10	2.03780840194493e-09	13.4564
211080_s_at	NEK2	1.37704	3.81082	10.2287	6.59780160790244e-16	2.42387030066829e-14	25.7374
208816_x_at	ANXA2P2	1.37534	10.5166	8.18631	5.04814794051712e-12	8.54666555587426e-11	16.8676
208443_x_at	SHOX2	1.37515	3.9267	9.71954	6.02843218406867e-15	1.83985255119547e-13	23.5412
204972_at	OAS2	1.37494	5.85741	5.65787	2.61339841400589e-07	1.83186319316831e-06	6.16939
218815_s_at	TMEM51	1.37425	6.70608	8.64346	6.75314058541231e-13	1.3490925698763e-11	18.8606
202180_s_at	MVP	1.37312	7.80056	7.943	1.47097342435213e-11	2.29731110483254e-10	15.8088
205100_at	GFPT2	1.37264	6.58048	6.82231	1.94314316483625e-09	2.01552903053462e-08	10.9845
227606_s_at	STAMBPL1	1.37219	4.97695	6.03465	5.50695059300963e-08	4.36968698764693e-07	7.69508
242550_at	EIF3B	1.37214	4.78572	6.12942	3.70409912020228e-08	3.03118043936807e-07	8.08431
202990_at	PYGL	1.37199	6.45856	9.02975	1.23558185624394e-13	2.88906464268863e-12	20.5446
223679_at	CTNNB1	1.37042	6.69458	6.10148	4.16425873960595e-08	3.37563282557025e-07	7.96935
38487_at	STAB1	1.37007	7.47024	8.68516	5.62122557488112e-13	1.13560307076109e-11	19.0424
224896_s_at	TTL	1.36883	7.43244	12.34	8.74931146936606e-20	7.44918182483573e-18	34.6027
219655_at	C7orf10	1.36718	5.58626	7.15615	4.58608697060371e-10	5.34198277227473e-09	12.4087
218345_at	TMEM176A	1.36652	7.10434	5.96295	7.42494220450886e-08	5.75663046283861e-07	7.40195
218627_at	DRAM1	1.36605	7.08498	5.90957	9.26780297927538e-08	7.06210349553826e-07	7.18459
217640_x_at	SKA1	1.36591	3.5394	9.22028	5.35400803681642e-14	1.34315342566379e-12	21.3741
44783_s_at	HEY1	1.36547	7.93706	5.93074	8.48832727639896e-08	6.51866279011237e-07	7.27071
211767_at	GINS4	1.36433	4.92952	8.34588	2.50169944883353e-12	4.48946872406271e-11	17.5629
204315_s_at	GTSE1	1.36362	4.54001	11.224	9.27840039297511e-18	5.19714989497673e-16	29.9718
221489_s_at	SPRY4	1.36296	7.15746	8.62102	7.45409254351743e-13	1.47556013134931e-11	18.7627
213256_at	MARCH3	1.36288	5.67495	6.47145	8.72857401913362e-09	8.02817123558124e-08	9.50498
210305_at	PDE4DIP	1.36214	4.47285	8.40086	1.96406263400799e-12	3.59654272044753e-11	17.8026
226603_at	SAMD9L	1.36015	7.01196	6.12492	3.77467639027559e-08	3.0852674620675e-07	8.06577
200744_s_at	GNB1	1.35963	8.45243	8.15862	5.70180501986791e-12	9.56314519437067e-11	16.747
1552263_at	MAPK1	1.35914	5.56552	6.62595	4.51421252494211e-09	4.36751119476183e-08	10.154
213716_s_at	SECTM1	1.35834	5.86119	7.10299	5.77623251033611e-10	6.60165981315552e-09	12.181
223159_s_at	NEK6	1.35761	5.61284	7.70157	4.24289187746287e-11	6.07706327769941e-10	14.7608
208130_s_at	TBXAS1	1.35761	5.18192	9.79715	4.29804521981957e-15	1.34760198376621e-13	23.877
203186_s_at	S100A4	1.35727	9.92499	6.57948	5.50655795154011e-09	5.24941013121389e-08	9.95836
209260_at	SFN	1.35684	5.84105	6.97224	1.01751296937501e-09	1.11330585703238e-08	11.6224
224848_at	CDK6	1.35671	6.34501	7.10063	5.83566216442079e-10	6.66220618621586e-09	12.1709
213061_s_at	NTAN1	1.35639	7.5913	8.29093	3.1859382934937e-12	5.62930894108838e-11	17.3234
205147_x_at	NCF4	1.35605	5.59529	6.04876	5.19181434185251e-08	4.1435173872848e-07	7.7529
232596_at	DIAPH3	1.356	3.8167	9.35851	2.92121643780237e-14	7.76227706965703e-13	21.9752
222433_at	ENAH	1.3554	7.9957	8.55931	9.77960219731639e-13	1.89769320269636e-11	18.4936
210568_s_at	RECQL	1.35432	6.7606	6.21091	2.62997941472016e-08	2.2118073314061e-07	8.42063
209747_at	TGFB3	1.35391	6.65467	6.67607	3.64216015863145e-09	3.58854019160984e-08	10.3654
204558_at	RAD54L	1.3538	5.52827	11.3748	4.90146454350096e-18	2.91217518553648e-16	30.6055
229305_at	MLF1IP	1.35292	3.98995	7.51527	9.58927416438853e-11	1.28896451194693e-09	13.9546
238469_at	OGFRL1	1.35258	4.71307	8.21564	4.43716776606406e-12	7.61212997773508e-11	16.9953
202897_at	SIRPA	1.35198	6.71249	9.10818	8.7559680158185e-14	2.11438706010055e-12	20.8862
220085_at	HELLS	1.35099	4.6544	6.8677	1.59795494869095e-09	1.68585471886294e-08	11.1773
205173_x_at	CD58	1.35051	7.92849	6.57306	5.65968196500897e-09	5.38367305646431e-08	9.93136
214574_x_at	LST1	1.35032	6.61116	5.82287	1.32680071614579e-07	9.80801682273689e-07	6.83298
218871_x_at	CSGALNACT2	1.35017	8.04076	7.18329	4.07617752653141e-10	4.78446840827349e-09	12.5251
212938_at	COL6A1	1.34846	5.40676	9.63265	8.8078189263901e-15	2.59786619233876e-13	23.1649
201888_s_at	IL13RA1	1.34793	6.61057	7.56929	7.5717731510187e-11	1.03770736384008e-09	14.1881
1558930_at	LINC00460	1.34781	4.79935	8.79605	3.45127473218564e-13	7.31964496744436e-12	19.526
204150_at	STAB1	1.3475	6.99211	11.3767	4.8618577897866e-18	2.8969797072678e-16	30.6136
236088_at	NTNG1	1.34702	4.41192	5.45625	5.92738633134831e-07	3.86488942851696e-06	5.36902
215116_s_at	DNM1	1.3467	5.45763	8.4959	1.2927233235926e-12	2.4542723770625e-11	18.217
1554285_at	HAVCR2	1.34502	4.95184	7.61104	6.30740628925682e-11	8.75762366853672e-10	14.3687
205936_s_at	HK3	1.345	5.81295	10.9913	2.49430381476207e-17	1.26067671264345e-15	28.9898
205733_at	BLM	1.34456	5.72977	7.27999	2.67658427548671e-10	3.26897942879836e-09	12.9404
222486_s_at	ADAMTS1	1.34442	5.63035	6.31236	1.7141646732121e-08	1.49520493981722e-07	8.84125
222162_s_at	ADAMTS1	1.34353	8.04005	5.92291	8.76897360699324e-08	6.70798864678717e-07	7.23882
203788_s_at	SEMA3C	1.34341	4.37547	8.39714	1.99651949207145e-12	3.64950329287766e-11	17.7864
203591_s_at	CSF3R	1.34221	4.99205	7.32653	2.18544281513185e-10	2.71572344764488e-09	13.1406
221521_s_at	GINS2	1.34203	6.33302	5.89713	9.7587637139362e-08	7.40615015694849e-07	7.13399
204817_at	ESPL1	1.3404	5.72405	9.29009	3.942433285644e-14	1.01746811040061e-12	21.6777
241763_s_at	FBXO32	1.34034	4.26946	10.7003	8.65274593340778e-17	3.87104916390257e-15	27.7545
209744_x_at	ITCH	1.3403	6.50877	9.4154	2.27710554346624e-14	6.21470715177473e-13	22.2223
209626_s_at	OSBPL3	1.34028	6.32256	8.69301	5.43025277075586e-13	1.09971273988632e-11	19.0767
210334_x_at	BIRC5	1.33871	5.14219	7.85801	2.1364029480052e-11	3.23618807527434e-10	15.4395
202006_at	PTPN12	1.33843	9.05691	9.54538	1.28959856200364e-14	3.7031567052028e-13	22.7865
206547_s_at	PPEF1	1.33843	4.2649	6.86136	1.64227925253114e-09	1.72996523405022e-08	11.1503
224952_at	TANC2	1.33691	7.01219	8.12501	6.6101989862421e-12	1.0940078025607e-10	16.6006
225688_s_at	PHLDB2	1.33664	8.18338	5.76224	1.70338807479557e-07	1.23638607439855e-06	6.5883
224791_at	ASAP1	1.3346	8.60392	5.54683	4.10832262219717e-07	2.77605900897378e-06	5.7271
217297_s_at	MYO9B	1.33451	5.95932	9.39214	2.52118174773472e-14	6.8043894058307e-13	22.1213
207177_at	PTGFR	1.33225	4.02974	8.57741	9.03090146994944e-13	1.766523043101e-11	18.5725
218793_s_at	SCML1	1.33107	6.52656	7.12753	5.19270676160791e-10	5.97776527201214e-09	12.2861
202145_at	LY6E	1.33037	7.64099	7.17789	4.17283987564739e-10	4.89236447998602e-09	12.502
214096_s_at	SHMT2	1.3293	8.52513	8.00885	1.10144719326331e-11	1.7520053525201e-10	16.0951
202235_at	SLC16A1	1.32884	4.45132	7.81969	2.52756109458828e-11	3.78017313577812e-10	15.2732
218574_s_at	LMCD1	1.32873	7.57271	10.8686	4.21053608540293e-17	2.03351656812331e-15	28.4698
201710_at	MYBL2	1.32803	5.91027	6.3715	1.33448064474265e-08	1.1858125513957e-07	9.08741
210152_at	LILRB4	1.32731	4.83757	5.82241	1.32931130046711e-07	9.82130104315415e-07	6.83113
219588_s_at	NCAPG2	1.32719	6.40129	7.55298	8.13172979231117e-11	1.10929474170434e-09	14.1176
208679_s_at	ARPC2	1.32496	10.6454	5.8108	1.39454046932774e-07	1.0273819732373e-06	6.78421
236808_at	FGFR1OP2	1.32474	4.49841	9.01506	1.31795937411521e-13	3.05572691944633e-12	20.4806
200853_at	H2AFZ	1.32464	10.2326	6.18175	2.9732561017434e-08	2.4767937100926e-07	8.30013
228438_at	LOC100132891	1.32373	4.33322	7.42941	1.3953407678768e-10	1.8124506551726e-09	13.5839
204169_at	IMPDH1	1.32306	6.86203	7.02877	7.96767922290021e-10	8.88014515927715e-09	11.8636
232141_at	U2AF1	1.32288	6.26327	7.87978	1.94168349385247e-11	2.95968757887227e-10	15.5341
219837_s_at	CYTL1	1.32275	5.08235	6.1372	3.5851294168023e-08	2.94081742169284e-07	8.11636
203490_at	ELF4	1.32054	5.74359	7.38286	1.70960419735184e-10	2.17750419868135e-09	13.3832
1555420_a_at	KLF7	1.32013	5.48835	7.50181	1.0170215769273e-10	1.36129244654973e-09	13.8965
1554406_a_at	CLEC7A	1.31944	5.38795	8.64535	6.69708880816989e-13	1.33919074167438e-11	18.8688
223655_at	CD163L1	1.31869	5.45769	8.265	3.57099908563786e-12	6.24289861317714e-11	17.2104
207590_s_at	CENPI	1.31563	4.26355	10.1731	8.39490675312961e-16	3.01173661648116e-14	25.4983
224908_s_at	TTL	1.31524	6.35537	12.2237	1.41339782597792e-19	1.15115259227034e-17	34.1266
243709_at	SLC38A9	1.31475	5.2393	7.02486	8.10357659341709e-10	9.02186541579865e-09	11.8469
242946_at	CD53	1.31335	4.68911	6.49288	7.96729011477766e-09	7.38646858350951e-08	9.59477
200743_s_at	TPP1	1.30994	9.73253	9.60289	1.00301382617659e-14	2.93740779605035e-13	23.0359
215761_at	DMXL2	1.30923	4.81651	9.66035	7.80478585481024e-15	2.3303183102146e-13	23.2849
210286_s_at	SLC4A7	1.30696	3.64883	9.05246	1.11832359233453e-13	2.64635736952835e-12	20.6435
211148_s_at	ANGPT2	1.30655	5.47848	6.92713	1.23650693097754e-09	1.33070317177106e-08	11.4301
210046_s_at	IDH2	1.30624	7.94503	5.86316	1.12326086572583e-07	8.42251878126322e-07	6.99614
205067_at	IL1B	1.30413	6.54962	6.24986	2.23193088798896e-08	1.90144671255887e-07	8.58186
217553_at	STEAP1B	1.30372	4.7026	7.34091	2.05270085107116e-10	2.57010843672775e-09	13.2025
219602_s_at	PIEZO2	1.30305	5.91518	5.53397	4.32826194393809e-07	2.90900184925962e-06	5.67613
209091_s_at	SH3GLB1	1.30239	8.82041	6.28595	1.91656431650413e-08	1.65255147883494e-07	8.73155
220358_at	BATF3	1.30218	6.22771	8.37103	2.23963901324183e-12	4.0473266421792e-11	17.6725
210510_s_at	NRP1	1.30197	6.63716	10.1092	1.10741250992565e-15	3.8785737720407e-14	25.2233
227998_at	S100A16	1.30179	9.58323	8.17718	5.25482891802871e-12	8.87475053219466e-11	16.8278
225904_at	CCSAP	1.30132	6.7582	8.47788	1.3994394054605e-12	2.63146864160657e-11	18.1384
201954_at	ARPC1B	1.30105	9.14945	6.30104	1.79816588790289e-08	1.5608926636362e-07	8.79423
215024_at	CCZ1B	1.30091	4.74169	10.4627	2.40264058045895e-16	9.7266899498913e-15	26.7404
201287_s_at	SDC1	1.29934	8.16123	9.06569	1.05520077150035e-13	2.51282615095524e-12	20.7011
228559_at	CENPN	1.29879	5.56484	7.60634	6.43846880581093e-11	8.92759208859472e-10	14.3484
91703_at	EHBP1L1	1.2986	5.54597	8.29703	3.1016316854453e-12	5.49917033864718e-11	17.35
216952_s_at	LMNB2	1.29851	6.26007	7.70938	4.10010509922783e-11	5.90326498822924e-10	14.7946
209267_s_at	SLC39A8	1.29704	8.05339	7.29589	2.49754667350326e-10	3.06664272343057e-09	13.0088
227184_at	PTAFR	1.29651	6.91403	6.60892	4.85540838737457e-09	4.67135085134804e-08	10.0823
202528_at	GALE	1.29608	6.17133	8.71928	4.83756600267646e-13	9.90199618166532e-12	19.1912
214061_at	WDR67	1.29564	5.35089	8.51006	1.21462997552165e-12	2.31773177353122e-11	18.2788
230664_at	H2BFXP	1.29473	4.32105	6.68704	3.47480217168114e-09	3.43594363206967e-08	10.4117
225943_at	NLN	1.29467	5.68317	7.66504	4.97913318854224e-11	7.02677193282552e-10	14.6025
224916_at	TMEM173	1.29417	6.74429	7.24629	3.0994054483419e-10	3.7359991081192e-09	12.7956
208309_s_at	MALT1	1.2933	6.47653	6.15829	3.28138923501021e-08	2.71159507066794e-07	8.20328
219366_at	AVEN	1.293	6.93317	9.03429	1.21120827602586e-13	2.84011489732742e-12	20.5643
232530_at	PLD1	1.29213	4.33701	7.2663	2.84101000292395e-10	3.46058483925483e-09	12.8815
1554271_a_at	CENPL	1.29204	4.8384	7.20135	3.76843152978621e-10	4.45490532950077e-09	12.6026
1569878_at	CCNYL2	1.29189	3.51955	8.19601	4.83714966183171e-12	8.22993081936617e-11	16.9099
217967_s_at	FAM129A	1.29176	7.9344	5.57425	3.67523976515444e-07	2.50680005983684e-06	5.83597
226968_at	KIF1B	1.29099	7.41172	10.5109	1.95196765693593e-16	8.02814745596168e-15	26.9467
233595_at	USP34	1.29047	6.85604	5.91842	8.93394425133895e-08	6.82659807495447e-07	7.22055
214054_at	DOK2	1.29046	6.00529	8.77058	3.86041760902183e-13	8.07948425389449e-12	19.4149
219282_s_at	TRPV2	1.28972	5.83828	6.47416	8.62848882868342e-09	7.94417367230378e-08	9.51633
206510_at	SIX2	1.28889	4.87403	8.51934	1.16605196009487e-12	2.22915664760173e-11	18.3192
204629_at	PARVB	1.28838	5.72473	8.72101	4.80090157157892e-13	9.83351332317501e-12	19.1988
235834_at	CALD1	1.28838	5.45413	8.67797	5.801827527304e-13	1.16979914103986e-11	19.0111
214917_at	PRKAA1	1.2879	4.66411	6.80939	2.05427643365256e-09	2.12280372309347e-08	10.9296
230930_at	LOC338620	1.2874	4.21038	9.04069	1.17765325045221e-13	2.76771973084366e-12	20.5922
224847_at	CDK6	1.28575	7.37936	8.20256	4.69989037693964e-12	8.00959856933424e-11	16.9384
201477_s_at	RRM1	1.28387	8.7576	9.21359	5.51349364182746e-14	1.37897451818281e-12	21.345
242974_at	CD47	1.28282	5.19981	5.47978	5.38998371106734e-07	3.54465038033291e-06	5.46183
39402_at	IL1B	1.28269	6.21262	6.14432	3.4796171273499e-08	2.86222769003306e-07	8.14569
200755_s_at	CALU	1.28038	8.66539	8.92362	1.96968664797957e-13	4.39882481098001e-12	20.0821
218162_at	OLFML3	1.28034	7.64459	5.7228	2.00312266158199e-07	1.43303783895885e-06	6.42962
204086_at	PRAME	1.27886	4.59419	5.99242	6.56750365974469e-08	5.14595689984511e-07	7.5223
209882_at	RIT1	1.27797	6.55844	5.53543	4.30275390746506e-07	2.89417848348192e-06	5.68191
44673_at	SIGLEC1	1.27765	6.28912	9.35868	2.91908671081247e-14	7.76161284929679e-13	21.9759
235343_at	VASH2	1.27759	3.71339	6.97668	9.98182031710473e-10	1.09389412514386e-08	11.6413
223451_s_at	CKLF	1.27729	8.61023	7.44395	1.30951940429495e-10	1.70795908912038e-09	13.6466
214437_s_at	SHMT2	1.2755	6.53978	5.77444	1.61996636767282e-07	1.18123381988899e-06	6.63746
224817_at	SH3PXD2A	1.27479	7.70699	13.5123	7.62212155702192e-22	1.06331170761522e-19	39.3095
211336_x_at	LILRB1	1.27418	6.05902	6.73978	2.77105692284338e-09	2.78610308047168e-08	10.6347
218193_s_at	GOLT1B	1.27395	7.62596	7.04566	7.4055315073521e-10	8.30292187165599e-09	11.9358
203044_at	CHSY1	1.27343	8.78109	5.8723	1.08156581683252e-07	8.13795504272329e-07	7.03321
210629_x_at	LST1	1.2729	6.07732	6.17933	3.00365522651169e-08	2.50060353363603e-07	8.29013
201516_at	SRM	1.27267	7.37127	9.06442	1.06108268226934e-13	2.52537678380102e-12	20.6956
215767_at	ZNF804A	1.27262	4.28492	5.58003	3.58983415395415e-07	2.45544180419461e-06	5.85896
202763_at	CASP3	1.27253	7.06661	5.55569	3.96314170998516e-07	2.6880750760581e-06	5.76226
205828_at	MMP3	1.27226	3.68138	6.18194	2.97091127796643e-08	2.47533977806836e-07	8.3009
202647_s_at	NRAS	1.27172	7.08239	5.87183	1.08370599594123e-07	8.15257272552396e-07	7.03127
200999_s_at	CKAP4	1.26874	9.3455	9.75749	5.10903625346962e-15	1.57791648477577e-13	23.7055
215286_s_at	PHTF2	1.26854	4.47648	11.5435	2.40757739973313e-18	1.52012375484985e-16	31.3115
214595_at	KCNG1	1.26784	4.65966	6.40368	1.16420106081653e-08	1.04461873977177e-07	9.22166
226001_at	KLHL5	1.26649	7.85755	6.43132	1.03527016400574e-08	9.38722241596159e-08	9.3371
211713_x_at	KIAA0101	1.2656	6.40054	5.90903	9.28857531490396e-08	7.0740158701278e-07	7.18239
210101_x_at	SH3GLB1	1.26462	8.75537	6.42023	1.08520535728718e-08	9.79697962799729e-08	9.29077
222348_at	MAST4	1.26386	4.68606	5.87004	1.09176450809181e-07	8.20572111988263e-07	7.02401
218935_at	EHD3	1.26305	5.97121	6.65352	4.01165700048572e-09	3.93009140026232e-08	10.2702
209539_at	ARHGEF6	1.26297	7.49979	5.56546	3.80894606734748e-07	2.59200411929762e-06	5.80104
223570_at	MCM10	1.2625	4.51484	7.57947	7.24196465999831e-11	9.96144059644605e-10	14.2321
235536_at	SNORD89	1.26245	5.54997	9.37752	2.68783032053131e-14	7.19303807036288e-13	22.0578
205076_s_at	MTMR11	1.26245	5.37155	6.43926	1.00088769305147e-08	9.09143324002957e-08	9.37033
238462_at	UBASH3B	1.26137	4.70166	5.92522	8.68537270718376e-08	6.65389787008793e-07	7.24822
1553349_at	ARID2	1.26125	5.35844	5.66562	2.53189139938434e-07	1.77895850867412e-06	6.20039
206618_at	IL18R1	1.26107	4.45192	7.23785	3.21528903928443e-10	3.86180716402478e-09	12.7593
244427_at	KIF23	1.26078	3.60299	12.7454	1.66479348009601e-20	1.68904956200502e-18	36.2497
208475_at	FRMD4A	1.2605	5.06754	7.66531	4.97326466751395e-11	7.02088950138986e-10	14.6037
212543_at	AIM1	1.25973	7.94548	6.49148	8.01504046058345e-09	7.42740273202137e-08	9.58889
207224_s_at	SIGLEC7	1.2597	4.90336	7.92742	1.57517259552386e-11	2.43883022073366e-10	15.7411
211964_at	COL4A2	1.25956	10.1064	7.17332	4.25645530077184e-10	4.98332318499494e-09	12.4824
203650_at	PROCR	1.25835	6.12051	7.33064	2.14666417442746e-10	2.67639504090076e-09	13.1583
226416_at	ERI1	1.25791	6.59805	7.03576	7.73012809174335e-10	8.64104437716184e-09	11.8935
202599_s_at	NRIP1	1.25741	8.44613	5.63753	2.83983074668588e-07	1.97715614606138e-06	6.08812
208836_at	ATP1B3	1.25737	9.7986	7.17052	4.30865375764714e-10	5.04014843100633e-09	12.4703
214581_x_at	TNFRSF21	1.25647	6.06284	7.64365	5.46816051979065e-11	7.65995432455969e-10	14.5099
200996_at	ACTR3	1.25635	10.0857	6.07656	4.62216000229669e-08	3.71473049775861e-07	7.86695
1555097_a_at	PTGFR	1.25609	3.48807	8.22608	4.23795780943408e-12	7.29462241871453e-11	17.0408
212877_at	KLC1	1.25577	6.31791	8.82477	3.0417596482429e-13	6.53163708553792e-12	19.6512
202148_s_at	PYCR1	1.25516	6.38205	9.90288	2.7124994578399e-15	8.97493911158516e-14	24.3339
1563497_at	USP25	1.25482	5.54669	7.47372	1.14984770848101e-10	1.52376962215361e-09	13.7751
239937_at	ZNF207	1.25445	5.69097	5.50592	4.84925814173402e-07	3.22033477720526e-06	5.56509
209780_at	PHTF2	1.25382	8.05257	6.94347	1.15227007359212e-09	1.24589390282377e-08	11.4997
223094_s_at	ANKH	1.25374	6.40501	6.83979	1.80221388001947e-09	1.88116323932366e-08	11.0587
223533_at	LRRC8C	1.25332	6.35157	7.74057	3.576070875686e-11	5.20424144792903e-10	14.9299
202877_s_at	CD93	1.25136	6.66805	7.25598	2.97144451259909e-10	3.59507349132008e-09	12.8372
227846_at	GPR176	1.24933	7.00474	8.1494	5.93773145033465e-12	9.91454689764127e-11	16.7069
201028_s_at	CD99	1.24787	9.13078	7.08001	6.38132455050718e-10	7.23912183143112e-09	12.0827
209321_s_at	ADCY3	1.24702	6.17719	9.39156	2.52754382307086e-14	6.81265450953427e-13	22.1188
207375_s_at	IL15RA	1.24673	6.25333	7.8799	1.94064896100669e-11	2.95920301133122e-10	15.5346
40420_at	STK10	1.24415	6.562	6.19571	2.80371052395512e-08	2.34834926299551e-07	8.35779
215382_x_at	TPSAB1	1.24257	5.5378	6.17436	3.0670592442762e-08	2.55030361203982e-07	8.26962
215495_s_at	SAMD4A	1.24233	4.96538	5.85307	1.17114117502979e-07	8.74659658898626e-07	6.95524
232068_s_at	TLR4	1.24189	4.20942	6.81766	1.98239407073889e-09	2.05314768906499e-08	10.9648
205896_at	SLC22A4	1.24171	4.54457	8.66151	6.23742373606046e-13	1.25456375223159e-11	18.9393
219872_at	FAM198B	1.24113	4.29863	8.17242	5.36616423658989e-12	9.04797957621504e-11	16.8071
207492_at	NGLY1	1.24032	5.07285	8.49114	1.3201193606366e-12	2.4993896725707e-11	18.1963
203072_at	MYO1E	1.23966	6.23277	8.57337	9.1929260484486e-13	1.79481558070254e-11	18.5549
228303_at	GALNT6	1.23958	5.33818	7.30572	2.39283465683054e-10	2.94947228311951e-09	13.0511
223723_at	MFI2	1.23948	4.38032	6.70902	3.16223264675333e-09	3.14797667990321e-08	10.5046
221436_s_at	CDCA3	1.23784	5.52613	7.52363	9.2450738758007e-11	1.24920430482146e-09	13.9907
210018_x_at	MALT1	1.23781	6.53692	6.69116	3.41397543239157e-09	3.38308825365359e-08	10.4291
208091_s_at	VOPP1	1.2377	9.25762	6.29668	1.83160715807335e-08	1.58725192819145e-07	8.77612
225979_at	PLEKHG2	1.23751	5.47505	7.76213	3.25364022257478e-11	4.7846355310107e-10	15.0234
211708_s_at	SCD	1.23727	4.91513	9.96385	2.08084046881304e-15	6.99708025070821e-14	24.5971
209340_at	UAP1	1.23717	8.81401	6.11243	3.97745408016066e-08	3.23691390090805e-07	8.0144
218880_at	FOSL2	1.23656	6.04671	5.96363	7.40372610386748e-08	5.74125938041315e-07	7.40476
225676_s_at	DCAF13	1.23505	9.10278	5.44678	6.15810401480417e-07	4.00640600414855e-06	5.33173
212792_at	DPY19L1	1.235	7.11752	6.46862	8.83402727152333e-09	8.11531675468327e-08	9.49317
220066_at	NOD2	1.23451	4.61974	6.79278	2.20646489230436e-09	2.26476646278707e-08	10.8592
228152_s_at	DDX60L	1.23335	7.16207	5.51722	4.63245739658829e-07	3.09277386058723e-06	5.60977
217785_s_at	YKT6	1.23304	5.4869	6.46269	9.05969866105646e-09	8.30968762352297e-08	9.46835
210783_x_at	CLEC11A	1.23251	6.00568	5.98968	6.64307366456026e-08	5.20023584513151e-07	7.51108
228253_at	LOXL3	1.23239	5.68523	8.0766	8.17809651390715e-12	1.33477525434296e-10	16.3899
200625_s_at	CAP1	1.23222	10.789	11.0322	2.09527940397232e-17	1.07880763626221e-15	29.1629
213422_s_at	MXRA8	1.23203	8.12771	7.13652	4.99412282488315e-10	5.76845633029091e-09	12.3246
203999_at	SYT1	1.23148	4.88965	5.7164	2.05638436769857e-07	1.46808920635161e-06	6.40394
217787_s_at	GALNT2	1.23121	6.00488	5.45988	5.84105715040962e-07	3.81335609346821e-06	5.38334
204584_at	L1CAM	1.23117	4.81256	6.22046	2.5263758316748e-08	2.131623155238e-07	8.46011
206171_at	ADORA3	1.23103	5.35832	7.46603	1.18912166070475e-10	1.57000776345551e-09	13.7419
228658_at	MIAT	1.23099	4.74767	5.89518	9.83763077528594e-08	7.46104190056109e-07	7.1261
211434_s_at	CCRL2	1.2308	5.03734	6.78653	2.26656444867826e-09	2.31838607330373e-08	10.8327
231904_at	U2AF1	1.22989	6.42037	5.99879	6.39548193818348e-08	5.02738693457853e-07	7.54834
226658_at	PDPN	1.22973	5.34794	5.50285	4.91001406353372e-07	3.25701543334133e-06	5.55292
200757_s_at	CALU	1.22889	9.22525	11.2008	1.02340375734747e-17	5.67240420834217e-16	29.8744
243797_at	STK17B	1.22852	4.0591	5.50558	4.85608128482339e-07	3.22434739498653e-06	5.56371
229773_at	SNAP23	1.22662	4.8622	5.57586	3.65123315926583e-07	2.49330859675151e-06	5.84238
215888_at	PDS5B	1.22616	5.16867	8.26734	3.53443770531324e-12	6.18946294170905e-11	17.2206
201980_s_at	RSU1	1.2256	8.27263	7.38149	1.71980466736118e-10	2.18720064291792e-09	13.3773
235795_at	PAX6	1.22541	3.32748	6.84711	1.74628156254905e-09	1.83018285691213e-08	11.0898
226722_at	FAM20C	1.22353	7.94437	7.20629	3.68827219038416e-10	4.36889912672212e-09	12.6238
1554867_a_at	PRR16	1.22347	4.82776	9.88897	2.88179721535611e-15	9.45179129576646e-14	24.2738
232398_at	CCDC150	1.22303	3.82243	12.6453	2.50344854539741e-20	2.43789939641893e-18	35.8448
210785_s_at	THEMIS2	1.22276	7.01181	6.15256	3.36119318605948e-08	2.77199421274125e-07	8.17969
216652_s_at	DR1	1.22274	6.94902	8.05498	8.99331111924391e-12	1.45403600644847e-10	16.2958
1556203_a_at	SRGAP2	1.22222	4.38929	10.6156	1.24468919097369e-16	5.3875210443267e-15	27.3935
213429_at	BICC1	1.22188	6.50649	7.70479	4.18339189986594e-11	6.00225162339001e-10	14.7748
210561_s_at	WSB1	1.22163	9.02926	5.63684	2.8478755381488e-07	1.98175471177584e-06	6.08535
220698_at	MGC4294	1.22161	4.76452	8.22723	4.21654406527187e-12	7.26688997916834e-11	17.0458
205534_at	PCDH7	1.22078	5.17272	6.30025	1.80421345458279e-08	1.56548405505541e-07	8.79093
215380_s_at	GGCT	1.22051	9.0477	8.05013	9.18721864432383e-12	1.48306418874145e-10	16.2747
208200_at	IL1A	1.2198	4.52438	10.4782	2.24713015859611e-16	9.1509611083737e-15	26.8069
214095_at	SHMT2	1.21944	5.57816	7.1121	5.55241611865117e-10	6.36347262801729e-09	12.22
1555920_at	CBX3	1.2194	4.06881	8.94591	1.78588577221681e-13	4.02318937173032e-12	20.1793
1557419_a_at	ACSL4	1.21865	4.3523	10.6564	1.04471462119164e-16	4.58212484269039e-15	27.5674
210766_s_at	CSE1L	1.21649	8.71033	11.2113	9.78801347998105e-18	5.44123308604177e-16	29.9187
209197_at	SYT11	1.21596	5.55955	7.40743	1.53580603273365e-10	1.976255484876e-09	13.4891
225128_at	KDELC2	1.2159	7.21828	9.35647	2.94748444163977e-14	7.81698619451708e-13	21.9663
213637_at	DDX52	1.21561	5.93412	6.63443	4.3533754333456e-09	4.23173097384981e-08	10.1897
209124_at	MYD88	1.2156	8.7125	8.22141	4.32588354420886e-12	7.43682020809656e-11	17.0205
219316_s_at	FLVCR2	1.21481	5.2454	6.96631	1.04397037383533e-09	1.13893444245131e-08	11.5971
218602_s_at	HAUS6	1.21438	4.47239	6.50924	7.43087072227909e-09	6.92960579799165e-08	9.66336
213523_at	CCNE1	1.21296	6.13765	8.72724	4.67118114522538e-13	9.60114898107474e-12	19.2259
217875_s_at	PMEPA1	1.21232	5.82709	8.01502	1.07201719365743e-11	1.71112508611118e-10	16.122
226354_at	LACTB	1.21015	7.69639	5.65022	2.69637021066623e-07	1.88522206415578e-06	6.13882
202478_at	TRIB2	1.20908	7.6037	5.87593	1.06546428212453e-07	8.02704189048866e-07	7.04791
206581_at	BNC1	1.20888	3.9031	6.21644	2.56947143052652e-08	2.16488846726651e-07	8.44349
223785_at	FANCI	1.20861	4.9164	7.92838	1.56854030698644e-11	2.43038404864507e-10	15.7453
202446_s_at	PLSCR1	1.20817	9.07018	5.95452	7.68976385359855e-08	5.94075619844051e-07	7.36759
214632_at	NRP2	1.20721	5.11718	7.5899	6.91887403108337e-11	9.53926762489234e-10	14.2772
225639_at	SKAP2	1.20717	7.90265	5.41772	6.92260687459556e-07	4.45326695237069e-06	5.2175
1570259_at	LIMS1	1.2071	3.78699	7.76026	3.28032301820688e-11	4.82215658208675e-10	15.0153
204947_at	E2F1	1.20658	5.68388	11.904	5.3231514368835e-19	3.8029220118206e-17	32.81
210942_s_at	ST3GAL6	1.20654	5.27822	5.41841	6.90350437478677e-07	4.44236257048574e-06	5.22019
160020_at	MMP14	1.20615	7.20572	6.38598	1.25499694275477e-08	1.12000407947207e-07	9.1478
203432_at	TMPO	1.20596	7.18548	5.40045	7.4203819510169e-07	4.74906745045476e-06	5.14973
215706_x_at	ZYX	1.20561	7.99918	9.33197	3.28139692993586e-14	8.66360124218936e-13	21.8598
230167_at	ADAMTS14	1.20521	5.32373	12.1429	1.97410814224143e-19	1.56462279304367e-17	33.7949
220694_at	ASAP1-IT1	1.20514	5.07146	11.1159	1.4675405147748e-17	7.79911846545633e-16	29.5165
203476_at	TPBG	1.20477	8.68676	11.1615	1.20930752514272e-17	6.57051784680502e-16	29.7087
220034_at	IRAK3	1.20473	4.42673	9.17444	6.54658011775771e-14	1.6167938564747e-12	21.1746
214577_at	MAP1B	1.20309	5.45373	8.26255	3.60964744691619e-12	6.29713443284791e-11	17.1998
203388_at	ARRB2	1.20262	6.47681	7.30406	2.4102787265583e-10	2.96831611857358e-09	13.0439
235783_at	MRTO4	1.20257	6.00187	6.762	2.5187470845149e-09	2.55481757211677e-08	10.7288
204194_at	BACH1	1.20242	8.26473	7.72288	3.86444590879792e-11	5.58734470980366e-10	14.8532
214048_at	MBD4	1.202	5.21545	8.70269	5.20392231477397e-13	1.0601162513269e-11	19.1189
220238_s_at	KLHL7	1.20171	4.48237	5.84351	1.2183443942084e-07	9.07451209777193e-07	6.91653
222644_s_at	COLGALT1	1.19987	5.68112	8.2214	4.32597344340395e-12	7.43682020809656e-11	17.0205
235961_at	GPR161	1.19683	5.15964	12.4707	5.11373811722421e-20	4.5508962947099e-18	35.1358
235421_at	MAP3K8	1.19655	5.08555	7.11456	5.4933878748912e-10	6.30106848660785e-09	12.2306
223730_at	GPC6	1.19616	5.65465	5.6862	2.32734298039227e-07	1.64649793725568e-06	6.28281
208693_s_at	GARS	1.19602	9.27696	10.6535	1.05771245562497e-16	4.63161404349118e-15	27.5551
212805_at	PRUNE2	1.19505	5.68442	7.25759	2.95072011624952e-10	3.57628663810659e-09	12.8441
231202_at	ALDH1L2	1.19416	4.60826	5.68696	2.32010241152515e-07	1.64216641890826e-06	6.28586
1570351_at	ADAMTS6	1.19384	3.93408	8.57671	9.05885584450519e-13	1.77031393462921e-11	18.5694
213062_at	NTAN1	1.19365	7.66607	10.5733	1.49266942572646e-16	6.33417540391622e-15	27.2131
227628_at	GPX8	1.19297	8.90124	5.46697	5.67636042792197e-07	3.71523143366908e-06	5.41127
242037_at	ASPH	1.19288	4.83495	8.50913	1.21962857188635e-12	2.32619504013408e-11	18.2747
219079_at	CYB5R4	1.19217	6.80296	6.88793	1.46445192934155e-09	1.55493992075857e-08	11.2633
1554503_a_at	OSCAR	1.19208	4.11654	10.2262	6.66957208084401e-16	2.4458849017255e-14	25.7267
214772_at	KIAA1549L	1.192	3.8442	10.2731	5.44657988189645e-16	2.03903556720898e-14	25.9278
201091_s_at	CBX3	1.1916	9.0152	8.00567	1.1169772241614e-11	1.77534028165114e-10	16.0813
1552307_a_at	TTC39C	1.19102	4.56421	9.31158	3.58808476484766e-14	9.37739140473763e-13	21.7712
209695_at	PTP4A3	1.19073	6.32621	5.65139	2.68350932926323e-07	1.87718364786154e-06	6.1435
205646_s_at	PAX6	1.1902	5.46723	7.88675	1.88319362525655e-11	2.87903422316619e-10	15.5643
202533_s_at	DHFR	1.1895	4.81874	6.36254	1.38609642820118e-08	1.22797854129395e-07	9.0501
203536_s_at	CIAO1	1.18896	7.50499	8.20047	4.74322717137011e-12	8.0767867871087e-11	16.9293
205685_at	CD86	1.18817	5.88587	6.63298	4.3805355093882e-09	4.25512709454639e-08	10.1836
226858_at	CSNK1E	1.1868	6.82871	12.8643	1.02732110320046e-20	1.08494041724953e-18	36.7288
1569241_a_at	ZNF93	1.18675	3.73249	8.55133	1.01293215470549e-12	1.96002846599127e-11	18.4587
203236_s_at	LGALS9	1.18552	6.48731	6.18349	2.95154875229771e-08	2.46119351027119e-07	8.30732
224304_x_at	NIN	1.18533	6.03865	9.03349	1.2154485918912e-13	2.84767927643776e-12	20.5609
225202_at	RHOBTB3	1.18518	8.59157	6.5304	6.7898284815323e-09	6.3720997156344e-08	9.75215
230345_at	SEMA7A	1.18517	6.12953	8.75883	4.06520130220006e-13	8.46517182913500e-12	19.3637
212834_at	DDX52	1.18453	5.42753	7.63108	5.77761352571571e-11	8.07633701142109e-10	14.4555
39313_at	WNK1	1.18445	4.04791	8.76292	3.99274693699734e-13	8.32689390249652e-12	19.3815
243981_at	STK4	1.18433	4.11643	6.35572	1.42674948814391e-08	1.26182837039894e-07	9.02168
202543_s_at	GMFB	1.18362	7.66236	5.70083	2.19197278774086e-07	1.55681342146858e-06	6.34145
200974_at	ACTA2	1.18336	9.61613	5.48799	5.21413362493841e-07	3.43941245646297e-06	5.49422
212298_at	NRP1	1.1826	8.19665	6.11953	3.86089408155494e-08	3.1488820720847e-07	8.0436
213373_s_at	CASP8	1.18241	7.0006	5.88085	1.04393900248815e-07	7.88213077888888e-07	7.06791
206550_s_at	NUP155	1.1807	6.57911	8.20758	4.59726317074102e-12	7.8606537519424e-11	16.9602
228597_at	MIS18A	1.18048	6.69874	5.69434	2.25108210959033e-07	1.59632377728513e-06	6.31541
235801_at	TUSC3	1.17996	3.85287	5.92437	8.71600568772811e-08	6.67365145305687e-07	7.24476
205395_s_at	MRE11A	1.17943	6.36658	8.79716	3.43455096015149e-13	7.28791946544376e-12	19.5308
212918_at	RECQL	1.17929	8.50918	6.61146	4.80290699024069e-09	4.62407177309417e-08	10.093
210416_s_at	CHEK2	1.17894	6.1218	6.89404	1.42636288304135e-09	1.51801037446975e-08	11.2893
226264_at	SUSD1	1.1787	6.22943	8.20718	4.60523215964132e-12	7.86776382159988e-11	16.9585
204053_x_at	PTEN	1.17728	8.20817	11.4564	3.47423334729752e-18	2.1253558164438e-16	30.9473
200808_s_at	ZYX	1.17709	7.57922	6.67701	3.62747300555706e-09	3.57492226297059e-08	10.3694
219779_at	ZFHX4	1.17693	5.24684	7.63706	5.62834547193721e-11	7.87034438106006e-10	14.4814
201668_x_at	MARCKS	1.17666	6.45425	6.44215	9.886851892728e-09	8.98652377738096e-08	9.38239
201590_x_at	ANXA2	1.17588	12.0207	8.56934	9.35740059031382e-13	1.82347872853152e-11	18.5373
203505_at	ABCA1	1.17558	8.3025	7.85338	2.18027696922117e-11	3.29660113108934e-10	15.4194
213102_at	ACTR3	1.17521	10.0116	6.43741	1.0088184892455e-08	9.15340405985813e-08	9.36256
224929_at	TMEM173	1.17519	7.19998	5.99458	6.50863049141748e-08	5.10563979639252e-07	7.53113
208726_s_at	EIF2S2	1.17353	10.348	6.45394	9.40333949883026e-09	8.58673370024764e-08	9.43172
227143_s_at	BID	1.1733	6.56236	7.5433	8.48304834086204e-11	1.15416973686727e-09	14.0758
1553997_a_at	ASPHD1	1.17252	5.44786	9.22311	5.28797877299469e-14	1.32820260020237e-12	21.3864
201014_s_at	PAICS	1.17251	7.55623	6.51776	7.16591898562508e-09	6.69613696930112e-08	9.69909
213503_x_at	ANXA2	1.17192	12.0058	8.53056	1.10986528280331e-12	2.13062143760098e-11	18.3682
241700_at	ZFHX4	1.1719	4.21124	8.8456	2.77553143612445e-13	6.00681444401923e-12	19.742
236858_s_at	RUNX2	1.17059	4.56678	5.53926	4.23641828727799e-07	2.85560594738116e-06	5.69709
230326_s_at	C11orf73	1.17059	8.69723	9.09512	9.27288759771142e-14	2.22748893293949e-12	20.8293
204254_s_at	VDR	1.16975	6.45953	6.41111	1.12804291543707e-08	1.01459978451629e-07	9.25269
1569150_x_at	PDLIM7	1.16931	5.12453	10.1926	7.71482441055159e-16	2.79936945856684e-14	25.5821
206027_at	S100A3	1.16845	4.85653	10.8026	5.58226288962757e-17	2.61941342615217e-15	28.1898
232065_x_at	CENPL	1.16791	5.21736	5.87749	1.0585970291125e-07	7.9811296554943e-07	7.05425
1569190_at	SCLT1	1.16746	4.10165	7.64645	5.40160273249734e-11	7.57637165873005e-10	14.522
238840_at	LRRFIP1	1.16719	4.80939	6.95833	1.08057481184945e-09	1.17607210610699e-08	11.5631
243502_at	GJC1	1.16717	4.14423	8.91936	2.00688655613543e-13	4.46981480919636e-12	20.0636
211612_s_at	IL13RA1	1.16714	7.01242	6.49238	7.98421922128109e-09	7.40050200458721e-08	9.59269
205580_s_at	HRH1	1.1668	5.08451	8.23762	4.02808361219704e-12	6.96531225286652e-11	17.0911
208438_s_at	FGR	1.16602	6.01623	5.57462	3.66957906501324e-07	2.50335252489e-06	5.83748
1557918_s_at	SLC16A1	1.16599	4.83993	7.80915	2.64725016775384e-11	3.94275088835799e-10	15.2274
231192_at	LPAR3	1.16582	3.54509	6.36815	1.35355832252478e-08	1.2009558189088e-07	9.07346
220688_s_at	MRTO4	1.16539	7.3404	6.19293	2.83667499832937e-08	2.37211058537899e-07	8.34631
222602_at	UBA6	1.16538	7.84908	7.50616	9.97895106425015e-11	1.33766277361643e-09	13.9152
221058_s_at	CKLF	1.16481	8.01532	6.68505	3.50462942771108e-09	3.46294958024584e-08	10.4033
202381_at	ADAM9	1.16463	9.64029	6.02646	5.69852830800885e-08	4.51129849353162e-07	7.66153
221703_at	BRIP1	1.16432	3.50535	8.80854	3.26679580726868e-13	6.97857212982646e-12	19.5805
208476_s_at	FRMD4A	1.16356	5.29985	8.62741	7.24713183900914e-13	1.43942190970757e-11	18.7906
202997_s_at	LOXL2	1.16304	5.0772	8.82437	3.04715950137665e-13	6.53748283955157e-12	19.6495
218145_at	TRIB3	1.16289	7.05678	7.11922	5.3834267826201e-10	6.18869270976425e-09	12.2505
217312_s_at	COL7A1	1.16273	5.68931	8.79896	3.40735432589877e-13	7.23392710433614e-12	19.5387
213869_x_at	THY1	1.16229	7.24228	9.13439	7.80435951192847e-14	1.90127089867883e-12	21.0003
201029_s_at	CD99	1.16053	10.8415	9.48049	1.71270886706722e-14	4.78827943451636e-13	22.505
203744_at	HMGB3	1.16015	6.98405	10.4185	2.90673111837683e-16	1.15633572322866e-14	26.5513
1554195_a_at	C5orf46	1.15999	5.08998	6.14353	3.49116125225701e-08	2.87000839318034e-07	8.14244
1554830_a_at	STEAP3	1.15929	4.04006	8.2768	3.3903568859958e-12	5.95482802609208e-11	17.2618
238587_at	UBASH3B	1.15913	4.82814	7.46108	1.21512063334582e-10	1.60102030353379e-09	13.7206
202185_at	PLOD3	1.15838	8.67212	6.45148	9.50234798583542e-09	8.65990852745755e-08	9.42142
210663_s_at	KYNU	1.15826	5.235	5.88718	1.01693825220463e-07	7.69797089794422e-07	7.09359
216088_s_at	PSMA7	1.15768	8.04203	5.56453	3.82335700323727e-07	2.60138211788889e-06	5.79735
203504_s_at	ABCA1	1.15721	7.72683	6.5061	7.5310897579489e-09	7.01672584329837e-08	9.65018
210427_x_at	ANXA2	1.15449	12.0228	8.36431	2.30681396855091e-12	4.15598905773878e-11	17.6433
242871_at	PAQR5	1.15415	4.1729	6.94929	1.12366307813118e-09	1.21751297521047e-08	11.5245
213010_at	PRKCDBP	1.15373	6.79361	6.4891	8.09646118583162e-09	7.48940796923264e-08	9.57895
215305_at	PDGFRA	1.15362	5.25052	6.3524	1.44693380605545e-08	1.27694459614122e-07	9.00786
210340_s_at	CSF2RA	1.15349	4.31296	6.11381	3.95463832740326e-08	3.22088521604463e-07	8.02005
219271_at	GALNT14	1.15262	5.51665	5.98194	6.8605840294762e-08	5.35021900527216e-07	7.47948
220576_at	PGAP1	1.15252	5.07211	6.22904	2.436660005482e-08	2.06130423388147e-07	8.49563
224654_at	DDX21	1.1522	9.6832	8.58306	8.80905808467723e-13	1.72558081352266e-11	18.5971
1569362_at	ALCAM	1.15219	4.09494	7.65847	5.12451419173627e-11	7.21960302010801e-10	14.5741
212262_at	QKI	1.15209	7.34703	6.18565	2.92491943600739e-08	2.43997370244552e-07	8.31622
217733_s_at	TMSB10	1.15161	12.536	9.09738	9.18106934187466e-14	2.209288440175e-12	20.8391
202690_s_at	SNRPD1	1.15115	8.70701	6.38768	1.24594829955499e-08	1.11289083135463e-07	9.15492
215567_at	FCF1	1.1504	5.08929	6.15896	3.27205511199968e-08	2.7044229731746e-07	8.20608
209086_x_at	MCAM	1.15015	6.47483	9.68467	7.01870193565708e-15	2.12014088536275e-13	23.3903
212142_at	MCM4	1.15015	4.25439	9.21895	5.38549706525491e-14	1.35023272808483e-12	21.3683
221641_s_at	ACOT9	1.14978	8.26524	8.46758	1.46431253732366e-12	2.75094893556441e-11	18.0935
217691_x_at	SLC16A3	1.14943	6.85162	8.67319	5.92499919732636e-13	1.19346825295218e-11	18.9902
217513_at	MILR1	1.14777	4.6196	6.80803	2.06637668244055e-09	2.13263914891322e-08	10.9239
211557_x_at	SLCO2B1	1.14747	6.46709	7.44857	1.2833535934083e-10	1.67701012444965e-09	13.6666
229427_at	SEMA5A	1.14738	5.48861	7.21136	3.60796085505972e-10	4.28482966890943e-09	12.6456
217738_at	NAMPT	1.1468	8.37161	5.70154	2.18558753462514e-07	1.55307978088584e-06	6.3443
1569149_at	PDLIM7	1.14636	5.01059	9.64974	8.17457584407608e-15	2.43193631361264e-13	23.239
225897_at	MARCKS	1.14501	8.83734	7.67351	4.79791531303711e-11	6.78261954882716e-10	14.6392
239954_at	ZNF160	1.14481	4.62497	6.52439	6.96617002038705e-09	6.52572728339025e-08	9.72692
204319_s_at	RGS10	1.14453	8.72667	5.64272	2.78035421086586e-07	1.94065528108999e-06	6.10882
201185_at	HTRA1	1.14397	9.40238	7.64924	5.33596081101552e-11	7.48938918318368e-10	14.5341
236019_at	RAB12	1.14298	5.38961	5.88969	1.00641463118474e-07	7.62390008539926e-07	7.10379
209218_at	SQLE	1.14283	7.70896	8.03183	9.95643152831028e-12	1.59786602059276e-10	16.1951
218512_at	WDR12	1.14238	7.55725	5.96204	7.45301105054678e-08	5.77730777755262e-07	7.39825
211056_s_at	SRD5A1	1.14179	6.32593	9.55207	1.25239040232789e-14	3.60885951732908e-13	22.8156
209444_at	RAP1GDS1	1.14164	8.06551	7.51751	9.49583731006786e-11	1.2793200980249e-09	13.9643
202273_at	PDGFRB	1.141	6.9566	5.82386	1.32140356276446e-07	9.77336867584324e-07	6.83698
219183_s_at	CYTH4	1.14032	6.07459	5.5387	4.24613293164977e-07	2.86122009051263e-06	5.69485
223542_at	ANKRD32	1.14015	6.2397	6.94091	1.16508390297562e-09	1.25810171562689e-08	11.4888
200665_s_at	SPARC	1.13987	11.4629	8.90939	2.09680249465694e-13	4.64004637791366e-12	20.0201
212737_at	GM2A	1.13977	8.73001	6.3333	1.5688010000639e-08	1.3788952681064e-07	8.92836
205227_at	IL1RAP	1.13916	5.50217	8.40396	1.93748447559886e-12	3.55575762004016e-11	17.8161
220924_s_at	SLC38A2	1.1387	10.1848	8.48503	1.35605963436906e-12	2.55922168564906e-11	18.1696
205660_at	OASL	1.13843	5.44441	5.59328	3.40133600811823e-07	2.33501858326228e-06	5.91169
222701_s_at	CHCHD7	1.1375	7.75567	5.53628	4.28796539606045e-07	2.88517117646283e-06	5.68527
215633_x_at	LST1	1.13661	6.20546	6.25213	2.21062555716829e-08	1.88524083296469e-07	8.59128
218384_at	CARHSP1	1.13517	7.75333	5.60355	3.26197278527073e-07	2.24906732713615e-06	5.95259
201308_s_at	SEPT11	1.13492	4.49752	5.70535	2.15169859787096e-07	1.53057864258201e-06	6.3596
206032_at	DSC3	1.13419	3.76621	5.55562	3.96421976514369e-07	2.68836470294101e-06	5.76199
229886_at	C5orf34	1.13405	4.61979	7.43012	1.39102467958634e-10	1.80798180969968e-09	13.587
222118_at	CENPN	1.13248	4.39598	6.40099	1.17755972719385e-08	1.05431426311829e-07	9.21044
219979_s_at	C11orf73	1.13149	7.00817	6.15179	3.37209517891519e-08	2.77987474990906e-07	8.17651
224578_at	RCC2	1.13128	8.74749	10.1499	9.28128645094198e-16	3.28408021781275e-14	25.3986
228758_at	BCL6	1.12998	5.93767	6.26474	2.0961357667678e-08	1.79501730023108e-07	8.64354
225018_at	SPIRE1	1.1297	6.35727	8.91106	2.08143212927168e-13	4.6109751563313e-12	20.0274
229824_at	SHC3	1.12917	4.67037	6.33713	1.54357167812084e-08	1.35787612493915e-07	8.9443
202067_s_at	LDLR	1.12824	5.12244	7.40693	1.53915243219195e-10	1.97994459135521e-09	13.487
218041_x_at	SLC38A2	1.127	10.2485	8.74599	4.30128707002549e-13	8.89844924762337e-12	19.3077
226355_at	POC1A	1.12692	5.83429	8.16276	5.59906018138855e-12	9.40610219975904e-11	16.765
229593_at	H2AFY	1.12498	6.21251	8.09244	7.6279970497884e-12	1.2509248696462e-10	16.4588
227154_at	IGSF21	1.1241	4.85266	8.72761	4.66359538858644e-13	9.59033089546314e-12	19.2275
213923_at	RAP2B	1.12369	9.39154	5.96195	7.45575255946935e-08	5.77834816888453e-07	7.39789
213798_s_at	CAP1	1.1236	10.7992	9.36757	2.80750898066883e-14	7.47938505411341e-13	22.0146
220049_s_at	PDCD1LG2	1.12354	4.29643	6.50407	7.59638609239433e-09	7.07039924984444e-08	9.64168
217655_at	LOC100127972	1.1235	4.12503	10.4814	2.2162070234124e-16	9.05181371095632e-15	26.8206
243824_at	LOC100996870	1.12349	4.30199	6.41573	1.1061081945345e-08	9.96629405625287e-08	9.272
226552_at	IER5L	1.1227	6.29444	8.00192	1.13550948305534e-11	1.80202125610316e-10	16.065
203022_at	RNASEH2A	1.12127	6.94665	5.83788	1.24706033375585e-07	9.27334096196296e-07	6.8937
1559433_at	APCDD1L-AS1	1.12021	3.18742	6.31786	1.67472857659817e-08	1.46482878867757e-07	8.86413
1555705_a_at	CMTM3	1.11993	7.01304	7.28532	2.61521520816644e-10	3.20160336764948e-09	12.9633
213647_at	DNA2	1.11928	4.61418	7.86623	2.06070515401287e-11	3.13186227179439e-10	15.4752
1553297_a_at	CSF3R	1.11901	6.1934	6.02561	5.71877823630105e-08	4.5243591697438e-07	7.65805
1558116_x_at	RECK	1.11849	4.655	7.92696	1.57836258171665e-11	2.44193803247754e-10	15.7391
218834_s_at	TMEM132A	1.11771	5.78684	12.6064	2.93480013188112e-20	2.78590119185671e-18	35.687
201897_s_at	CKS1B	1.11764	8.59019	5.62282	3.01559821134062e-07	2.08966432188099e-06	6.02938
234210_x_at	ACTR2	1.1175	4.90602	8.69525	5.37714081122911e-13	1.09109717699304e-11	19.0864
221078_s_at	CCDC88A	1.11698	5.46273	7.505	1.00295150910966e-10	1.34376627727662e-09	13.9102
205279_s_at	GLRB	1.11624	4.91763	6.68957	3.43731971219875e-09	3.40458726015407e-08	10.4224
232263_at	SLC6A15	1.1152	3.7418	7.10985	5.60679075148508e-10	6.42044399614735e-09	12.2104
1560916_a_at	DPY19L1	1.11474	5.23963	6.95999	1.07288308796378e-09	1.16862467294351e-08	11.5701
212791_at	C1orf216	1.11374	6.61346	10.0376	1.5106154302271e-15	5.21553870906083e-14	24.915
207345_at	FST	1.11202	4.26057	5.40649	7.24263829968223e-07	4.64683442058388e-06	5.17339
235751_s_at	VMO1	1.11036	4.56251	8.0273	1.01567181025727e-11	1.62775319785485e-10	16.1754
211286_x_at	CSF2RA	1.10902	4.8078	6.95938	1.07568694253721e-09	1.17136974995225e-08	11.5675
207351_s_at	SH2D2A	1.10885	5.35974	5.87081	1.08826504875742e-07	8.18239778920978e-07	7.02716
207390_s_at	SMTN	1.10872	6.28402	7.09337	6.02214914365639e-10	6.8561512155777e-09	12.1399
225963_at	KLHL42	1.10853	5.90046	7.24536	3.11202999513783e-10	3.74978274260946e-09	12.7916
202828_s_at	MMP14	1.10792	5.91494	7.42264	1.43714756270943e-10	1.86076118205894e-09	13.5547
226695_at	PRRX1	1.10734	8.94462	6.68237	3.54517810980274e-09	3.49882982046091e-08	10.392
203594_at	RTCA	1.10701	8.29763	7.34151	2.04734939712028e-10	2.5649635514347e-09	13.2051
38671_at	PLXND1	1.107	8.3659	9.52831	1.38946615485129e-14	3.96285565562984e-13	22.7125
203805_s_at	FANCA	1.1057	5.53706	8.15882	5.69695560241524e-12	9.55889425804683e-11	16.7478
212895_s_at	ABR	1.10497	7.40274	9.272	4.26767875118955e-14	1.09388739089305e-12	21.5991
206633_at	CHRNA1	1.10453	4.06528	6.04604	5.25122876946385e-08	4.18850665592951e-07	7.74173
210821_x_at	CENPA	1.10292	5.31409	8.86838	2.51105008677606e-13	5.46881810301918e-12	19.8413
202756_s_at	GPC1	1.10281	7.19116	5.75815	1.73231220963931e-07	1.25649689219456e-06	6.57181
230482_at	ST6GALNAC5	1.10263	3.96567	7.3128	2.32023288560689e-10	2.86511293496906e-09	13.0815
202570_s_at	DLGAP4	1.10173	6.62776	6.54322	6.4286223038752e-09	6.05651610298696e-08	9.80596
219481_at	TTC13	1.10154	6.97726	8.97006	1.60602522777313e-13	3.6659811901844e-12	20.2845
202219_at	SLC6A8	1.09971	6.15514	5.77084	1.64414630733945e-07	1.19717392821316e-06	6.62296
200827_at	PLOD1	1.09942	7.75574	8.75662	4.10485529061337e-13	8.53483330892738e-12	19.3541
219383_at	PRR5L	1.09781	4.61871	8.01424	1.07568661332243e-11	1.71521423772489e-10	16.1186
236034_at	ANGPT2	1.09775	5.20471	6.34839	1.47170922485092e-08	1.29797712562514e-07	8.99117
233609_at	PTPRK	1.0966	3.96821	7.54067	8.58146166128133e-11	1.16602269292297e-09	14.0643
1555950_a_at	CD55	1.0965	8.24885	5.42481	6.72797076067059e-07	4.3354883991943e-06	5.24533
1559882_at	SAMHD1	1.09644	3.92545	7.22678	3.37394527071432e-10	4.03476171629326e-09	12.7118
232979_at	MIR10A	1.09601	4.5081	8.62147	7.43907885978045e-13	1.47329440458952e-11	18.7647
223151_at	DCUN1D5	1.09547	8.36531	8.47874	1.39414352636799e-12	2.62486825801476e-11	18.1422
238841_at	PTPDC1	1.09527	5.28395	7.74742	3.47029131118331e-11	5.06594989137852e-10	14.9596
216983_s_at	ZNF224	1.0944	5.22933	6.6788	3.59981038226398e-09	3.54935458726902e-08	10.3769
220512_at	DLC1	1.09431	4.72309	5.4655	5.7100378352086e-07	3.73431410087534e-06	5.4055
1555480_a_at	FBLIM1	1.09378	6.35787	11.0897	1.64024886861056e-17	8.62812694669245e-16	29.406
37965_at	PARVB	1.09371	6.12212	8.17295	5.35371451884584e-12	9.0306753932476e-11	16.8094
210257_x_at	CUL4B	1.09344	6.58504	5.56927	3.75036699126365e-07	2.55508833806715e-06	5.81619
215641_at	SEC24D	1.09327	4.07559	5.9569	7.61384781753517e-08	5.88651222485452e-07	7.37732
228937_at	LACC1	1.09203	6.18033	5.4275	6.65553863037216e-07	4.29355506622763e-06	5.2559
226368_at	CHST11	1.09152	5.41577	6.78761	2.25605875786377e-09	2.30821194966474e-08	10.8373
209287_s_at	CDC42EP3	1.09009	5.56331	6.87607	1.54135477545755e-09	1.63197853187099e-08	11.2128
205524_s_at	HAPLN1	1.09004	5.21099	5.75472	1.75688818932174e-07	1.27275761406426e-06	6.55802
219532_at	ELOVL4	1.08943	4.43199	5.7476	1.80908295784678e-07	1.30712970390843e-06	6.52936
218313_s_at	GALNT7	1.08911	8.42921	5.91784	8.95549722245429e-08	6.8392703311782e-07	7.21819
229510_at	MS4A14	1.08874	4.29462	13.5199	7.39370906433735e-22	1.03494382506333e-19	39.3397
1555501_s_at	RSRC1	1.08829	6.19861	6.66884	3.75676480366185e-09	3.692646727865e-08	10.3349
212940_at	COL6A1	1.08827	5.29997	6.94129	1.16314428827157e-09	1.25633578591676e-08	11.4904
208071_s_at	LAIR1	1.08643	5.65279	7.1476	4.75948380777012e-10	5.52060013691717e-09	12.3721
219501_at	ENOX1	1.08625	4.84574	7.30509	2.3995085630657e-10	2.956816087576e-09	13.0483
1557578_at	PHLDB2	1.0861	4.42521	6.23389	2.38730807161513e-08	2.02213563489648e-07	8.51573
242201_at	PMS2P5	1.08586	4.85396	6.19495	2.81268136558941e-08	2.35490777837152e-07	8.35466
212658_at	LHFPL2	1.08525	7.98582	6.97212	1.01807350678492e-09	1.11362408783231e-08	11.6218
227176_at	SLC2A13	1.085	5.92305	5.36845	8.43747177777135e-07	5.3477900555566e-06	5.0244
219402_s_at	DERL1	1.08481	8.54843	7.71223	4.04923908817897e-11	5.83438802970925e-10	14.807
223721_s_at	DNAJC12	1.08462	4.57931	6.42049	1.08401589603171e-08	9.79052239607117e-08	9.29185
217094_s_at	ITCH	1.08437	6.16976	8.2629	3.60409540774469e-12	6.29010615688932e-11	17.2013
227799_at	MYO1G	1.08396	5.0749	5.39545	7.57102461142198e-07	4.83947862661684e-06	5.13012
223571_at	C1QTNF6	1.0838	5.17783	10.1246	1.03576031012983e-15	3.64928758414598e-14	25.2897
201373_at	PLEC	1.08359	7.1866	5.79954	1.46081583560057e-07	1.07333573486574e-06	6.73873
1560275_at	TMEM44	1.08285	5.1037	7.7474	3.47070259915962e-11	5.06594989137852e-10	14.9595
210112_at	HPS1	1.08273	5.32516	8.69631	5.35214601109102e-13	1.08655931777769e-11	19.091
202074_s_at	OPTN	1.08263	8.18839	9.18639	6.21230132786585e-14	1.54161393468488e-12	21.2266
207264_at	KDELR3	1.08221	4.34075	6.19323	2.83308322246224e-08	2.36958690510701e-07	8.34756
210797_s_at	OASL	1.08203	5.65744	6.12346	3.79784994835958e-08	3.10175272780088e-07	8.05977
1557418_at	ACSL4	1.08176	4.4785	6.3328	1.57213746757919e-08	1.38153378269307e-07	8.92627
210605_s_at	MFGE8	1.08103	7.07173	6.28972	1.88631380195767e-08	1.62953045657402e-07	8.74719
213290_at	COL6A2	1.08084	6.6568	11.2783	7.37123034116853e-18	4.22750297885934e-16	30.2003
201482_at	QSOX1	1.08042	7.40243	6.96925	1.0307738376633e-09	1.12662107143014e-08	11.6096
229991_s_at	SYTL4	1.0803	5.58793	9.0276	1.24732576391839e-13	2.90853353354247e-12	20.5352
212858_at	PAQR4	1.08028	5.90014	10.5749	1.48218166849293e-16	6.31617416275319e-15	27.2201
205088_at	MAMLD1	1.07987	5.51948	5.60402	3.25571466229529e-07	2.2455023475891e-06	5.95447
206034_at	SERPINB8	1.07968	5.66878	6.91046	1.32880397968965e-09	1.42187879588817e-08	11.3591
220484_at	MCOLN3	1.07966	4.99779	5.73604	1.89709219226161e-07	1.36285017214785e-06	6.48286
234303_s_at	GPR85	1.07956	4.07361	12.4394	5.81437984740187e-20	5.14118173530547e-18	35.0084
217457_s_at	RAP1GDS1	1.07951	6.98614	5.71724	2.04935346882756e-07	1.46357580055857e-06	6.40729
218839_at	HEY1	1.07949	7.11102	6.09601	4.26069974028105e-08	3.44636776445495e-07	7.94688
203127_s_at	SPTLC2	1.07941	6.91998	6.20708	2.67269957849546e-08	2.24544829490973e-07	8.4048
210210_at	MPZL1	1.07889	5.68624	8.04111	9.55869972537692e-12	1.53882022518514e-10	16.2355
209397_at	ME2	1.07835	8.57455	7.441	1.32645782573428e-10	1.72950498888682e-09	13.6339
237189_at	HOXB-AS1	1.07609	4.20277	10.99	2.50792160630332e-17	1.26600986416972e-15	28.9843
222889_at	DCLRE1B	1.07475	6.19076	6.2645	2.09826361631035e-08	1.79572226960214e-07	8.64254
218781_at	SMC6	1.07475	7.55404	9.18317	6.30063725847121e-14	1.55885089463182e-12	21.2126
219457_s_at	RIN3	1.07382	5.81792	6.61891	4.65235410838463e-09	4.4892378600386e-08	10.1243
230369_at	GPR161	1.07319	5.07678	5.72572	1.97920683554003e-07	1.41740180124791e-06	6.44138
213911_s_at	H2AFZ	1.07296	11.0081	7.00479	8.83902336349143e-10	9.76613705893522e-09	11.7612
214121_x_at	PDLIM7	1.0728	5.74304	7.33495	2.1067412742488e-10	2.63059169753722e-09	13.1769
228359_at	UBASH3B	1.07158	4.22054	8.8018	3.3651458313974e-13	7.1627302482419e-12	19.551
229441_at	PRSS23	1.07089	5.82761	6.35549	1.42810361980177e-08	1.26271717575885e-07	9.02074
227862_at	TRNP1	1.07005	5.88671	5.57694	3.63513359809508e-07	2.48313600771117e-06	5.8467
203047_at	STK10	1.07004	6.1336	5.68842	2.30626390878285e-07	1.63349151947462e-06	6.29171
213476_x_at	TUBB3	1.06984	9.664	5.90459	9.46128866092429e-08	7.19361061822034e-07	7.16433
203927_at	NFKBIE	1.06964	6.7865	5.98806	6.68789994088078e-08	5.23036841399224e-07	7.50448
201417_at	SOX4	1.0681	9.51963	5.42712	6.66575258625397e-07	4.29942083011848e-06	5.2544
218454_at	PLBD1	1.06572	7.56255	6.46728	8.88448219882871e-09	8.15803698990958e-08	9.48756
205925_s_at	RAB3B	1.06519	4.12625	9.08816	9.56041326819678e-14	2.28856895700667e-12	20.799
209188_x_at	DR1	1.06513	7.51861	8.1187	6.79604223471833e-12	1.12296507402251e-10	16.5732
210405_x_at	TNFRSF10B	1.06513	5.50369	9.03294	1.21842051523698e-13	2.85055174706407e-12	20.5585
205968_at	KCNS3	1.06487	5.68961	5.82763	1.30095944912301e-07	9.64288611248186e-07	6.85225
242776_at	ZCCHC6	1.06453	4.1438	7.71328	4.0305446576811e-11	5.81121789628581e-10	14.8116
203119_at	CCDC86	1.06451	7.69496	7.09663	5.93779455522927e-10	6.77505804280415e-09	12.1538
205072_s_at	XRCC4	1.06368	4.69983	6.63174	4.40372304231877e-09	4.27463412286011e-08	10.1784
207571_x_at	THEMIS2	1.06355	7.04213	5.75677	1.74217463250172e-07	1.26276315780048e-06	6.56625
1552546_a_at	LETM2	1.06315	3.85253	7.23276	3.28735226479081e-10	3.93805155410523e-09	12.7374
202609_at	EPS8	1.06283	8.98139	6.46114	9.11975820978184e-09	8.35021809525546e-08	9.46185
204729_s_at	STX1A	1.06272	5.81682	9.44476	2.00251824502967e-14	5.53110273525153e-13	22.3498
210986_s_at	TPM1	1.06248	10.5339	8.19054	4.95505858980868e-12	8.39939385669007e-11	16.886
207008_at	CXCR2	1.06126	4.29221	6.95173	1.1118621882353e-09	1.20599226001576e-08	11.5349
220865_s_at	PDSS1	1.06074	5.77258	6.67267	3.69563175672369e-09	3.63775261335856e-08	10.3511
36030_at	IFFO1	1.06022	7.22693	6.88029	1.51350723550533e-09	1.60413897011606e-08	11.2308
231034_s_at	NHSL1	1.0583	5.39857	9.58466	1.08619267385086e-14	3.16752500574319e-13	22.9569
205241_at	SCO2	1.05823	7.23115	5.50856	4.79774253891116e-07	3.19022838420706e-06	5.57552
219332_at	MICALL2	1.05768	6.2007	9.37683	2.69601259756895e-14	7.21026218856313e-13	22.0548
221497_x_at	EGLN1	1.05733	6.3725	8.45885	1.52171696954746e-12	2.84971695344777e-11	18.0554
201114_x_at	PSMA7	1.05534	10.2347	5.46307	5.76629112061499e-07	3.76811931070667e-06	5.39592
1568574_x_at	SPP1	1.05453	3.39161	5.7858	1.54595768483969e-07	1.13146456363143e-06	6.68325
209679_s_at	SMAGP	1.05438	6.39534	6.28383	1.9337925938902e-08	1.66636263730192e-07	8.72276
215485_s_at	ICAM1	1.05411	5.55554	6.5792	5.51305188570271e-09	5.25387610238453e-08	9.9572
1556423_at	VASH1	1.05362	3.92814	7.49359	1.05422278495255e-10	1.40743683993035e-09	13.8609
229242_at	TNFSF15	1.0533	5.85262	5.76781	1.66482083170894e-07	1.21073347312006e-06	6.61072
206022_at	NDP	1.05263	3.82697	5.63428	2.87780749076937e-07	2.00056068546026e-06	6.07512
210310_s_at	FGF5	1.0522	5.05588	7.4331	1.37300683023485e-10	1.78624987526426e-09	13.5999
225303_at	KIRREL	1.05204	6.55125	8.31331	2.88719907077328e-12	5.14105697410268e-11	17.421
1554335_at	CYTH4	1.05137	4.68882	6.854	1.69520268841818e-09	1.78162394026093e-08	11.119
232073_at	PPFIA2	1.05051	4.01743	6.71008	3.1478842391277e-09	3.13747487053584e-08	10.5091
1560112_at	WDFY2	1.05028	3.88509	8.6128	7.72856075164279e-13	1.52404708270098e-11	18.7268
216548_x_at	HMGB3P1	1.04963	5.69517	10.0758	1.27999939018668e-15	4.46410598133265e-14	25.0795
228038_at	SOX2	1.04939	3.53245	5.36885	8.42416009305227e-07	5.34099251838488e-06	5.02594
236129_at	GALNT5	1.04894	3.77495	7.32323	2.21711298591449e-10	2.7509388980579e-09	13.1264
215694_at	SPATA5L1	1.04826	3.89608	9.81845	3.91722709464808e-15	1.24044523327686e-13	23.9691
31874_at	GAS2L1	1.04614	7.83735	7.37044	1.80473458658171e-10	2.28457710863637e-09	13.3297
231234_at	CTSC	1.04528	4.6945	7.23113	3.31069679210611e-10	3.96256819236051e-09	12.7305
227443_at	LURAP1L	1.04398	5.43759	6.5365	6.61561001385565e-09	6.22132508089596e-08	9.77774
223125_s_at	C1orf21	1.04396	7.23836	6.06998	4.75107191415612e-08	3.81165751993877e-07	7.83996
203773_x_at	BLVRA	1.04389	9.40245	7.11544	5.47260976348184e-10	6.27897957664506e-09	12.2343
231269_at	ASCC3	1.04333	4.97505	9.15795	7.03790808921799e-14	1.72780225165326e-12	21.1028
204317_at	TRMU	1.04316	4.37979	7.21369	3.571501135221e-10	4.24763814448965e-09	12.6556
227954_at	ITPRIPL2	1.04316	5.32375	6.31186	1.71779455399211e-08	1.49805470998936e-07	8.83917
223834_at	CD274	1.04307	5.28147	5.82018	1.34161741205287e-07	9.90690411228524e-07	6.82211
1555486_a_at	PRR5L	1.04293	5.52223	6.40332	1.16595361705561e-08	1.04573680949343e-07	9.22018
229796_at	SIX4	1.0429	6.15178	7.43049	1.38875155036847e-10	1.80559564765004e-09	13.5886
207654_x_at	DR1	1.04283	7.25796	7.48462	1.0963830226351e-10	1.45994660282718e-09	13.8222
226785_at	ATP11C	1.0422	7.4095	5.8175	1.3565379156434e-07	1.00099213993322e-06	6.81127
204445_s_at	ALOX5	1.04163	5.33267	6.6326	4.38765340253291e-09	4.26061110623339e-08	10.182
218350_s_at	GMNN	1.04159	8.29914	5.50181	4.93064399440567e-07	3.26912463810202e-06	5.54883
222446_s_at	BACE2	1.04073	7.74856	8.9736	1.5812621971492e-13	3.61392015173519e-12	20.2999
219490_s_at	DCLRE1B	1.04063	5.25426	10.7148	8.1319024183104e-17	3.66582149413969e-15	27.8162
2028_s_at	E2F1	1.04039	5.57961	10.7548	6.85115014882002e-17	3.12601705077597e-15	27.9864
223454_at	CXCL16	1.04013	7.29634	7.0728	6.58401550842618e-10	7.45063722634811e-09	12.0518
238638_at	SLC37A2	1.03973	5.14581	7.47731	1.13195046016233e-10	1.50149792327282e-09	13.7906
223790_at	KATNAL1	1.03862	4.44568	9.24455	4.81353691317685e-14	1.21941950770437e-12	21.4797
243287_s_at	OSTM1	1.03857	4.72318	8.41821	1.81971228394119e-12	3.35752365240321e-11	17.8782
204342_at	SLC25A24	1.03807	9.1806	6.60482	4.94121578362898e-09	4.75058494420003e-08	10.065
214431_at	GMPS	1.03762	8.34486	6.95838	1.08038032639689e-09	1.17607210610699e-08	11.5632
227240_at	NGEF	1.03704	4.99783	5.68705	2.3192670299805e-07	1.64185656555777e-06	6.28621
206116_s_at	TPM1	1.03643	8.49452	5.82629	1.30816850120773e-07	9.68762588241946e-07	6.84684
236696_at	U2SURP	1.03616	4.98892	5.66339	2.55512335373733e-07	1.79375567232022e-06	6.19145
236957_at	CDCA2	1.03575	4.90051	6.62684	4.49708175707384e-09	4.35195680794118e-08	10.1578
200770_s_at	LAMC1	1.03535	8.23051	7.68615	4.53938848696213e-11	6.45916501695821e-10	14.694
203797_at	VSNL1	1.03395	5.52217	6.07846	4.58550154295225e-08	3.68742191262175e-07	7.87477
207542_s_at	AQP1	1.03353	7.14655	5.5502	4.05251606615374e-07	2.74148993970653e-06	5.74046
208758_at	ATIC	1.03352	8.73753	6.64414	4.17616803639026e-09	4.07867802097122e-08	10.2307
225102_at	MGLL	1.03271	7.53704	7.47889	1.12414604656426e-10	1.49306409458919e-09	13.7975
241812_at	SPATS2L	1.03271	4.76062	5.69221	2.27080037335188e-07	1.60975381659775e-06	6.30687
200657_at	SLC25A5	1.03267	10.9134	7.22393	3.4160681868485e-10	4.07804867416985e-09	12.6995
210896_s_at	ASPH	1.0322	8.17583	6.13938	3.55250509983143e-08	2.91545544535514e-07	8.12533
239769_at	CDH11	1.03191	4.32686	8.85361	2.67955421537812e-13	5.8112832046013e-12	19.7769
224965_at	GNG2	1.03077	5.3322	7.77866	3.0260314853984e-11	4.46902425345336e-10	15.0951
227125_at	IFNAR2	1.02991	6.41643	6.4621	9.08282753129669e-09	8.32720242561799e-08	9.46584
212312_at	BCL2L1	1.02782	8.06119	6.635	4.34276640052309e-09	4.22340680585963e-08	10.1921
210041_s_at	PGM3	1.02765	6.7066	6.18639	2.91579679531143e-08	2.43383863086305e-07	8.31929
218194_at	REXO2	1.02718	9.51135	9.81232	4.02311952840199e-15	1.27105336408801e-13	23.9426
209568_s_at	RGL1	1.02688	8.15879	8.57943	8.95079979011473e-13	1.75168424518108e-11	18.5813
200650_s_at	LDHA	1.02678	11.7949	9.56207	1.19883695352066e-14	3.47149890054197e-13	22.859
231146_at	FAM24B	1.02616	5.4796	5.49571	5.05383743014574e-07	3.34328915416546e-06	5.52472
226152_at	TTC7B	1.02599	6.70294	6.19646	2.79487868100228e-08	2.34190189477734e-07	8.36089
200989_at	HIF1A	1.02493	11.5111	8.50539	1.23986176700502e-12	2.35933695598794e-11	18.2584
210311_at	FGF5	1.02417	4.9081	6.34231	1.51011986623145e-08	1.32958165535811e-07	8.96584
203299_s_at	AP1S2	1.02379	5.99852	7.77756	3.04070974105405e-11	4.48588879376009e-10	15.0903
214426_x_at	CHAF1A	1.02374	6.4736	7.43221	1.37839417530939e-10	1.79269387971813e-09	13.596
207104_x_at	LILRB1	1.0233	5.95111	6.29907	1.81317322604076e-08	1.57259739598616e-07	8.78606
202309_at	MTHFD1	1.02307	8.70154	8.13378	6.36013099819692e-12	1.05643157404886e-10	16.6388
222866_s_at	FLVCR2	1.02255	5.77024	7.25263	3.0150321831593e-10	3.64140754428772e-09	12.8228
236487_at	SCLT1	1.02204	5.62972	7.35481	1.93203841243105e-10	2.43082456320887e-09	13.2624
218092_s_at	AGFG1	1.0219	7.79584	6.75609	2.58352461256827e-09	2.61346109325776e-08	10.7037
218088_s_at	RRAGC	1.02145	8.98485	7.9391	1.49640443192002e-11	2.3308573446727e-10	15.7918
209011_at	TRIO	1.02121	6.48041	5.96097	7.48608166954948e-08	5.79967674260238e-07	7.39391
219334_s_at	NABP1	1.0207	3.88468	6.29282	1.86176937807386e-08	1.61102353161786e-07	8.76006
228314_at	LRRC8C	1.01988	6.63632	5.57268	3.69873297213837e-07	2.52240760724211e-06	5.82974
208815_x_at	HSPA4	1.01954	8.86347	8.17703	5.25836466615234e-12	8.87709125754001e-11	16.8272
213421_x_at	PRSS3	1.01894	5.70243	5.92933	8.53812415141366e-08	6.55203048846542e-07	7.26498
235678_at	GM2A	1.01762	5.69094	6.38511	1.25962418743024e-08	1.12364790606085e-07	9.14418
205627_at	CDA	1.0175	4.83005	6.58268	5.43185526190043e-09	5.18367458584827e-08	9.97181
212815_at	ASCC3	1.01745	7.09171	5.98831	6.68105925679001e-08	5.22600833284012e-07	7.50549
228648_at	LRG1	1.01741	5.12346	5.42771	6.64996148615704e-07	4.29191715610945e-06	5.25672
1553984_s_at	DTYMK	1.01736	7.69663	6.85896	1.65931643192912e-09	1.74657541227757e-08	11.1401
207604_s_at	SLC4A7	1.01711	5.76638	5.86505	1.11451643312552e-07	8.36910839662707e-07	7.0038
206411_s_at	ABL2	1.01602	4.89176	10.0266	1.58475454182663e-15	5.43967325815853e-14	24.8675
233655_s_at	HAUS6	1.01477	4.73189	5.37933	8.07727487277215e-07	5.13525652534843e-06	5.06696
244801_at	PSMB7	1.01389	5.08709	5.65874	2.60413606938121e-07	1.82599067266019e-06	6.17287
203087_s_at	KIF2A	1.01375	7.31998	6.31687	1.68175471742403e-08	1.46972904860509e-07	8.86002
212539_at	CHD1L	1.01359	7.81477	9.67541	7.30828088518782e-15	2.19636712221296e-13	23.3501
230706_s_at	CAMK2N2	1.01284	5.36287	8.78549	3.61531494268593e-13	7.6166938738944e-12	19.48
227649_s_at	SRGAP2	1.01232	6.76728	8.40225	1.95208631937125e-12	3.5777851924455e-11	17.8087
221291_at	ULBP2	1.01143	5.0239	8.04385	9.44419151914544e-12	1.52276064193703e-10	16.2474
216870_x_at	DLEU2	1.01136	4.95794	7.01725	8.37512407651449e-10	9.29161736946569e-09	11.8144
204344_s_at	SEC23A	1.01097	6.74245	7.49419	1.05146488134918e-10	1.40420890509546e-09	13.8635
201278_at	DAB2	1.0109	8.43367	6.07688	4.61593282268094e-08	3.71044800558622e-07	7.86828
239202_at	RAB3B	1.01083	4.05813	6.31742	1.67782873934095e-08	1.46722960892854e-07	8.86231
241733_at	C18orf54	1.0108	3.98714	9.48001	1.7162489126728e-14	4.79493006434356e-13	22.5029
213513_x_at	ARPC2	1.01076	10.8945	8.10817	7.11803085742792e-12	1.17288447005495e-10	16.5273
218498_s_at	ERO1L	1.00903	6.85144	7.71995	3.91448209445746e-11	5.65572810099482e-10	14.8405
1562648_at	CCDC88A	1.00902	3.74798	10.9971	2.4327025278555e-17	1.23711312170859e-15	29.0146
205312_at	SPI1	1.00812	5.08303	7.11608	5.4573844045335e-10	6.26499233295530e-09	12.237
1552798_a_at	TLR4	1.00797	5.47316	6.35368	1.43912317969824e-08	1.27086641273052e-07	9.01319
1555785_a_at	XRN1	1.00767	4.22528	7.77775	3.03815932337647e-11	4.48372812509595e-10	15.0911
202786_at	STK39	1.00748	7.33927	5.82387	1.32131879272817e-07	9.77336867584324e-07	6.83704
202087_s_at	CTSL1	1.00745	9.60795	6.64464	4.16724655192388e-09	4.07189095760986e-08	10.2328
210681_s_at	USP15	1.00644	7.70095	7.85582	2.15703971493836e-11	3.26385639241296e-10	15.43
218777_at	REEP4	1.00612	7.42139	10.1957	7.6115028337919e-16	2.76674107848388e-14	25.5955
209294_x_at	TNFRSF10B	1.00599	5.7878	7.7601	3.28259801466619e-11	4.82378362347371e-10	15.0146
218295_s_at	NUP50	1.00584	5.98749	5.43096	6.56335935496231e-07	4.23867372293492e-06	5.26951
202107_s_at	MCM2	1.00567	7.72691	6.63256	4.38824474724787e-09	4.26061110623339e-08	10.1819
210457_x_at	HMGA1	1.0052	5.77168	9.00306	1.38931604652412e-13	3.20497360386148e-12	20.4283
228915_at	DACH1	1.00453	3.71002	7.31403	2.3078511899897e-10	2.8515290002467e-09	13.0868
226810_at	OGFRL1	1.0042	7.96456	6.21373	2.59893035131102e-08	2.18836931069914e-07	8.43229
1552457_a_at	ADAMTSL1	1.00394	3.64424	5.79109	1.51261450312608e-07	1.10961788377305e-06	6.70461
1566191_at	SUZ12	1.00351	4.3108	6.63935	4.26256744812439e-09	4.15716102114786e-08	10.2105
1552553_a_at	NLRC4	1.00304	4.31748	6.43776	1.00730270523762e-08	9.14165947414884e-08	9.36404
35820_at	GM2A	1.00298	8.33016	5.53291	4.3470399980626e-07	2.91807922691402e-06	5.6719
217526_at	NFATC2IP	1.00283	7.6795	5.39189	7.67997488708504e-07	4.90380706683783e-06	5.11617
203971_at	SLC31A1	1.00281	6.95156	6.28455	1.92791283772156e-08	1.66164276368266e-07	8.72575
214454_at	ADAMTS2	1.00269	5.47324	11.6739	1.39226578072541e-18	9.25778275096527e-17	31.8553
208290_s_at	EIF5	1.00265	8.17872	5.41788	6.91808291312838e-07	4.45105013605189e-06	5.21814
239413_at	CEP152	1.00224	6.17046	6.27117	2.04001771926148e-08	1.75095513783962e-07	8.67021
204252_at	CDK2	1.00156	6.88014	7.75321	3.38327847169107e-11	4.95937940829036e-10	14.9847
1555784_s_at	IRAK1	1.00136	5.68133	10.1177	1.06725914684429e-15	3.75706154736924e-14	25.2599
229714_at	HS6ST3	-1.00021	5.07614	-7.33666	2.09114098003082e-10	2.6134831866953e-09	13.1842
229018_at	METTL25	-1.00098	7.82208	-8.0767	8.17447061605856e-12	1.3347110128466e-10	16.3903
239148_at	MARVELD3	-1.00106	5.78617	-5.75228	1.77459673780199e-07	1.28468483685234e-06	6.5482
203450_at	CBY1	-1.0022	8.51316	-10.2666	5.60000741312503e-16	2.09267969330472e-14	25.9002
222403_at	MTCH2	-1.00236	8.66931	-6.54613	6.34933568906498e-09	5.9886504935715e-08	9.81817
208248_x_at	APLP2	-1.00288	11.4104	-6.70757	3.18197318358953e-09	3.16533892242743e-08	10.4985
202596_at	ENSA	-1.00446	10.7571	-10.3012	4.82310290000946e-16	1.82214444693587e-14	26.0485
232910_at	BBIP1	-1.0049	5.45003	-8.28022	3.33964778374502e-12	5.87575951999077e-11	17.2768
221702_s_at	TM2D3	-1.00497	10.1917	-7.5172	9.5086284254022e-11	1.28020799990262e-09	13.9629
231914_at	NUDT14	-1.00578	7.07591	-7.15597	4.58973000500529e-10	5.34471858704691e-09	12.4079
1556474_a_at	FLJ38379	-1.00601	4.22781	-6.3373	1.54251257064329e-08	1.35746979990023e-07	8.94498
223162_s_at	KIAA1147	-1.00629	8.80513	-9.67075	7.45827292302804e-15	2.23818651025143e-13	23.33
235369_at	C14orf28	-1.00709	6.68229	-7.07031	6.65547120034379e-10	7.52531139857054e-09	12.0412
204482_at	CLDN5	-1.0072	7.64304	-5.65078	2.69026878953446e-07	1.88127466767564e-06	6.14104
211938_at	EIF4B	-1.0077	11.3208	-6.95421	1.10000703268024e-09	1.19407440590077e-08	11.5455
218306_s_at	HERC1	-1.00784	9.28523	-9.41141	2.31720904696257e-14	6.30748274068723e-13	22.205
203080_s_at	BAZ2B	-1.00804	8.83965	-7.36284	1.86558195782316e-10	2.35510473202054e-09	13.297
235252_at	KSR1	-1.00834	8.17911	-7.04673	7.37135423751406e-10	8.27134050352359e-09	11.9404
227977_at	ZADH2	-1.00957	7.26502	-9.45763	1.89283798078767e-14	5.25982225711072e-13	22.4057
1555404_a_at	DUOXA1	-1.00977	7.04905	-9.87391	3.07691287770519e-15	1.00043278314237e-13	24.2088
229522_at	SDR42E1	-1.00983	6.06249	-8.2646	3.57722363160231e-12	6.25113395767051e-11	17.2087
213082_s_at	SLC35D2	-1.01019	7.48456	-6.92487	1.24862183219141e-09	1.34234161199375e-08	11.4205
1557966_x_at	MTERFD2	-1.01063	7.87809	-7.88466	1.90049610679238e-11	2.90333650528219e-10	15.5553
226324_s_at	IFT172	-1.01072	7.25497	-5.80713	1.41582306801832e-07	1.04176019151248e-06	6.76937
222629_at	REV1	-1.01081	6.82287	-7.55452	8.07680938131365e-11	1.10318578287866e-09	14.1243
227982_at	SEPSECS	-1.01153	6.59696	-7.48904	1.07538161123767e-10	1.43336774928461e-09	13.8413
231836_at	HKR1	-1.01161	7.52767	-8.90151	2.17074430225543e-13	4.79083615569392e-12	19.9857
226148_at	ZBTB44	-1.01164	9.01729	-9.14083	7.5870904986123e-14	1.85161777753663e-12	21.0283
226117_at	TIFA	-1.01243	9.11296	-6.80278	2.11351269306364e-09	2.17747703679333e-08	10.9016
227031_at	SNX13	-1.01338	8.9864	-7.1419	4.87881574120324e-10	5.64474470163927e-09	12.3477
202172_at	VEZF1	-1.01341	9.59393	-9.27332	4.24304473090963e-14	1.08892508435955e-12	21.6048
221274_s_at	LMAN2L	-1.01344	9.01865	-6.61887	4.65307389653578e-09	4.4892378600386e-08	10.1242
227440_at	ANKS1B	-1.01348	5.12319	-6.45043	9.54496303067238e-09	8.69682609059035e-08	9.41701
223622_s_at	HYI	-1.01383	7.13378	-9.23714	4.97253939392308e-14	1.25584751800163e-12	21.4474
225603_s_at	TRIQK	-1.0141	7.88428	-5.57516	3.66165972672838e-07	2.49877565849934e-06	5.83959
203795_s_at	BCL7A	-1.01416	6.31344	-6.26741	2.07265262023931e-08	1.77674994078351e-07	8.65461
229498_at	MBNL3	-1.01472	7.99691	-6.74992	2.65296928498921e-09	2.6771520206515e-08	10.6776
206179_s_at	TPPP	-1.0148	5.63017	-6.24549	2.27338851612428e-08	1.93317611195057e-07	8.56377
1557965_at	MTERFD2	-1.01514	8.13312	-7.00475	8.84068009742568e-10	9.76613705893522e-09	11.761
225243_s_at	SLMAP	-1.01537	8.99124	-7.18819	3.99022216870532e-10	4.69157870194615e-09	12.5461
205138_s_at	UST	-1.01591	5.8012	-7.91651	1.65246112005321e-11	2.54989077094011e-10	15.6937
201036_s_at	HADH	-1.01606	9.47314	-7.90336	1.75069271270174e-11	2.6874109362674e-10	15.6365
219160_s_at	PAPOLG	-1.01608	4.86061	-7.71221	4.04944084787899e-11	5.83438802970925e-10	14.8069
1553030_a_at	SUOX	-1.0166	5.90875	-7.80005	2.75503447858539e-11	4.08644914576222e-10	15.1879
228775_at	EMC3	-1.01692	8.17909	-9.97304	1.99939510030577e-15	6.75069680105691e-14	24.6367
1555869_a_at	LOC100507477	-1.01724	4.46436	-7.12627	5.22132336268777e-10	6.00903304390931e-09	12.2807
218373_at	AKTIP	-1.01767	8.52682	-6.90967	1.33336163366168e-09	1.42638606059046e-08	11.3558
205148_s_at	CLCN4	-1.0179	5.71762	-5.38798	7.80149008893282e-07	4.9752421659043e-06	5.10086
234290_x_at	MYH14	-1.01802	7.54187	-8.09783	7.44913430935081e-12	1.22256400252791e-10	16.4823
238061_at	LGI3	-1.01818	6.68695	-7.56963	7.56052979003392e-11	1.03719919142814e-09	14.1896
221704_s_at	VPS37B	-1.01825	8.12564	-5.36344	8.60872568079105e-07	5.44964141555887e-06	5.00479
209255_at	KLHDC10	-1.01853	8.38279	-5.81458	1.37299813314307e-07	1.01205305090819e-06	6.79946
230641_at	LOC100505938	-1.01855	5.53171	-6.27378	2.0176053274217e-08	1.73388089043131e-07	8.68106
225959_s_at	ZNRF1	-1.01869	8.57749	-7.27109	2.78233027393985e-10	3.39311175433545e-09	12.9021
212408_at	TOR1AIP1	-1.01911	10.3423	-9.55805	1.22010713452949e-14	3.52814313068111e-13	22.8415
229167_at	PURA	-1.0194	7.18583	-6.42259	1.07437292353068e-08	9.70767639635718e-08	9.30064
203152_at	MRPL40	-1.01948	9.53965	-6.53089	6.77572033555785e-09	6.3603050651555e-08	9.7542
226377_at	NFIC	-1.01991	9.69643	-7.3299	2.15360986761203e-10	2.68262480432288e-09	13.1551
212745_s_at	BBS4	-1.02114	6.97487	-5.63027	2.92526365533804e-07	2.03218223620245e-06	6.05913
219051_x_at	METRN	-1.02151	6.7819	-6.58055	5.48150449120805e-09	5.22984669490421e-08	9.96285
203762_s_at	DYNC2LI1	-1.02241	7.44138	-5.71136	2.09930953283619e-07	1.49614754123929e-06	6.38372
218200_s_at	NDUFB2	-1.02243	11.7288	-5.55253	4.01434440775381e-07	2.71923103066565e-06	5.74971
213322_at	OARD1	-1.02302	8.75552	-8.45068	1.57738156186516e-12	2.9446119726084e-11	18.0198
203945_at	ARG2	-1.02312	7.50172	-5.83569	1.25835048056108e-07	9.34383499259281e-07	6.88487
1562953_s_at	WDFY3-AS2	-1.02349	5.76308	-5.9188	8.91961503312871e-08	6.81691030099915e-07	7.22213
224675_at	MESDC2	-1.02364	11.1893	-11.4297	3.88766628372199e-18	2.34697958850486e-16	30.8356
214733_s_at	YIPF1	-1.02388	9.03844	-7.05377	7.14999740820006e-10	8.04701125584096e-09	11.9705
225745_at	LRP6	-1.02395	8.78885	-7.66257	5.03335617162758e-11	7.09844181676973e-10	14.5918
219849_at	ZNF671	-1.02401	6.72176	-9.53664	1.33978779748339e-14	3.83394716018585e-13	22.7486
236527_at	ATP6V0E1	-1.02401	6.42383	-7.55743	7.97468395195712e-11	1.09075397293198e-09	14.1368
226990_at	CAPRIN1	-1.02415	8.26358	-5.40046	7.42014520180746e-07	4.74906745045476e-06	5.14976
206142_at	ZNF135	-1.02433	5.13269	-7.69301	4.40504219476191e-11	6.29402793592747e-10	14.7237
237344_at	LOC100505474	-1.02501	5.54446	-7.37187	1.79349692953747e-10	2.27244150694663e-09	13.3359
202364_at	MXI1	-1.02507	10.3356	-7.444	1.30921685015378e-10	1.70795908912038e-09	13.6469
224821_at	ABHD14B	-1.0254	8.45859	-8.79089	3.53055689481341e-13	7.4647867822596e-12	19.5035
228480_at	VAPA	-1.02545	6.44802	-5.52725	4.44785154123966e-07	2.98109290200307e-06	5.6495
210980_s_at	ASAH1	-1.02551	11.7414	-8.94564	1.78797670963937e-13	4.02567733212315e-12	20.1781
223259_at	ORMDL3	-1.02582	9.15147	-7.17213	4.27862548983921e-10	5.00785947709553e-09	12.4772
214909_s_at	DDAH2	-1.02585	8.27751	-7.51085	9.77620809943257e-11	1.31280962943047e-09	13.9355
209668_x_at	CES2	-1.02608	8.08283	-6.52379	6.98402360873719e-09	6.53948496316519e-08	9.7244
228730_s_at	SCRN2	-1.02616	8.26163	-5.68146	2.37302076951662e-07	1.67588757714468e-06	6.26379
209394_at	ASMTL	-1.02666	8.32071	-5.56755	3.77663681754832e-07	2.57115321788383e-06	5.80937
202993_at	ILVBL	-1.02666	8.13015	-5.43284	6.51391292946286e-07	4.21135128536574e-06	5.2769
208990_s_at	HNRNPH3	-1.02675	10.6107	-8.81533	3.1707031680484e-13	6.78734297139567e-12	19.6101
225548_at	SHROOM3	-1.02788	6.31831	-5.50704	4.82735849437919e-07	3.20785507416157e-06	5.56951
226956_at	MTMR3	-1.02855	7.21399	-11.5659	2.19145069471118e-18	1.39414990658284e-16	31.4049
211715_s_at	BDH1	-1.02859	7.26969	-6.45535	9.34705748880892e-09	8.53722727019214e-08	9.43763
1569713_at	SEC24B-AS1	-1.02863	5.40485	-10.4871	2.16273038110428e-16	8.8421411511821e-15	26.8449
212622_at	TMEM41B	-1.02883	9.62844	-6.00435	6.24909844802303e-08	4.91793448092653e-07	7.57105
201582_at	SEC23B	-1.02948	7.97622	-7.68411	4.58014728088109e-11	6.50595189781297e-10	14.6851
230277_at	LOC100289187	-1.02966	6.01506	-9.29531	3.8532635328004e-14	9.9694743771884e-13	21.7004
1558541_at	KIAA1456	-1.02976	4.93431	-7.39747	1.60402537397814e-10	2.05634957366281e-09	13.4462
224709_s_at	CDC42SE2	-1.02978	10.6821	-8.8797	2.38911593027564e-13	5.22807440958517e-12	19.8907
226685_at	SNTB2	-1.03016	9.58175	-7.08802	6.16350749523905e-10	7.0074260738135e-09	12.117
203965_at	USP20	-1.03078	7.56905	-9.89931	2.75504241597197e-15	9.09384224482258e-14	24.3185
218511_s_at	PNPO	-1.03081	8.65159	-5.80937	1.40283287083321e-07	1.03330677373021e-06	6.7784
227181_at	LNP1	-1.03082	7.52617	-6.10683	4.07188929857768e-08	3.30529830560582e-07	7.99137
223507_at	CLPX	-1.03129	8.05602	-6.63597	4.32475410264045e-09	4.20985552004555e-08	10.1962
224477_s_at	NUDT16L1	-1.0317	7.62333	-9.00624	1.37001863284101e-13	3.16576269758836e-12	20.4421
203188_at	B3GNT1	-1.03173	9.2609	-6.7903	2.23015601770494e-09	2.28510750469206e-08	10.8487
209917_s_at	TP53TG1	-1.03214	6.70329	-5.73764	1.8846489809336e-07	1.35485394097652e-06	6.4893
207132_x_at	PFDN5	-1.03218	11.7773	-6.10994	4.01926513827716e-08	3.26900759020837e-07	8.00414
226647_at	TMEM25	-1.03243	6.63166	-5.72263	2.00452642652914e-07	1.4337936901207e-06	6.42894
235269_at	FAM83F	-1.03288	5.7796	-8.2734	3.44146406478062e-12	6.03432592895907e-11	17.247
201990_s_at	CREBL2	-1.03292	8.91854	-7.33345	2.120598390132e-10	2.64629402610216e-09	13.1704
202387_at	BAG1	-1.0332	8.91288	-12.3841	7.29927380874309e-20	6.34545080809323e-18	34.7826
212496_s_at	KDM4B	-1.03335	9.41472	-8.06229	8.70911106196352e-12	1.41362155299394e-10	16.3276
224945_at	BTBD7	-1.03358	8.99965	-7.73649	3.64060004981819e-11	5.2896304664723e-10	14.9122
218328_at	COQ4	-1.03359	8.14993	-8.19237	4.91530505921839e-12	8.3388534022311e-11	16.894
213878_at	PYROXD1	-1.03402	8.91698	-6.7724	2.40858735885401e-09	2.45090679667715e-08	10.7728
221204_s_at	CRTAC1	-1.03414	6.00736	-7.23119	3.30980441791414e-10	3.96256819236051e-09	12.7307
223703_at	C10orf11	-1.03506	7.88628	-8.53996	1.06489654015208e-12	2.04905744792637e-11	18.4092
228476_at	KIAA1407	-1.03583	6.75461	-6.38119	1.28073929644074e-08	1.141250922916e-07	9.12783
1552632_a_at	ARSG	-1.03596	5.37373	-6.74675	2.6893556618453e-09	2.70925243854662e-08	10.6642
201335_s_at	ARHGEF12	-1.03615	6.53962	-7.01699	8.38449196843905e-10	9.29951186819108e-09	11.8133
236146_at	SYNCRIP	-1.03633	5.06778	-7.80623	2.68132538406448e-11	3.98990879582611e-10	15.2147
228886_at	LRRC27	-1.03678	6.30237	-9.19829	5.89621090141451e-14	1.47024297555622e-12	21.2784
212509_s_at	MXRA7	-1.03689	12.3246	-10.2133	7.05212405800869e-16	2.57474234064857e-14	25.6713
226375_at	LMTK2	-1.03737	7.28244	-9.46063	1.86814351253196e-14	5.1981974435972e-13	22.4188
227899_at	VIT	-1.038	5.66314	-6.37057	1.33973712357501e-08	1.19022730300738e-07	9.08355
206076_at	LRRC23	-1.03851	6.39307	-7.93169	1.54592342320695e-11	2.39803966620903e-10	15.7596
210788_s_at	DHRS7	-1.03853	10.577	-8.49173	1.31671186768377e-12	2.49408179597549e-11	18.1988
242992_at	ZNF551	-1.03902	5.4261	-8.31375	2.88156818565246e-12	5.13324396419962e-11	17.4229
235062_at	PIH1D2	-1.03943	4.62893	-5.81936	1.34617081120875e-07	9.93519773141069e-07	6.81879
232086_at	PIK3C3	-1.0395	5.03314	-7.9811	1.24427358173138e-11	1.96481028720588e-10	15.9745
219538_at	WDR5B	-1.03954	6.95481	-6.85184	1.71105232000691e-09	1.79736666115608e-08	11.1099
201076_at	NHP2L1	-1.03985	8.88254	-10.5589	1.5876678744228e-16	6.65579386178078e-15	27.1518
208667_s_at	ST13	-1.04034	10.7794	-9.99729	1.79945549570002e-15	6.12066851597538e-14	24.7413
222820_at	TNRC6C	-1.04049	6.80412	-5.59192	3.42023953662022e-07	2.34721540943425e-06	5.90627
227839_at	MBD5	-1.04074	6.17694	-5.95262	7.75059978040862e-08	5.98439634877362e-07	7.35986
235415_at	RPRD2	-1.04076	6.00102	-7.89018	1.85500178055918e-11	2.83908778816272e-10	15.5793
206743_s_at	ASGR1	-1.04108	5.95362	-6.45349	9.42161669382988e-09	8.60018733124197e-08	9.42981
1559412_at	LINC00478	-1.04111	4.64834	-9.37434	2.725543676577e-14	7.28039638995972e-13	22.044
230974_at	DDX19B	-1.04189	6.57003	-7.60025	6.61230997237921e-11	9.15327239991468e-10	14.322
204072_s_at	FRY	-1.04195	7.55616	-5.53378	4.3316847709331e-07	2.91031987058478e-06	5.67536
204735_at	PDE4A	-1.04212	8.0424	-7.03107	7.88877208434585e-10	8.80170401726272e-09	11.8734
1553815_a_at	TCEANC	-1.0422	5.7957	-7.70456	4.18757363656039e-11	6.00616457709232e-10	14.7738
230933_at	DSTN	-1.04221	4.91537	-6.98793	9.50792987575264e-10	1.04588349540304e-08	11.6893
218573_at	MAGEH1	-1.04251	9.37758	-7.04297	7.49242389574067e-10	8.3935067804346e-09	11.9243
204365_s_at	REEP1	-1.04266	6.06393	-5.8648	1.11566177948148e-07	8.37618579275068e-07	7.0028
206985_at	HSD17B3	-1.04273	5.61246	-7.63859	5.59064901954515e-11	7.8255820326806e-10	14.488
228081_at	CCNG2	-1.04306	6.82209	-8.43322	1.70336981063157e-12	3.16264611467668e-11	17.9437
239273_s_at	MMP28	-1.04382	5.73878	-7.94824	1.43749854837948e-11	2.2492848638967e-10	15.8316
202967_at	GSTA4	-1.04402	8.99385	-6.52277	7.01436299934042e-09	6.56491594133645e-08	9.72013
230136_at	LOC400099	-1.0442	6.38127	-6.58018	5.49006686336752e-09	5.23559655863822e-08	9.96131
220482_s_at	SERGEF	-1.04435	6.3289	-7.67053	4.86089979717864e-11	6.86695639154628e-10	14.6263
235459_at	RNF41	-1.04458	6.16035	-8.11071	7.03905580872235e-12	1.16126141234348e-10	16.5384
232611_at	GOLGA2P5	-1.04463	5.36265	-8.15053	5.90838291134553e-12	9.8695329918362e-11	16.7118
208704_x_at	APLP2	-1.04573	11.2696	-7.16374	4.43732376292736e-10	5.18478806289077e-09	12.4413
203122_at	TRAPPC12	-1.04581	8.78372	-7.208	3.6609463888134e-10	4.33902006984132e-09	12.6312
229015_at	LOC286367	-1.04679	5.63389	-5.54795	4.08956244734348e-07	2.76428715236789e-06	5.73157
34858_at	KCTD2	-1.0472	8.13435	-6.8385	1.8122619838437e-09	1.88974076007217e-08	11.0532
212715_s_at	MICAL3	-1.0472	6.62064	-6.82772	1.89840947407483e-09	1.97324369210036e-08	11.0074
203117_s_at	PAN2	-1.04793	7.89453	-8.86083	2.59582735915031e-13	5.6445233881724e-12	19.8084
216054_x_at	MYL4	-1.04829	7.08307	-7.32378	2.21181407992586e-10	2.74601439574199e-09	13.1288
[truncated: 2,297 more rows]
