# Supplementary material for: Genome-wide expression analysis suggests a crucial role of dysregulation of matrix metalloproteinases pathway in undifferentiated thyroid carcinoma
Source: BMC Genomics. 2015 Mar 18;16(1):207. doi: 10.1186/s12864-015-1372-0 (PMC4377021; doi:10.1186/s12864-015-1372-0)
Supplement: Additional file 2 — Figures of the pathways of cell-to-cell signaling as well as cell-death processes, obtained by the DEGs using IPA software. Each figure shows the molecules that were differentially expressed depending on the involved pathway. [file 12864_2015_1372_MOESM2_ESM.zip]

Archive with 27 entries (19 files):
- CellDeathAndSurvival/
- CellDeathAndSurvival/ATC/
- CellDeathAndSurvival/ATC/Cell_Death_25_ATC_NT.pdf
- CellDeathAndSurvival/FTC/
- CellDeathAndSurvival/FTC/Cell_Death_17_FTC_NT.pdf
- CellDeathAndSurvival/FTC/Cell_Death_1_FTC_NT.pdf
- CellDeathAndSurvival/FTC/Cell_Death_22_FTC_NT.pdf
- CellDeathAndSurvival/FTC/Cell_Death_5_FTC_NT.pdf
- CellDeathAndSurvival/PTC/
- CellDeathAndSurvival/PTC/Cell_Death_18_PTC_NT.pdf
- CellDeathAndSurvival/PTC/Cell_Death_24_PTC_NT.pdf
- CellDeathAndSurvival/PTC/Cell_Death_4_PTC_NT.pdf
- CellDeathAndSurvival/PTC/Cell_Death_9_PTC_NT.pdf
- CellToCellSignaling/
- CellToCellSignaling/ATC/
- CellToCellSignaling/ATC/Cell_Cell_signaling_17_ATC_NT.pdf
- CellToCellSignaling/ATC/Cell_Cell_signaling_20_ATC_NT.pdf
- CellToCellSignaling/ATC/Cell_Cell_signaling_22_ATC_NT.pdf
- CellToCellSignaling/ATC/Cell_Cell_signaling_23_ATC_NT.pdf
- CellToCellSignaling/FTC/
- CellToCellSignaling/FTC/Cell_Cell_signaling_16_FTC_NT.pdf
- CellToCellSignaling/FTC/Cell_Cell_signaling_18_FTC_NT.pdf
- CellToCellSignaling/FTC/Cell_Cell_signaling_24_FTC_NT.pdf.pdf
- CellToCellSignaling/PTC/
- CellToCellSignaling/PTC/Cell_Cell_signaling_21_PTC_NT.pdf
- CellToCellSignaling/PTC/Cell_Cell_signaling_22B_PTC_NT.pdf
- CellToCellSignaling/PTC/Cell_Cell_signaling_3_PTC_NT.pdf
