# Supplementary material for: Genome-wide expression analysis suggests a crucial role of dysregulation of matrix metalloproteinases pathway in undifferentiated thyroid carcinoma
Source: BMC Genomics. 2015 Mar 18;16(1):207. doi: 10.1186/s12864-015-1372-0 (PMC4377021; doi:10.1186/s12864-015-1372-0)
Supplement: Additional file 3 — ROC curves for the possible biomarkers obtained with the validation subsets. It is showed the same color pattern than Figure 9, as well as the ROC value of each case. It is important to mention that for all cases the results are according to those obtained by Figure 9. [file 12864_2015_1372_MOESM3_ESM.zip]

Archive with 1 entries (1 files):
- 3064377571420665_add3.eps
