# Supplementary material for: Genome-wide expression analysis suggests a crucial role of dysregulation of matrix metalloproteinases pathway in undifferentiated thyroid carcinoma
Source: BMC Genomics. 2015 Mar 18;16(1):207. doi: 10.1186/s12864-015-1372-0 (PMC4377021; doi:10.1186/s12864-015-1372-0)
Supplement: Additional file 4 — Validation files. A compressed folder that includes two subfolders (named ValidationSet1 and ValidationSet2, respectively). Those folders include the following files:.csv files with the results of the gene expression differential analysis for the three contrasts (ATC vs normal thyroid tissue, FTC vs normal thyroid tissue and PTC vs normal thyroid tissue)..csv files with the normalized expression matrix for the preprocessing of the validation arrays (each array is identified by its GEO accesion key). PDF files of the volcano plots for the differential expression analysis. [file 12864_2015_1372_MOESM4_ESM.zip]

Archive with 44 entries (37 files):
- AdditionalFile4/
- AdditionalFile4/.DS_Store
- __MACOSX/
- __MACOSX/AdditionalFile4/
- __MACOSX/AdditionalFile4/._.DS_Store
- AdditionalFile4/ValidationSet1/
- AdditionalFile4/ValidationSet1/.DS_Store
- __MACOSX/AdditionalFile4/ValidationSet1/
- __MACOSX/AdditionalFile4/ValidationSet1/._.DS_Store
- AdditionalFile4/ValidationSet1/ATC-NT_hgu133plus2.csv
- __MACOSX/AdditionalFile4/ValidationSet1/._ATC-NT_hgu133plus2.csv
- AdditionalFile4/ValidationSet1/FTC-NT_hgu133plus2.csv
- __MACOSX/AdditionalFile4/ValidationSet1/._FTC-NT_hgu133plus2.csv
- AdditionalFile4/ValidationSet1/matrix_hgu133plus2.csv
- __MACOSX/AdditionalFile4/ValidationSet1/._matrix_hgu133plus2.csv
- AdditionalFile4/ValidationSet1/PTC-NT_hgu133plus2.csv
- __MACOSX/AdditionalFile4/ValidationSet1/._PTC-NT_hgu133plus2.csv
- AdditionalFile4/ValidationSet1/volcanoATC-NT.pdf
- __MACOSX/AdditionalFile4/ValidationSet1/._volcanoATC-NT.pdf
- AdditionalFile4/ValidationSet1/volcanoFTC-NT.pdf
- __MACOSX/AdditionalFile4/ValidationSet1/._volcanoFTC-NT.pdf
- AdditionalFile4/ValidationSet1/volcanoPTC-NT.pdf
- __MACOSX/AdditionalFile4/ValidationSet1/._volcanoPTC-NT.pdf
- __MACOSX/AdditionalFile4/._ValidationSet1
- AdditionalFile4/ValidationSet2/
- AdditionalFile4/ValidationSet2/.DS_Store
- __MACOSX/AdditionalFile4/ValidationSet2/
- __MACOSX/AdditionalFile4/ValidationSet2/._.DS_Store
- AdditionalFile4/ValidationSet2/ALLStats-ATC-Normal.csv
- __MACOSX/AdditionalFile4/ValidationSet2/._ALLStats-ATC-Normal.csv
- AdditionalFile4/ValidationSet2/ALLStats-FTC-Normal.csv
- __MACOSX/AdditionalFile4/ValidationSet2/._ALLStats-FTC-Normal.csv
- AdditionalFile4/ValidationSet2/ALLStats-PTC-Normal.csv
- __MACOSX/AdditionalFile4/ValidationSet2/._ALLStats-PTC-Normal.csv
- AdditionalFile4/ValidationSet2/matrizCCLE.csv
- __MACOSX/AdditionalFile4/ValidationSet2/._matrizCCLE.csv
- AdditionalFile4/ValidationSet2/VolcanoPlot-ATC-Normal.pdf
- __MACOSX/AdditionalFile4/ValidationSet2/._VolcanoPlot-ATC-Normal.pdf
- AdditionalFile4/ValidationSet2/VolcanoPlot-FTC-Normal.pdf
- __MACOSX/AdditionalFile4/ValidationSet2/._VolcanoPlot-FTC-Normal.pdf
- AdditionalFile4/ValidationSet2/VolcanoPlot-PTC-Normal.pdf
- __MACOSX/AdditionalFile4/ValidationSet2/._VolcanoPlot-PTC-Normal.pdf
- __MACOSX/AdditionalFile4/._ValidationSet2
- __MACOSX/._AdditionalFile4
