# Supplementary material for: Genome-wide expression analysis suggests a crucial role of dysregulation of matrix metalloproteinases pathway in undifferentiated thyroid carcinoma
Source: BMC Genomics. 2015 Mar 18;16(1):207. doi: 10.1186/s12864-015-1372-0 (PMC4377021; doi:10.1186/s12864-015-1372-0)
Supplement: Additional file 4 — Validation files. A compressed folder that includes two subfolders (named ValidationSet1 and ValidationSet2, respectively). Those folders include the following files:.csv files with the results of the gene expression differential analysis for the three contrasts (ATC vs normal thyroid tissue, FTC vs normal thyroid tissue and PTC vs normal thyroid tissue)..csv files with the normalized expression matrix for the preprocessing of the validation arrays (each array is identified by its GEO accesion key). PDF files of the volcano plots for the differential expression analysis. [file 12864_2015_1372_MOESM4_ESM.zip › AdditionalFile4/ValidationSet1/ATC-NT_hgu133plus2.csv]

	logFC	AveExpr	t	P.Value	adj.P.Val	B
TG	-5.48373324237181	12.7658407912187	-7.93983651809779	4.17602295080977e-12	4.14619421544685e-10	17.2186167612634
C2orf40	-5.12084321422578	9.49768677958259	-8.37166678610676	5.13814017814056e-13	7.67105298447577e-11	19.2605323981185
TPO	-5.05730047918488	10.0209929888196	-7.06876419676935	2.67699744542456e-10	1.27552916105277e-08	13.1686313741674
TCEAL2	-4.62736818373856	7.5136656624602	-7.11814027492798	2.12113779412288e-10	1.06612299851737e-08	13.3949572664094
SLC26A4	-4.52011319384387	8.67530627152862	-7.1704482332919	1.6568546182225e-10	8.74185990321322e-09	13.6352147863643
DIO1	-4.49605664724509	9.01938477780304	-5.41451055356972	4.66296557644905e-07	7.01882533183948e-06	5.9400431893099
SFTA3	-4.47779375850078	9.51827222898318	-7.4720912065471	3.9520400821357e-11	2.68193157762441e-09	15.0298646164382
TSHR	-4.4647159120797	9.09279813234986	-7.60697277476422	2.07293668780089e-11	1.60076777557958e-09	15.6580722285906
PCP4	-4.44598967095801	9.14739053722434	-8.18106659552085	1.29807598752668e-12	1.55730485289287e-10	18.3572227088483
ZBED2	-4.43469342721848	9.60005826430159	-8.61763874678519	1.54797196909779e-13	2.91001596593224e-11	20.4301118503462
C16orf89	-4.38055703773249	10.2593914373063	-8.12434983591851	1.70931469922696e-12	1.97995619327123e-10	18.0890172345461
TFF3	-4.32254008814128	9.0763106192031	-7.62566067660469	1.89528850709203e-11	1.49216952579843e-09	15.7453131539591
IYD	-4.19593917030702	8.11789335220775	-7.53351238765982	2.94676115074437e-11	2.09264841126304e-09	15.3156074472974
PTCSC1	-4.1273656225859	9.93198989348084	-7.18768073850268	1.52719819825908e-10	8.20818124957649e-09	13.714474577216
TMEM158	4.11603305059699	5.28156059774462	11.8955465910785	1.77136465122387e-20	1.19006181818057e-16	35.9996190167566
MMP1	4.09642880607209	4.72934601753674	7.80097358406104	8.16065882176815e-12	7.2777910864043e-10	16.5659560122077
ANLN	4.08878676849364	4.80181123248353	11.208623689338	4.85435303251332e-19	6.54004530733553e-16	32.7797306213978
PKHD1L1	-4.08816889495427	6.91809995266998	-6.78188560618361	1.02557481611023e-09	4.00590318191893e-08	11.8632549896642
UHRF1	4.06808803630317	5.73353087077869	11.7106289787207	4.30307276497774e-20	1.5095397713629e-16	35.1368035821461
DUOX2	-4.05807697718171	8.93673583524404	-7.15997637225621	1.74092010864267e-10	9.09138315765064e-09	13.5870762163199
CLDN8	-4.04966777054828	7.28690815170422	-8.51795064631374	2.51841436959536e-13	4.09343884025761e-11	19.9556412369659
SLC26A4-AS1	-3.90823251594132	7.97736621376161	-5.94546330805767	4.62183874066797e-08	1.00706118722338e-06	8.17130905525821
RRM2	3.90128118411986	6.48637233610589	8.88345480615701	4.21806080212475e-14	9.77184085825566e-12	21.6977503331354
DLGAP5	3.8981167447846	4.6295535032424	10.6775044090407	6.42011828480234e-18	5.62597756653005e-15	30.2658109495484
CEP55	3.88762033230241	4.86920783691983	10.0781391949775	1.20315049838582e-16	5.91451177926003e-14	27.4104464177658
FCGBP	-3.86001403953422	10.5929898603448	-6.85396669678453	7.32938185723409e-10	3.03334068444668e-08	12.1896310411874
PDE8B	-3.84322295569368	8.65760694681523	-7.51392640896625	3.23608217951072e-11	2.24907711475995e-09	15.2244296238987
IPCEF1	-3.82245341083591	8.12815155940105	-8.0859051788406	2.05952888750998e-12	2.28075850152548e-10	17.9073862188302
GPM6A	-3.74969828537248	6.09247866235396	-8.53852356933858	2.27786364702218e-13	3.84353048234403e-11	20.0535110301966
TOP2A	3.72483483563454	5.05837490680402	10.2782140279273	4.5164396264171e-17	2.93641421517537e-14	28.3652809124718
DKK1	3.69290898499315	4.74489461195669	8.3650225711408	5.30709300687063e-13	7.86503379069688e-11	19.2289958290112
TXNL1	-3.68311432864991	8.13107322257337	-9.10720961437748	1.40904179949777e-14	3.72750242223558e-12	22.7668581295723
FOSB	-3.64991984873918	8.97253693947912	-6.74960712835776	1.19165338166414e-09	4.55745235435307e-08	11.7174716439072
BEX1	-3.6402998964144	8.34764808854803	-6.98037271840582	4.05615281431211e-10	1.81670577716579e-08	12.7646382342458
MELK	3.62953085815551	6.12541269274598	10.2566666062366	5.01876514625408e-17	3.06524883402276e-14	28.2625177233855
SELENBP1	-3.61737304926347	9.24346596551222	-9.43327251028924	2.84574220446217e-15	9.55932235515583e-13	24.3265961500259
BUB1B	3.57054556975523	6.09576567025301	11.2908980387554	3.25918707791672e-19	5.47407629628429e-16	33.1674134201627
PBK	3.55292972139305	4.69865164862843	9.25776777075754	6.73308525891334e-15	2.05044399064575e-12	23.4868962252481
ANGPTL1	-3.54968385785552	6.85854188142584	-9.04738908447518	1.88926411556123e-14	4.88005653705392e-12	22.4808961094259
MAL2	-3.52957897824105	9.74229571930413	-8.48404905310427	2.97131915808838e-13	4.7529315580374e-11	19.7944216737636
MMP12	3.50252169958906	4.92763329972639	5.93280476323667	4.88889576009403e-08	1.05447031327448e-06	8.11697977991078
PPP1R14C	-3.48891207733289	9.38093385119901	-7.91992978980067	4.5975800399558e-12	4.49656041269201e-10	17.1249212938967
KCNJ16	-3.47528785081476	8.77345448571932	-7.97043139216032	3.60194394668303e-12	3.72293232027674e-10	17.3627014879029
CTHRC1	3.4669107467395	8.01519660885461	5.71626879864475	1.26810649179315e-07	2.31509840055172e-06	7.19586979211626
NUF2	3.43187839522846	4.2759372677113	10.2687692071268	4.73010760790064e-17	2.97922871366367e-14	28.3202392365879
EPCAM	-3.43051493474293	11.2404753626786	-6.89154449406679	6.14926919156451e-10	2.62026470520048e-08	12.3602219872617
ANXA3	-3.42177954532756	8.76752469865079	-8.52426141780639	2.44204781049709e-13	4.01832118921517e-11	19.9856601650569
GPX3	-3.40825902667264	12.0292079225263	-7.3170785653547	8.2694660688238e-11	5.00513779631062e-09	14.3112865258215
HSD17B6	-3.40003587914993	7.73173641449636	-4.9819308040887	2.84139163258891e-06	3.20637006324828e-05	4.20313488204806
CLIC3	-3.37835429697702	9.22373947614792	-5.90460409778	5.53966763445703e-08	1.16304167888002e-06	7.99613184644062
FAM189A2	-3.35110788706636	8.70365006062224	-8.04556717635752	2.50401357535937e-12	2.7428474788787e-10	17.7169621867624
ID4	-3.33966580211901	8.88202756772974	-8.22879769967268	1.02948995175943e-12	1.28082530726613e-10	18.583156030441
TPX2	3.33492725625773	5.45731316545081	9.76181876726109	5.67498708464539e-16	2.38290343106308e-13	25.8985150017245
CDC20	3.32978743003232	5.95233356378017	11.1775080603766	5.64442352959942e-19	7.11020976494227e-16	32.6329800108771
SORD	-3.27944972698346	9.79859903837246	-8.67031899431915	1.19666446049151e-13	2.36458550992219e-11	20.6810706087531
PMAIP1	3.26310330579874	6.01503519041914	7.82515608374767	7.26309331800709e-12	6.50611759219702e-10	16.6794549046995
DIO2	-3.26305968309551	9.26602570730509	-8.24501640598899	9.51467485720033e-13	1.21511284635493e-10	18.6599706894475
MUM1L1	-3.24716489537892	6.82249362583826	-6.52601467589522	3.34915808291797e-09	1.07487708855433e-07	10.7142742489601
SDPR	-3.23872002603917	7.29550700745598	-8.70286895486483	1.02063154425608e-13	2.05708287744812e-11	20.8362039474401
CD24	-3.23563537942915	11.2597855194964	-7.61837316828509	1.96268792008791e-11	1.52146057805276e-09	15.7112871306098
COL11A1	3.23442982681439	4.91636273642625	5.07007567848813	1.97810572258764e-06	2.3675012374557e-05	4.55054284856109
MME	3.23291965304372	5.27864790845922	9.43629913786853	2.80378441894223e-15	9.55932235515583e-13	24.3410786261944
TNFAIP6	3.23170147491572	5.50924422598963	7.69369936143067	1.36724159256286e-11	1.13402281062159e-09	16.0633349576827
FOS	-3.21230926829668	10.4843557699427	-7.10416275123808	2.26569683694781e-10	1.12753382095514e-08	13.3308418746925
BEX5	-3.2114351547773	9.17216826495623	-7.10903948928093	2.2141830443981e-10	1.10736623473557e-08	13.3532075120412
CENPK	3.20942415390994	5.03655950836487	9.20078712423459	8.90454252108728e-15	2.52776133116217e-12	23.2143431622921
MPPED2	-3.15616515667858	6.78389252590814	-7.0260150983685	3.27345295279553e-10	1.49946464235441e-08	12.97305634545
AFAP1L2	-3.15448968034739	7.69261647847623	-11.0574132763805	1.01074227792954e-18	1.19832415362764e-15	32.0659228759258
PROM1	-3.15271742707487	4.9232509657208	-7.7361906998482	1.1146610206479e-11	9.4793218865647e-10	16.2622511286272
LRP1B	-3.15009889374911	4.96140020243491	-7.19020210190491	1.50909174744537e-10	8.15435500529799e-09	13.7260758758654
SHCBP1	3.14626879436606	4.71724194580448	11.8040873743725	2.74665579002771e-20	1.38397118620021e-16	35.5732634758462
SERPINE1	3.1456329089295	6.5565131669714	6.98080499286786	4.04793275096153e-10	1.81670577716579e-08	12.766610204909
LOC646736	-3.12592509869726	5.8558689625231	-6.35678123074882	7.26473105391755e-09	2.07394694605819e-07	9.96322847031495
HLF	-3.12525371679658	6.93797753023418	-7.41066294832347	5.29758143320094e-11	3.44428238019887e-09	14.7446555300178
KIF20A	3.09279207257723	5.00709213163757	10.2305351055054	5.70362054979719e-17	3.38107271121066e-14	28.137868414601
MUC15	-3.09264153625546	8.67986036891128	-5.65103170908452	1.68488984571056e-07	2.96325958466809e-06	6.92153258458956
VCAN	3.08338709871793	6.54997169043375	5.90665691887137	5.4895478618582e-08	1.15372092967416e-06	8.00492003331593
TRIP13	3.0751468786057	5.50154333277587	10.0702325947537	1.25068069723791e-16	6.00177844115004e-14	27.3726856739661
LIPG	-3.06864603981423	9.68572839705276	-6.07488897268279	2.5953093108506e-08	6.1539363717875e-07	8.72970364764748
LOC100128727	-3.06669334850745	5.95813494646008	-6.01761017898305	3.35251883035018e-08	7.68714641930692e-07	8.48193288909004
BCAT1	3.03029847933686	6.27284211270823	8.65837702481267	1.26858454773139e-13	2.46514825579683e-11	20.6241685317924
KIF15	3.02074335394591	4.57554093534142	11.5853506187165	7.86357008548281e-20	1.98112818841133e-16	34.5505334966727
MAOA	-2.99944251201253	8.85737840766802	-7.08182240396341	2.51729778141964e-10	1.21961867270464e-08	13.2284418222839
COL5A1	2.99871562240902	6.56104071106406	7.04158084752793	3.04238526450285e-10	1.40640539004713e-08	13.0442280647201
KIF18B	2.99575351354358	5.08735623996726	12.6366860092929	5.20889510535552e-22	1.04985280848441e-17	39.424347581465
IGFBPL1	-2.98388255476141	6.65478783370537	-6.89348296206458	6.09378470094162e-10	2.60212353066691e-08	12.3690300680074
LOX	2.97918919170375	5.04964316796312	7.29116611568862	9.35240353508006e-11	5.55627202626486e-09	14.1915439882099
C1orf132	-2.97498823588368	7.76964601645371	-7.7044335169488	1.29851306270346e-11	1.08595563397462e-09	16.1135633239584
PRTG	-2.9697619046627	7.31208104120864	-7.49698117287927	3.50906422102439e-11	2.41440459899917e-09	15.1455903688986
PLEKHH1	-2.96886000594298	8.50557281877308	-7.5413130538446	2.83882565965423e-11	2.02895500604011e-09	15.3519370352208
TTK	2.95266497124008	4.71109181527742	8.52340598353236	2.45226249701546e-13	4.01832118921517e-11	19.9815909115773
NCAPG	2.95011705274746	4.66255836443866	10.6912831646211	6.00291962915105e-18	5.49949296025179e-15	30.3312508267751
CDKN3	2.94247302723152	4.92102693272703	9.53329359345586	1.74182974064601e-15	6.26903186120004e-13	24.8052028601856
KIF4A	2.9380201263787	5.11590836045374	10.1025572655815	1.06747837552146e-16	5.51667350221409e-14	27.5270513870571
CKS2	2.93421721204776	8.03587901650695	8.7701982556311	7.34277832470885e-14	1.55782839088955e-11	21.157257121106
CA4	-2.9306821216119	6.51262799854982	-9.04486354897656	1.91279814650092e-14	4.88005653705392e-12	22.468825148482
HHEX	-2.92948901683095	8.99408442500233	-7.42408214452739	4.96933877770113e-11	3.25916453749511e-09	14.8069108497028
ABAT	-2.92415320777474	9.33518196713852	-5.64780575739658	1.70867023710501e-07	2.99984744153759e-06	6.90800619670275
NUSAP1	2.92373099240297	5.92466419783103	8.27815582549421	8.09893399020728e-13	1.07941334778518e-10	18.8169922001594
CWH43	-2.9026548771367	5.59980581832499	-7.35664520515157	6.85142500528711e-11	4.26037669181468e-09	14.4943391381642
CDH1	-2.89160601154492	8.97908070663914	-7.88618797161052	5.41105222192914e-12	5.12017640999915e-10	16.9662074304579
FREM2	-2.88818871359511	7.07244792213572	-5.91980510644956	5.17895460922868e-08	1.09760073763411e-06	8.06124040591455
TCERG1L	-2.8841422095561	7.57979050627613	-4.61714665677635	1.22682106684899e-05	0.000110042628403833	2.80401960532281
ACADL	-2.87269948669097	7.00752610313636	-6.88718984661667	6.27574367863433e-10	2.66742213865251e-08	12.3404380531715
CLDN3	-2.87075418789418	8.38578615193995	-6.92002681381862	5.38211172575899e-10	2.33282713618651e-08	12.4897197057459
GJB2	2.8646088580809	5.29755861735295	6.33901794117127	7.87656033004902e-09	2.22030871961032e-07	9.8848355211238
DPP6	-2.84054283441905	6.20105581113757	-7.49366824062285	3.56505009192456e-11	2.44399947628366e-09	15.130181595086
FAM83D	2.82411289357718	5.20005456960903	8.26561829764796	8.6080010468678e-13	1.1265861110365e-10	18.7575762545029
UBE2C	2.82281931611813	6.12494754481813	8.43465259481279	3.78043397428891e-13	5.90656176370489e-11	19.5596495541539
NAP1L2	-2.82126158003792	7.05389957908402	-7.62001814248375	1.9472688842522e-11	1.51841252663114e-09	15.7189670292683
ADIRF	-2.81898975513494	7.73151162753356	-7.60603913863587	2.08223370738527e-11	1.60180993787595e-09	15.6537149797673
BEX2	-2.8121203667329	10.7357167843483	-6.83524600302792	7.9984287692545e-10	3.26994587919522e-08	12.1047573192116
NPY1R	-2.811157669751	5.82971570692671	-7.10570081095261	2.24932299657861e-10	1.12215606425846e-08	13.3378952265637
GREM1	2.80599467053659	4.95133416967698	5.10538989056613	1.70939964638304e-06	2.09440424758968e-05	4.69069530090453
MGAT4C	-2.80436231506583	6.10200506893136	-6.09806975993424	2.33924917804826e-08	5.65318551361663e-07	8.83026268107598
SALL1	-2.80383301987534	7.21340482566078	-5.09174241786253	1.80872976124347e-06	2.19343852815055e-05	4.63646737216724
LRP2	-2.80147424184745	7.44810729607786	-6.00005325131998	3.62549102285786e-08	8.21954685778405e-07	8.40619107928144
DEPDC1	2.78316776890428	4.20638292076565	11.487238910351	1.26198555542991e-19	2.82614654107665e-16	34.0904612564371
TNFRSF11B	-2.77444388920305	7.12524603909659	-5.42015273293835	4.55216011643429e-07	6.88287975594396e-06	5.96320795441628
TGFBI	2.77262979435667	9.21186669269476	6.82991624657607	8.19973300821542e-10	3.33196812057625e-08	12.0806076646854
HGD	-2.75633528366079	6.49973842257649	-6.97261078979222	4.20660070438049e-10	1.87161230014986e-08	12.7292358536864
TMEM139	-2.75462333521996	5.52746839133719	-7.83795225935019	6.82862222765806e-12	6.19958923416434e-10	16.739540824592
COL23A1	-2.74937346108247	7.22879937746585	-6.59814892145571	2.40263615347393e-09	8.04404180619054e-08	11.0366144081102
PXDN	2.74309138853943	7.46604084955304	8.42340085981795	3.99352560479024e-13	6.19150065881132e-11	19.5061951091152
NDC80	2.73516489228344	5.54981310648271	7.91344124351316	4.74393858718795e-12	4.59683087619102e-10	17.0943908517203
SLC7A5	2.73193682395151	6.39377995219394	6.11046850156126	2.21268537246855e-08	5.39911303657429e-07	8.88411561167815
ADAM12	2.72319522571151	4.71009234688315	7.68436060491351	1.42997150060271e-11	1.17158843880681e-09	16.0196482243639
TDRD9	-2.72104322359989	6.8122084788664	-5.1673558486776	1.32145521793888e-06	1.69211752970509e-05	4.93793221615557
EMCN	-2.70533460467301	7.29262970168493	-8.09550732991817	1.96587481983766e-12	2.20123372187933e-10	17.9527383283324
FOXM1	2.70526417544324	5.22383400042155	10.3104188729871	3.85794204787789e-17	2.59189406583263e-14	28.5188368998577
ALDH1A1	-2.69437443838006	9.37649615094703	-6.02390908080451	3.25960510524805e-08	7.49969644934639e-07	8.50913030147885
RERGL	-2.69412710313771	4.855664846333	-7.77369433581901	9.30623333531919e-12	8.05009153962911e-10	16.4380070008824
GINS1	2.69375189337024	6.12177922465557	7.75048984770131	1.04057021482407e-11	8.92455007650172e-10	16.3292416103146
MARC1	-2.6909649100868	8.84406938561451	-8.82597056320549	5.5889972822483e-14	1.23787077168917e-11	21.4233542353519
ADH1B	-2.6899439435166	4.81202327301135	-7.29978613741451	8.97737021072513e-11	5.38508620824896e-09	14.2313650548065
PRC1	2.6849419486133	6.39245232239503	8.56989946360298	1.95439855642722e-13	3.48592061104342e-11	20.2028219634355
LMNB1	2.68409422349721	5.25738438648007	10.9270523727639	1.90431252331399e-18	2.13230105041074e-15	31.4492658112995
GPRASP1	-2.68029036366644	8.20743720602525	-8.2856173922947	7.81032985478266e-13	1.070865294035e-10	18.8523589172183
KIF11	2.64905489593164	5.18976951622619	8.10532135364753	1.8745372477858e-12	2.13453662311429e-10	17.9991001741927
CHRDL1	-2.64411039622941	7.17196007394792	-4.86678852995376	4.53757255766395e-06	4.78069915837517e-05	3.75465019685177
DPT	-2.64375114892588	6.29512771150541	-6.30424804436179	9.22512709803445e-09	2.54701968028609e-07	9.73163862558567
LGALS1	2.63989789072824	10.1083661898996	7.07950806643003	2.54489600718236e-10	1.23003307013814e-08	13.2178391143172
USP54	-2.62531146802606	9.17351043648927	-9.47025208631812	2.37343030811072e-15	8.39236629122307e-13	24.5035454158347
FABP4	-2.62432601604028	6.51159046604652	-6.93376479417122	5.04678671639878e-10	2.19693274879087e-08	12.5522407875974
HS3ST3A1	2.6179832471919	4.10478892556588	8.5110508712753	2.60463675938805e-13	4.19971631083729e-11	19.9228233776329
PTX3	2.61251909161644	5.34572078132459	6.17251103311206	1.67400907051423e-08	4.25468509662224e-07	9.15428199464794
PLAUR	2.61093486309149	6.50215224192147	7.53135015601966	2.97739475733349e-11	2.10559267838795e-09	15.3055389648069
ARNTL2	2.60985640455649	5.1415238166866	7.83514127356247	6.92179151057569e-12	6.25599586976022e-10	16.7263398722086
CLU	-2.60461877515579	9.44334319585721	-6.32694447056711	8.321182812773e-09	2.33584177703955e-07	9.83160194453764
COL1A2	2.60419409999184	9.72448164310763	5.21707041684555	1.07369458601666e-06	1.42652039427593e-05	5.13747557474909
MMP9	2.59701973172388	7.24366237762421	4.77303218682279	6.61444206891437e-06	6.53820892098917e-05	3.39406487169005
MYO5C	-2.59315627291282	9.2066340683023	-9.10504853415532	1.42405202933337e-14	3.72750242223558e-12	22.7565259922717
C1QC	2.59208824869179	7.41017475282739	5.75038922738816	1.09235076026466e-07	2.04803065796597e-06	7.33995263302193
CDK1	2.58865613771367	5.85287696126434	7.95545463250424	3.87241533964551e-12	3.96185437413986e-10	17.2921568713721
OTOS	-2.58032342402313	6.76333595556057	-5.33295240291595	6.59275615476651e-07	9.47091947963784e-06	5.60660345869949
KIF14	2.57629882498725	4.23401232145624	9.63853240265539	1.0391992161008e-15	4.02789619240608e-13	25.3087447751829
SELE	-2.57602295891577	6.0300702992327	-4.67402252991764	9.8052941295509e-06	9.08206356530783e-05	3.01790187764285
HMMR	2.57408841557145	4.97436875887937	9.03226568049644	2.03463689857505e-14	5.12601333634752e-12	22.4086153136252
TSPAN8	-2.56802592663846	5.58203076897808	-5.47149451103588	3.65546292476775e-07	5.74694658726162e-06	6.17456906477591
CCNA2	2.56802187550733	5.30906885420318	9.77943190312085	5.20517628693016e-16	2.23213463963994e-13	25.9827553688398
ENPP5	-2.56317448673613	7.59331510374195	-5.93416803188409	4.85942020705491e-08	1.05269659324675e-06	8.12282831523475
ADM	2.55919560596878	9.0555068107346	7.26760350158611	1.04588012169403e-10	6.00561648226302e-09	14.0827579140311
CITED2	-2.55829606043472	8.49836349880242	-6.53769502665645	3.17405323720516e-09	1.02685462272665e-07	10.7663819515876
MTCL1	2.54714035971416	5.28422210843885	9.43480284373042	2.82444949244422e-15	9.55932235515583e-13	24.3339188245061
KIT	-2.54002348390083	8.39515659373456	-5.03830017384636	2.2548141879551e-06	2.64373356359715e-05	4.42490475426724
MARVELD2	-2.53912547391152	8.20165024237764	-7.06403766134088	2.73724580380548e-10	1.29809856883999e-08	13.1469904396074
C1QA	2.53706339373382	7.60017737558678	5.61111562464121	2.00344335470463e-07	3.43070525183278e-06	6.75443010754035
CRYAB	-2.53223935357416	8.9584422981866	-5.62089803293692	1.9202951612934e-07	3.31082540426591e-06	6.79532905537847
AURKA	2.5291362248416	5.74721716464231	8.72851350078102	9.00347534255586e-14	1.87077366524962e-11	20.958462539345
MYO5B	-2.5283888290595	7.83143998642141	-7.78689558548224	8.73315218717566e-12	7.61976979794482e-10	16.4999141211593
HAS2	2.5171461133495	4.71240437095607	6.2944129196581	9.64632877569159e-09	2.6273210334333e-07	9.68836536108858
NR3C2	-2.51629853646475	7.99410302366189	-6.12097815752921	2.11070999238927e-08	5.18165163174249e-07	8.92979966193776
MFAP2	2.51608806238225	6.84298177975703	6.12352518102998	2.08670227590461e-08	5.12896150864115e-07	8.9408762119246
PPAP2B	-2.50965204428872	11.3099810763662	-7.27302489580908	1.01932516952851e-10	5.92060483914901e-09	14.1077795918314
ZBTB16	-2.50583414260712	7.28993232641378	-6.65231657360033	1.87079749912992e-09	6.60348924605317e-08	11.2794994046713
POPDC3	2.5055228739464	4.68093583955934	5.50185006262863	3.20934553130722e-07	5.15824235913054e-06	6.30001353582512
ESRRG	-2.50381759403348	6.09486002765879	-7.60383814419053	2.1043153007909e-11	1.61264163070116e-09	15.6434434864734
RSPH1	-2.50375317470718	7.20121729858607	-7.88036110531257	5.56537690239619e-12	5.19306349387941e-10	16.938812048269
CCR1	2.49726576359007	5.7076014589086	7.54146582793871	2.83675148717501e-11	2.02895500604011e-09	15.3526486285021
COL5A2	2.49276402172538	7.56936315255427	5.51813061334497	2.99254712547229e-07	4.85235617971794e-06	6.36743774016026
GPRC5A	-2.49174727706364	9.21427672505376	-7.06319271877092	2.74815696555407e-10	1.30021370048691e-08	13.143122231322
RGN	-2.48175995356763	7.69487420648017	-7.0137644082249	3.46747655691476e-10	1.58115362001396e-08	12.9170753681928
SCARA5	-2.47744998127702	5.47985764417973	-8.24070166748993	9.71629578456978e-13	1.23160518480634e-10	18.6395331848902
PAX8	-2.47539009295251	8.00912022314836	-7.02945050427442	3.22100360669814e-10	1.4788001752392e-08	12.9887601010511
ADORA2B	2.47140702955263	4.81104649524309	8.43887696632978	3.70339161074242e-13	5.83139514957137e-11	19.5797208217596
PRSS16	-2.46379245489404	7.46323382242094	-6.94834853760202	4.71345972143001e-10	2.07876981806175e-08	12.6186531985024
LINC01296	2.45906016294835	5.73826650219902	8.38121410796981	4.90471218797605e-13	7.48285555718039e-11	19.3058541124817
LRRN3	-2.45169290915593	7.25016862232323	-4.69920963223914	8.87469854492383e-06	8.35058586241549e-05	3.11313573082859
CRNDE	2.45158326808722	6.68897235404148	8.5567029931197	2.08445100796993e-13	3.66644485232633e-11	20.1400157692129
NFIA	-2.4478489383234	8.56052326325336	-10.7843780912761	3.81346179686875e-18	4.04528013241525e-15	30.7731054482176
FCER1G	2.43365712615593	6.22425191736207	5.85285445888835	6.96305326741005e-08	1.40077608188506e-06	7.77504828331919
DTL	2.43202402380917	5.31271721562736	6.98551358930224	3.95945753984597e-10	1.78302906021801e-08	12.788092525182
MAD2L1	2.42609938421609	5.6533593931019	7.73626267772391	1.11427523051813e-11	9.4793218865647e-10	16.2625882756622
TWIST1	2.42504523914726	5.2431171404575	6.68108498758246	1.63757269841361e-09	5.89379959580825e-08	11.4087781231041
CDC6	2.42208327313905	4.40410238168625	8.99708975139374	2.417451532771e-14	5.9419189808536e-12	22.2405195552293
CD163	2.42192658053187	7.55113881506631	4.96746448700096	3.01445236948456e-06	3.37484840971811e-05	4.14645269800933
CAPSL	-2.41383244110387	6.01058309887512	-5.68040792452526	1.48277100902622e-07	2.64471236167465e-06	7.04487882796515
EZH2	2.4090162448325	5.52396189861095	6.80732228474546	9.11032681683896e-10	3.6216693687059e-08	11.9783005500135
GPSM2	2.40645758986914	5.2234112666554	10.0918188754116	1.12514673059102e-16	5.6693330887655e-14	27.4757740312664
ABLIM1	-2.4053069668088	8.96552973768694	-10.3646776854062	2.95858803222535e-17	2.12965506391078e-14	28.7774521276937
CCDC146	-2.39780329778164	6.92117379487916	-8.35266977023101	5.63606455912463e-13	8.21495273666107e-11	19.1703722649828
C1QB	2.39757771499825	7.52198652532855	5.11963998836378	1.61136953017967e-06	1.99613723913776e-05	4.7474044504628
LOC100653149	2.39309909663636	3.6275631893376	8.28006007258766	8.02428518471869e-13	1.07941334778518e-10	18.8260176251168
FAR2P2	-2.39308763018863	6.85666146736115	-6.63341065541986	2.04166791044472e-09	7.13094776782887e-08	11.1946466606408
DGKI	-2.38732999454733	6.16720214008983	-5.32983737803213	6.68020912486582e-07	9.5624726499766e-06	5.59392089083209
KCNJ15	-2.38693007802693	8.52340931994856	-7.36491798895779	6.58697630477705e-11	4.14876585696192e-09	14.5326447918881
MKI67	2.38595521922329	5.02322730694595	9.84038282958286	3.85991516755523e-16	1.69123022178425e-13	26.2742325739496
MAGEA3	2.38559073737168	4.15804901615218	4.92140229991839	3.63671104408503e-06	3.94711422151501e-05	3.96660897463168
FAM110C	-2.38257742708207	7.81869257555312	-6.40067882559536	5.94684558029816e-09	1.75745854356172e-07	10.157321998693
SERTM1	-2.38180440902792	5.32975616343352	-4.74575526373794	7.37545133559502e-06	7.1759590503196e-05	3.2899527464069
TMEM125	-2.38074934350033	8.1838835937689	-6.82126884051444	8.53707337291913e-10	3.43442542577216e-08	12.0414384772119
TMEM178A	-2.37984618628394	6.32669706696312	-6.23160938372898	1.28208100154848e-08	3.39557721237972e-07	9.41267707632243
CENPW	2.37847323404338	6.02393433414939	8.20382012943252	1.16229643445441e-12	1.41120991785715e-10	18.4649012299451
HOXC6	2.37452457301538	5.3747860443139	6.7179438344744	1.38037314139176e-09	5.09549829024744e-08	11.5746944518749
CDC7	2.37230323107855	5.85806184742833	7.79427066119939	8.42842488157761e-12	7.41811805625313e-10	16.5345086690832
TFPI2	2.36202960247109	4.62523211046371	5.25965115581196	8.98074069848418e-07	1.23415219555506e-05	5.30921190293321
GPR83	-2.35791511084839	5.47988826750251	-5.42246180467468	4.5075604484672e-07	6.82568601343774e-06	5.97269177380606
SULT1C2	-2.35735823489779	6.58280191119373	-6.46081885809087	4.5169786062915e-09	1.38148260712906e-07	10.4240593505323
JUN	-2.35722198262374	9.7349316738118	-7.09156591245541	2.40432669085421e-10	1.18482162479625e-08	13.2730909938232
SPC25	2.35312390002157	3.78357506485126	10.3137767929828	3.7950763208331e-17	2.59189406583263e-14	28.5348453965092
TSPAN1	-2.34852692148929	8.7117753300519	-6.4736281444663	4.25950158664651e-09	1.31693016589043e-07	10.4809934725125
RASEF	-2.34421666278067	8.51622841823684	-6.7470979621854	1.20562680052312e-09	4.58479399331011e-08	11.7061489519483
ST6GAL2	-2.33690784725263	7.16881302098063	-4.84113901292009	5.03232122294864e-06	5.23356213872703e-05	3.65558628408216
CD36	-2.33492030809631	7.16771913197022	-5.69034819336723	1.4199284387714e-07	2.55295786649756e-06	7.08668632446438
GGH	2.33411407165859	6.5017950013117	6.72167016357045	1.3567115370005e-09	5.01740408313289e-08	11.5914855148368
LINC01116	2.33176778141131	5.11032314260063	8.60841329297379	1.61932323703422e-13	2.99426237086465e-11	20.3861788791149
ELOVL7	-2.32826906040827	8.03657444959379	-4.74900715378823	7.28044389227081e-06	7.09218688490663e-05	3.30234572045765
PRR15L	-2.32493234477608	8.13313055031281	-5.63962979789361	1.77042618830967e-07	3.09210917031035e-06	6.8737412973916
CSTA	2.32452378876324	6.26877267708271	3.81459753151341	0.000243417268980457	0.00138331024315206	-0.0260365951879979
STEAP1	2.32047003623941	5.56712209535328	5.23626982233488	9.90703380256299e-07	1.33831277674703e-05	5.2148167895752
RAD51AP1	2.318783441695	5.50665222457663	7.58665037456666	2.28495350551036e-11	1.71840439938661e-09	15.5632554783471
NEK2	2.31732050956598	4.37644763920696	9.56175088048761	1.51478193068181e-15	5.58054563422987e-13	24.941369795708
EPHA4	-2.30988364783954	7.41910604517443	-7.35855463569985	6.78946701645498e-11	4.24974247567236e-09	14.5031794384358
TMC4	-2.30921253576267	8.68512607171041	-7.1211697315652	2.0910338980069e-10	1.05820549000525e-08	13.4088582753412
DPY19L2	-2.29928021414405	6.350736208273	-6.22451684178171	1.32385313223424e-08	3.47878225295712e-07	9.38161324112886
DEPDC1B	2.29874628512874	4.86111121746824	4.80875521034591	5.73234882443263e-06	5.79125265947066e-05	3.53095933905226
MAGEA6	2.29750053000402	3.8795172707891	4.6120732632617	1.25149827684503e-05	0.000111709246101912	2.78502042951274
SLC16A1	2.29403863926814	5.37682623942709	7.35644054747745	6.85809905146764e-11	4.26037669181468e-09	14.493391646951
SLC26A7	-2.29381635451221	5.21360265046244	-6.73429142212102	1.27951256714534e-09	4.80234186048683e-08	11.6483811620403
CASC1	-2.29196519012659	5.22049900706352	-7.65234797264749	1.66753422200725e-11	1.33901004958391e-09	15.8699797879313
DDX25	-2.28790966438565	5.23586200147801	-10.1535686522498	8.31442259364838e-17	4.45102699838006e-14	27.770587477874
TSPAN7	-2.28090453510359	8.09720081703115	-5.86151762488774	6.70191565289166e-08	1.35892464772667e-06	7.81199706738436
E2F7	2.27986372191735	4.41279813269468	12.464327315356	1.17734378869448e-21	1.18646820305686e-17	38.6329337761185
GAS2L3	2.27947482913639	5.26519659482718	10.6397259272838	7.71917976505823e-18	6.22320272658995e-15	30.0863345822125
PPL	-2.27703372542468	8.91259611308329	-6.74862030733268	1.19712970281432e-09	4.56175305639918e-08	11.7130184136383
BBOX1	-2.27569629689063	6.14268194419304	-5.01844761169674	2.44649109185388e-06	2.82411385774999e-05	4.34663733163835
CPQ	-2.27344485960475	9.48044539532714	-6.55019354093487	2.99670311037578e-09	9.74170180477804e-08	10.8221772335294
SPP1	2.27192552587217	5.8240782022476	5.14981507113628	1.42156125748229e-06	1.80085274321531e-05	4.86777857875522
OIP5	2.26652367839578	4.58644189171139	8.81838527629953	5.80039162451248e-14	1.27072709991358e-11	21.3871561918114
NAP1L5	-2.26538816718157	8.0591842575623	-7.18640390944116	1.53644944966888e-10	8.23594113246709e-09	13.7086000627337
MMP13	2.2611878146663	4.31368673225227	5.26456007203728	8.79731085249323e-07	1.21361944032855e-05	5.3290590065635
WASF3	-2.26089905871558	8.11043067423855	-6.74450928159466	1.2202130572996e-09	4.62281845298372e-08	11.6944689349805
PLAU	2.25906488232039	6.81128354240403	5.24089397398498	9.71672057264e-07	1.3179037896471e-05	5.23346735997332
SPINT2	-2.2587468222831	10.9426074648669	-7.88307238614126	5.49303105098885e-12	5.1500959600601e-10	16.9515588311576
DNALI1	-2.25352208103752	6.37155299930549	-7.45000344405449	4.39143443597569e-11	2.92110102498647e-09	14.9272455616809
PPAPDC1A	2.24818395131015	4.81130702345506	7.12077981809925	2.09488459693423e-10	1.05820549000525e-08	13.4070690174317
C12orf75	2.24741269152412	6.2535916094393	5.80157194849385	8.72687498203682e-08	1.7060151819879e-06	7.55684186345527
LOXL1	2.24716471727998	6.2581055084674	5.6016770104002	2.08701531392687e-07	3.56170987740865e-06	6.71500169502967
DPYSL3	2.24410261949744	5.32252335999734	6.69525943480136	1.5334863505261e-09	5.57895620845731e-08	11.4725458495803
KIF23	2.24377819300209	3.94570714286569	9.56311617940303	1.50466580515584e-15	5.58054563422987e-13	24.9479026141115
MTHFD2	2.24111065497921	8.34960567567812	4.93626182507562	3.42342056683033e-06	3.75198703232547e-05	4.02451942062865
CENPE	2.23972427468728	4.53908453855242	9.37769448170544	3.73809606063693e-15	1.21518267906673e-12	24.0606601392681
DMKN	-2.23525183613982	8.0003752952905	-6.47701307291748	4.193920640005e-09	1.30043800768155e-07	10.4960456885621
EGR2	-2.23476956820351	8.82003780390664	-4.72560762571682	7.99149699317907e-06	7.65899295756178e-05	3.21328533018923
CDH16	-2.23339072685626	6.31246456470704	-6.761316776233	1.1285343014262e-09	4.33249692290381e-08	11.770330501801
TMEM45A	2.23094882579627	7.72139206830509	5.04028344190513	2.23649067860221e-06	2.6298990447624e-05	4.4327333313531
NTM	2.22708539055576	5.36490575595744	7.90371321172081	4.97210203710513e-12	4.74941784634379e-10	17.0486264109818
NELL2	-2.22696606359913	8.3695977369916	-4.74181573065959	7.49216299868871e-06	7.25983390570053e-05	3.27494608158755
FJX1	2.22612865085784	6.45506868939242	8.2447809642016	9.52556833163379e-13	1.21511284635493e-10	18.6588554389082
DSP	-2.21900570653934	10.6298473532055	-5.47621115233654	3.58235682762202e-07	5.64797120451462e-06	6.19403743897532
RNF180	-2.21343644723607	5.81272289087159	-7.71354149751811	1.24289915136926e-11	1.04377634982698e-09	16.1561939474538
RNF128	-2.21153072839083	9.48737660221985	-5.14034909028075	1.47862292812103e-06	1.86143942012988e-05	4.82997466623532
ASPM	2.20344692617721	3.99101040700332	9.30912089396123	5.23346090146507e-15	1.64813131982857e-12	23.7325675842587
PLTP	2.20203262468838	6.79315959027886	4.79014905596931	6.17646123756751e-06	6.17186793471359e-05	3.45958180889378
EIF4EBP1	2.20081082075078	6.38557009431318	8.44581818659672	3.58018583687111e-13	5.68178311355411e-11	19.6127032879892
SLC25A29	-2.19943534844342	8.28993546821692	-6.08343478259743	2.49784635481564e-08	5.95083844932732e-07	8.76675665635791
FN1	2.19808072247936	11.0269132334881	4.19028107554059	6.27018266993037e-05	0.000440743751769637	1.25310480940369
STIL	2.19737171955621	5.44216513533612	10.7621765734989	4.24905787871436e-18	4.07808388311847e-15	30.667776582871
ST6GALNAC3	-2.19523559837454	7.58065898740695	-5.85260016739362	6.97086782500977e-08	1.40077608188506e-06	7.77396409682149
APOD	-2.19389368103269	6.54405051213415	-5.21441344978149	1.08570212058378e-06	1.43962672633987e-05	5.1267846614065
OCLN	-2.18944220277655	7.65719831087634	-7.12168625021669	2.08594368492625e-10	1.05820549000525e-08	13.4112285499129
SNAI2	2.18890495339435	6.44989670553298	4.73167423599853	7.80092599730838e-06	7.50490040457043e-05	3.23634954487645
TCEAL7	-2.18887521004009	5.27220035541572	-6.10082024161467	2.31057081711935e-08	5.59058281140942e-07	8.84220517320189
EPB41L5	-2.18792843932749	6.85202524562373	-8.96250919420366	2.86382238454921e-14	6.95425785067342e-12	22.0753039178714
LTF	-2.1878974000693	6.7209224209948	-5.31614022923403	7.07841487402957e-07	1.00186412771114e-05	5.53820069969719
AIM2	2.18717183268406	5.32622242240514	5.45120690430361	3.98694278328139e-07	6.1860532561229e-06	6.09092786915323
HOOK1	-2.18581492664885	7.48252869835839	-5.87933552103863	6.1947449810662e-08	1.27796446049898e-06	7.88806953837174
SCN4B	-2.18302276052156	6.29493647873163	-6.07665988965	2.57480928455694e-08	6.11251838989931e-07	8.73738017905275
AIF1L	-2.18202352665219	7.78492525021083	-7.9219409331678	4.55313496839226e-12	4.47650903843639e-10	17.1343852289895
FNDC1	-2.17650030067041	8.77775939839443	-3.88971219849376	0.000186771049639631	0.00111141733259131	0.222876520090078
SMAD9	-2.16868176535471	6.91742666240446	-7.1970809618498	1.46076950307645e-10	7.95724576608265e-09	13.7577326394789
CHMP4C	-2.16429968486469	7.80563636371965	-6.47157968399634	4.29968053158933e-09	1.32507738706702e-07	10.4718857358652
OGN	-2.16070155991899	5.36627508453989	-3.66648109355465	0.00040646911751653	0.00210980815440269	-0.506407025073146
TNFSF4	2.15974887297114	5.15087932098716	6.95218524885532	4.62945485698879e-10	2.04619874216248e-08	12.6361322622832
PEG3	-2.15746354212708	6.57558950262009	-6.66018945903927	1.80388878866266e-09	6.40094692526336e-08	11.3148590713631
BEX4	-2.15316511306911	9.78864357328978	-6.52629240603361	3.34488570932503e-09	1.07487708855433e-07	10.7155128466638
KIF2C	2.15280108140161	5.65431412647966	9.70082909523975	7.65475879651113e-16	3.08563327087364e-13	25.6067785502734
NME5	-2.14539863918085	7.61939778333954	-6.95992987539526	4.46438119191274e-10	1.97757369061541e-08	12.67142386698
TENM2	2.14461246066355	5.07999832738072	4.46700275211151	2.20027719472283e-05	0.000180343988855789	2.2473634671902
FLRT3	-2.13724623005614	7.015498744081	-5.30044587492563	7.56328355488368e-07	1.06302636017211e-05	5.47444959467151
SLC6A13	-2.13534140155003	6.82632532683827	-9.67714780653939	8.5980453744339e-16	3.39791381415128e-13	25.4934895591147
FANCI	2.13180228152092	5.44279176596197	8.00451147280711	3.05454411416065e-12	3.23462191238089e-10	17.5233155078093
MARC2	-2.13116795979604	8.03231856050574	-7.35863069137256	6.78701068877736e-11	4.24974247567236e-09	14.5035315739077
PEBP4	-2.12943448835424	7.4827352503317	-4.1496275583222	7.28858242623462e-05	0.000499455244452665	1.11064912082899
APCDD1L	2.11547957575979	5.48466350022916	8.53757946325318	2.2883833186866e-13	3.84353048234403e-11	20.0490191502131
RGS16	-2.11546065563025	8.0932473471869	-6.45661102240397	4.60487060066331e-09	1.40622980236923e-07	10.4053657865016
CHEK1	2.11255389580069	4.78159074168765	8.57784656384157	1.88001785970237e-13	3.41367206867579e-11	20.2406496396767
COL1A1	2.11175391554267	7.0963690435133	5.57613156906979	2.33074496583532e-07	3.92121575846502e-06	6.60845373732505
SLC16A3	2.11092378707358	5.79095263342051	6.83670726297234	7.94409750587902e-10	3.2676180659386e-08	12.1113795027551
FAP	2.10785029814023	5.91471161535412	5.22837777609881	1.02402930953235e-06	1.37376475558416e-05	5.1830064670614
HJURP	2.10401175831683	5.38244129200607	10.1516746403751	8.39191396370342e-17	4.45102699838006e-14	27.7615467151281
CENPH	2.10170433477679	4.83870578477633	9.25113806046148	6.95568398996283e-15	2.06164427673089e-12	23.4551822549692
THBS2	2.09574018417302	7.83164736089051	4.01163901158028	0.000120675412760522	0.00076785666265853	0.63430157892549
PDE1A	-2.0951630182526	6.23516865891867	-5.93826574030448	4.77187200228831e-08	1.03527535205728e-06	8.14041143760731
LDLRAD3	2.09093185607239	6.76120683003979	7.54624388063399	2.77263595521221e-11	2.01016106752885e-09	15.374905598103
PDGFRL	-2.09084107764109	8.50893005629977	-5.80770809407423	8.49463563330651e-08	1.66708258217422e-06	7.58290428292426
SLC16A9	-2.09036425828508	7.90655129131274	-4.29874513552335	4.1787279232122e-05	0.000311357712725848	1.63777465702852
SDC2	-2.09034463046453	9.99321100602633	-5.11378579519162	1.6509591816564e-06	2.03144580624448e-05	4.72409663106783
COLCA2	-2.09000890036857	6.25552056507245	-6.15086769737204	1.8453461725349e-08	4.62377988736306e-07	9.05990572215645
ZMAT4	-2.08906375800821	6.9451177777029	-5.30619071700282	7.38214219179228e-07	1.04046906206695e-05	5.49777372883487
MAL	-2.08760603575349	8.11025946194202	-4.71762692419072	8.24909240904408e-06	7.87218075304372e-05	3.18297162620105
MYOC	-2.08734835756106	5.45184134818786	-7.87808928306777	5.62672627527856e-12	5.22611373632439e-10	16.9281319701973
BSPRY	-2.08576405870868	7.83014689260183	-6.91094153099253	5.61590642029664e-10	2.41340285503366e-08	12.4483942621119
CYP39A1	-2.08057930957296	6.07267317067068	-5.59308021523866	2.16610556525747e-07	3.68110098379125e-06	6.67911830911506
LTBP1	2.08009034593618	7.39359315579985	6.37736781597031	6.61419753108224e-09	1.9208811417718e-07	10.054187918432
SYBU	-2.07910671436497	7.0494784381759	-6.09440066549564	2.37805251046083e-08	5.71271136452181e-07	8.81433516590139
PARM1	-2.07601912816658	9.18172456103417	-5.34792303439453	6.18785523329226e-07	8.978849692369e-06	5.66760977391588
PBX4	-2.07367575710623	6.72944598033712	-8.70807428339296	9.9498384946374e-14	2.02564641272138e-11	20.8610174338502
ZNF415	-2.07366665471076	6.8173445311433	-5.94102940769702	4.71370458967377e-08	1.02375771556977e-06	8.15227329619136
CDCA5	2.07311948690019	5.9954640796166	8.71180489491346	9.76999034764155e-14	2.00932811690526e-11	20.8788018407521
NPNT	-2.07243182510894	7.97388221527192	-5.48017174204068	3.5220779245548e-07	5.57201574328115e-06	6.21039174182987
ZNF204P	-2.07060836496414	6.6481451163393	-6.17976529996076	1.62017022747963e-08	4.1651187416903e-07	9.18594516713857
ATP8A1	-2.06993524791894	6.03915346923553	-8.6373861223277	1.40561146065724e-13	2.67265084807044e-11	20.5241673652894
FAM3B	-2.06321574292712	5.77421816212353	-5.42430689484561	4.47223056466665e-07	6.79260037911502e-06	5.98027142883602
SHISA2	-2.05910834448043	8.84365535346802	-3.29137039666774	0.00140324553404298	0.00599330657737577	-1.65796608468512
FOXE1	-2.05590786932998	6.73635393379533	-8.30493050583799	7.1100452966738e-13	1.02359259253186e-10	18.9439207100073
COL9A3	-2.05122083902987	7.74050318608973	-2.6648987600934	0.00905863277834567	0.0282407956144713	-3.35568354830569
SGK223	-2.04840892756341	9.46998635384466	-6.17982232809726	1.61975382350453e-08	4.1651187416903e-07	9.18619414252691
LONRF3	-2.04767207984392	6.87886385748245	-7.64767310542274	1.70536477241973e-11	1.35856233154623e-09	15.8481347746852
TUBB2A	2.04539769683736	8.15794708179343	5.54012115976532	2.72237021603395e-07	4.47430893274076e-06	6.45866842259723
RPS4Y1	-2.04355671318714	7.32615011522217	-2.1422478928378	0.0347471472254376	0.083641317607631	-4.53483897074496
INMT	-2.04275587878619	6.22885792478744	-7.18413012178929	1.55306206838094e-10	8.28094338312643e-09	13.6981393993609
NNMT	2.04198306458464	7.38340839132679	4.17556941046793	6.62182500458123e-05	0.000460698337121146	1.20144340472277
SPX	-2.04061416519036	6.17746580395225	-7.33861581718149	7.46484530693331e-11	4.57306860672465e-09	14.4108955969978
TMEM171	-2.03989108778401	5.95484731123256	-7.32557409847861	7.94227585525042e-11	4.83615014690551e-09	14.3505689835534
RACGAP1	2.03919974997094	7.5926748229206	7.39495502341739	5.70925939826674e-11	3.65337284670549e-09	14.671817895426
EFEMP1	-2.03748325215777	7.81867164221263	-4.41921010628263	2.64380916850036e-05	0.000210201080043885	2.07265606861777
MLLT11	2.03573489917537	7.3393800034679	5.9829476214081	3.9124644005618e-08	8.75202219681721e-07	8.33248948549899
CSF1R	2.03462993105449	6.87431465310238	6.88621273738033	6.30447458499982e-10	2.6694681777452e-08	12.3359994192463
OCA2	-2.03256531402277	6.52199692619732	-6.69141304698445	1.56106576336328e-09	5.66905954244809e-08	11.4552371919714
PAX6	2.03193131220587	4.44797704632195	11.2080734361686	4.86731231009839e-19	6.54004530733553e-16	32.7771360823544
SLAMF8	2.02951729449585	5.72189703843778	6.33932633899669	7.86551599187211e-09	2.22030076773365e-07	9.88619581056937
WDR72	-2.02887927308643	5.98973352696582	-7.87610907787078	5.68074946397563e-12	5.23317917768238e-10	16.9188232914079
CFH	-2.02740672063333	8.17098304416858	-4.78755947408622	6.24086451208279e-06	6.22080238580755e-05	3.44966077843377
TUBB2B	2.022941953058	4.69740881006662	4.24179513240201	5.175006112607e-05	0.000375248510845088	1.43497347958211
CENPF	2.02272006916081	4.25675232700704	10.7729288261756	4.03219883690736e-18	4.06344837789339e-15	30.7187912669646
GKAP1	-2.0222421572984	6.87443673164501	-9.20320064250303	8.79974451410661e-15	2.52776133116217e-12	23.2258866440807
ST6GALNAC2	-2.02111944202461	7.72588574014506	-6.13688194904218	1.96514478662659e-08	4.88378460844131e-07	8.99899412752772
SLCO2A1	-2.02070727755525	8.25514594031074	-6.99368061523722	3.81052141000379e-10	1.72199683898266e-08	12.825363922884
RAB25	-2.02021277720625	8.11861601126633	-4.50221992204275	1.92042273428227e-05	0.000160608901257502	2.37687657395808
TK1	2.01883615649199	5.77020676784241	8.95198938955382	3.01529153669674e-14	7.14978834377915e-12	22.0250507089409
SLITRK5	-2.01421978808357	5.09964458427791	-4.88683062874657	4.18424486585641e-06	4.46208758049396e-05	3.8322727475955
EVA1A	2.00953932943623	5.70413588332744	6.20415375468469	1.45139113169759e-08	3.76968920868104e-07	9.29250748079454
EPHX2	-2.00815652728237	7.03115981129312	-7.64172147866952	1.75476458125805e-11	1.3869521621669e-09	15.8203278698112
CALCA	-2.00814359102563	5.12755668964932	-3.06139993083992	0.0028694553564842	0.0109513108710356	-2.31527899701069
CCL18	2.00175841219574	6.5084050281823	3.64009943505098	0.000444731597152862	0.00227443931505099	-0.590483442448048
TIMP1	2.00091913728252	9.90847032218724	4.42820605299682	2.55420620284435e-05	0.000203881291161695	2.10544775424528
NCAPH	1.99939069423317	4.85809000748986	9.02105655529992	2.14954640282291e-14	5.34865527764145e-12	22.3550463624923
ARL4C	1.99614366549369	6.28599483883066	5.47281295535774	3.63488155585094e-07	5.72351857485748e-06	6.1800102045307
ESRP1	-1.99545412694204	7.99656339615481	-5.76184341305071	1.0389002541893e-07	1.96426215977348e-06	7.38841193484827
MAP1B	1.99529268579052	7.63118962897987	5.65131029942031	1.68285150493583e-07	2.96225957047875e-06	6.92270088748871
FKBP14	1.98909833140242	5.92847755487119	8.20593282944405	1.15043116676147e-12	1.40526910097439e-10	18.4749016189858
LRRC2	-1.98615157714934	5.99851009450654	-5.51062726811487	3.0906190682777e-07	4.99130026611675e-06	6.33635092132455
MDH1B	-1.98350106126816	5.61034930270572	-8.76275016378356	7.61525862599939e-14	1.59880768340644e-11	21.1217314067926
LINC00973	1.98162276901	3.40748235297679	6.65428221636595	1.85386569700847e-09	6.55520405670275e-08	11.2883263724418
FOXO1	-1.97921159142098	7.86721919614829	-7.16665808197082	1.68680536678025e-10	8.87664808549764e-09	13.6177893836156
FMOD	-1.97620663368441	8.71841661993767	-6.43396329240241	5.10777117300165e-09	1.5365242983858e-07	10.3048307436642
VSIG4	1.97463066234479	6.86478304907408	5.02087006969258	2.4222773538016e-06	2.80258324143923e-05	4.35617826231849
RNASE6	1.97282375740646	6.1279405005997	4.68311390121825	9.45896306955164e-06	8.82209165510473e-05	3.05224046537974
ACTN1	1.97207809459062	7.33528523225039	6.75130100108334	1.18231107704763e-09	4.53031934560742e-08	11.7251160992724
QPCT	1.97089464571695	6.61230642148623	4.44001924050228	2.44098909756071e-05	0.000196008507017275	2.1485745904417
HELLS	1.97030359744996	4.72673753595576	8.11072278553542	1.8260835552275e-12	2.09117693497785e-10	18.0246206269281
CXCL13	1.9692568111935	4.6277446546281	2.96108088845633	0.00387743681924351	0.0140053295863536	-2.58985620911685
FAM26F	1.96875677935057	4.50177182912758	7.0581057815671	2.81476470496751e-10	1.31649487983491e-08	13.119836749551
SORBS2	-1.96797971500372	6.20339016674441	-5.30421937762058	7.44381709541956e-07	1.04769646339512e-05	5.48976854711936
LY96	1.96335970586318	6.45267047151684	4.04726276881745	0.000106051893701725	0.000690176273024951	0.756201751435855
PKIA	-1.96187236315305	8.01516530291196	-4.96620650014912	3.02997811512416e-06	3.38333567370235e-05	4.14152813611446
CA12	1.96130084659492	6.26849988209536	5.1745063603834	1.28265309772959e-06	1.65082204244827e-05	4.96656817276821
ITIH5	-1.96067038724411	6.07234635035484	-8.27963276139428	8.04097639876705e-13	1.07941334778518e-10	18.8239923032641
HRH1	1.96065622758487	5.54794334331698	7.65411537083144	1.65345028473046e-11	1.3330116195497e-09	15.8782393566609
COLEC11	-1.95942293160262	6.62125549231859	-7.78067303970604	8.99876778568476e-12	7.81767951381363e-10	16.4707309148879
FCGR1B	1.95545192437373	6.24018625163962	5.33467853734841	6.54477926614804e-07	9.40870371677701e-06	5.61363296154792
BCL2A1	1.95353120742204	5.34180666808728	4.26818544781811	4.68778531281517e-05	0.000344650364611389	1.52872468499804
IRX3	1.95351194536391	7.18416467389504	5.32562221927895	6.80035787652786e-07	9.686304805754e-06	5.57676546740022
CTPS1	1.9534270341331	6.51377662703329	8.28734825164939	7.74486076946768e-13	1.070865294035e-10	18.8605635677809
GPR133	-1.946602790745	6.57560386943968	-4.99709283689511	2.67040736178671e-06	3.04251330564223e-05	4.26264500160214
GNA15	1.9420464227544	5.69900566487624	6.7838799093388	1.01610117834596e-09	3.97660567952678e-08	11.8722697157926
DLG2	-1.94148612521629	5.01064081143382	-6.7289120715105	1.31186912961538e-09	4.88737935441738e-08	11.6241270413242
CFL1	1.94143277963617	8.75343163063056	4.47266160925877	2.15279102881865e-05	0.000177172328239444	2.26813006899346
DOCK3	-1.94138525226037	6.74389621862489	-6.00282655312944	3.58096027590746e-08	8.12773134694988e-07	8.41814886340925
CORO1C	1.94053795805554	8.4323459751603	7.05051055968371	2.91720663944275e-10	1.35788221288611e-08	13.0850788142458
BMP2	-1.93961632798478	7.6651651089011	-5.32633326304249	6.77994304588884e-07	9.66405601767253e-06	5.57965886521207
PTGFR	1.93916040146088	3.79724107915433	7.90190814230886	5.01562458611262e-12	4.76839214778773e-10	17.0401358160769
UBE2T	1.93790020456634	5.66453354241359	5.86477911183334	6.60612061632147e-08	1.34627260891769e-06	7.8259139239559
PLLP	-1.93497580581018	6.89486633767515	-8.3853065352419	4.80792035499407e-13	7.39722402709202e-11	19.3252831324645
NKX2-1	-1.93484321175105	7.82595390813464	-5.78147616259912	9.532025366818e-08	1.82969496445921e-06	7.47157770647039
MMRN1	-1.93383769019981	4.60135153092675	-4.7805713390571	6.41793489477112e-06	6.36268951323718e-05	3.4229044605592
CLIC4	1.93202989605986	6.54852482643132	6.17936984849807	1.62306061305029e-08	4.16723396892085e-07	9.18421871775419
EGFL6	1.93190832321769	4.53817628731364	4.75768460196578	7.03270475874484e-06	6.89417142084155e-05	3.33544078043064
DEPDC7	1.93149972202785	3.89186967314576	6.845044410669	7.64103433566909e-10	3.1558411277748e-08	12.1491708350362
UBE2S	1.92926422159108	6.51803310601187	6.6710575290925	1.71540005003475e-09	6.13012198731388e-08	11.3636950023128
C1orf116	-1.92916428346155	5.91088408709754	-5.92238601000696	5.12005070731618e-08	1.09246203583568e-06	8.07230233376074
KPNA2	1.92910498821861	9.23029022204856	9.89797286399831	2.91007516387298e-16	1.30339033173022e-13	26.5495729402158
SAMD13	-1.92319330969668	6.74196143708109	-5.79553603915103	8.96140881218919e-08	1.73857051349674e-06	7.53121768746547
TYROBP	1.92217394106116	7.63140129147987	4.77443215891042	6.57751522037401e-06	6.50489790317165e-05	3.3994181175112
AGTR1	-1.92184269921551	5.31143513725792	-5.70750020229835	1.31758937208983e-07	2.39028026952929e-06	7.15890791391159
IGSF6	1.92139510790395	5.23785953592132	5.21827399447508	1.06829811647981e-06	1.42278398002043e-05	5.14231942067324
TFCP2L1	-1.92057069698386	6.52868783163911	-7.29070222445666	9.37302152780974e-11	5.55627202626486e-09	14.1894013485261
PRKX	-1.91954019639895	7.88335959163059	-7.28103350054176	9.81317726315587e-11	5.76631451133838e-09	14.1447512911051
C15orf48	1.91737324512142	7.06745888178191	4.22929162707353	5.42252911885499e-05	0.000390046660922635	1.39069193083244
TSTD1	-1.91598438510466	10.3017617764781	-6.59257822685503	2.46516771906542e-09	8.22606877115292e-08	11.0116756755477
CDC45	1.91268992557334	5.17492426553788	8.27710425855952	8.14045293293711e-13	1.07941334778518e-10	18.8120082875181
MS4A4A	1.91018219864142	5.93699768247874	5.02296741310775	2.40150218681178e-06	2.78494111479813e-05	4.36444084380618
RBPMS-AS1	-1.90764928886927	6.5536509107894	-7.85790408146767	6.20223918085964e-12	5.68209684955573e-10	16.8332649633991
ACP5	1.90712703703869	5.94565247867363	5.10344720259177	1.72320692278619e-06	2.1087574698698e-05	4.68297110544998
DDIT4	1.90459313755295	8.97961105199604	6.0921638942306	2.40201858435748e-08	5.75656177975327e-07	8.8046273555362
FMO2	-1.90458878730528	5.94177838115429	-7.07501482505242	2.59933720565128e-10	1.2503494362745e-08	13.1972570602323
LOC101929340	-1.9030383002366	5.43481556674492	-5.91887193019763	5.20041626008165e-08	1.09983619855137e-06	8.05724128188879
SOX11	1.90268223303433	4.13314804476264	6.48423491353577	4.05731975821711e-09	1.27574539355485e-07	10.528169824208
MAGEA12	1.8992238374583	4.0216901303958	4.56235597287372	1.52022003476291e-05	0.000131389514582532	2.59953132961668
GPD1L	-1.89826371865118	9.73893053776122	-6.57640064936288	2.65603395349137e-09	8.7979455537693e-08	10.9392951190545
MARCH1	1.89753383183774	4.81657188070821	5.86173119917616	6.69560103324867e-08	1.35892464772667e-06	7.81290828669537
CD86	1.89647708699099	5.17486094380091	6.07762959566786	2.56365173827986e-08	6.09320763974417e-07	8.74158404437803
TYMS	1.89596631909147	5.5538873356909	7.53337429046338	2.94870825501714e-11	2.09264841126304e-09	15.3149643742691
FBLN5	-1.89589522500581	6.81475911199855	-5.35862856564955	5.91334362602812e-07	8.6302274281388e-06	5.71129078993255
ZNF300P1	-1.8930892548546	5.4998065526305	-5.36594522833811	5.73262657895565e-07	8.41522860151865e-06	5.7411708582318
AGPAT9	-1.88941239191714	7.94144546306099	-4.75724446978515	7.04507081932632e-06	6.90293642992329e-05	3.33376126991032
NT5C2	-1.88917631707836	7.06271104182124	-7.39493473358805	5.70981119678606e-11	3.65337284670549e-09	14.6717238365715
LINC01094	1.88779848329076	4.17278600238722	8.29974501982678	7.2916765524149e-13	1.03495592192903e-10	18.9193338868759
OMD	-1.88721197953702	4.61571456136783	-4.9176911301084	3.69196788610126e-06	3.99847462355566e-05	3.95216175691363
PRKCQ	-1.88521087258438	7.52306319786422	-8.68770636118257	1.09916248995812e-13	2.19342772129762e-11	20.7639323456227
APOBEC3B	1.88222724114086	5.51498903151439	5.14114398751699	1.47374643046828e-06	1.858702867188e-05	4.83314773136126
FPR3	1.88055776210569	5.41064714860584	5.99949128553101	3.63458071719133e-08	8.23089599494284e-07	8.40376831809833
RELN	-1.88001888729748	5.96105071557317	-5.66938898798754	1.5556282162427e-07	2.76731568388099e-06	6.99857576122427
HMOX1	1.87978824544224	6.23484873647149	5.25863126292708	9.01931735649201e-07	1.23831295177177e-05	5.30508965421488
KDELR3	1.87767953389544	6.62592060318627	6.66472841240954	1.76639590479335e-09	6.27896110425221e-08	11.335251598487
GFPT2	1.87501015342011	6.01092883105034	5.9876810071515	3.83088808576814e-08	8.61736042060903e-07	8.35287457683773
CSGALNACT1	-1.87447825906328	7.55278763070068	-6.6663997167261	1.75278565603126e-09	6.24158920447175e-08	11.3427616217611
TMEM30B	-1.87394433170804	7.06435505033675	-10.1552508590631	8.24619794584704e-17	4.45102699838006e-14	27.7786171212468
IRS1	-1.87376571930656	7.47403933177716	-5.89668385205684	5.73729723037606e-08	1.19705202565455e-06	7.96223796659215
ZFP3	-1.87370608882586	7.16662571026313	-6.11903299297037	2.12922793514918e-08	5.21440936001601e-07	8.92134179692271
PLS1	-1.87313241048024	7.52576599649896	-5.76848068652552	1.00911318742153e-07	1.91512959439558e-06	7.41651305739019
CTGF	-1.87045853422423	9.74338136682854	-3.91075931159335	0.000173310195062407	0.00104332944488734	0.293249383100139
CMTM4	-1.86978470290082	9.78388388551724	-5.93308600641247	4.88280055942192e-08	1.05447031327448e-06	8.11818628722881
IP6K3	-1.86772253240909	5.9172135177752	-5.71133900487267	1.2956970490363e-07	2.36119114134961e-06	7.17508611600812
BIRC5	1.86749764154074	5.01150212906123	11.463094677238	1.41794244940944e-19	2.85786300678472e-16	33.9771198863258
SMC4	1.86663348135064	7.14230768599635	6.32205254101235	8.50831030415258e-09	2.38173603028049e-07	9.81004412234151
ZNF367	1.86508421137391	5.66672754544231	5.80696233798331	8.52253305983828e-08	1.66930664549116e-06	7.57973610515127
ANKRD22	1.86395486861125	5.1019267630446	6.37206014161655	6.77619540547457e-09	1.95665069337163e-07	10.0307256629773
NCF2	1.86391403324448	6.3607824618738	4.94995627346747	3.23767483536508e-06	3.57563486612511e-05	4.07797941090275
FHDC1	-1.86307030732155	7.84918084529045	-7.45662691001486	4.25480861811399e-11	2.85774788547026e-09	14.9580102253618
SPHK1	1.86230331081079	6.84405918745208	8.15780227050346	1.45325154093026e-12	1.72295792984997e-10	18.2471739886558
GALNT12	-1.86095835269641	7.66008908635081	-5.26621332603953	8.7363630892913e-07	1.20603697304566e-05	5.33574547661358
NPTX2	1.8574315091081	4.43842927768057	5.42384417414749	4.48106519109312e-07	6.79577644292565e-06	5.97837044085203
ERP27	-1.85006310235861	7.34832134488982	-4.14256170010069	7.48108469239991e-05	0.000510688691915517	1.08598650111984
GRAMD3	-1.84877180685376	8.17037080620749	-5.90413066259296	5.5512903507511e-08	1.1642690636773e-06	7.99410525209563
CFD	-1.84525430835271	8.0740521938292	-5.20353389037555	1.13625367274803e-06	1.48999302369789e-05	5.08303927801425
HLA-DQA1	1.83932627318578	6.25226736495758	3.18205808043175	0.00198006871846221	0.00803954170439281	-1.97517813736651
GSTM3	-1.83755625879835	8.22470480743738	-6.45191020847819	4.7050597005744e-09	1.42816985338971e-07	10.3844875522066
GJB6	-1.8370346215938	5.85517213734733	-3.46694155454037	0.000794313335086907	0.00368370576821827	-1.13088267797945
GRB14	-1.8359414644703	5.90515341913605	-5.63061915710209	1.8410268950952e-07	3.18547984009133e-06	6.83600633243242
PALM3	-1.83564269699206	6.59330926206951	-5.53082156932846	2.83357317467446e-07	4.63184649923468e-06	6.42006560812584
GPNMB	1.83547414457979	6.89383542719954	3.97046084670976	0.000139986687029952	0.000871350116457283	0.494342288871803
SALL2	-1.83183134153509	7.82323121457453	-6.09619635454656	2.35898316312874e-08	5.67366415905247e-07	8.82212973160353
DCN	-1.82909222692844	7.8851106583746	-3.02838053521407	0.00317072369004984	0.011862991641536	-2.40648387578932
PLSCR4	-1.82826636004347	8.63545585827103	-5.18089982018092	1.24890332814561e-06	1.61253341311817e-05	4.99219079297506
ORC6	1.82743036462257	6.49165606688512	8.65160395805048	1.31127555624315e-13	2.51702465105531e-11	20.5918989481134
PPARGC1A	-1.8263200054154	5.75588483905373	-7.31320819495072	8.42293097729269e-11	5.08275969602797e-09	14.2933942881131
CYB5D1	-1.82621814445333	8.22140276608371	-9.75329577948869	5.91733222204542e-16	2.43395573337399e-13	25.8577494429073
DUOXA2	-1.8242563804939	7.46824372814463	-5.8025639460291	8.68891142675784e-08	1.70024281365344e-06	7.56105436642156
OGDHL	-1.82226806367681	7.14487961144029	-5.33899569411131	6.42627773915248e-07	9.2913649808191e-06	5.63121939879733
C5AR1	1.82106813675725	4.96961411479669	5.35907754324394	5.90209530336332e-07	8.62005295936867e-06	5.71312372509667
CTSC	1.82099416966683	7.69555525550586	4.8263663350007	5.34068144506901e-06	5.46680344332112e-05	3.59867257143871
POSTN	1.8203068823858	5.21995033697912	4.20587516098293	5.91707414551886e-05	0.00041962923787098	1.30800001767377
CCL20	1.81893671346841	4.95441333378183	4.72531549045	8.000787054411e-06	7.66425204760711e-05	3.21217513815675
ASS1	-1.81839784736263	9.43689733754129	-6.48074037833562	4.12286056169493e-09	1.28631973097463e-07	10.5126237939778
MAMDC2	-1.81121737107438	5.7853634707588	-4.32853338153163	3.73404760290959e-05	0.000283570947387501	1.74457104018712
KIAA0101	1.8094299767371	7.53985007366347	8.02901542745072	2.71294666656952e-12	2.93975484218863e-10	17.6388724619637
CD109	1.80850954256778	5.69945403505444	7.07787927880164	2.56449885125199e-10	1.23654244849244e-08	13.2103777341
ALOX5AP	1.80729636214448	6.61209118328913	5.15346100445976	1.4001619493394e-06	1.77821449835764e-05	4.88234947990351
FGF13	-1.8064538512033	6.78000381558769	-3.8705998800276	0.000199854545521625	0.00117676551708687	0.159209682522786
CDH11	1.80590431248232	5.48840938059771	4.70471540777995	8.68300290880883e-06	8.20545260449417e-05	3.13399532323293
KLF5	-1.80494557542751	7.75815127294006	-5.10148341591226	1.73727478493201e-06	2.11953833476421e-05	4.67516469512188
CDS1	-1.80446318348336	7.86630250992092	-7.94161132485018	4.14036163045091e-12	4.14619421544685e-10	17.2269723717108
EDN3	-1.80086579598752	5.72477425259702	-4.32681090596803	3.75846708623364e-05	0.000284888695460847	1.73838229166831
FXYD6	-1.80031735574544	8.0642891418024	-4.93382227083341	3.45758153352571e-06	3.77915161649733e-05	4.01500501423395
LINGO2	-1.80030064540461	5.71999089360386	-5.2282461113726	1.02459448537673e-06	1.37376475558416e-05	5.18247598950484
CNTN6	-1.79976255408189	5.27959119961313	-4.62297027898384	1.19907599675392e-05	0.000108034764034758	2.82584439274428
HPSE	1.79626304110552	4.87692693740389	6.94582460403283	4.76954340575888e-10	2.09891151404084e-08	12.6071564412133
CKAP2L	1.79375642178441	4.89548294912674	8.57169980754034	1.93729514939612e-13	3.48592061104342e-11	20.2113911617233
PHYHD1	-1.79117211537778	6.7165817219652	-5.11405418847638	1.64912354949248e-06	2.03087976877571e-05	4.72516488322567
PPP1R13B	-1.7871963235007	8.12567767129436	-7.52618237618557	3.05189807685889e-11	2.14324061808679e-09	15.2814778160768
FCGR2C	1.78671163800638	6.00643872705369	7.206264848974	1.39864087542642e-10	7.6810917831661e-09	13.8000102922015
CDCA8	1.78647482655882	5.64629375648469	10.4573436167017	1.88076517449311e-17	1.40395637377439e-14	29.2188314774066
LOC102724927	-1.78557423318397	4.46008443060156	-4.82098835252659	5.45744040038921e-06	5.57499803699162e-05	3.57797898163644
BDH2	-1.78497688523919	8.26011720388019	-6.92677212788454	5.21479617551109e-10	2.26517708873763e-08	12.5204125532492
HOXB7	1.78423957755052	5.17472848602641	6.8543429318946	7.31652051201814e-10	3.03334068444668e-08	12.1913375417563
ANO5	-1.78410153000571	6.05870643952666	-5.53979246108127	2.7262267306363e-07	4.47451952410217e-06	6.45730343264423
CCNB1	1.7828607155391	6.96149465809941	6.8095996565853	9.01417988649702e-10	3.59052955755627e-08	11.9886076211915
SVIP	-1.77823013873263	7.98437055083514	-7.09600836710689	2.35450207207249e-10	1.16311248192699e-08	13.2934542679263
COL6A3	1.77627610452519	9.60130245592998	3.70516606270543	0.000355967558675996	0.00188505679062394	-0.382302288899504
CCDC176	-1.77577441246653	7.43716823498574	-7.5211907028706	3.12562109682556e-11	2.18739212522636e-09	15.25824029569
WISP1	1.77520642417131	4.14470960208442	6.04651494842078	2.94657114140273e-08	6.85419832542417e-07	8.60683955906978
MCM10	1.77162912417411	4.22738053638902	7.05807078510572	2.8152284455909e-10	1.31649487983491e-08	13.1196765702228
CXADR	-1.76620576843726	7.92350464787375	-5.57340206907219	2.35838324309223e-07	3.95451033814675e-06	6.59708347245977
IGFBP3	1.76420898478224	8.44747135435132	4.70818808421677	8.56416771316781e-06	8.11904046372988e-05	3.14715987729341
FCGR2B	1.76332014722635	5.61092625043705	4.82881804557846	5.28826309554863e-06	5.43246394958118e-05	3.60811092628595
POLE2	1.76288546130063	5.26655538847893	6.02899264153249	3.18647262210402e-08	7.35662722777852e-07	8.53108912929907
DYNLRB2	-1.76274556130901	5.3580135479748	-5.58601020230847	2.23334773856413e-07	3.78579677634651e-06	6.64962816542027
CDH2	1.76124599742395	6.92989134197211	3.96636842363898	0.000142059865866965	0.000880718731636014	0.48048854652959
ZWINT	1.76113040401868	8.37713676559051	6.07070448706154	2.64438998993939e-08	6.24826263156254e-07	8.71156863664179
CYP4X1	-1.75919391792545	5.83400327119629	-3.78564513904054	0.000269349764528152	0.00150702351864704	-0.121034714280302
PLCB4	-1.75914091863091	7.39543971957435	-3.9170902271904	0.000169445978567898	0.00102312273757819	0.314470640380546
CAV2	-1.75874156037561	9.52492997296439	-6.45340118894389	4.67305114361059e-09	1.4219947510436e-07	10.3911089857601
MICB	1.7564943532403	5.81823365181756	5.31468092592146	7.12218504927944e-07	1.00664543946863e-05	5.53226872124714
NEBL	-1.75136506970202	6.27129781697176	-8.00378447895305	3.06530779094393e-12	3.23462191238089e-10	17.5198880475677
CCNE2	1.74939002185014	4.4485339627966	6.83550380025866	7.98881691321201e-10	3.26994587919522e-08	12.1059255793492
MEGF10	1.74658494286374	4.05368361203131	6.02352000935059	3.2652699586063e-08	7.50416374181413e-07	8.50745000926788
SERPINH1	1.7451996490443	8.68341673951314	7.58783491447008	2.27202427935091e-11	1.7150805000119e-09	15.5687805280961
CDCA2	1.74137172975825	4.61490297070571	9.42008716252642	3.03597727598068e-15	1.00311675405558e-12	24.2635042946444
ANGPTL2	1.73726393281871	6.0013343134095	6.87036002129766	6.78923881611553e-10	2.82721298220679e-08	12.2640146650113
ELMO1	-1.73724646422481	7.31597802994003	-4.52349861331623	1.76836585807202e-05	0.000149502574955712	2.45544601093882
MOCOS	1.73706653125258	4.80972914743237	7.09026940914206	2.41906386531479e-10	1.18917639525414e-08	13.2671487958605
CDH13	1.73614287294703	5.24076185546679	6.39803381011397	6.01908834463681e-09	1.76843623303433e-07	10.1456124722983
COL12A1	1.73388369585624	4.59728674390887	5.10321223983452	1.72488423687213e-06	2.10952923508239e-05	4.68203699694568
HS6ST2	1.73167952781154	5.34749826711367	2.78013974712099	0.00655882846241112	0.0216497195643459	-3.0658059364361
AADACP1	-1.73125420470637	4.26379059676983	-5.13903000676497	1.48674997340974e-06	1.8686920675604e-05	4.82470975932791
P2RY14	-1.7311194893571	6.20453676052112	-4.69823422795566	8.90908503940974e-06	8.37121720136612e-05	3.10944180667213
CLMP	1.72556731813542	4.77310760209945	6.81387640296967	8.83633050725173e-10	3.52665824502294e-08	12.007966644871
MGP	-1.72538471325074	7.41061204497161	-4.99190966961587	2.72769870017061e-06	3.09728266489795e-05	4.24228965389153
PBX1	-1.72195273117531	8.80088582697913	-5.03903896637988	2.24797139860347e-06	2.63878063709103e-05	4.4278207937251
GNA14	-1.71637407948253	5.85905995024312	-6.24345280257227	1.21520876534761e-08	3.2356894188557e-07	9.46458076251944
SHMT2	1.716318064704	7.29112100469801	6.87570640284311	6.62175867085805e-10	2.77414182894926e-08	12.2882858411421
MND1	1.71611878460638	4.03424102869403	7.19430739469552	1.4800655237733e-10	8.04062550718351e-09	13.7449675714372
LRIG3	-1.71557747065934	7.87771871111767	-5.24185015757068	9.67781593378045e-07	1.31351097740973e-05	5.23732504384535
FANK1	-1.71517640902509	7.15684549071631	-5.88460374023434	6.05216171951661e-08	1.25237494308888e-06	7.91058200840927
ENO1	1.71441364884593	7.17571615191769	5.94662874929382	4.59798603120471e-08	1.00512373599708e-06	8.17631361389624
HN1	1.71439272811596	7.46233959470897	8.10043081553218	1.91951168306001e-12	2.16132726100975e-10	17.9759959368362
PRSS8	-1.7128697226806	7.25145206769413	-4.42584362290265	2.57744863095227e-05	0.000205492393816626	2.09683210961906
TLR1	1.71165587321836	4.92968481693048	5.25610668511443	9.11550597567432e-07	1.24896684527339e-05	5.29488755720743
C3AR1	1.71087625627484	6.90062089106237	5.20376990894069	1.13513299258189e-06	1.48999302369789e-05	5.08398775023592
OLFML2A	-1.70762988034229	8.73631870225675	-5.01465173164557	2.48490831345563e-06	2.86190440329704e-05	4.33169242962289
RAD54L	1.70687356164895	5.63870998988163	8.86434177880952	4.63186980187247e-14	1.0489363579409e-11	21.6065019432632
SGOL2	1.70658276967937	5.14255538770116	7.26803639227106	1.04373474962251e-10	6.00561648226302e-09	14.0847556761979
UGCG	1.70653719518703	8.11958392196249	6.50556016951761	3.67910367239398e-09	1.16666492826609e-07	10.6231062217876
KDR	-1.70613299071349	8.1478263363548	-5.40740983337871	4.80617598373857e-07	7.2070766587137e-06	5.91090794661452
PKIB	1.70474017969674	4.59365957480507	5.98693136091141	3.84369510182107e-08	8.62691255870865e-07	8.34964563145663
KLHL14	-1.703568618324	5.41407737870706	-7.55476811515612	2.66180819997724e-11	1.94379508226599e-09	15.4146210195226
SACS	1.70323132499619	6.86151783288613	6.30122197205684	9.35275066014038e-09	2.56818378140503e-07	9.71832144520786
GPR84	1.70235900714792	4.54036221110176	8.37983229968763	4.937830757157e-13	7.48285555718039e-11	19.2992941758484
DUXAP10	1.70228142262506	6.27914143328761	7.16238112238363	1.72124859589603e-10	9.03431391934491e-09	13.5981289685748
IBSP	1.70142161880381	4.3742687047322	5.49409288593842	3.31798939723773e-07	5.30325743864603e-06	6.26792344834204
TRIM59	1.70089407689888	5.22621439271803	6.84187902364608	7.75472611558971e-10	3.19624754314337e-08	12.1348207408743
CORO6	-1.69915971943862	6.96113715449192	-4.15371442778903	7.17942164771864e-05	0.000493187605009438	1.12492707473451
PEBP1	-1.69689976571986	11.529354737762	-8.14681769019456	1.53281238112004e-12	1.80665693224997e-10	18.195229753597
ETV5	1.69634417699875	6.42269697445592	6.16394483090736	1.73986032590127e-08	4.39986008388207e-07	9.11691238885519
CDCA3	1.69605541132839	5.63733023594282	8.53577106515231	2.30866884061646e-13	3.84555541178717e-11	20.0404152814558
ATAD2	1.69422826099656	6.0028711421558	6.13195756109662	2.00912569864171e-08	4.9808030081333e-07	8.97756095952381
TMEM178B	-1.69351526246287	6.89331604631322	-4.63537130676198	1.14200675101802e-05	0.000103491846282487	2.87237609873214
PTPRO	1.69179782363429	4.78734280757672	7.27560907483981	1.00690406563989e-10	5.88236273709333e-09	14.1197082600153
LPCAT2	-1.6906214937756	7.22377337443884	-6.01443042037637	3.40040893198722e-08	7.77043560365107e-07	8.46820802680686
OSMR	1.69041794051148	5.1338750577151	5.92559280575647	5.04778025707347e-08	1.08116908694278e-06	8.08604989053424
MS4A7	1.69006216366729	6.64681686911888	4.42395901706283	2.59613644822277e-05	0.000206736981880403	2.08996120814433
BANK1	-1.68823281129552	6.5074776000009	-5.75364026232121	1.07691109947588e-07	2.02473350838959e-06	7.3537021884656
DAPK2	-1.68723564631064	7.3520399635147	-5.03757243779511	2.26157443154265e-06	2.65002967459595e-05	4.42203259304781
KHDRBS2	-1.68652792924623	5.37218412017615	-7.19777169102121	1.45600298289567e-10	7.95277510034205e-09	13.7609118642467
INHBE	1.68475361856976	3.82361385360953	4.08793027816443	9.14336978142509e-05	0.00060699808282155	0.896281248289688
TREM1	1.68404982336992	5.54770926745082	5.61082607226888	2.00595758592975e-07	3.43209466421172e-06	6.75322006033202
GZMB	1.68356206348341	5.27009195291912	4.72500383934871	8.01070929089993e-06	7.66646940921596e-05	3.21099082699274
LIX1	-1.68256759293316	4.5486303575476	-4.08097324022272	9.37892521342959e-05	0.000620591719227424	0.872248537514143
KLHL7	1.67888113699496	5.72865288295279	6.61499282061068	2.22295062257433e-09	7.59382538948908e-08	11.1120663385782
MTERF2	-1.67652138898022	7.68466344861989	-8.29739939238287	7.37534863759636e-13	1.03516606207679e-10	18.9082128590594
AHNAK2	1.67582670718754	5.85841183976303	5.5116035459875	3.07768250821707e-07	4.97439382142062e-06	6.34039449265005
SMIM5	-1.67578491742918	7.21562429535218	-7.2386166869672	1.19995598516526e-10	6.69947725235616e-09	13.9490586276436
TLR2	1.67529123271317	6.684996147189	6.17184930452396	1.67900715337076e-08	4.26201375014959e-07	9.1513944712978
PLP2	1.67390054869277	8.51637704067239	6.36066780434198	7.13725665338648e-09	2.04334386149154e-07	9.98039210024269
PRDM16	-1.67378629112553	5.98196047633979	-7.61959514779515	1.95122224955329e-11	1.51841252663114e-09	15.716992156768
ITGA2	1.67051812835451	6.32675830430933	5.05593102941377	2.09692721380931e-06	2.48609223496039e-05	4.49456060843526
KGFLP2	-1.66747338849774	5.53630727034825	-6.15846268043055	1.78333743886552e-08	4.48728665172716e-07	9.09300811448102
LONRF2	-1.66549265861729	7.42693583134695	-3.72176742800996	0.000336175698283904	0.00179486654275817	-0.328747069820214
ADRA2A	-1.66255773830025	5.4040819805871	-4.45053544222553	2.34429489603815e-05	0.000189832316712129	2.18702919253144
LOC100996579	-1.66053860712039	5.70718460455172	-4.64891145877687	1.08270324873745e-05	9.90918935594787e-05	2.92327074591293
NCKAP1L	1.66028373178146	5.99469333981771	5.79646176796719	8.92504002538688e-08	1.73603253375512e-06	7.53514686698636
VGLL3	1.65912384354763	4.5561297177123	4.2246968520147	5.5163204657262e-05	0.000395382073210212	1.37444160691276
CDCA7	1.65597491785283	4.59700710938009	5.92206221937625	5.12740423611022e-08	1.09246203583568e-06	8.07091442645939
CXCL10	1.65545307436457	6.51364102710671	2.95984772070012	0.00389164783267399	0.0140492814882729	-2.5931844902524
WDHD1	1.65505407829005	3.97189352113804	7.405860705922	5.42020765880158e-11	3.50141940266493e-09	14.7223834314906
ENPP2	1.65459680557201	7.53570441186548	4.00281853551981	0.000124584029421376	0.000788132803825434	0.60423609533297
LIMCH1	-1.65316629320495	8.35380670907046	-5.70972737141953	1.30484416499754e-07	2.37571220826788e-06	7.16829343514807
NOV	-1.65249761015323	6.37928994964287	-5.22569116631446	1.03562225449499e-06	1.38506745450209e-05	5.17218354612198
BMPR1A	-1.65206771931381	8.63864243801206	-8.05647544878118	2.37515991225204e-12	2.61592065745573e-10	17.7684413231922
CNTN3	-1.65121978777766	5.38979502507708	-3.84652198407281	0.000217585105882747	0.00126199361411993	0.0793241615365003
SAMD12	-1.64874229528179	5.91954979218627	-7.94343000480614	4.1041332700451e-12	4.13594030288795e-10	17.2355348847925
CNTN4	-1.64866020514393	5.44036441084494	-5.34501544487532	6.2645413039501e-07	9.08358489072765e-06	5.6557540908026
CLIC6	-1.6481251899262	6.84081682601781	-4.9709434380537	2.9719186020434e-06	3.33327876595352e-05	4.16007528594044
S100A11	1.64810981807426	9.8019476407897	5.25470392409128	9.16938523569012e-07	1.25549564826994e-05	5.28921998785986
HCK	1.64481910254558	5.82119694738801	4.9270184572851	3.5546186977756e-06	3.86988268374218e-05	3.98848424019456
MAN1C1	-1.64383882774093	7.61647728495005	-5.57795494434535	2.31245924529676e-07	3.89370226307069e-06	6.61605090092992
RCAN2	-1.64345764973207	8.12980465809457	-3.958957602702	0.000145889092018164	0.000900304546731808	0.455427130516454
CPXM1	-1.64306835348307	6.6924769207369	-3.71382408483193	0.000345511437571744	0.00183547259469122	-0.3543940617995
CDC42EP3	1.64168115173228	6.64977010689522	5.4092066917121	4.7695341121387e-07	7.15785257112104e-06	5.91827883247376
RAI2	-1.64066307875201	6.93497472570989	-6.17880062306353	1.62723005845457e-08	4.17002892128255e-07	9.18173369171618
LIFR	-1.64027104201987	6.95825951961174	-4.56626744333448	1.49719689361379e-05	0.000129901004695592	2.61407857625595
F13A1	1.64024331239383	7.52333199041085	3.5328597579347	0.00063832099364299	0.00306497751568438	-0.927526641499136
RNF157-AS1	-1.6397143382676	5.06035516684903	-5.15542138588398	1.38878617086149e-06	1.76626615402781e-05	4.89018646574753
ALDH3A2	-1.63947692787202	9.68097997026969	-7.58901493752657	2.25921667675571e-11	1.7118237639102e-09	15.5742847042088
CPE	-1.63908272301022	9.74869125867935	-4.10272462048379	8.66118052598851e-05	0.000580007007377734	0.947481932821385
ITM2A	-1.63906885144087	8.66795364729644	-5.03108662519594	2.3227035595091e-06	2.71002312924439e-05	4.3964454278195
IER2	-1.63754216166066	11.1039789624759	-5.34436950159062	6.28170358914256e-07	9.09538332177933e-06	5.65312072160756
SLC1A1	-1.63716656883927	7.11810555207605	-5.17959643049821	1.25571247886207e-06	1.6202871326162e-05	4.9869658770999
FOSL1	1.63546405495425	5.34279465765291	5.34793917741464	6.18743204610453e-07	8.978849692369e-06	5.66767560649548
COX7A1	-1.63070311777623	8.23489969390405	-3.96834326276151	0.000141055792094125	0.000875840877898058	0.487172540696947
PAK3	-1.62850143769411	6.75542624126797	-5.7470540400622	1.10841615285105e-07	2.07236804830362e-06	7.32585098588298
GZMA	1.628490947116	5.75774300771039	3.63120428085027	0.000458385215826268	0.00232830937320153	-0.618729020825123
GLT8D2	-1.62748120416188	7.29397611820839	-3.73927598501206	0.00031643762430093	0.00171216115913698	-0.272073392885291
ACOX2	-1.62686130817963	7.47849433914235	-5.04200920816299	2.22066448221044e-06	2.61586748328179e-05	4.43954689468518
NBEA	-1.62590383228728	7.1532251721543	-4.45662830314028	2.28997739714822e-05	0.000186482805816252	2.20933591840853
RGS4	1.62404876959968	5.32909186376431	4.90367882410012	3.90806830038143e-06	4.19633234915315e-05	3.89767083036188
FAM174B	-1.62333506820055	7.4738541007226	-5.87851473099358	6.21725512667734e-08	1.28127583924521e-06	7.88456291387841
PPP1R9A	-1.62113712818377	6.2057227028782	-5.99148193094718	3.7665968212436e-08	8.48220770191785e-07	8.36924900011885
NFE2L3	1.62068588846007	4.69174191073541	4.89025336519781	4.12664388853647e-06	4.40299140145328e-05	3.84554774075706
DEPTOR	-1.62015618021607	6.9469530714093	-6.48253853637942	4.08900604483793e-09	1.28170943753823e-07	10.5206228140598
SNX10	1.61661471682604	6.85122010460575	4.09529606431866	8.90016454404668e-05	0.000594376462509148	0.921756935667485
EVI2A	1.61639837625119	6.41489005401492	3.60206785378156	0.000505943648282738	0.00252220980240875	-0.710884322744
WASF1	1.6154492687673	5.84489233994003	5.81927301779331	8.07333423554691e-08	1.59527501487694e-06	7.6320594120263
GHR	-1.61304203575044	5.85423329489883	-4.3926454140897	2.92648137214758e-05	0.000229954121074598	1.97607763000072
EGR3	-1.61207782780935	6.98184291622547	-3.09967481628509	0.00255354407390926	0.00995102103821367	-2.20854803125572
HBB	-1.60908803072638	10.0794559291592	-3.45633422249173	0.000822549761212944	0.00379457322894184	-1.16333080045915
ANXA9	-1.60891273945259	6.05600656762677	-5.52530751221588	2.90160089616584e-07	4.72770946339713e-06	6.39719200687179
LINC00992	-1.60883154522704	5.82264694888796	-5.72815217534886	1.2039499806775e-07	2.20998286526003e-06	7.24600440348938
MT1F	-1.60760673943213	11.0941199379517	-3.79296032962327	0.000262559759419221	0.00147735677026645	-0.0970821855571335
CRYGN	-1.60680477537471	6.15153097770228	-5.26901734645314	8.63393488915881e-07	1.19353194575443e-05	5.34708872375835
NPL	1.6059531204163	5.54504718696758	6.10636789469262	2.25377779075325e-08	5.47948026207863e-07	8.86629982956315
FST	1.6047485283773	4.35733667971109	5.00018744840745	2.63676261569181e-06	3.00758067454829e-05	4.2748039560784
ECHDC2	-1.60106043461287	8.9327768518557	-6.8186313362876	8.64267364384516e-10	3.46998181855975e-08	12.029494896153
CXCL8	1.60047979425343	5.94025610692424	3.43789476055197	0.000873899216641064	0.00399760297580587	-1.21955475324737
RAMP3	-1.59991382154778	7.64167622042293	-6.72566407335093	1.33179654035668e-09	4.94334424878247e-08	11.6094858289038
PDK3	1.59710291565154	5.54229799083478	6.59328792937924	2.45711262683951e-09	8.21278689783588e-08	11.0148524339766
FAXDC2	-1.59667581435549	6.91262747161072	-6.3415536379336	7.78620479575481e-09	2.20408648396683e-07	9.89602081033215
FHL1	-1.59625449696849	8.54738516998428	-3.51267384128284	0.000682715641785041	0.0032453145660796	-0.990111420110736
IL2RA	1.59607091160572	4.67655174221229	7.1259324427687	2.04456136215746e-10	1.04324390517173e-08	13.4307159542509
PHOSPHO2	-1.593420100198	7.49481806991871	-5.79965242072852	8.8007987145622e-08	1.71879940011629e-06	7.54869156828823
IL33	-1.59303948549806	5.40500622513074	-3.58256079291254	0.0005403565774678	0.00266606776471567	-0.772269765378431
EYA2	-1.59298260705592	6.4814050274044	-5.17086885247616	1.30225077415302e-06	1.67284030293525e-05	4.95199816362574
SLC20A2	-1.59269140020442	7.5798965581173	-6.61546367349538	2.21812358031436e-09	7.59382538948908e-08	11.1141764969035
EPM2AIP1	-1.59198935161294	9.60452737634565	-7.10246938428358	2.28386082100149e-10	1.13377376471146e-08	13.3230768141455
PPP1R18	1.59100815558588	7.73907496498145	5.92007538774309	5.17275484601642e-08	1.09744077812064e-06	8.06239874844524
CCDC109B	1.59066498745586	7.4363535584776	4.81984107592113	5.48266774984773e-06	5.59793153486226e-05	3.57356623697304
PSAT1	1.58942990456782	6.74301362947127	4.98723889320742	2.78035149034878e-06	3.15174264836781e-05	4.22395698317878
KLHDC9	-1.58852763048939	8.04663343120638	-8.26668382135218	8.56352442702935e-13	1.1265861110365e-10	18.7626253283939
MRTO4	1.58584888001767	6.7234070142503	11.5904737248562	7.67187416659873e-20	1.98112818841133e-16	34.5745348490339
CCL13	1.58447753679683	4.92531103937566	6.26582283417444	1.09815556080157e-08	2.95677431896527e-07	9.562725851484
GNB4	1.58401525656721	6.22441889054423	9.3466544435767	4.35314195563803e-15	1.39265993834737e-12	23.9121435316174
ZNF826P	-1.58050977468245	5.00411827002869	-5.5854480386077	2.23878150180344e-07	3.7918185856175e-06	6.64728408292908
ANXA1	-1.58031841358056	8.54742860203894	-4.51721259748877	1.81202913928893e-05	0.00015280940293878	2.43221088265349
RYR2	-1.57901756549858	4.74150906602655	-6.31842685796722	8.6496763133825e-09	2.41460146947679e-07	9.79407065310594
ZMYND12	-1.57831806378266	5.89303424516006	-5.68394916461191	1.46007605451055e-07	2.61348426986324e-06	7.05976879780915
PSTPIP2	1.57786831208459	4.77346520625605	7.30972658370272	8.5633955870188e-11	5.15209665839893e-09	14.2773013549216
CENPM	1.57754086194454	5.5660393577685	7.91900556833539	4.61814936952243e-12	4.49656041269201e-10	17.1205722886366
CH25H	1.57669958371425	5.53751646121241	3.9902432437571	0.000130366714147257	0.000819314350994063	0.561452710940777
PSRC1	1.57652866519061	5.54531199301953	8.82679366309937	5.56652601075428e-14	1.23787077168917e-11	21.4272823224845
FAM162B	-1.57646658969239	6.12747233245187	-5.16926913616568	1.31096184753488e-06	1.68081654179806e-05	4.94559230039856
APOLD1	-1.57575576508027	9.16405694028134	-4.44061885909169	2.43537362634454e-05	0.000195713538432912	2.15076562980574
ZWILCH	1.57521316549274	6.98312693614452	7.0819426886964	2.51587154270698e-10	1.21961867270464e-08	13.2289929121739
STEAP3	1.57390772864858	5.60293252275647	7.57382499536814	2.429712972416e-11	1.80355692089180e-09	15.5034466133889
GPR110	-1.57285816564694	5.30222035595686	-6.64289319264276	1.95411857364388e-09	6.87351829874212e-08	11.2371951947778
ZC2HC1C	-1.57263455711039	6.50546750927799	-6.06776247361865	2.67944402700016e-08	6.31628004259511e-07	8.69882154120756
LOC100507557	-1.56768041134795	6.1131860241668	-5.16114462196343	1.35608922478409e-06	1.73096759502998e-05	4.91307558661529
OXTR	1.56728135110488	4.67581768255149	7.15994926860369	1.74114309047539e-10	9.09138315765064e-09	13.586951648029
ITGA5	1.56704235229974	7.14665389184168	6.71308343761894	1.4118507752531e-09	5.18321536889367e-08	11.552797980871
TPM4	1.56545681311569	7.986620063302	4.5220074524197	1.7786305442958e-05	0.000150238896748216	2.44993233643436
C8orf31	-1.56467864677868	5.15053436458553	-5.00219574568449	2.61514981573668e-06	2.9880013909395e-05	4.28269701576655
SPC24	1.56292935938939	5.40063192098979	11.7016089068233	4.49379242281192e-20	1.5095397713629e-16	35.0946377465337
FEN1	1.56287350349316	7.05988323461563	7.19124895627883	1.501636801115e-10	8.13588433507332e-09	13.7308929952808
ERCC6L	1.56194490019988	4.56632050043132	7.18038420013869	1.58081990091419e-10	8.38458555340142e-09	13.6809081308443
AP1M2	-1.56117378494907	8.04742156526186	-6.23405770816836	1.2679655480943e-08	3.36261126603167e-07	9.42340355907664
GPR34	1.56028666903986	5.82540324356083	3.62231884353477	0.000472419970893441	0.00238697029665513	-0.646891898476369
GPC6	1.56011001728568	5.8294242442754	4.32715078292027	3.75363649782635e-05	0.000284736709121905	1.73960331913085
ADAMDEC1	1.55980860245811	4.69877654349334	2.87884714322455	0.00493750019714199	0.017122387555643	-2.80927673162016
SEPP1	-1.55890191471421	5.38785385055982	-5.13275146974711	1.5260346968227e-06	1.90602722164113e-05	4.79966029720021
ATP2C2	-1.55888477755183	5.54705939323771	-9.25526819849818	6.81616211229299e-15	2.05044399064575e-12	23.4749391706851
NDN	-1.55771828832027	8.72815371242272	-4.4343311966568	2.49488411339619e-05	0.000199858463058427	2.12779972074276
MGST1	-1.55677187886421	8.88231508157565	-3.79968215960604	0.000256464498114339	0.00144710021262444	-0.0750427148004267
AGR3	-1.5567238388825	3.77775438113196	-6.52922106696451	3.300160318866e-09	1.06253564259975e-07	10.7285750197528
C4orf48	1.55422071990456	8.71190629160239	5.44837446336542	4.0355057408129e-07	6.23739403420889e-06	6.07926302319741
CPVL	-1.5539828369658	10.0371393498027	-4.3025289365758	4.11953465969383e-05	0.0003077435917944	1.65131304382331
ENOSF1	-1.55383081796039	8.5654321633343	-7.48691415028589	3.68195313069593e-11	2.50708666720191e-09	15.098772695817
DDIAS	1.55308944984727	4.82983696789287	6.65974861667555	1.80757194630447e-09	6.4027438625249e-08	11.3128787206317
CBX7	-1.55222542549469	8.20265836024149	-5.98135012075425	3.94038040402815e-08	8.79494651641055e-07	8.3256111921942
FHOD3	1.55199662664251	5.64329261241825	4.81052422767785	5.69177777287743e-06	5.76181722814388e-05	3.53775435308131
SEMA3G	-1.55192881121145	6.33194182844513	-5.77884792572435	9.64258670761416e-08	1.84915637575607e-06	7.46043661427125
GOLGA8A	-1.55091363556119	9.00346697778418	-4.71767825724243	8.24741003736036e-06	7.87218075304372e-05	3.18316650822666
TNNT1	1.54850681242187	5.05415315410499	3.19247974450258	0.00191676246272927	0.00781556695049736	-1.94530510985366
E2F8	1.54807701832739	3.94134506969747	5.66388599148407	1.59331923704984e-07	2.82439307148104e-06	6.97546768378914
TOX2	1.54663819668544	5.18393674595794	4.3001922143188	4.15599385450374e-05	0.000310007609687353	1.64295134597485
MAP4K4	1.54591468543054	7.05524618308742	8.12055326079003	1.74107850525913e-12	2.00522498705701e-10	18.0710742320036
NOP16	1.54545708431365	6.3456591845797	8.13000461940138	1.66307149219986e-12	1.9375263540629e-10	18.1157447902106
LOC439911	-1.54534816473951	6.51115651973562	-6.44280458743882	4.90529622166641e-09	1.48225255393833e-07	10.3440620719276
ASPA	-1.54477231175693	4.80656580374268	-7.68857795257511	1.40129609584886e-11	1.15750503327187e-09	16.0393755866775
ULBP2	1.54429986637103	5.6743049417967	6.66989211699004	1.72467945631482e-09	6.15237423752659e-08	11.3584568708869
FOXD1	1.54114609746761	4.67187375644154	10.4666098345649	1.79749979360805e-17	1.39340801308347e-14	29.2629460129497
KCNJ2	1.53943256787565	7.01670925694398	3.91127763511096	0.000172990686806558	0.00104171714747122	0.294985881232971
DYX1C1	-1.53936516983583	6.38242773199443	-5.25969562412519	8.97906239548358e-07	1.23415219555506e-05	5.30939164675791
SH3BGR	-1.53693975029152	7.32104485995142	-4.44785165086225	2.36861390436795e-05	0.000191340333637419	2.17720976665068
TMEM170B	-1.53623083108801	5.77318095475897	-5.54494728494398	2.66635921849932e-07	4.39774713984074e-06	6.4787145827368
ID3	-1.53400282024268	10.1390014649118	-5.59717986148905	2.128028684819e-07	3.6255636637808e-06	6.6962270165762
LOC100132891	1.53397612405204	4.30557091714821	4.94776896982808	3.26666923136423e-06	3.60173513994235e-05	4.0694348966875
LOC101928303	-1.5337299856935	5.33727381317195	-6.18755994746209	1.56422383182559e-08	4.0367389667663e-07	9.2199841041523
CENPN	1.53332183032461	4.76447265862681	11.296475242523	3.17239963812257e-19	5.47407629628429e-16	33.1936750552215
DBF4	1.53321788824555	6.01936047449003	6.07023312387292	2.64997571007597e-08	6.25412885674254e-07	8.70952614579635
PNMAL1	-1.53298116669991	8.92191258142453	-4.77214340205214	6.63798987007588e-06	6.55826891330291e-05	3.39066680862686
RMI2	1.53121166254325	6.5367720577831	5.4072481994414	4.80948554004958e-07	7.2070766587137e-06	5.91024497093843
SMOC2	-1.5310979857222	6.73688936760569	-4.30148232122085	4.13582641437799e-05	0.000308846170366018	1.64756747376894
ST8SIA4	1.52968061534518	4.72411317801741	5.52561452540129	2.89777147356069e-07	4.72528997165175e-06	6.39846526804778
LAMP3	1.52644255286946	6.50005731760096	2.94974592333737	0.00400988298432297	0.0144242712027538	-2.62040569656307
INPP5J	-1.52608132294936	8.17106929888485	-4.60150574270174	1.30445346774101e-05	0.000115718572369366	2.74548852490551
CRISPLD1	-1.52512388888373	7.44333439522058	-3.18485727827175	0.00196287617564818	0.00797455539612761	-1.96716212176133
HIST1H3E	-1.52444974045525	5.70104398867802	-4.45343856073779	2.31826022333335e-05	0.000188026296987057	2.19765540885514
RUNX3	1.52124208449727	5.41716056558912	5.33525891362828	6.52872495217042e-07	9.39951351067936e-06	5.61599675384057
C1QTNF7	-1.52005195550024	4.35954330267757	-8.13265335060032	1.64184164721869e-12	1.92391386044725e-10	18.1282651349515
SLC7A7	1.51965860860533	7.15822404804029	5.05104739594913	2.13954714259242e-06	2.5321534150881e-05	4.47525255258242
KMO	1.51826369639938	4.59382500861994	5.31746258507997	7.03897971230317e-07	9.9768379818193e-06	5.54357674248324
RASSF6	-1.51807202861984	4.51921963651209	-5.3214695871186	6.92079165327046e-07	9.8439347756998e-06	5.55987156030729
SPOCK1	1.51660671798901	6.87865905307029	2.86108042097794	0.00519900051980925	0.0178632552807288	-2.85600505872161
WSCD2	-1.51516898979618	6.04780304051578	-6.7064983662436	1.45563423072021e-09	5.31491085510252e-08	11.5231403498049
EIF1AY	-1.51451672883211	4.67930729856561	-2.1962464872566	0.0305240377994167	0.0756532196073835	-4.42361393946878
RAP1GAP	-1.51424795702394	7.40543011462724	-7.05978642796647	2.79258329522556e-10	1.31505879241288e-08	13.1275293694722
SYNE4	-1.5141203684611	6.9971264205761	-6.55811055577459	2.88947051205853e-09	9.48489872484361e-08	10.8575400291961
PTBP3	1.51401238256425	6.56122185618875	7.28643125243215	9.56498123794194e-11	5.63690634066432e-09	14.1696761078697
PXK	-1.51282949898523	7.88092370470807	-6.20796351654194	1.42664159300432e-08	3.71018855574221e-07	9.30916933329072
ID1	-1.51238801257048	10.3188468558027	-3.95526805467026	0.000147832130048118	0.000911179382605451	0.442962487659877
ECHDC3	-1.50851208717288	7.67195744945411	-5.44864041755154	4.03092133381222e-07	6.23508975310708e-06	6.08035817037414
VLDLR	-1.506795116645	7.69185582573797	-3.86386042554377	0.000204673289491299	0.00120022989516937	0.136813227525468
DUSP4	1.50609563726041	6.36269194395839	4.32596348382776	3.7705374120122e-05	0.000285481523437663	1.73533815626851
CPA3	1.50513231118753	5.01666490138799	3.36335917114845	0.00111384159019513	0.0049188162248867	-1.44443813773926
ATP1B1	-1.50419773497624	11.60981856102	-5.13393262590398	1.51856761237652e-06	1.89868053520153e-05	4.80437145235786
AP2S1	1.50247412440747	8.79967090353194	8.55596312665934	2.09199284553475e-13	3.66644485232633e-11	20.1364948132947
COL3A1	1.49927993963299	9.07897124071862	2.66978631832096	0.00893711981505973	0.0279137842666247	-3.34360238393077
KCNIP4	-1.49827915589598	5.19020915969872	-7.90933530757446	4.838940506858e-12	4.64423075789157e-10	17.0750736581018
PLA2R1	-1.49791045128906	4.7812986124918	-7.62281676463017	1.92131250512477e-11	1.50677251131477e-09	15.7320338166441
NABP1	1.49685138750921	6.397284126364	3.87473167257815	0.00019695403750008	0.00116376682081915	0.172954326309337
SECTM1	1.49390836757961	5.60969035224092	6.37906734278954	6.56313868486144e-09	1.90880317739368e-07	10.0617021713658
SATB2	1.49096915598617	4.32868471195859	8.95713343510316	2.94025092659908e-14	7.05485207447673e-12	22.0496234273345
SYNE1	-1.48763886341104	5.33834195317534	-4.56400486298708	1.51047306912328e-05	0.000130771411976717	2.60566279601262
TCP11L1	1.48747268855019	4.8009040758467	7.54484333126551	2.7912788797006e-11	2.01642386452923e-09	15.3683812655656
DUSP1	-1.4828169858504	7.58767535149489	-4.4367494634823	2.47183163839409e-05	0.000198248176171241	2.13663002478803
ESRP2	-1.4824947330724	7.31888828169555	-5.96340530076477	4.26776248659904e-08	9.45239043048393e-07	8.24840263213425
SIGLEC1	1.48242014167919	5.70470582965795	6.17611244327841	1.64706355786249e-08	4.20209696312892e-07	9.16999938067481
SFTPD	-1.48209953114863	6.02729112419363	-5.66628584037717	1.57677321169492e-07	2.79998802482036e-06	6.98554374903133
PYGL	1.48173222447871	6.61846236267719	5.21995898638379	1.06078765410812e-06	1.4149685750198e-05	5.14910175988538
LINC01140	-1.48118520387157	5.51563479881829	-4.85921423574612	4.67852401430731e-06	4.91891765823494e-05	3.72536431751213
DNMT1	1.48081314089967	8.30414739481075	7.43815938314687	4.64670340790696e-11	3.07063302250377e-09	14.8722489607816
PHF19	1.48071353100698	6.09266048791709	7.96724586555998	3.65785143803621e-12	3.76142835375612e-10	17.3476948032004
FAAH	-1.48070919706763	7.11078805004742	-6.76738966811921	1.09711470711069e-09	4.22798220302408e-08	11.7977564060452
OXR1	1.47744386237905	6.38590575856819	6.54852783984827	3.0197605295301e-09	9.80084919044754e-08	10.8147390494195
CCL8	1.47568015525999	6.38588412625806	3.06637162700394	0.00282646428544141	0.0108094064104596	-2.30147634203547
CSF2RB	1.4752884031833	6.25767318085535	3.16203151123293	0.00210722757804538	0.0084671395206349	-2.03236248975772
CD74	1.4735920699035	6.64591463861009	3.14903223779654	0.00219379561314153	0.00874351405633133	-2.06932522582018
MCM4	1.47164383192267	5.43487048320788	7.70345144141477	1.30465557434859e-11	1.08658401243785e-09	16.1089672775617
CAAP1	-1.47065897977059	7.16717243237066	-7.12228612743372	2.08004741335676e-10	1.05820549000525e-08	13.413981414125
STEAP4	-1.46997652072994	6.34240971221996	-4.32430426785795	3.79427892337124e-05	0.000286848055891025	1.72937901707333
LYVE1	-1.46857409928581	5.18088514464376	-5.33792223934916	6.45554527157562e-07	9.32699031889654e-06	5.62684585435799
KCNS3	1.46773201603644	6.26839866161237	4.68169939185302	9.5120573190815e-06	8.86750764412987e-05	3.04689508326353
ESPL1	1.46599418236108	5.86281909153376	9.11334024911983	1.36731492368971e-14	3.67443097159547e-12	22.7961692892542
C1orf112	1.46522318027412	4.56552194878351	6.59913009043502	2.39178612467496e-09	8.04404180619054e-08	11.0410076572547
POLI	-1.46494068137183	7.12451444459383	-5.45600158534777	3.90603894439003e-07	6.08394242072496e-06	6.11068089708005
PROX1	-1.46372336454445	5.43231495729938	-4.61505977851318	1.2369140925548e-05	0.00011065247907431	2.79620294410393
GLDC	-1.46281612499484	6.76272044559753	-2.76608316275426	0.00682572054051616	0.0223660058711316	-3.10172255993534
ZNF185	-1.4627884949463	7.9315034224318	-5.91041853602939	5.39886334249224e-08	1.1358464579116e-06	8.02102719767834
SEMA3C	1.46274824622611	4.86224923493068	4.4191050604761	2.64487318950679e-05	0.000210202756839548	2.07227341620533
S100A9	1.46266272074745	5.98387503111088	3.14846353776762	0.00219765741537629	0.00875717382501168	-2.0709394890411
HSD17B8	-1.4622274950049	8.58148628716883	-7.91035602469826	4.81514803612351e-12	4.64350759177365e-10	17.0798756514049
SGIP1	-1.46175230174242	5.49174387658532	-3.59828675804453	0.000512447480245208	0.00254895828340133	-0.722802473306135
FAM169A	-1.46128826507285	6.9397369153862	-5.28232816897211	8.16350808880365e-07	1.14260767729054e-05	5.40097991460732
ZNF582-AS1	-1.46108992306978	6.19393733258728	-9.15820578203903	1.09727550485079e-14	3.02953257537914e-12	23.0106996492208
ARSJ	1.46025946470938	4.07864849493899	8.5828340756843	1.83478671295564e-13	3.36182965451099e-11	20.2643917308972
HILPDA	1.46017040426543	6.86617403164832	6.47900304909445	4.15583295387023e-09	1.29260514174776e-07	10.5048961533998
PEG3-AS1	-1.46002777827315	5.26465066568631	-5.83563748455901	7.51209804251072e-08	1.49463312978088e-06	7.70169155277161
TMEM88	-1.45920686403704	6.71126934971395	-7.20869571838809	1.38263983247662e-10	7.61396333977223e-09	13.8112031938837
FARP1	-1.45818396656919	7.19940432437341	-5.51566721748301	3.02440339918394e-07	4.89613257112869e-06	6.35722938836188
RGS5	-1.45751849861149	8.27429799848137	-3.98610584076829	0.000132324824155292	0.00083032591246884	0.547397330073919
CGNL1	-1.45625992265471	7.2115246629595	-5.63766059727175	1.78562473398438e-07	3.1106988677903e-06	6.86549212186712
SH3RF3	1.45558955221627	6.01747264423941	6.53112022881249	3.2714736455282e-09	1.05498482120993e-07	10.73704665226
SRD5A1	1.45480303444102	6.2151692002493	7.12674336597319	2.03675144371698e-10	1.04189658243949e-08	13.4344379701868
GFRA2	-1.45468307381095	6.07373694544014	-6.44900892620101	4.7679671029054e-09	1.44508837532418e-07	10.3716046300385
CHST11	1.45452664679414	6.53544150347399	5.37484257935376	5.52014341515012e-07	8.1567808308175e-06	5.77753500673287
C6orf132	-1.45309308032322	5.88924695348898	-5.65636590639861	1.64627947792268e-07	2.90295388254869e-06	6.94390705445162
PDCD4-AS1	-1.45304233748756	6.28290635363626	-5.92290171451304	5.10836010048435e-08	1.09182394300384e-06	8.07451293757536
LOC100131262	1.45273471641827	5.38927426151473	7.34562832897437	7.2200297083531e-11	4.45014369332895e-09	14.4433446066822
SCD	1.45190513844475	5.77786241225388	6.05775541229969	2.80214097398941e-08	6.58241857001824e-07	8.65548300270136
MOXD1	1.45175578762845	5.13690331102223	5.5379475046906	2.74797267047936e-07	4.50287716857817e-06	6.44964261878435
CRYBG3	-1.45171317102126	9.60170494663215	-5.54541991337079	2.66093515919174e-07	4.39239542452985e-06	6.48067819757058
SUCNR1	-1.45027966978597	6.04480539350574	-3.92097247955893	0.000167117227599965	0.00101027226223074	0.32749612623034
ALDH2	-1.44894573296262	10.1900026672313	-6.63270973589122	2.04829121203497e-09	7.13094776782887e-08	11.1915024544288
CELSR2	-1.4481715469341	7.33305932659913	-5.85673426220153	6.84488763104842e-08	1.38235180564911e-06	7.79159272391009
C7	-1.44706728798698	5.61609116229103	-4.18010758172172	6.51137849005264e-05	0.00045520927321197	1.21736639422118
LAPTM5	1.44660406295354	8.43093609194572	3.4133670992557	0.00094689254900403	0.00428771496858598	-1.2939810726599
ISM1	-1.44617253258097	6.17219733565999	-5.00104635953013	2.62749799828684e-06	3.00040918727883e-05	4.27817944710895
EMP3	1.44614874617025	7.76236750923667	4.4557142449611	2.29804789604886e-05	0.000186612229431365	2.20598817795844
NR4A3	-1.44605713907031	5.4829204080428	-3.52741626254078	0.000650016432196206	0.00311189576981343	-0.944430730052985
ZDHHC23	-1.4457056991743	6.80228498516732	-5.20367838317453	1.13556745344775e-06	1.48999302369789e-05	5.08361993889169
ADAP2	1.44563735222803	6.80234762931666	6.63711588177734	2.00700608779227e-09	7.03499264338316e-08	11.2112696206475
CSPG4	1.44537005497483	5.15115831039212	5.43894976381937	4.20130539780852e-07	6.42321095268571e-06	6.04047169585151
BID	1.44534747664358	6.47546011064269	5.98407778357034	3.89283278441627e-08	8.7177827522122e-07	8.33735606698694
SLC1A4	1.44492225796586	6.7360147742919	5.78617850063777	9.33731492726092e-08	1.79574028968458e-06	7.49151682127146
CLUL1	-1.44436432900816	5.15609169106657	-5.75660177064018	1.0630332771702e-07	2.00425029947291e-06	7.36623044280589
LINC00959	-1.44408948894275	6.39917826186952	-5.74036439066525	1.14134302188925e-07	2.1104374868053e-06	7.29757785534533
DRAM1	1.44226367274647	7.21071550372238	5.13954629259461	1.483563886583e-06	1.86649376617231e-05	4.82677034070091
KISS1R	1.44197191527122	4.84097632664259	3.8375144643672	0.000224595986763399	0.00129483184016485	0.0495319047666447
PLK4	1.44194480486509	4.39795803896576	5.93401976799806	4.86261735704653e-08	1.05269659324675e-06	8.12219222178264
LILRB2	1.44119210378002	4.78446908334554	6.83614328186502	7.96502348996845e-10	3.26955292139133e-08	12.1088235810188
LMNB2	1.43943580805306	6.67953921559927	7.42755132666833	4.88781973326728e-11	3.21941198444451e-09	14.8230098778004
ZSCAN18	-1.43929269196843	8.3069441929426	-7.26278963278987	1.07003433076798e-10	6.11853772926894e-09	14.0605443755682
SCO2	1.43795389460523	7.64095692733523	6.45318585031769	4.67766072905934e-09	1.4219947510436e-07	10.3901526328858
MARCKS	1.43744183807719	8.19188477727639	5.38654532369167	5.2523717999785e-07	7.80689923514504e-06	5.82541298992787
FGF14-AS2	-1.43704747102379	5.30335930215949	-6.10933702430165	2.22394960094554e-08	5.42003678440839e-07	8.87919921128982
AIM1	1.43634665783647	8.02632387770106	4.85813545945236	4.69894260292559e-06	4.93523648577203e-05	3.72119544836747
EPB41L4B	-1.43471478732244	5.84731428906292	-8.54873598012103	2.16710964206146e-13	3.76535300308179e-11	20.1021032025196
CCL28	-1.43455481689113	6.37822951159604	-5.97607906233424	4.0338898907739e-08	8.97384666098763e-07	8.30292155385372
TOB1	-1.43429768532101	9.95949788384858	-4.4318079191965	2.51915904388373e-05	0.000201449121418949	2.11858930557913
ALDH5A1	-1.43416743733288	6.74456253503687	-7.7990555071414	8.23640495682043e-12	7.31298422487735e-10	16.5569566366443
LMO3	-1.43327216704996	5.67166663947626	-3.56830151758796	0.000566900899470379	0.00277394698441988	-0.816981609999252
TLR8	1.43266498760894	4.61979029954502	5.44465458013864	4.10016563052133e-07	6.30443163723603e-06	6.06394815113634
CLIP2	1.43177861861778	5.50132251803005	6.18687325620457	1.56907504884722e-08	4.04408025697131e-07	9.21698463752322
GRHL2	-1.43020738589915	6.57614767553552	-5.62068388981629	1.922078525729e-07	3.31106775094598e-06	6.79443337763463
KLF4	-1.43018105488332	7.73724868991293	-4.6003483402118	1.31038361412295e-05	0.000116193496448078	2.74116226956426
BMPR1B	1.43001127729027	4.23064731005311	5.79870392996992	8.83755341025036e-08	1.72430676654014e-06	7.54466474954313
STXBP6	-1.42908734251273	6.79018718281713	-3.02594742799986	0.00319404350144448	0.0119303088902175	-2.41317244359318
TDRP	-1.42901365368522	7.51558723776931	-4.19073229685644	6.25968646267327e-05	0.000440509064669561	1.25469127427677
SHOX2	1.42759912129492	4.19040712016207	8.35160029976093	5.66548464597315e-13	8.21495273666107e-11	19.1652973351876
MFAP4	-1.42739989936445	5.97900574634376	-5.44215382692249	4.14420390649648e-07	6.35665370893733e-06	6.05365549566832
FBLN2	-1.42729486053909	6.36331100209871	-5.0440354166996	2.2022224604731e-06	2.60174640626233e-05	4.44754833830474
TMEM47	-1.42699842185353	7.90052093499054	-4.19115041630292	6.2499753477668e-05	0.000439986912798603	1.25616145903217
C5orf28	-1.42678555735032	7.04630296898104	-5.23902224900584	9.79331939211208e-07	1.32472719696657e-05	5.22591706508892
TM7SF2	-1.42517897243623	7.66937820159836	-4.75961128408509	6.97881998671734e-06	6.84800958287673e-05	3.34279396086467
MYLIP	-1.42500389590113	9.55171085479273	-6.21991208619064	1.35168928504931e-08	3.54269148766826e-07	9.36145309945954
OSCP1	-1.42444342232911	7.07996829048186	-5.87236589992771	6.388466200616e-08	1.3058776498318e-06	7.85830062191004
CLEC4A	1.42442434709119	5.59602572047585	5.50284460408646	3.19567118468174e-07	5.14036334615007e-06	6.3041294383016
LACTB	1.42355256878397	5.30298205314603	6.34320801419903	7.72780630380781e-09	2.19681150991885e-07	9.90331942384202
KIF18A	1.42323591875514	4.12636629078918	6.62870758187782	2.08651862070886e-09	7.23817259903392e-08	11.1735517124344
NUP62CL	-1.42205068412052	4.77042523580849	-7.25477369441057	1.1114901986998e-10	6.31044646613927e-09	14.0235637069201
DUOXA1	-1.42155259634893	7.16990563376918	-5.92025967700195	5.16853177402275e-08	1.09744077812064e-06	8.06318856916314
LINC00886	-1.42091210361384	6.3941520869645	-7.13618979088504	1.94792572324205e-10	1.00154191203938e-08	13.4778045676162
NME1	1.42008616995537	9.64283394273295	7.29167490892543	9.32984161767491e-11	5.55627202626486e-09	14.1938940646251
LAMB3	1.41948922866149	6.43577913504655	3.52379013925387	0.000657919249732488	0.00314524726716278	-0.955680152019593
PAK2	1.41716016486198	6.06711205042174	6.6272697491873	2.10042403391603e-09	7.27389113463531e-08	11.1671035772132
EFCAB2	-1.41662824772133	5.49703356399429	-5.55416501411572	2.56250429127138e-07	4.24033448198479e-06	6.51702628607835
NUDT1	1.4164557897172	6.72944484175681	6.26483535284472	1.10307949022352e-08	2.96434228339399e-07	9.55839044631162
GSTM5	-1.41441602047415	6.1210939683785	-8.09160116184052	2.0034503450543e-12	2.2309139063298e-10	17.9342879693862
ADA	1.41419345681092	5.9832066064701	6.61310570566612	2.24240127030348e-09	7.63439148698761e-08	11.1036096427372
CLGN	1.41386588245249	3.92002745402032	3.25521378081854	0.00157387620853708	0.00661383772221593	-1.76383273418703
RAP2B	1.4118083452071	5.27937971025426	8.6578237952027	1.27201894618144e-13	2.46514825579683e-11	20.6215326363394
CXCL1	1.41149712223268	4.6605305375937	5.12505624936745	1.57556789924128e-06	1.95780339144316e-05	4.76898194438803
MLLT3	-1.40755884555681	6.65766976903809	-4.19922365130761	6.06528499074214e-05	0.000428481664873494	1.28456801699877
MS4A6A	1.40739320897841	7.26524859457905	3.73719436276615	0.000318725255650867	0.00172176561984541	-0.278821716016269
ZNF165	-1.405254617962	5.69372834667101	-4.48418298959501	2.05915332058265e-05	0.000170580498053199	2.3104630250132
KNTC1	1.40523343704811	5.57541238671875	4.8412440130491	5.03019271857314e-06	5.23356213872703e-05	3.65599118229802
SKA3	1.40338172721848	4.64409093189133	9.95933159955783	2.15393503157137e-16	1.00959443165863e-13	26.8428518316529
CCL5	1.40209676810053	6.35828876081912	3.16901243879542	0.00206206239711272	0.00832716241510855	-2.01246196561124
C8orf48	-1.40208859223513	5.07908916739854	-4.89167849209353	4.10288879336596e-06	4.3799641753332e-05	3.85107667263199
LINC00865	-1.40202015017836	6.91382068209882	-4.993965972979	2.70482770614838e-06	3.0730441047024e-05	4.25036371985306
CAT	-1.40150758624258	9.01295423490731	-6.24343803832908	1.21528994794035e-08	3.2356894188557e-07	9.46451603348206
HAPLN1	1.39975951292721	4.12495956671207	5.18626606307999	1.22124713497007e-06	1.58290906786636e-05	5.01371013374016
TCF19	1.39784923754116	6.15745029158037	7.42361095936719	4.98051440113369e-11	3.25916453749511e-09	14.8047244194014
CCL21	-1.39716860559132	6.38626052753377	-3.72619135277314	0.000331080763016433	0.00177435359185133	-0.31444577941101
PNPLA4	-1.39703460241311	7.73067689853025	-6.05247362396044	2.86911690875183e-08	6.70070119303513e-07	8.63262105810782
HEATR3	1.39665519063655	4.99304688639371	11.2313498275329	4.34828776985045e-19	6.54004530733553e-16	32.886868668615
ZSWIM5	-1.39532608258211	6.94913700612698	-3.97379402685412	0.000138319554578223	0.000862571355978984	0.505633317444887
CD14	1.39522785383164	8.39051816564497	3.91298536776684	0.000171941972195445	0.00103571143144029	0.300708329426524
C1orf192	-1.39477852427557	4.65797490780011	-6.20138787196974	1.46962420567685e-08	3.81213331601248e-07	9.28041362345671
ST3GAL6	1.39451445731396	5.59511988906696	4.20216735006829	5.9992574243156e-05	0.000424710338556659	1.2949349961728
NAP1L3	-1.39430808439912	6.85014312219426	-3.1856569188199	0.00195799044594167	0.0079579143855524	-1.96487116502834
AQP9	1.39387844412588	5.05204331111284	5.80913338327879	8.44156768192387e-08	1.65828261821809e-06	7.58895983033632
FAR2	1.39353391193618	5.14653592544113	5.4841576949549	3.46241727148146e-07	5.50355048160164e-06	6.2268568512865
PFKFB3	1.39317839545362	8.1458162017449	4.26043815532151	4.82603720729621e-05	0.000353704654229291	1.50116197664505
SH3BGRL3	1.39279651116214	8.51278304333981	5.67979920897956	1.48670687014603e-07	2.64938788397817e-06	7.04231979155966
BTG2	-1.39268787839999	8.39285015320354	-5.21766020043583	1.07104685761782e-06	1.42456391652746e-05	5.13984910614541
FLNA	1.3926408095906	7.98941428362874	4.55339094637261	1.57428959362528e-05	0.000135250668199137	2.56621906384651
SH3BGRL2	-1.39041289230516	6.73306249900554	-6.29963727706494	9.42027847744523e-09	2.58320697568583e-07	9.71134851029902
ZFYVE21	-1.38945815167262	8.16753457598713	-8.90060876544298	3.8782012809015e-14	9.08897056006625e-12	21.7796572009893
ZNF91	-1.38740694807989	6.19015538633445	-6.36250117912091	7.07789379626999e-09	2.03502067708733e-07	9.98848994527708
CLN5	-1.38675070881302	8.44673014700439	-5.17885509775937	1.25960150849376e-06	1.62426541290414e-05	4.98399440908165
ADORA3	1.38492420934118	4.99064155161139	7.20100449928082	1.43389870347341e-10	7.85332292622462e-09	13.7757926603977
NOSTRIN	-1.38270643379794	5.81913591516279	-5.93243275543026	4.8969695520958e-08	1.05447031327448e-06	8.11538393997259
DHRS2	1.38175489898478	4.73253062961447	6.56741827794712	2.7682466105315e-09	9.10179615583399e-08	10.8991344485839
TUSC3	1.37970418651682	5.04470630193486	4.22635769034011	5.48223966143122e-05	0.00039350354475	1.38031410800416
LOC100129129	-1.37728289199173	5.91421205153044	-5.37172953908928	5.593595684889e-07	8.24717783679135e-06	5.76480818512936
SPARCL1	-1.37647247955852	10.8732493782684	-5.32038677368949	6.95253676151151e-07	9.88211413457436e-06	5.55546756398725
SYNDIG1	-1.37632994284026	5.62801776523358	-4.76538783151248	6.81965672222374e-06	6.70775976582268e-05	3.36485096898931
EML6	-1.37612548626014	5.84166017502811	-6.11196107257786	2.19791233822256e-08	5.3695664456819e-07	8.89060159533943
WDFY3-AS2	-1.37589975456105	5.38554468977835	-5.41589571628886	4.63552040930956e-07	6.98795167162559e-06	5.94572901394058
ACSS3	-1.37431567513346	6.88780530886934	-4.25976275606074	4.83827419916278e-05	0.000354343809898713	1.49876068941923
LOC101927221	-1.37390241371292	6.65020956284434	-5.36822210984358	5.67750053676573e-07	8.34038070834644e-06	5.75047363921118
NCAPG2	1.37311476589088	6.54495609111115	6.4142091985373	5.59048125991027e-09	1.65980614637417e-07	10.2172501564521
SLCO2B1	1.37180800464195	5.99811703528773	7.27935465744976	9.89166864674048e-11	5.79554016206554e-09	14.1370000183544
PTPRM	-1.37155667933361	9.32272372683223	-6.10855966064702	2.23172125626954e-08	5.43240844445804e-07	8.87582169894046
ESAM	-1.3702557021982	8.0463950257711	-5.04453982763985	2.19765471897298e-06	2.59787277776542e-05	4.44954052777851
TMOD1	-1.36902761062907	6.80307873575767	-5.21641720336819	1.07663453943627e-06	1.42948413322385e-05	5.13484694607443
AOC3	-1.36778750059012	6.83380488348277	-3.97128361114073	0.000139573392798411	0.00086985211250834	0.497128749284978
PIGW	1.36501790634336	6.29283014042912	7.04972267576851	2.92804275634455e-10	1.35978575470333e-08	13.0814738638811
LRP12	1.36423159862438	5.24641978395804	5.17505428412766	1.27972615019981e-06	1.6490919146483e-05	4.96876336604294
AOX1	-1.36322817198749	6.03562253595338	-3.973972400955	0.000138230876160597	0.000862285146709015	0.506237742730732
THBD	-1.36268891333164	6.89379965267653	-4.43115045220602	2.52552152152234e-05	0.000201796670423009	2.11618999286007
RAPGEF4	-1.36262606022332	5.53248367375799	-3.83170916557028	0.000229228056751663	0.001315515798357	0.0303578279948402
BTBD11	-1.36228118748628	6.67882315083771	-4.07299546344313	9.65620755188336e-05	0.000635600467695	0.84472479228212
LPCAT1	1.36133463017085	7.97807394950052	7.71584976164962	1.22918518634135e-11	1.03657855358619e-09	16.1669996462407
NEK1	-1.36100718598085	5.78597121362619	-5.87933181894987	6.19484633047632e-08	1.27796446049898e-06	7.88805372160449
EXOC6	-1.36079132429464	7.09178420777672	-6.16011560729547	1.77011700135987e-08	4.4651699827795e-07	9.10021457646619
MMP14	1.36028882645114	6.33549718143383	6.30347500758376	9.25756520005904e-09	2.54911795816012e-07	9.7282363935539
TPD52	-1.35940505652081	8.33858830911399	-5.07460883988396	1.94143457284617e-06	2.33191977447643e-05	4.56850307185351
RASSF3	1.35912102585356	7.24596205286731	4.70232531612328	8.7657203173538e-06	8.2712122189263e-05	3.12493820030992
CYB5D2	-1.3584965154546	7.77934376035059	-5.80741368802006	8.50563810184282e-08	1.66761805391675e-06	7.58165354215721
RILPL2	-1.35786724808276	9.91690313159941	-6.90698234752814	5.72091205806449e-10	2.45329750064446e-08	12.4303908125974
MSR1	1.35725182198145	4.37320065310148	7.14710549950198	1.85006176254731e-10	9.56102431388234e-09	13.5279367331241
PARP8	-1.35586258156351	8.04144618847631	-6.46135636387411	4.50587145409305e-09	1.3801799264019e-07	10.426447581775
SAP18	-1.35550698284305	9.11743162357451	-5.42394527709968	4.47913339546611e-07	6.79577644292565e-06	5.97878579332654
SPDL1	1.35441719976946	6.16818634264114	6.82691450541353	8.31530923925957e-10	3.35861839112779e-08	12.0670091790726
WIPF1	1.35391168035344	5.95346758161413	5.42537513594837	4.45189999548149e-07	6.77160945586679e-06	5.98466038649442
SLC4A11	-1.35265716907168	6.88168113822727	-3.98865235752242	0.000131116328539936	0.000823280983163035	0.556047010697121
FAM46C	-1.3511589035501	7.88633187783699	-5.62756097917067	1.86561116198033e-07	3.22481929414352e-06	6.82320592251152
HHATL	-1.350820500162	7.4016558323533	-2.04238860536411	0.0439024385379706	0.100851961139205	-4.73389650582571
TSGA10	-1.3503008597362	4.69201867476406	-7.22589214137733	1.27451817120038e-10	7.096108768106e-09	13.890413499596
ZNF540	-1.35003148551842	5.64365335341312	-6.99649529767898	3.76049005322542e-10	1.70320622523053e-08	12.8382122004119
IDNK	-1.34993597273842	7.43263740671088	-6.28155251608657	1.02258488081256e-08	2.7701879398894e-07	9.63182185642262
COL6A2	1.34899195538314	7.15925707257583	4.40412406510494	2.80092917340839e-05	0.000221036521104331	2.01776264809985
RECQL	1.34857890811274	7.48788385152938	7.94743995526606	4.0253657148285e-12	4.0808607022856e-10	17.2544153580976
CFAP70	-1.34855431147407	5.41105812470216	-5.2753737344538	8.40607215537443e-07	1.17086651203574e-05	5.37281456368569
SLC25A15	-1.34768738484726	6.73694311606907	-3.9286200693747	0.000162619015972096	0.000987776534494327	0.353181831515184
FRMD3	-1.34658411633356	8.12391276761903	-2.30806730107807	0.0231794840070565	0.0605786436932344	-4.18538368497486
OLFML1	-1.34603513797685	5.23940065627094	-4.64349643573489	1.10605274465072e-05	0.000100825387012371	2.90290570361622
ACSF2	-1.34553754779716	8.44669292597485	-6.23690371291925	1.25174999196299e-08	3.32836689815489e-07	9.43587448990881
LIPT1	-1.34512256652298	8.05218206568975	-7.6009658315225	2.13348245979699e-11	1.62880071883365e-09	15.6300401221486
PDPN	1.3446977105689	4.80053644135355	5.1410038894908	1.47460475546197e-06	1.858702867188e-05	4.83258846928181
PDGFD	-1.34249821451719	7.01954501735101	-5.32868272664271	6.71291306910519e-07	9.59565694381667e-06	5.58922081930973
MLF1	-1.34222050453855	6.4852204408039	-4.15299524074197	7.19851663761747e-05	0.00049399422142043	1.1224138116903
CXCL6	1.34175401833648	3.49399874603994	5.10023663298877	1.74626440653621e-06	2.12792981340612e-05	4.67020937966585
PCDH7	1.34043566125279	4.77566017714304	4.84202622308534	5.01436372952096e-06	5.2265007121912e-05	3.65900768083625
TACC3	1.33653097487666	6.26744378753465	5.38380890536913	5.31382096390556e-07	7.89241426142348e-06	5.81421294886511
CAMK2N1	1.33588621106954	6.04793947379969	4.37486311486028	3.13177599946231e-05	0.0002434200717795	1.91164164525713
POLQ	1.33529723000304	4.67743538509368	6.88682665025563	6.28640791793571e-10	2.66742213865251e-08	12.3387881674749
DCBLD2	1.33520368482822	6.54104066187168	6.42677006195582	5.27857876942177e-09	1.57848301331893e-07	10.2729274088127
KLHDC8B	-1.3351236678335	8.92677620409528	-6.47073892428156	4.31627959730976e-09	1.32816206540119e-07	10.4681479145718
FCGR2A	1.33465824565174	4.75260038419749	7.03802417691751	3.09371395423489e-10	1.42686052054014e-08	13.027961654656
SNRK-AS1	-1.33415192369931	5.17109175822582	-5.25718782536446	9.07419138449438e-07	1.24481527661328e-05	5.2992562405092
ZFP62	-1.33406420658154	8.94083705520403	-7.26247801166461	1.0716168784083e-10	6.11853772926894e-09	14.0591065398737
GTSE1	1.33326534279945	4.87350248411604	8.28316594303241	7.90399995339247e-13	1.07638593959882e-10	18.8407389217141
FRMD6	1.33256081948765	7.61079422895548	3.45004152249304	0.000839745060450287	0.0038615244566223	-1.1825440661186
CENPL	1.33247134535662	4.71042037160756	7.3192962691587	8.18278609359689e-11	4.967591979411e-09	14.3215398087019
MIOX	-1.33235474410287	5.65348358285429	-4.53467094227742	1.69326228477164e-05	0.000144242186600052	2.49679336447581
ARHGAP6	-1.33220412104212	6.41551752435479	-7.18161236398634	1.57166520237446e-10	8.35802431500193e-09	13.6865574175675
NOL4	-1.33216146665549	4.5035924723887	-5.27779297613807	8.32090212067566e-07	1.16060748956552e-05	5.38261019638195
C10orf32	-1.33188421920687	9.98368822085281	-6.02951477352603	3.17905337535979e-08	7.3479152271074e-07	8.53334497363682
ELF4	1.33119604813057	6.03164342052588	5.79663622132469	8.91820260856299e-08	1.73603253375512e-06	7.53588735259091
PCOLCE	1.33061489168639	7.47376376662838	3.93659382585277	0.00015805229596872	0.000962690850785602	0.380001100742485
RBP7	-1.3303324994449	7.69602679254116	-4.24501899463241	5.11297116395316e-05	0.000371492191094001	1.44640519690759
BRIP1	1.32901618054206	3.91486362060676	7.37541401532444	6.2660039357739e-11	3.97142482155733e-09	14.5812605805019
ARHGEF5	-1.32869450883604	7.36254736398351	-6.41416124829331	5.59170614432182e-09	1.65980614637417e-07	10.2170376918622
PKNOX2	-1.32844356771902	6.15074774372392	-4.24957103596047	5.02659662390649e-05	0.000365875965889618	1.46255656881208
BLM	1.32838225329771	5.68374107778845	6.51577769963409	3.51045688287228e-09	1.11598199486263e-07	10.6686337370707
PDGFA	1.32773731728636	5.81180684170652	6.38927735845007	6.26449361783641e-09	1.83252349589975e-07	10.1068607869408
EMR1	1.32671995488995	4.9618681768282	8.79166971201715	6.61052984142243e-14	1.43263687047171e-11	21.2596847078313
SRPX2	1.32598030744567	4.13514504822568	7.98347718123537	3.38172412654945e-12	3.51333246240228e-10	17.4241699615707
PCDHB14	1.32538659984374	5.15432787334178	4.34287423103991	3.53659267763187e-05	0.000270307263624082	1.7961602090055
TXN	1.32464853286416	8.56686699279467	7.25109066110351	1.1310684939966e-10	6.38562618949623e-09	14.006576119962
MRPS6	-1.32418903212631	10.705792360808	-6.97301503843294	4.19863043572761e-10	1.87161230014986e-08	12.7310793454454
EOGT	1.32381617469014	6.43220631650957	5.00537455877315	2.58129278914536e-06	2.9560202366605e-05	4.29519418410504
LINC00893	-1.32305851890838	4.04573555429167	-6.390811470452	6.22079618511666e-09	1.82238585917189e-07	10.1136485264316
ASF1B	1.32277521293955	5.88514599483752	7.56063213433183	2.58813517275616e-11	1.89686779661456e-09	15.4419481904642
PGM5-AS1	-1.3220483494894	6.06920186294278	-9.26964823973822	6.35184777673689e-15	1.96956141446357e-12	23.5437292006785
GPR158	1.32198975390421	4.60154087524971	5.07463468941082	1.94122737658113e-06	2.33191977447643e-05	4.56860551273131
IFI16	1.32146822917244	8.50820454734495	3.61598017785857	0.000482679871935844	0.00242664325738761	-0.666950918573317
RNASE4	-1.31853643802965	6.58441652553058	-4.06986431838177	9.76717070855849e-05	0.000641856294851635	0.833932427917049
ROBO1	1.31810332148461	7.69732284874249	4.23000347662273	5.40813641624275e-05	0.000389150265867093	1.39321059569469
ADHFE1	-1.31594117275817	7.10376691102844	-9.93437152813856	2.43435781812274e-16	1.11510185964236e-13	26.7235597718211
MICAL1	1.31568467246139	6.66078236826898	7.06421613352731	2.73494660618753e-10	1.29809856883999e-08	13.1478075156486
ABCA6	-1.31543755120639	4.24480297326512	-7.15001044121413	1.82485010490021e-10	9.45497528644313e-09	13.5412818166747
RNF150	-1.31391022193088	6.74864961039455	-4.1713070935598	6.72719647623059e-05	0.000466574827867954	1.18649906533887
FAM214A	-1.31270924212814	8.52716923255579	-6.57423968414341	2.68261184639221e-09	8.86361340394016e-08	10.9296315200186
ENTPD1	1.31261099056615	7.08951766257421	2.83330415497997	0.00563339341261088	0.0191146539109718	-2.92857316626549
FBXO16	-1.31244760897927	6.0142012532769	-4.97644682767466	2.90582567201948e-06	3.26779436567528e-05	4.18163626110494
SOWAHA	-1.31185210655547	5.53307686326068	-4.58918090339618	1.36896037836467e-05	0.000120433856071322	2.69945464305246
TMEM243	-1.31167418506589	9.91916858328938	-5.79392579944671	9.02501726656664e-08	1.74903099045818e-06	7.5243838546845
FAM64A	1.3116634905481	5.53875986392425	8.53770922397494	2.28693459641336e-13	3.84353048234403e-11	20.0496365242324
PON3	-1.31141068274733	6.24800804010833	-2.98068566947297	0.00365784998670984	0.0133364628223837	-2.53678958800253
LEPRE1	1.31084239571837	7.2082509852059	8.24991571027289	9.29078898629703e-13	1.20035802576165e-10	18.6831789596731
SEMA3D	-1.31080281318988	4.49625362114293	-4.10313728804464	8.64808678823672e-05	0.000579462065215795	0.948911942553384
DIRAS2	-1.31012464886377	4.27367377556063	-5.56976950531748	2.39566507507425e-07	4.00370062919747e-06	6.58195560541185
RAI14	1.30994440022559	7.95125114190335	4.7328301672716	7.7651185964112e-06	7.48116468980247e-05	3.24074624703655
JADE1	-1.30892859140458	8.20787198654702	-6.64517850299808	1.93358078831291e-09	6.81316797000817e-08	11.2474526668278
LOC284219	1.30835730068735	4.50330781429506	6.68943210487494	1.57546048984939e-09	5.71104427570403e-08	11.4463243333668
HCG11	-1.30635859793612	4.210620499177	-5.72624449697627	1.21402994253278e-07	2.2264580065285e-06	7.23795278887975
WT1	1.30559099040193	4.07165926629455	8.18594746287503	1.26767759725751e-12	1.52994263309731e-10	18.3803170586456
GDF10	-1.30535094427213	4.38596123574617	-4.5218988525869	1.77938036022303e-05	0.000150238896748216	2.44953082607754
DNAH7	-1.30516712160337	5.2720002114058	-8.15782656023746	1.4530802516055e-12	1.72295792984997e-10	18.2472888627706
GLRX	1.30462814516483	8.03662432533253	4.90692549444656	3.85692712414914e-06	4.15480310995328e-05	3.91028833350461
TMOD3	1.30425208945773	5.52050614340871	6.73286556597532	1.28801125924244e-09	4.825254076214e-08	11.6419517004854
ZNF750	-1.30398730958123	4.65481802478164	-3.00541480238815	0.00339725347188639	0.0125405940889872	-2.46944034475053
BMP7	-1.30179841138088	7.17256824414855	-5.19794695419779	1.16309998122953e-06	1.52123816493713e-05	5.0605942988604
ZNF571	-1.30158729799788	5.55465187017629	-5.052990081586	2.12249287171983e-06	2.5149232116116e-05	4.48293193577258
MICAL2	1.30030696663666	5.9215744881878	5.53938112555619	2.73106034671143e-07	4.47880563775174e-06	6.45559533309036
TMEM80	-1.30008473681354	8.01380197440675	-6.26569408629933	1.09879631104192e-08	2.95677431896527e-07	9.56216058553299
C1orf162	1.29911522366004	6.52029958570938	3.78361638484246	0.000271262282441049	0.00151490476658336	-0.127671577377857
SAC3D1	1.29886138392957	7.27098871579978	6.24499103700345	1.20677989805789e-08	3.22154289342473e-07	9.47132499208996
EMILIN1	1.29804776284813	5.40743139663883	5.21367850805065	1.08904662717628e-06	1.44311208223129e-05	5.12382797988004
PPP1R14B	1.29701202812306	8.51965692496412	7.94724142133914	4.02922986730258e-12	4.0808607022856e-10	17.2534805392215
SCGB2A1	-1.2968675511845	5.20801727585818	-2.84736556303959	0.00540949234179298	0.0184699844399183	-2.8919107008702
KDF1	-1.29611273995479	6.80867625228548	-6.61706126601475	2.20182269588232e-09	7.57299256578637e-08	11.1213366100778
INHBA	1.29543338073104	6.67809721340949	2.80038576919436	0.0061911518485751	0.0206662248274314	-3.01380376252053
ERO1L	1.29513435239262	7.62055752846378	4.81548689021978	5.57944744057363e-06	5.67948298811927e-05	3.55682455160919
ZEB2	1.29412988612999	4.84886863389773	5.03872891054385	2.25084070467739e-06	2.64061084998678e-05	4.42659696307941
GJA1	-1.29338892969066	11.469286574625	-4.31299570802015	3.95997361991862e-05	0.000297366871495752	1.68880435765201
RASGRP1	1.29310474499525	5.09972008955322	3.06445342879229	0.00284297997551328	0.0108646684502219	-2.30680390009304
ZNF680	-1.29271996077238	7.33680759323556	-4.19030517979181	6.26962153468896e-05	0.000440743751769637	1.25318955544393
FAM13A	-1.29147915070774	8.0361002771653	-4.98269258821187	2.83255192953577e-06	3.20011682397945e-05	4.20612235554675
CDKL2	-1.29145542702871	5.20076868753781	-5.14397718654906	1.45649288506082e-06	1.83932419162912e-05	4.84445949030956
PCMTD1	-1.2905877760906	8.05042433301997	-5.70493654027878	1.33241167900082e-07	2.41282636031102e-06	7.14810654369797
SBSPON	-1.29034245682773	4.43168413834373	-7.8282772837216	7.15464668371876e-12	6.43758499599784e-10	16.6941090876936
ITGB2	1.28965573559561	6.44998138508127	3.50096945768397	0.000709776144141804	0.00335731945204836	-1.02627417850794
MICU3	-1.28947623537283	6.48594695609899	-3.82972603191072	0.000230831173678043	0.00132396195375098	0.0238126530754963
SLA	1.28929384937165	6.50315403257297	4.46768819066905	2.19447189477308e-05	0.000180014574843922	2.2498779536778
SAMSN1	1.28925191173109	4.6124915877893	4.00690086896242	0.000122760188353333	0.000778549904424612	0.61814534293308
CDCP1	1.28925037758561	4.99710790298762	7.21005007019279	1.37380384967333e-10	7.58603194251123e-09	13.8174397378972
ECT2	1.28893222108915	4.58430785966931	6.9433259876038	4.82571595874725e-10	2.11439793801197e-08	12.5957762828746
LECT1	-1.28832704819931	5.24684351715955	-4.00270707961957	0.000124634186004934	0.000788202704402083	0.603856485167063
RALGAPA2	-1.28770977890743	6.55782768958462	-4.43035029433812	2.53328580433012e-05	0.000202291503115189	2.11327026658621
S100A14	-1.28763530332727	7.71340479104347	-4.59281938900265	1.34960209993458e-05	0.000118990508854687	2.71303649073819
CHAC2	1.28568297715453	5.13521395941933	4.85818740895975	4.69795734214873e-06	4.93523648577203e-05	3.72139619167196
TM4SF18	-1.28485945194262	6.87794783990902	-4.17088549816039	6.73770616805e-05	0.000467142992146707	1.18502145415794
SLC4A7	1.28479127318434	5.18625934522756	8.87673566118804	4.35914827641684e-14	9.98393562627062e-12	21.6656706096002
FBXO6	1.28476282655801	6.06760406767181	4.71263735281835	8.41421891669443e-06	7.99946142764039e-05	3.16403529764044
RRM1	1.28446253607487	7.91911858782405	6.72166755323288	1.3567279708794e-09	5.01740408313289e-08	11.5914737513895
SFXN1	1.28437109820215	6.14851220184983	7.24037181904142	1.19001716574888e-10	6.66244332657462e-09	13.9571499177313
PIFO	-1.28346041721063	6.92013337882481	-4.71504803837903	8.33404212501418e-06	7.93821450990836e-05	3.17318275391829
FAM167A	-1.28338026722949	6.65920392744752	-4.88588041097606	4.20037431226219e-06	4.4745530794738e-05	3.82858832477093
FYB	1.28252226368195	5.26775705048047	4.0431711452832	0.000107640899578229	0.000698038073037068	0.742162300257718
RAB17	-1.28234385956528	7.02126867179542	-6.50520477205589	3.68511168350332e-09	1.16666492826609e-07	10.6215231076126
GBP5	1.28221763659073	4.99858175703849	3.58066463349016	0.000543817294323275	0.00267920742290042	-0.778223212088015
BHLHE40	1.28146343775765	8.19554439092282	3.9545647462665	0.000148205313587065	0.000913200273722804	0.440587392649618
EFNA1	-1.28051022122796	9.09692149690687	-4.31156501233675	3.98142699946502e-05	0.000298644068381903	1.68367611610555
TREM2	1.28040170810868	6.22050605802356	6.21453155536538	1.3849473679429e-08	3.6157531348302e-07	9.33790424001086
LOC101929122	-1.27953261410201	5.60559149895095	-5.18389400188162	1.23339751271147e-06	1.59455592486849e-05	5.00419634648336
RASSF9	-1.27887362555952	4.40806497835558	-4.07637948650461	9.53764256611825e-05	0.000628919258803658	0.856395270090034
EMC1	1.27886520419828	6.11683674247215	7.78819737016681	8.67857874990291e-12	7.60507629149101e-10	16.5060199739855
SYT17	-1.27810411807223	7.18692689110454	-5.18469219621357	1.22929580409449e-06	1.59129460061171e-05	5.00739745192954
SDSL	-1.27679879496835	7.75723881368153	-4.94704482175326	3.27632398984239e-06	3.60646149728418e-05	4.06660655804641
TMEM176A	1.27671828042258	6.87435116065187	4.17346378866156	6.67367957502639e-05	0.000463501074550851	1.19405946636176
ISG15	1.27553163221789	8.37708847644078	4.16601355886661	6.86030644182276e-05	0.000474826498402946	1.16795365335251
SETBP1	-1.27543852483254	7.31482419345261	-4.63700232177973	1.13469970940675e-05	0.000103017444338257	2.87850185227585
ELOVL4	1.27452169668956	4.64121628161421	4.13024367370974	7.82841370473636e-05	0.000531788602018744	1.04306090971933
UNC5B	1.27419345505488	6.67983599817978	6.59869555102889	2.39658538489034e-09	8.04404180619054e-08	11.0390619495099
TCEAL1	-1.27402126073451	8.70870973815893	-6.05745230209676	2.8059425499289e-08	6.58367544747579e-07	8.65417077394936
NPM3	1.27197068481614	5.98383352145926	7.08261995625459	2.50785600295186e-10	1.21961867270464e-08	13.2320958948899
PANK1	-1.27161364065737	7.32558203329539	-4.03813669793529	0.000109627383033691	0.00070886747033816	0.724901417505519
SORL1	-1.27085612382592	8.57463052982741	-3.45191569027429	0.000834588651255725	0.00384131862664059	-1.1768245676864
IGFBP7	-1.26971118156902	11.289550792005	-5.32637845213843	6.77864764757153e-07	9.66405601767253e-06	5.57984275677844
COL7A1	1.26963330298329	5.7757799469397	5.92205332066384	5.12760647928829e-08	1.09246203583568e-06	8.07087628319289
HOMER2	-1.26952678087364	6.32395746621989	-5.30465444006423	7.43016261372772e-07	1.04650543312147e-05	5.49153510502966
CCR5	1.26891790321113	6.33037118553728	3.977327030517	0.000136573224788122	0.000852567050970157	0.517608573980503
GLIS3	-1.26837109198969	7.71760639959221	-3.0605693787005	0.00287669612031769	0.0109706358193005	-2.31758303156556
CTSO	-1.26721079399601	8.92749105744512	-4.77879627603497	6.46368464386194e-06	6.40174761656203e-05	3.4161118200371
TTC30A	-1.2671469978635	5.21858303396824	-4.1873357029165	6.33911421988644e-05	0.000444244948198231	1.24275193113524
OSBPL6	1.2668570550002	4.81252314564103	5.33182308650239	6.62433095112582e-07	9.50273240711323e-06	5.60200508649262
POR	-1.26579871299572	8.53034545015868	-4.99493104271345	2.69415838893064e-06	3.06750896678029e-05	4.25415372129943
SRM	1.26574647181258	7.54378331739502	6.21750410156087	1.3664749284592e-08	3.57215333114075e-07	9.35091309351176
TAGLN2	1.26486850670404	8.48599547826864	4.77444154870095	6.57726822493761e-06	6.50489790317165e-05	3.39945402561583
KANSL1L	-1.26456061581705	5.82884083121763	-5.68983944521728	1.42308024583007e-07	2.55634423838726e-06	7.08454574183102
CEMIP	1.26373525969031	4.86391192105482	4.8445604926585	4.96341173013982e-06	5.17792771330062e-05	3.66878277867921
ZC3H12D	1.2631615135732	4.57747822496396	4.21922394678708	5.63007468149905e-05	0.000402247980168782	1.35510121376418
RAB3B	1.26259018442638	4.06837169311073	7.08567996236488	2.47195510032487e-10	1.20963738946953e-08	13.2461167612056
STXBP5L	-1.26229777105433	4.27601431421823	-5.49483676089753	3.30741657932892e-07	5.29475624752774e-06	6.27099973469607
HTR2B	-1.26229332279446	4.95073754769714	-3.19560014884517	0.00189817809090462	0.00775233625576143	-1.93634542496349
CD300LF	1.26206301347364	5.46517345282321	5.70800380939284	1.31469676836542e-07	2.38834872444652e-06	7.16103001325979
NEBL-AS1	-1.26202883610183	5.42799942171584	-5.75068925110736	1.09091683608414e-07	2.0472466323348e-06	7.34122136542891
LOC728024	-1.26064976022314	4.9271601022431	-7.72559889878616	1.1729043002489e-11	9.93272528214985e-10	16.2126458576383
SLC4A4	-1.26055071301424	5.87279044678405	-4.20368423531741	5.965503957012e-05	0.000422766287811452	1.30027901953721
DNAJB2	-1.26011350378195	8.66649614839177	-5.19407618888989	1.18206225772737e-06	1.54103912060124e-05	5.04505161299694
EOMES	1.25985651477345	5.23919826917978	4.02653101919187	0.000114341455115002	0.000734869906837645	0.685168171531811
PTPN12	1.25979052855854	5.26513446431379	4.07816914827342	9.475504554488e-05	0.000625749653655654	0.86257000266624
TMEM45B	-1.25923963202337	6.74012193135426	-3.56832355166096	0.000566858946279766	0.00277394698441988	-0.816912623561745
FAM3C	1.25917380765096	4.12315922146185	7.45598636578867	4.26783484756412e-11	2.85774788547026e-09	14.9550347355653
PLN	-1.25844874371623	4.45576716775609	-3.5804498952472	0.000544210536815261	0.00268027625233472	-0.778897283787392
ZMAT1	-1.25780621681223	5.29456081586061	-6.62040932314867	2.16804457940054e-09	7.49518670631523e-08	11.1363439668578
XPA	-1.25765028844483	8.91176568862652	-5.87627319334953	6.27914011912507e-08	1.29222460833939e-06	7.87498762711705
ABHD2	1.25760394209779	6.36105261140745	6.78017527891438	1.03376910766013e-09	4.03009987715474e-08	11.8555246036296
RNASE2	1.25757393983035	4.15606500112563	7.27232988976324	1.02269166266088e-10	5.92308921291093e-09	14.104571610849
CYBRD1	-1.25754378221904	9.35191734959556	-5.30953563106393	7.27863606333142e-07	1.02731729591348e-05	5.51136032434456
CFAP69	-1.25703247258568	6.31790638001321	-8.30217273381619	7.20607266989181e-13	1.03005953660758e-10	18.9308445562286
DMXL1	-1.25687908064485	8.96165234368639	-5.52401176906637	2.9178176545736e-07	4.75029198933206e-06	6.3918186249216
ECM1	1.25686443609445	6.96084133064577	3.36131973239286	0.00112120478494027	0.00494158811293926	-1.45053729706635
PARPBP	1.25686411884867	3.86470010048881	6.79086838737476	9.83582319001088e-10	3.8643472981417e-08	11.9038662401629
ACACB	-1.25586690427494	7.49668821824656	-4.95459196639148	3.17705149465064e-06	3.51832268542218e-05	4.09609559958462
VASH2	1.25562255191458	4.11892020348664	5.26316740959113	8.84897437063654e-07	1.21907777471073e-05	5.32342735804438
LMOD1	-1.2554082999294	5.78477029191879	-5.74477197785934	1.11954229523306e-07	2.08158440594303e-06	7.31620432935299
SSPN	-1.25529633441878	7.7016797931622	-3.66253189973572	0.000411990966764616	0.00213436269575103	-0.519021721557134
CLEC5A	1.25468842619295	4.31123069045099	4.47765330824541	2.11172716489685e-05	0.000174290995120786	2.28646243475061
VSIG2	-1.25435747913053	6.46027633437311	-5.13435067458749	1.51593333267116e-06	1.89656339664725e-05	4.80603902428421
RPL39L	1.25380131360482	6.58893264183922	4.38641753763418	2.99685750648863e-05	0.000234660695583832	1.95349076376556
APTR	-1.25183225586713	6.73377204617304	-5.95316897345898	4.46636103739224e-08	9.8167400990884e-07	8.20440629665355
FCGR3B	1.25133716856472	6.35971347482988	3.21060375019818	0.00181114478835651	0.00745271736698945	-1.89316732897457
GPR65	1.25074153268604	4.79147362556287	4.09059747823027	9.05457612889301e-05	0.000602691485726019	0.905502487020423
ZNF667-AS1	-1.25056115166372	8.79956125214375	-4.90532206434127	3.88210219929233e-06	4.17751188439206e-05	3.90405632600756
RFC4	1.24969740937195	7.66184064555403	5.2357562108998	9.92839573594201e-07	1.3403001745339e-05	5.21274579357806
PRR16	1.24967513475978	4.30001599116595	6.340606902127	7.81981984646955e-09	2.21049746150903e-07	9.89184443024886
ICAM1	1.24909729677684	6.38635070518067	3.87382956728366	0.000197583863918417	0.00116613731878943	0.169952518593647
KPNA5	-1.24888148019506	7.07545287192984	-5.23190565740532	1.00899873086472e-06	1.35666240297387e-05	5.19722301276995
ARF6	1.24696630032699	8.70110332677143	8.22475157780959	1.0499283402191e-12	1.29823961332e-10	18.5639963168019
TMEM245	-1.24680624649644	9.78563984826038	-5.70200068497147	1.34958719906784e-07	2.44173518825964e-06	7.13573987841469
FZD5	-1.2459676282321	6.87356068206845	-6.7727770308506	1.06996786453866e-09	4.1391943013007e-08	11.82209326352
RUNX1-IT1	1.2452372336304	5.34212561465057	5.84759622841079	7.12640975934464e-08	1.42492845932134e-06	7.7526339064834
DSN1	1.24469372741973	5.57103313623127	8.02230297197181	2.80254610920227e-12	3.004538129307e-10	17.6072114899494
TTC25	-1.24446158763464	5.43413400642078	-5.15160561335182	1.41101229520755e-06	1.78973900628748e-05	4.87493373203689
SLC47A1	-1.24429944690115	6.99664101028826	-3.00858607969768	0.0033651057582578	0.0124424337842022	-2.46077029674818
CP	-1.24389024158901	4.53305562069774	-4.3907559457355	2.94766233166175e-05	0.000231347874979138	1.96922280629865
UPP1	1.24362164800022	7.48938912654998	4.48390423347541	2.06137163064124e-05	0.00017069410524065	2.3094379651529
CKB	-1.24220313292028	9.32020308381714	-3.99208905215146	0.000129502123343042	0.000814897063995945	0.567726525295698
PRKCDBP	1.24148041586072	6.27493733276906	4.07338652597404	9.64243410771315e-05	0.000634926140913388	0.846073104436801
PLXDC1	1.24007910245065	5.43666407171478	5.37089285370885	5.61349993940407e-07	8.26443325629577e-06	5.76138828211646
CUL4B	1.23988883458356	6.8076884267055	6.52401958157408	3.38000799248362e-09	1.081126540739e-07	10.7053772617583
SMAD7	-1.23908404842854	8.36580642184711	-5.57822418819913	2.30977108966556e-07	3.89242778530179e-06	6.61717282018742
EDNRB	-1.23904960877618	7.3976764111667	-3.13890268952925	0.00226353618523528	0.00898593102489994	-2.09804283687506
CMSS1	1.23875797019254	7.73091623620296	6.82839512911962	8.25810041857068e-10	3.34220911518659e-08	12.073716455978
RALA	1.23733765940363	8.95050920777725	7.59135453973581	2.23403522327698e-11	1.6991313179301e-09	15.5851982693612
FAM126A	1.23623754144456	4.95601657800925	8.23348168077068	1.00632422144892e-12	1.25978041511199e-10	18.6053379357436
SRGAP2C	1.23578099308918	7.25002805115867	5.87468651894661	6.32331146150599e-08	1.29782426177855e-06	7.86821075596341
RPS27L	1.23535356143122	7.76003918248684	5.72890361230744	1.20000209072998e-07	2.20474404181064e-06	7.24917629464102
MAD2L2	1.23302848313751	7.35041566625749	5.64522860332076	1.72790451825598e-07	3.02570943227188e-06	6.8972029096722
NCEH1	1.23166284966808	5.90877578719471	4.67973563418051	9.58624753723468e-06	8.92841123442536e-05	3.0394757628668
ATL3	1.23140983572797	6.87334798877991	5.70789178691471	1.3153396597051e-07	2.38834872444652e-06	7.1605579652537
GALNT6	1.23098249485581	5.28321039516837	5.13869696959734	1.48880874643042e-06	1.8686920675604e-05	4.82338061441506
FAM129A	1.22949778908399	7.46517030352775	3.34016164278689	0.00120033906082153	0.0052399466690184	-1.51364165296896
CASP1	1.22896724232525	6.56502394977753	3.21036889503841	0.0018124779608767	0.00745520271458568	-1.89384445422997
PAK6	-1.2276733584548	6.88630456190335	-5.37180008359969	5.59192063510642e-07	8.24717783679135e-06	5.76509654448463
FBXL3	-1.22687503691291	10.1288006202385	-7.28919815680153	9.44018182223975e-11	5.57967344947924e-09	14.1824545481705
ASAP1	1.22657579603121	6.97245375954139	5.92027268426839	5.16823383487243e-08	1.09744077812064e-06	8.06324431568587
LOC100506098	-1.22647172078949	5.71491894457888	-3.99269146710585	0.000129221137602016	0.000813636997303541	0.569774548717406
TNFRSF12A	1.22560290080187	7.9888491147043	4.20217386353097	5.99911209593323e-05	0.000424710338556659	1.29495794045576
ACOT7	1.22331126250066	6.1966135564315	6.55620417790395	2.91493945772583e-09	9.53743583936104e-08	10.849023427729
LONRF1	-1.22329612674224	6.46992573315661	-4.7969037801926	6.01149555038975e-06	6.01597283108766e-05	3.48547525600744
CRY2	-1.22304937127364	7.80744834735834	-7.92459890638332	4.49505088451525e-12	4.44106620477474e-10	17.146893661569
CLK1	-1.22281423842221	9.36883533511972	-6.48084796566852	4.12082720938188e-09	1.28631973097463e-07	10.5131023678312
CKAP4	1.22257730173867	8.23992842629209	5.10841275945529	1.68812970158399e-06	2.07086148115796e-05	4.70271760705485
TPD52L1	-1.22253845049451	8.52381836718037	-3.92543057771999	0.000164480783817622	0.00099732557095192	0.342465041246519
NEIL3	1.22119305811078	4.01818654418307	6.72604024698047	1.32947334904705e-09	4.94334424878247e-08	11.611181408331
KDM5D	-1.22029366183459	5.57966096612263	-1.83944586460778	0.0689933462709437	0.144129445904941	-5.11150309992642
AKAP12	-1.22018064373977	6.4356039204605	-3.42889517863305	0.000900043411282944	0.00409396861981669	-1.24691092570202
SLC5A3	-1.21942134706765	10.7258374776329	-4.94261719232296	3.33596312226237e-06	3.66610342034886e-05	4.04931859875851
SLIT3	-1.21810207855914	6.62190730640457	-4.39124947571823	2.94211561776296e-05	0.000231002494257937	1.97101310282902
EXO1	1.21763244075348	4.68390042444439	5.20044974930857	1.15099777759751e-06	1.5063870264596e-05	5.07064740648437
FAM117A	-1.21733231927745	7.55506273114602	-5.39368388946759	5.09532515159983e-07	7.58465867285779e-06	5.85464479851492
PHF5A	1.21728656598643	7.62353931472119	5.92624837844979	5.0331299555028e-08	1.07917802396978e-06	8.08886074608636
MASTL	1.21695177964821	5.50068823288222	4.47580762844927	2.12682148398769e-05	0.000175321419262871	2.2796825105248
RAD54B	1.21657720378097	5.37245149644873	5.27364877046709	8.46732015551585e-07	1.17776975662127e-05	5.36583156953155
CAMK2B	-1.21599578459245	6.00120460355094	-5.33607286832262	6.50627433954135e-07	9.38011153887382e-06	5.61931210777209
NUDT19	1.21507658655513	7.68427217081285	5.85738121761713	6.82537642747448e-08	1.37979400096036e-06	7.79435198982763
TMEM27	-1.21462356475268	4.50338326106537	-4.21373503077375	5.7464270221995e-05	0.000409255253118131	1.3357213112093
ALDH9A1	-1.21434376733851	11.291262149254	-6.26683410121661	1.09313551282794e-08	2.94941717015356e-07	9.56716596915456
AMIGO1	-1.21392531231605	6.41634278182178	-5.54566699440715	2.65810387567397e-07	4.39131832903351e-06	6.48170477089213
CCDC113	-1.21384306163554	6.13264307505405	-3.49909211543974	0.000714209666447671	0.00337433094872312	-1.03206594895597
PFN1	1.21383690938669	9.92950401198541	5.14989571017649	1.42108452123413e-06	1.80085274321531e-05	4.86810078933109
SRGN	1.21377152834522	8.59443433514163	2.97694778846054	0.00369880943418159	0.0134590186217602	-2.54692968411528
SLC22A4	1.21367918258368	4.73624301782417	5.9721148624943	4.10565214636869e-08	9.11337213767192e-07	8.28586319475301
ASPHD2	1.21278201109896	5.48475376416221	5.45410378083728	3.93786761405513e-07	6.12294597092957e-06	6.10286129678632
DKK3	1.212346113036	5.57459472994492	3.75247925312826	0.000302287283669882	0.00165245462499769	-0.229205747777949
STAC	1.21229449681021	5.73688911842411	5.55484378733952	2.55501549589271e-07	4.23141637795543e-06	6.5198487310966
ADD3	-1.21163880887609	10.3309903793058	-6.63181785311248	2.05674975492313e-09	7.14720539835789e-08	11.1875017886156
IL32	1.20892415912647	6.51462713040404	3.5664529079132	0.000570431158576705	0.00278716121239115	-0.822768267249743
TDO2	1.20890207659051	4.13992054088083	5.0399945992449	2.23915024533363e-06	2.63149114837897e-05	4.43159307029434
SLC43A3	-1.20845091188479	6.96502172346367	-3.68878304567798	0.000376580924086659	0.0019780246748625	-0.434978802515118
GPR64	-1.20827552107388	5.91188202935637	-3.44684768649702	0.000848601509641052	0.0038960281154477	-1.19228533542773
ELOVL6	1.20798776644509	4.94540622706716	6.43356059892	5.11718736299814e-09	1.53706276156822e-07	10.3030443644068
LRRC37A2	-1.20752622757175	7.06144182410491	-5.73097899681581	1.18916443598415e-07	2.18955060488134e-06	7.25793772836408
NKX2-1-AS1	-1.20742868999289	5.3397138664063	-5.04569582425281	2.18722131271629e-06	2.58705666418995e-05	4.45410660572955
SLC16A5	-1.2072712440097	5.82644614692977	-5.87589585685346	6.28961717083078e-08	1.29222460833939e-06	7.87337590354279
COLGALT1	1.20615226356615	6.42752592020727	7.87590804806177	5.68626266391685e-12	5.23317917768238e-10	16.9178783021082
MCM2	1.20598182806802	7.9962944123679	5.52980105783541	2.84604428148265e-07	4.64846211452859e-06	6.41583142292507
CADM1	-1.20551573801823	6.61624465323021	-4.50997035737942	1.86362835460747e-05	0.000156510501269135	2.40546684392712
C11orf74	-1.20502695634429	7.89382638852289	-3.59455428723515	0.000518945264025015	0.00257746224653134	-0.734558084043789
LRP8	-1.20479101600493	7.10849980650438	-4.11961908499958	8.14038611899265e-05	0.000550753548936881	1.0061073591734
BBS12	-1.20476710395996	7.43118572110243	-3.94047270310612	0.000155875366778287	0.000952309189880682	0.39306151239855
PYCARD	1.20445598943863	7.0583248523676	4.22697923434913	5.46953760764687e-05	0.000393287657802792	1.38251220581867
HSPA6	1.20384770876067	5.72177334648132	4.44242890259238	2.41849805890866e-05	0.000194512483548699	2.15738079297893
RGS8	-1.20330704560273	4.55101332793555	-5.96232946801678	4.28821921343668e-08	9.4872731335693e-07	8.24377706373595
NREP	1.20283389839113	6.02289486363941	4.66117199253859	1.03158905046836e-05	9.49825368304695e-05	2.96943512444012
HOMER1	-1.20201848053721	8.85806963906522	-5.21581037883123	1.07937275754473e-06	1.43217629547822e-05	5.13240515415702
DKFZP434I0714	-1.20024395952062	6.1089113227153	-4.97028904642016	2.97987430278104e-06	3.34034296844004e-05	4.15751245221974
ZNF334	-1.20021831484909	5.1324877497515	-6.14928469486676	1.8585358034076e-08	4.64749244636231e-07	9.05300842297437
SHROOM2	1.19978577577375	6.16142134336052	4.83179441683565	5.22529950527507e-06	5.38149777868263e-05	3.61957291602882
AIF1	1.19953415648307	7.95685126743372	3.70851703444764	0.000351885487978536	0.00186589108397984	-0.371506514282924
TUBB6	1.19911633265709	9.41192017113564	4.52559804878184	1.75401113042742e-05	0.000148475826685278	2.46321079024582
C9orf72	-1.19792205766234	6.65829048262305	-4.19064294154801	6.26176368284939e-05	0.000440509064669561	1.25437709756568
UBL3	-1.19790369983382	9.3741631593193	-5.45503999100438	3.92213450031921e-07	6.1042950466358e-06	6.10671862698257
NRIP3	1.19723993164467	5.58934425047173	6.38611309139053	6.35558415062369e-09	1.85378869111173e-07	10.092862343871
UST	-1.19668608127887	7.17711503208612	-4.80274179546638	5.87237513872772e-06	5.9053671895824e-05	3.50787228988667
RBMS3	-1.19660261645748	6.58299042014759	-4.49946862973625	1.94098381860991e-05	0.000161989767553137	2.36673502010692
CBR4	-1.19645355988906	8.0236083249229	-5.69419304379994	1.39632947737909e-07	2.51501524723641e-06	7.10286669107009
CRABP1	-1.19596100032471	5.24895911539456	-3.56402581194537	0.000575097726513597	0.00280588106460459	-0.83036228980772
CXCL3	1.1949553675808	4.69426502269761	4.04331170623557	0.000107585935408188	0.000697906188655305	0.742644437455464
MAATS1	-1.19495111594197	4.56106660314903	-7.55060845358896	2.71532867706827e-11	1.97572019806177e-09	15.3952393662452
RILPL1	-1.19461422655419	8.64572783608134	-6.39832754570344	6.01102300065876e-09	1.76843623303433e-07	10.1469127528501
STK17B	1.19278193731688	4.66297168318488	3.98561092833222	0.000132560927943764	0.000831548553596812	0.545716728697236
NDC1	1.19267994294883	6.86170169802433	6.07436119790876	2.60144985591687e-08	6.16124816051756e-07	8.72741604641548
IL17D	-1.19246992290178	5.8113704193155	-4.01952281874566	0.000117281496836722	0.000750106318590366	0.66121376726077
HECTD1	-1.19198253143743	6.74304097742554	-5.74759829148188	1.10577876053075e-07	2.06935663124395e-06	7.32815189455942
HSD17B2	1.19188201273254	3.84849174423381	4.45547273460736	2.30018485249363e-05	0.000186710534442244	2.20510371986079
AHCYL2	-1.19153456854157	7.1874140659931	-6.80065831086073	9.39754221761903e-10	3.72116823960927e-08	11.9481468389731
FRMD5	1.19126612205796	4.98891697639739	4.6342726083269	1.14695468162496e-05	0.000103802746332065	2.86825037280638
GSTO1	1.19077580272016	10.1985351192705	7.03207167638107	3.18154666553591e-10	1.46401993250859e-08	13.0007434169363
LAIR1	1.19050339570874	5.97049769212389	5.6315475070432	1.83362715582415e-07	3.17770897039e-06	6.83989273657375
C3orf52	-1.19006429659777	6.46242351506929	-4.01626372236672	0.000118673275835681	0.000757397047013346	0.650083997586941
FOXF1	-1.18988927068595	5.56994115710435	-4.35357617134512	3.39584351029498e-05	0.000261433254201663	1.83473247663545
TGM2	1.18980624291254	5.08121840895811	6.58981037691072	2.49683304979771e-09	8.31796200308643e-08	10.9992874411913
STK33	-1.18975918244739	5.72795626077806	-6.48090714000108	4.11970926363183e-09	1.28631973097463e-07	10.5133655904927
NUPR1	-1.18970128540614	9.18766739362236	-2.85107351863339	0.00535182575744035	0.0183165305045356	-2.88221751180587
CHI3L1	1.18864663946127	5.85054560186605	1.94470384558048	0.0547875787453284	0.119960090014129	-4.92019882262371
ATP6V0E2	-1.18824224186624	8.90209477166057	-3.05354575240298	0.00293860914854668	0.0111564289732776	-2.33704684416465
SLC20A1	1.18816789246019	8.02901085023678	4.34685906809889	3.48353974698082e-05	0.000266849085106542	1.8105151491442
PTP4A3	1.18782408017305	6.73182269005451	5.12712149476804	1.56212212425205e-06	1.94229311624307e-05	4.77721289231656
PLEKHO1	1.18704582178081	6.51720792920648	3.83236390926829	0.000228701112703271	0.00131339125274452	0.0325192982282347
FAM107A	-1.18573629618839	7.57090367929462	-3.81205135791187	0.000245598831172106	0.00139437871613346	-0.0344122465548429
KRTCAP3	-1.1855017780347	6.87225755945265	-4.44899888753438	2.35818859906239e-05	0.000190650987621751	2.18140679380968
LOC100505474	-1.18540695971535	5.08466150900169	-7.08561691024382	2.4726896773081e-10	1.20963738946953e-08	13.2458278402275
COL5A3	1.18521742682543	5.92292410103805	5.69223814647889	1.40827970766381e-07	2.5342747774968e-06	7.09463919913273
SMC2	1.18514110848573	6.35749934890918	5.65897062935234	1.62774286864508e-07	2.87529864307989e-06	6.95483637256201
SIGLEC15	1.18491788415961	5.42018414871204	4.07852633243619	9.4631495026573e-05	0.000625548633079888	0.863802593522344
CHODL	-1.18475996874614	4.9204520501161	-4.95886072928183	3.12220571546421e-06	3.46520133233376e-05	4.11278653800846
FAM213A	-1.18308729081079	9.47217585038724	-5.44638830927027	4.06990418615688e-07	6.28574090973117e-06	6.07108529809381
FXYD5	1.18241817117798	7.61523243170645	3.71934320291572	0.00033899914221982	0.00180659114527776	-0.336578565987744
MBIP	-1.18142953701199	8.23826567638568	-3.83075104668978	0.000230001246831445	0.0013195773213458	0.0271953253197417
CDCA4	1.18084706532683	6.97032810327757	7.9404419260525	4.1638242126045e-12	4.14619421544685e-10	17.2214669224365
SIRPA	1.18053768191304	5.75132853036478	5.17026187086915	1.30554934513562e-06	1.67494252394707e-05	4.94956745330325
AVEN	1.18014924956557	7.27882885164913	5.27213490735782	8.52143213732576e-07	1.18161829298617e-05	5.3597041641653
CDR2	-1.18006618206139	9.11407089497482	-6.42116901025273	5.41547676746393e-09	1.61462920485556e-07	10.2480950774659
AGO2	1.17994134832477	6.93426232282185	5.65185705992574	1.67885810166961e-07	2.95781337754816e-06	6.92499387634408
SPTLC3	-1.17902582873172	5.44706240024588	-5.98162676002766	3.93553218283576e-08	8.79386376330983e-07	8.32680224869777
EME1	1.17892258254409	6.3612746756075	6.50507832612303	3.68725159665344e-09	1.16666492826609e-07	10.620959863267
KLHDC7B	1.17885989838377	4.95955487272563	5.29619580494397	7.70008490833496e-07	1.08149973050517e-05	5.4572029310748
LINC01003	-1.17726119309959	7.98520265268011	-4.78988470725964	6.18300590650003e-06	6.17534608748801e-05	3.45856890586112
RNF19B	1.17635688776556	5.74571062200481	4.52452008364232	1.76136748871525e-05	0.000148973402161376	2.45922364023649
DUOX1	-1.17604582158803	5.70998359102397	-3.78543228547476	0.000269549818277275	0.0015074296857321	-0.121731165446661
OLR1	1.17521229134461	4.34022552208736	3.37808780457153	0.00106199846739329	0.00472090408255662	-1.40030468750279
PTPRC	1.17504607488751	5.75356932280563	2.76867968398941	0.00677568595895541	0.0222489329590659	-3.09509968662797
ROR1	1.17406503078956	4.85120316237171	5.92056634757992	5.16151180052385e-08	1.09744077812064e-06	8.06450291208986
ZFP2	-1.17350193081702	5.07065360675059	-7.34421478608048	7.26872798673047e-11	4.46650038330953e-09	14.436803072993
TPBG	1.17315885975463	6.69000955210238	5.38667118643035	5.24956222448192e-07	7.80689923514504e-06	5.82592821208792
ZBTB2	-1.17269325137312	8.76593367546867	-6.39825998015108	6.01287725855532e-09	1.76843623303433e-07	10.1466136581105
MVP	1.17210988851363	8.169647642556	5.27205489118896	8.52430165220486e-07	1.18161829298617e-05	5.35938032267627
RAC2	1.17145654617346	6.36722300483369	3.38842590078612	0.0010269734217978	0.0045895011264529	-1.3692372538414
FBXO15	-1.17093192731999	5.66270091911696	-4.73938825077595	7.56497006864414e-06	7.31631342291375e-05	3.26570298433293
FBN2	1.17067663023197	3.95931634944508	6.05538719120131	2.83197857336349e-08	6.62932963369817e-07	8.64523122004793
FUT11	1.16917790568623	5.11944129516325	6.36073420654088	7.13509805820734e-09	2.04334386149154e-07	9.98068537671207
LYRM9	-1.16865012389457	6.24513542537068	-6.29932107632703	9.43381007479812e-09	2.58340274534723e-07	9.70995725514143
DHRS3	-1.16780610675209	8.7837376415208	-4.41827990607836	2.65324567228147e-05	0.000210701995763724	2.06926781636002
CALU	1.16746690470936	7.63650241546538	5.08390695754494	1.8682811463137e-06	2.26293308317023e-05	4.60537020100273
GXYLT2	1.16726226564947	7.59588156297659	3.71128325194975	0.000348549300808337	0.0018496606523939	-0.362589178666115
LOC100288675	1.16721512472196	5.31582706104829	5.97972614504692	3.968960122667e-08	8.84893708764972e-07	8.3186197357333
TRIB3	1.16617088425468	6.22457390934941	3.85081887425825	0.000214314687605864	0.00124589343198621	0.0935539100181444
CCDC137	1.16602495781352	6.07266264003291	8.61614295816543	1.55932386167543e-13	2.91001596593224e-11	20.4229883662056
ERO1LB	-1.16568904553185	6.55555902220563	-4.0793586526142	9.43441935943039e-05	0.000624058819131341	0.866675101423527
UPF3A	-1.16564393143312	8.16317151899421	-6.76991237125906	1.08431897022026e-09	4.18667602390599e-08	11.8091516535234
TMEM50B	-1.1647059471312	8.88189251242104	-5.8482908316902	7.10461641848077e-08	1.42198156816763e-06	7.75559427790182
SCG2	1.16393333772513	4.79503806940717	2.45660500727323	0.0158533672416003	0.0446014261242955	-3.85269094159906
MNDA	1.16391122916188	6.53656210275169	2.86726924146004	0.00510650049097774	0.0176084717528924	-2.83975530954746
GALNT18	-1.16385673263744	6.51071148250206	-6.34168618761321	7.78150985473771e-09	2.20408648396683e-07	9.89660555243423
WDR43	1.1632851907349	7.11523108195081	8.22166350403618	1.06579892957284e-12	1.30982789180126e-10	18.5493742045903
AMT	-1.16306177922594	7.2768123305236	-6.3882177373003	6.29485263404393e-09	1.83873557737906e-07	10.1021728174024
NCAPD2	1.16203045136228	6.64954302938534	6.1242298850493	2.0801075696558e-08	5.11899487990387e-07	8.94394118652402
ERMP1	-1.16113598104964	9.14367759535308	-5.4632866735192	3.78618352355172e-07	5.9293340261993e-06	6.14071087338466
CYR61	-1.16098778200746	10.2072294423036	-2.95207948504723	0.00398227951852779	0.014340332981227	-2.61412432008099
LINC00310	-1.16065629817128	4.68779695421063	-6.09755179508012	2.34468895465762e-08	5.65454466846289e-07	8.82801395217437
SFXN3	1.159515988541	7.07364343769896	6.13293390138182	2.0003293074752e-08	4.96510310248308e-07	8.98180986097651
DPY19L3	-1.15904506982842	8.96403489858318	-4.14116362407312	7.51974839439115e-05	0.000513068818175198	1.08111009091542
ESM1	1.15866789053215	4.8407738677351	3.75345885119763	0.000301261762747684	0.00164818969277404	-0.226020805875097
MAP7	-1.15855207165577	6.78576506694108	-6.87194102381728	6.73928017599689e-10	2.81221929497344e-08	12.2711913743274
SLITRK4	1.158110575129	4.43485400721062	3.64753874221481	0.000433609628139573	0.00222830241079885	-0.566820944723454
ID2	-1.15763536952082	9.79444369887628	-3.91331285767284	0.000171741556744027	0.00103481347568785	0.301805921238195
TPTE2P5	-1.15715823165362	5.33114342010701	-8.03591582635706	2.62381171653917e-12	2.85853649442416e-10	17.6714246292375
IFT88	-1.15687535763847	8.47082057144752	-6.37575718583663	6.66294770300702e-09	1.92947860566245e-07	10.0470674259368
USP51	-1.1558702418908	6.0774148149741	-5.88880287930437	5.94083033537306e-08	1.23313527713125e-06	7.92853257255101
INSIG1	1.1557581399546	6.28566570954056	5.32877989720589	6.71015481550933e-07	9.59565694381667e-06	5.58961633660743
EGLN3	1.15521642976845	4.94241045361587	4.20203979576182	6.00210409864908e-05	0.000424762668919495	1.29448567904288
TMEM255A	1.15511542600505	3.92698148091162	3.13753860790559	0.0022730837991849	0.0090096369660908	-2.10190434244021
ZFP36	-1.15378829312657	9.9275174761287	-3.50105196441941	0.000709581893817673	0.00335718851405991	-1.02601958312661
GOLGA2P5	-1.15360718845414	5.7068182308277	-6.53794694996622	3.17037805158048e-09	1.02685462272665e-07	10.76750619231
PLCL1	-1.15233891618026	4.86019127166184	-5.44945133417115	4.01697457768809e-07	6.22306860978505e-06	6.08369753534624
PLA2G7	-1.15186057369293	7.66154965765735	-3.11657611688013	0.0024246000636279	0.00952774698428941	-2.16107506135171
RNF145	1.1516927753777	7.26856586675108	3.9784592458681	0.000136018059946691	0.000851115801994894	0.521447858596645
GRAMD2	-1.15088940554303	6.257959578341	-3.64543929389665	0.000436721352066259	0.00223965658357739	-0.573502410670342
CENPJ	-1.15016403517878	5.81728730279641	-4.13538531592944	7.68159291557098e-05	0.000522872358032196	1.06096769259716
KBTBD7	-1.14938114943469	6.48304756103244	-4.45818345060888	2.27630944601004e-05	0.000185519680082218	2.21503267070857
TNFAIP8L1	1.1492387934163	6.83020462890963	5.18363912552381	1.23471006928437e-06	1.59522957989914e-05	5.00317423878468
LINC00271	-1.14883407344877	4.34489188525687	-5.52165598630415	2.94752928635985e-07	4.79479037664106e-06	6.38205093611269
METTL16	1.14837124036735	6.18596375694152	4.71552406682203	8.31829786506867e-06	7.93071397684291e-05	3.17498940441938
GRAMD1C	-1.14766528444394	6.5326110184961	-2.88679907926728	0.00482442085994907	0.0168083323132711	-2.78828393734802
IGIP	-1.14745062611414	7.9521631241153	-6.44156138905872	4.93328009991246e-09	1.48847695230143e-07	10.3385444179118
TRAM1L1	-1.14717122900106	6.44218063646586	-4.32528698121157	3.78020005476179e-05	0.000285998243632597	1.7329082873136
CYLD	-1.1464636467772	7.65956394923133	-6.48280300730561	4.08404999897842e-09	1.28170943753823e-07	10.5217993700489
ARHGAP20	-1.14591994032987	5.63416948675184	-7.2114798930052	1.36453629668177e-10	7.55555743396185e-09	13.8240241624288
AUH	-1.14582352370013	9.30835901834382	-5.49109011350434	3.36100621555103e-07	5.36350595997079e-06	6.25550766511795
NOD2	1.14571956813303	4.5534018443663	5.64570420413245	1.72433900125404e-07	3.02209152785001e-06	6.89919642148005
HPGDS	1.14557637008745	5.12208318249917	4.08992357056894	9.07693272404499e-05	0.00060360812017984	0.903172209976442
CSAG3	1.14515408279534	4.54500795643225	4.57468058626988	1.44881534539094e-05	0.000126192192248723	2.6453948041232
AURKB	1.14513990587529	4.45871903905524	7.15080419427843	1.81802071354932e-10	9.44386790762542e-09	13.544928525896
DNAJB4	-1.14501435407488	8.11551380418431	-4.04692401951299	0.000106182590545784	0.0006905006757568	0.755039034897285
LOC100505812	1.14457071996005	5.10266604870749	5.17032564370487	1.30520239566773e-06	1.67494252394707e-05	4.94982282974256
SLC24A3	-1.14392131725946	6.09742142778886	-3.6624921548599	0.000412046898991182	0.00213436269575103	-0.519148624828934
FNDC3B	1.14379569261249	7.15866929248362	5.50474394930181	3.16971489474953e-07	5.11411465393022e-06	6.31199091004069
ARRDC4	-1.14332902366942	8.8107740327199	-3.95318389178855	0.000148940633636258	0.000917170324148725	0.435925077054742
C16orf54	1.14283516503018	4.20982681187514	2.6812311455522	0.00865834790472732	0.0272202467664606	-3.31523859028123
STRIP2	1.14185680321426	4.13283619073284	5.61337169722477	1.98395917149514e-07	3.40312315757315e-06	6.76385934607971
RWDD4	-1.14153520199208	9.63671673616307	-5.11706491276453	1.62866825080318e-06	2.01138533057219e-05	4.73715023837367
PROCR	1.14058519033756	5.78787947586809	5.16228932086849	1.34964037997183e-06	1.72382774767632e-05	4.91765530179964
F12	1.14052293804482	5.8588256058439	5.20150554146294	1.14592950960358e-06	1.50170411352797e-05	5.07488905603167
C16orf46	-1.14047600347628	6.21754718471485	-6.61453132016709	2.22769187087418e-09	7.59714545811659e-08	11.1099981455109
RNF175	1.14022609776027	4.91870290101648	4.5136331729116	1.83735646747971e-05	0.000154590379596924	2.41898940667033
KIAA1524	1.13999122757526	3.87164675060301	9.5606687837664	1.52284797758691e-15	5.58054563422987e-13	24.9361920655331
SLC2A1	1.13928715031726	5.57650912198808	6.47952632108028	4.14587455303339e-09	1.29150079778034e-07	10.5072235859489
ASAH1	-1.13908854340795	11.0901093723808	-5.14368872385025	1.4582404979486e-06	1.84037803607728e-05	4.84330762328102
LOC286161	-1.13892982558262	7.16396871205675	-6.13901249320304	1.94641189520456e-08	4.85518957275347e-07	9.00826945735124
AUNIP	1.13779320127685	4.65675124475559	6.87530252600724	6.63426624437383e-10	2.77414182894926e-08	12.2864521348842
SLC25A43	1.13772975820636	6.2012107854289	2.98541613008584	0.00360661458755118	0.0131782663183637	-2.52394177410901
MMP10	1.13770509326472	3.90290111641659	4.90531882680982	3.88215319249136e-06	4.17751188439206e-05	3.90404374399307
FOXO6	-1.13734801395016	7.86415299994699	-4.52633671399814	1.7489874359731e-05	0.000148143421635525	2.46594329611017
TANC2	1.13708543008997	4.49307453776489	5.41717074482267	4.61039732974544e-07	6.95528130097451e-06	5.95096342468402
SENP5	1.13677193629624	5.58279534923313	7.57345908213009	2.43397411303681e-11	1.80355692089180e-09	15.5017405806902
DPY19L2P2	-1.13656147745006	5.55554740033751	-3.55517282953934	0.000592427213344397	0.00287719770721839	-0.858028665866133
LCP1	1.13640503036784	7.09940819698992	3.00206928091897	0.00343147523756746	0.0126345238241089	-2.47857860787898
RAPGEF3	-1.13629889716447	6.77201355905578	-6.01473261230226	3.39582881220023e-08	7.76877749261018e-07	8.4695122485292
LNX1	-1.13606900186776	7.19603872633707	-4.31516565645164	3.92764765027334e-05	0.000295379620862907	1.69658456682855
ITGA4	1.13557733094001	3.89212438748212	4.70599098162857	8.6391678690218e-06	8.17092578132963e-05	3.13883019781255
GOLT1B	1.13482243817386	8.7043578762236	7.46579493034959	4.07263805472341e-11	2.75449731519968e-09	15.0006048031092
SLC31A2	1.13474164431496	6.72413514247781	4.64485985901746	1.10012809775816e-05	0.000100487211040262	2.90803193185609
NUDT11	1.13448347932762	5.59919067009646	3.92854794311933	0.000162660893971058	0.000987776534494327	0.352939416317777
BCO2	-1.13444858987561	5.75833982165299	-3.83340391537033	0.000227866479217101	0.00130993978568758	0.0359531662175359
RNASEH2A	1.13434197112787	6.96663759039047	5.47609754035486	3.58410080405567e-07	5.64797120451462e-06	6.19356839448272
LCP2	1.13421929804659	4.67612552787158	5.87382677644276	6.347373367478e-08	1.3001149412756e-06	7.86453904349132
NIP7	1.13402775220096	6.91326132473141	8.10267959853615	1.89869943762226e-12	2.14990377333015e-10	17.9866195217849
LOC202025	-1.13389134910556	5.7165022595089	-4.79258241548964	6.11653224667891e-06	6.11501524959393e-05	3.46890727668759
FRZB	-1.13388803393086	5.29502939929142	-4.94820303239345	3.2608953516941e-06	3.59733693559905e-05	4.07113035030639
HEBP1	-1.13383727594405	10.5803701582755	-5.49672083931349	3.28078543404198e-07	5.26047974726461e-06	6.27879226392562
SLC25A23	-1.13312261898909	6.82398462880202	-6.05857033958683	2.79194539280274e-08	6.56612128260667e-07	8.65901113684138
ECM2	-1.13261023558018	5.90617990411631	-4.41706155217596	2.66565460534491e-05	0.000211520742404436	2.0648306682558
TMEM51	1.13209911196853	6.56069664548657	6.47359360440168	4.26017597698121e-09	1.31693016589043e-07	10.4808398937128
CCDC8	-1.13185097495912	6.64969976663856	-4.8349039808757	5.16029720737667e-06	5.34459353621155e-05	3.63155233356906
PPRC1	1.1316988777025	6.63309917827669	6.7958006132937	9.61254157841066e-10	3.79140460886236e-08	11.9261724546929
EPHB1	-1.13136686834972	5.73790667735408	-4.2232086076427	5.54703273012694e-05	0.000397082720616649	1.36918070250253
TRIM2	-1.13130404655529	6.44325991618391	-4.91676101896839	3.70594424307598e-06	4.00930253457844e-05	3.94854192588379
CTTN	1.13071800248919	5.63288067132002	7.24461180955901	1.16634316569957e-10	6.56638170521643e-09	13.9766987874774
RRAGD	-1.13044691422949	9.08228259551226	-3.58132808660146	0.000542604034527706	0.00267388369582052	-0.776140413556366
ZFHX4	1.13018135194017	4.07726185098015	5.74633732116019	1.11189874117477e-07	2.07311000262511e-06	7.32282110080847
LINC01023	-1.13013276645588	6.55624786173292	-4.80947093095936	5.71590056876594e-06	5.7833321266806e-05	3.53370832969931
TARDBP	-1.1298078935748	8.23205959093175	-5.44964147831926	4.01371118621409e-07	6.22279607370346e-06	6.08448058828527
ZBTB42	-1.12946474303997	6.95933344792577	-3.76007918662678	0.000294417350819849	0.00161688874816732	-0.204480239335552
RBPJ	1.12874512552292	8.63379628421104	5.7311609107192	1.18821908014446e-07	2.18955060488134e-06	7.25870576708552
PLD1	1.12854570625179	4.2805911404661	8.37254597853562	5.11618910143949e-13	7.67105298447577e-11	19.2647057007085
GARS	1.12854391481278	10.0338500045518	6.0353685838598	3.09702976840923e-08	7.18304200026329e-07	8.55864185750386
MTURN	-1.12812057452153	6.30754341205847	-5.74451615547892	1.12079637343815e-07	2.0819954752669e-06	7.31512303850239
LYZ	1.12774907655667	7.42662352593251	1.92735283085499	0.0569428692373758	0.123659468751138	-4.95241129903357
DONSON	1.1277278309064	6.04130971912008	4.57906428178937	1.42420966783745e-05	0.000124371515837364	2.66172664829727
RSPO3	-1.12740738366253	5.27649941299261	-3.47512732739721	0.000773150452460875	0.00359964134196094	-1.10578978999653
F2R	1.1271193778445	5.84846183368392	6.43497882626127	5.08410089234356e-09	1.53168988767092e-07	10.3093359181021
IL1R2	1.12645754886368	5.04953382510688	4.18828768295552	6.31675539732954e-05	0.000443140289012102	1.24609756377721
SOD2	1.12609396147979	8.28136331098129	3.2718539159933	0.00149306906792858	0.00631803633510405	-1.71522560119969
CMYA5	-1.1255624431565	6.36429311827749	-3.19416643498586	0.00190669596835885	0.00778081742099061	-1.9404629506111
CCDC186	-1.12507583918265	6.65931057363366	-3.68060841836646	0.000387285465810407	0.00202641188042803	-0.461197813042767
BORA	1.12500051875358	5.43066916714067	5.98706130228025	3.84147215573963e-08	8.62691255870865e-07	8.35020531416143
PTGR2	-1.12377219977006	5.05962706522735	-3.63192895746168	0.000457258173576812	0.00232434766417166	-0.616429832003467
KLKB1	-1.12366376520663	5.61709293257332	-6.89491463658049	6.05312485576984e-10	2.59024907575459e-08	12.3755358668873
APOC1	1.12363301577777	8.03224592523605	2.86419810221211	0.00515221214218858	0.0177236449438148	-2.84782275933692
KLHDC1	-1.12356485129798	4.87508747354076	-9.23882769179336	7.3887070693069e-15	2.15825204321566e-12	23.3962957741139
CACNA1D	-1.12354809826402	5.23963414885687	-5.81516068350605	8.2207343689373e-08	1.61963735294165e-06	7.61457530567079
RBM20	-1.12344336065438	4.40569073987	-4.44767056369441	2.37026356659343e-05	0.000191396883752767	2.17654734515504
MEIS3P1	-1.12313686625642	8.69040317633682	-4.75850251641607	7.00978041886989e-06	6.87504254707166e-05	3.33856212945791
ZSCAN31	-1.12254254614499	7.02333092602662	-2.79394712200118	0.00630598375661735	0.0209869720301557	-3.03037609930953
CST7	1.12186388695054	5.82020468652191	3.95612655722648	0.000147377816755362	0.000908657050077797	0.445862085489031
GALNT2	1.12163253442421	6.47120059674562	5.40974942482271	4.75852051138603e-07	7.14664537309877e-06	5.92050542574132
UBN2	-1.12142650754643	6.51496524064489	-4.62271661295157	1.20027174550339e-05	0.000108069465182861	2.82489338782242
BEND6	1.12091216326774	3.75894050223851	5.48566328798055	3.44014073869911e-07	5.4724575050103e-06	6.23307771452312
SCUBE3	-1.12090942663791	6.74283756168792	-5.06033737112507	2.0591842445473e-06	2.44762635366541e-05	4.51199070583509
CLEC7A	1.12016457031214	4.32341917588244	6.17821337069572	1.63154261945517e-08	4.17306364151257e-07	9.17917006603371
OGFOD1	1.11975991664896	6.53575222683774	6.01887502390828	3.33365437431798e-08	7.65259725676297e-07	8.48739324564165
LY86	1.11946397411981	6.58972741750494	3.63006981095684	0.000460154872058744	0.00233553801217426	-0.62232767277686
HSD17B3	-1.11923487039427	5.22809628996628	-5.7738677519316	9.85555539244298e-08	1.8810484747603e-06	7.43933217259234
FAT4	-1.1190613672141	6.44115025915925	-3.77077575424799	0.000283670431330193	0.00156769332148616	-0.169617878235451
SHE	-1.118311755453	7.27603675926148	-4.88507378695578	4.21411380877289e-06	4.48208252326214e-05	3.8254610112642
RORC	-1.11798016402598	6.66477805385563	-6.45472182895629	4.64487927037735e-09	1.41630168977996e-07	10.3969744194157
TCTA	-1.11790228497491	8.30613178111429	-5.94561068963157	4.61881561327016e-08	1.00706118722338e-06	8.1719419070791
TIGD7	-1.11746341913185	6.86462534253566	-3.81490933946637	0.000243151384532942	0.00138243050924159	-0.025010621125408
WDSUB1	-1.11703836871888	8.26882727768428	-5.45363294158964	3.9458034793922e-07	6.12693906988827e-06	6.10092149476134
ITFG1	-1.11685356968583	7.05324899611495	-4.38112958064944	3.05789251023184e-05	0.000238513249008215	1.93432924445935
MMRN2	-1.11679209478397	6.34899552477336	-3.52796063380148	0.000648837793681918	0.00310772949896841	-0.942741149272606
MYO1F	1.11660061702957	6.13956496183318	4.43923391762115	2.44836263149953e-05	0.00019652229724362	2.14570526783299
RND3	1.1164030664953	8.13173564357448	2.68420539103368	0.00858720588308946	0.0270303193149567	-3.30785048275143
CDC37L1	-1.11634185311737	6.94507725261167	-5.44021456679837	4.17867307917967e-07	6.39978388380442e-06	6.04567551983317
NFKBIE	1.11616903574997	6.65980219670441	6.55408579920083	2.94350118663761e-09	9.59971948489984e-08	10.8395607811282
RAB32	1.11602416440635	6.11427836309577	8.29682794492361	7.39587759558706e-13	1.03516606207679e-10	18.9055035927896
CKS1B	1.11567297913093	8.55530284095707	4.95656135284179	3.15163284183121e-06	3.49209235443144e-05	4.10379489918467
TXNDC16	-1.11526430416313	6.88907858314549	-5.03018986234204	2.33128139872525e-06	2.71596513221949e-05	4.39290908909086
NID1	1.11491227782214	5.71074180689137	4.69891635960755	8.88502388881427e-06	8.35250263428413e-05	3.11202503732283
CREBRF	-1.11490925786286	8.19097815033192	-5.48272114506002	3.48380407170925e-07	5.5288244933307e-06	6.22092207244082
SQLE	1.11389769137917	5.7532695903069	5.58170897584066	2.27525413094518e-07	3.84712642694631e-06	6.63169609367549
LINC00476	-1.11370785842106	5.27443353245876	-5.78834316168849	9.24900214378191e-08	1.78215715303943e-06	7.50069808304385
RBPMS	-1.11339824090262	6.16736740466993	-5.55938236612418	2.50549099032684e-07	4.15965164003604e-06	6.53872526903759
NR4A2	-1.11325023784538	7.35599615585102	-2.33618810423765	0.0215977979367204	0.0571489585682814	-4.12381114717192
FAM81B	-1.11324364194321	4.28300894630165	-3.78335708382967	0.00027150765684155	0.00151543528763263	-0.128519666419319
YKT6	1.11298704836744	6.78209545743543	6.73196669108063	1.29339762113998e-09	4.83644323823308e-08	11.6378987364618
CTTNBP2	-1.11205396792991	5.1473167142127	-3.61499977900341	0.000484285495833927	0.00243289485756052	-0.670051077090094
ZFPM2	-1.11162642301147	6.55457470660317	-2.77771517864697	0.00660417233229858	0.0217673088074371	-3.07201206737255
ZNF469	1.11139408746997	6.3838253374631	5.93305451418352	4.88348269790256e-08	1.05447031327448e-06	8.11805118719609
PPP3R1	1.11062590554104	5.38970074766888	6.73916274813541	1.25089414135464e-09	4.72130550917653e-08	11.6703503895258
CGN	-1.11037299675808	6.12650472425044	-3.89462227379542	0.000183544255009226	0.00109512565414771	0.239269381803382
SLC7A11	1.11009976935598	5.53626633807152	3.10996227910437	0.00247432025394665	0.00969289110170939	-2.17967719278424
ZBED3	-1.10980670781577	7.63253786743672	-4.96701902047031	3.01994131530633e-06	3.37579885379889e-05	4.1447087756798
SYT13	-1.10972765368455	5.72727608211404	-3.39373435648815	0.00100941342355674	0.00452205546827877	-1.3532558262338
MFAP3	1.10931747481691	5.44417406991724	5.63576759299699	1.80035593158974e-07	3.12542410001648e-06	6.85756346438484
TAP1	1.10899486319089	8.26045941669692	4.03329634534045	0.000111570376323923	0.000719124059740538	0.708320214945631
PNISR	-1.10893917052555	9.16102838715276	-5.19621984136216	1.17152382100698e-06	1.53126216682203e-05	5.05365845976906
SLC1A5	1.10892276764935	6.45171520444274	5.47185322444562	3.64985199978508e-07	5.74260476625046e-06	6.17604938703801
TMEM64	-1.10880759745644	7.70870694252155	-5.48802065010844	3.40554351696135e-07	5.42461643195159e-06	6.24281969091255
PHF3	-1.10840033894769	7.36498929210499	-5.10999784098439	1.67708000956437e-06	2.0585595367095e-05	4.70902325503069
C5orf46	1.10746845992892	4.94406074994673	4.84793922572318	4.89626433856745e-06	5.11847550538521e-05	3.68181984701587
GSTO2	-1.10727100065607	7.80567393746758	-3.41177728218739	0.000951816521188625	0.00430420955453371	-1.29879090892394
TMEM133	-1.10674255877355	7.08880380828027	-3.84360096192379	0.00021983545212476	0.00127277905226787	0.0696573669324367
KLRG2	-1.1064567499754	6.32657476324157	-3.99778850461383	0.000126866963531184	0.00080056469942737	0.587111627229044
LOC100131564	-1.10538494354654	9.13110993456624	-4.15264453390784	7.2078458749502e-05	0.00049446607763656	1.12118834382266
COMP	1.10369499547443	5.67513502034501	2.2476711272786	0.0269258222715913	0.0681771291311462	-4.31537301595668
DHCR24	1.10349587432971	7.02846666938401	3.89463002956622	0.000183539200452403	0.00109512565414771	0.239295287116244
C3	-1.10349028724701	8.72694706063747	-2.10486956707732	0.0379593789740538	0.0897605586125458	-4.61036017344554
METTL3	-1.10322836746189	7.35785085665501	-4.83092211958774	5.24367657863701e-06	5.39766605936818e-05	3.61621326710069
UBXN10	-1.10316249887448	5.79772003095977	-5.44480421919442	4.09754507833769e-07	6.30443163723603e-06	6.06456411593727
TLE2	-1.10268271533348	7.47278602809842	-4.46670647756909	2.20279107611388e-05	0.000180476642841769	2.24627668050707
TRIM58	-1.10259782092969	4.92661205582198	-4.14955683631585	7.29048538417138e-05	0.000499455244452665	1.11040213021032
B4GALT5	1.10249132476322	8.2799962569937	6.10307356529217	2.28733468317917e-08	5.5476811720188e-07	8.85199072551923
IRX5	1.10172085041502	4.17111645644152	6.09658338014972	2.35489292768063e-08	5.67059342382355e-07	8.82380982537118
MST1	-1.10133180880777	7.72624551544156	-6.4156666358112	5.55337738933058e-09	1.65329868954147e-07	10.2237082607522
HOXA1	1.10057766074938	4.34257359865977	5.49450358308594	3.31214799991435e-07	5.29812245541855e-06	6.26962185556961
IGSF10	-1.10046233699722	5.92505278741505	-5.13190782603472	1.53139001915971e-06	1.91115577932903e-05	4.79629571217821
GUCY1A3	-1.10011276098685	7.42742348109113	-3.37362105902949	0.00107747630742898	0.00477811550632146	-1.41370494652162
ARHGAP44	-1.09948084435168	5.96070406055467	-6.36449877446731	7.01376871499441e-09	2.01946440643875e-07	9.99731416954904
CUL3	-1.09878623085453	7.99485221235405	-4.88322443027493	4.24577984170951e-06	4.50862448417572e-05	3.81829213139138
CLCNKB	-1.09836702436079	6.17821542369075	-5.06147116858788	2.04958030494976e-06	2.4400053778064e-05	4.51647704168613
LDOC1	-1.09826117686	8.95484089956984	-4.88593373050764	4.19946764081875e-06	4.4745530794738e-05	3.82879505745191
CCDC3	-1.09810834650777	7.77043642793365	-4.57918548729324	1.42353512567596e-05	0.000124366495266576	2.66217835028533
MTCH1	-1.09800731016378	12.3790166332309	-7.45640931527269	4.25922922951578e-11	2.85774788547026e-09	14.9569994358183
CLK4	-1.09781081136361	6.78113225789522	-4.26133712187617	4.80979581809616e-05	0.000352642541701448	1.50435852310259
STK10	1.09713340591529	6.32868975362778	6.47190922330568	4.2931916839075e-09	1.32507738706702e-07	10.4733508401858
DSC2	1.09695102242038	5.51171018878993	3.50637051362697	0.000697165470926778	0.00330776131509633	-1.00959815272306
HCG4	-1.09686801031753	4.89983706465063	-3.51562544923884	0.000676046987283954	0.00321664944020493	-0.980977317253656
IMPA2	-1.09541275025139	8.2331093874918	-3.15664356048804	0.00214271487588645	0.00858406247733879	-2.04769773710061
USP9Y	-1.09529687743761	4.30703137882382	-1.88091698076219	0.0630661670127781	0.134167046246838	-5.03730712440926
PFAS	1.09512446194522	6.48921892474505	5.01419855671823	2.48953391113214e-06	2.86559428777089e-05	4.32990864998664
ANXA2P2	1.09498319430786	10.1470257608099	4.09682564888246	8.85044468214751e-05	0.000591447985970435	0.927051225424849
ITPRIPL2	1.09426591446221	6.31391504672229	5.57081668547485	2.38485869799201e-07	3.99000890351349e-06	6.58631610068042
IL21R	1.09416069196115	4.73695111043786	3.57235910937778	0.000559224521651214	0.00274304459330256	-0.804272254413784
AKR1C2	-1.0937308533189	7.77424538825859	-2.08093898861952	0.0401480384202177	0.0938075254300357	-4.65807615926642
SOSTDC1	-1.09372265047013	4.48637594236988	-3.07820072113924	0.00272656683963268	0.0104869291244572	-2.26856240881996
C1orf213	-1.09349557550409	7.1044463275338	-4.11071159662963	8.41110571855716e-05	0.00056543725068728	0.975176746180336
KLRC3	1.09296460521239	3.78171354459807	4.74969557863846	7.26048384715275e-06	7.07616305316072e-05	3.30496997419093
INAFM2	-1.09264520016775	8.25566520752272	-4.01902417621544	0.00011749342153108	0.000751056108772253	0.659510498362802
LTBP2	-1.09243584472333	8.66174274848271	-3.63638330237835	0.000450388108091282	0.00229637549167209	-0.602289919766925
FGL2	-1.09204714445761	7.59034292641723	-2.87828291772824	0.00494561549204565	0.017144630244613	-2.81076442493335
PKM	1.09151511189405	7.61766259410136	4.96492061400919	3.04592871037611e-06	3.39926318702273e-05	4.13649510493252
CD44	1.09084890112484	7.19004630684586	3.92956826615974	0.000162069430623466	0.000985372360246139	0.35636900157782
BMP8A	-1.09056115045339	6.73222454356423	-2.63844508942764	0.00974270032965098	0.0300113289231416	-3.42074217471492
NRAS	1.0903824016569	8.19637651327871	6.17452998281846	1.65885031868399e-08	4.22681772099568e-07	9.16309268995799
CCL4	1.08908435505726	6.54451986051177	2.55174945591085	0.0123247059917678	0.0364175999507522	-3.63002517908498
BIRC3	1.08879742793267	5.79114347031688	3.28687297707591	0.00142348420316281	0.00606048249149693	-1.67118500269334
PCYOX1	-1.08855825934076	9.33510115921237	-5.62110529544083	1.91857064509108e-07	3.31068419107969e-06	6.79619597008329
ILF3-AS1	-1.08807354004033	7.21931078175136	-3.43300759519219	0.000888006576690434	0.00404652329938858	-1.23441724021742
CHSY3	1.08772841151896	5.23894667720195	3.93068338175679	0.000161425368852292	0.000981752658182843	0.360117938395245
JAM2	-1.0869002814689	6.50593549708526	-3.68650776739589	0.000379531807242753	0.00199152917859351	-0.442280799825583
SASH3	1.08680888793149	5.64157989937635	3.54561266979456	0.000611694998306556	0.0029558169961325	-0.887846261747608
RMST	-1.08674643784249	5.06239222998423	-3.67536449129274	0.000394303716579023	0.00205779166433201	-0.477994174356785
MIR31HG	1.08563271139685	5.3658573770647	3.27016583311763	0.00150108613441657	0.00634530013405327	-1.72016559091788
SPATA20	-1.08551849216075	8.70410352829757	-5.09904485026339	1.75489990158723e-06	2.13587001911175e-05	4.66547329642682
MRO	-1.0846784189288	5.09293929557237	-4.7806641012018	6.41555275382001e-06	6.36268951323718e-05	3.42325947570454
SOAT1	1.08404990372594	6.75649213880558	3.94251272274316	0.000154741986500784	0.000946532545651987	0.399934061607119
PLOD1	1.08291760542854	7.87611015723346	5.77244101533156	9.91741496909638e-08	1.88927692535102e-06	7.43328767432175
FAM179B	-1.08224850714768	8.39763131031513	-6.12659818529935	2.05809495173285e-08	5.07101512862782e-07	8.95424274075208
ARPC4	1.08204714008301	7.11718825749878	7.39272497558796	5.7702255430936e-11	3.66873488394484e-09	14.6614803091485
WBSCR17	-1.08195174227498	6.77842751291713	-3.9782622715035	0.000136114487946058	0.000851454843126254	0.52077987292522
ZNF610	-1.08161853592857	5.11249874018469	-4.57987815722534	1.41968616019955e-05	0.000124137850580572	2.66475989906735
RHOBTB1	1.08135367571642	6.62921111784879	3.42204057861649	0.000920448527934643	0.00417641604694343	-1.26770966335914
PLK2	1.08082421357901	8.14532219442089	3.28825782287086	0.00141722336520796	0.00604276220134683	-1.66711615663455
CXCR4	1.07973570597479	7.25819516491747	2.52542394388386	0.0132225567760671	0.0385227857504527	-3.69237335592721
IL4I1	1.07972463944783	5.37974618268479	5.44486827193932	4.09642385715234e-07	6.30443163723603e-06	6.06482778128786
GLIPR1	1.07956997763627	6.44089390026138	3.02410023557906	0.003211853612637	0.0119857266363078	-2.41824739608924
HSPB8	-1.07939701752516	6.85390295345002	-3.88026037129964	0.000193135705439508	0.00114321590106704	0.191362402337727
MRC1	1.07923649463732	7.96702765840834	2.42070941108877	0.0174033838170189	0.0481093403966555	-3.93476832976578
S100A8	1.07891096065049	5.47567647841012	2.25792510621093	0.0262545773574542	0.0667542584381845	-4.29352105981637
NANOS1	-1.07865426842856	5.50169309711309	-5.65836007665189	1.63206941055301e-07	2.88041672239018e-06	6.95227429789042
KIAA1407	-1.07842278735451	6.49920545893204	-6.52067223136134	3.43240006680059e-09	1.09289136408161e-07	10.6904522236543
AS3MT	-1.07792288099711	5.92458920194487	-3.34028677419174	0.00119985601249292	0.0052399466690184	-1.51326936581433
CCDC80	-1.07775807895515	7.7329152966725	-2.8920750323459	0.00475071386301773	0.0165916891195845	-2.77432893623611
SPAG4	1.07773585550634	5.40050622449576	3.29468109645651	0.00138851975306769	0.00594174429364741	-1.64822606363397
ME1	1.0776787301258	6.57538903096543	3.04120778976772	0.00305036767260666	0.0114937671417811	-2.37114912470615
AQP4	-1.07766714657502	4.88777306140402	-2.77898671590004	0.00658035666954001	0.021703644401384	-3.06875790451953
MIR4458HG	-1.07755956419524	5.62385276539283	-4.01159843025088	0.000120693123656771	0.00076785666265853	0.634163146600702
TMEM97	1.07672557203715	7.00266184637728	3.74407420135691	0.000311223879893591	0.00168802941314729	-0.256507696055524
RFC2	1.07646159397026	6.43031000552137	6.77891140262341	1.03986605019981e-09	4.03824667471623e-08	11.8498125158976
DCLRE1B	1.07583787414103	5.82642805941515	7.41857399897597	5.10155299083795e-11	3.32756636020514e-09	14.7813536709925
CRELD1	-1.07577554924415	7.75916551215872	-4.54842889948336	1.60501231811771e-05	0.000137596866319279	2.54779894094872
OSBPL11	1.07490236986433	6.33454466376543	5.64221643005301	1.75065510687013e-07	3.06288660407704e-06	6.88457908688578
SGMS2	-1.07482847508749	6.42958675928453	-4.79522249010424	6.05215154793797e-06	6.05365332251562e-05	3.47902817329732
AFAP1	1.07412787275224	4.8125094313352	4.77491988011405	6.56469778760555e-06	6.49859940614881e-05	3.40128330016889
STOX2	-1.07361179504416	6.27792064967201	-4.46535034096677	2.21433334845272e-05	0.000181201334299897	2.24130272901042
IL10RA	1.07360896162873	6.69734452604455	3.25723103816739	0.00156386661181492	0.00657757336417564	-1.75795065816342
SLC12A8	-1.07338288568453	7.61052692680945	-3.1950265381123	0.00190158171607508	0.00776309084210921	-1.93799297259922
LHFPL2	1.07317413969369	8.17952847839263	5.25706096270615	9.079029802141e-07	1.24481527661328e-05	5.29874358739465
GABPB2	-1.07259599136472	7.51355262055316	-5.48088943808809	3.51126175253357e-07	5.56363841370394e-06	6.21335593933874
PRRX1	1.07214054795896	5.7440412767598	2.93246347726256	0.00421987291603191	0.0150480429268619	-2.66679753133412
CD72	1.0712159009996	4.6933777125468	4.38590949795483	3.00266998111946e-05	0.000234933282101951	1.95164916498406
BST2	1.07103134125097	7.25362738459932	3.33698583826986	0.00121265997530701	0.00528457552482438	-1.52308654193267
SAR1A	1.07083697695035	7.9897401967792	6.07405403704609	2.60503019588439e-08	6.16248633779928e-07	8.72608471922028
LOC257396	-1.0705857384376	5.09600788909094	-3.86502138846766	0.000203835365811161	0.00119636045367617	0.140669311878924
TYMP	1.07047243789767	5.82483166028878	4.90348250683365	3.91118174489723e-06	4.19633234915315e-05	3.89690804172606
IL20RB	1.07041376303821	4.21622416384668	3.95048758108173	0.000150386519051835	0.000924379472854447	0.426824597152893
TMTC1	1.07032109205347	5.37545495579309	4.83369379202995	5.18550095750034e-06	5.35968060504714e-05	3.62688960360789
SCN3B	-1.06994187830757	4.843705840846	-4.6342890395457	1.14688053161429e-05	0.000103802746332065	2.8683120692369
IVD	-1.06961342024456	8.17783413345723	-5.44912275935001	4.0226199470831e-07	6.22702803636404e-06	6.08234442930867
TMPO	1.06896677008968	5.68040669919873	4.182189121034	6.46131409854019e-05	0.000452179811305825	1.22467379988357
TGFBR3	-1.06888367902782	7.55115532874135	-3.85883541692637	0.000208338133891707	0.00121747030692588	0.12013255348793
FAM218A	-1.06818297505972	4.48832689118815	-5.79323281188354	9.05252844765446e-08	1.75099530578192e-06	7.52144309844354
AK9	-1.06805248640639	5.36713527390497	-5.95725599378744	4.38599903876994e-08	9.68234508503923e-07	8.22196852778918
TM9SF3	-1.06760446496115	9.49992627312726	-6.1962549708483	1.50406178722256e-08	3.89644798476487e-07	9.25797581697123
CPOX	1.06727131720235	6.64812863555758	4.92745536050767	3.54830861451732e-06	3.86573838516739e-05	3.99018661534235
CDT1	1.06692174024115	5.12004868061585	6.48455747389116	4.05132224127877e-09	1.27574539355485e-07	10.5296049457226
IL17RD	1.0667907744825	5.38631748311503	5.56089506555793	2.48919479787553e-07	4.13600339251289e-06	6.54501848904469
HOXC10	1.06647902560383	4.61171266196365	5.6193274377669	1.93341276485396e-07	3.32774844369185e-06	6.78876025232644
TGFB1	1.06636800940591	5.78739929351134	6.1282737869181	2.04265965826684e-08	5.0453192907314e-07	8.96153222944517
CXCL5	1.06629709395599	3.59571414940198	2.84076113298012	0.00551361879535285	0.0187809678587691	-2.90914949855997
ARSD	-1.06627888259996	7.58143039206527	-4.8411977847401	5.03112972528526e-06	5.23356213872703e-05	3.65581291749301
SETD6	-1.06532250016883	7.50042419070386	-5.83790423265738	7.43744775741254e-08	1.48417583713515e-06	7.71134385724309
MAP3K1	-1.0650210068889	7.73782967068887	-4.82706150448709	5.32576739318082e-06	5.45708397608335e-05	3.60134847576975
CTSS	1.0642956161204	7.85656875911713	3.33551695215937	0.0012183987442555	0.00530614232724061	-1.52745264257745
HAUS6	1.06405966208074	4.61131216337372	5.31865854160483	7.00349924009578e-07	9.94753539000214e-06	5.54843952001642
CCDC28A	-1.06316899012079	9.93496616584738	-6.61772037658381	2.19513210931644e-09	7.56288678004663e-08	11.124290799807
LINC00597	1.06306312133906	4.74280722305842	3.86643658132046	0.000202818378796472	0.00119177971563933	0.14537094120032
SAT2	-1.06303134430589	9.79448376946484	-4.96725878059625	3.01698583178888e-06	3.37484840971811e-05	4.14564738273054
CHSY1	1.06301607817064	9.15283496283162	4.43871405503179	2.45325554774306e-05	0.000196836646356534	2.14380603481259
SLC1A3	1.06190685113011	5.23627800319791	4.35748160300296	3.34583883907691e-05	0.000257977742163715	1.84882417152217
TMSB10	1.06100598507868	12.4001785765893	5.54034418406005	2.7197565926238e-07	4.47430893274076e-06	6.45959460066925
PLEK	1.06038512963595	6.44851493323021	3.29716228423495	0.00137757862768056	0.00590244414134816	-1.64092137667462
IL2RG	1.06031037701302	5.96161604444868	3.37761726011805	0.00106361906282754	0.00472706553721919	-1.40171697601569
ADAMTSL3	-1.06020281994965	5.63386975657251	-5.66593292292224	1.57919581345675e-07	2.80182144544197e-06	6.98406185154721
LOC100506100	1.06006022508711	5.59603944298686	6.47712116537347	4.19184294184122e-09	1.30043800768155e-07	10.4965264061977
SEC24A	1.05997834807625	5.83969254004347	4.80704876123887	5.77175127841572e-06	5.81939204684687e-05	3.52440607855375
CLYBL	-1.05983895637486	5.70882660514244	-5.99761266118452	3.66513038562414e-08	8.28146893747248e-07	8.39566986679475
MPEG1	1.05949126728046	6.47202494396144	2.67060099700596	0.00891700993385141	0.0278552906411617	-3.34158679865505
PLK1	1.05792413461758	4.86982240271252	6.19130594718993	1.53801910958228e-08	3.97930361407327e-07	9.23634904266694
ITSN2	-1.05708827816375	8.2918801078287	-5.54463459291772	2.6699537487811e-07	4.39776575780452e-06	6.47741549677421
HK3	1.05661454278787	5.79912160225303	6.21823606981989	1.36196365356098e-08	3.56498408279501e-07	9.35411682054326
SYNPO2	-1.05570555567925	6.10802332323677	-3.02510946377842	0.00320211155621356	0.011953798558156	-2.41547497081328
NCF4	1.05556598126928	5.2545883502976	3.58521392927534	0.000535549259798702	0.00264495834751664	-0.76393560353204
BYSL	1.05478102914797	6.39113164551411	5.7728944270467	9.89771495426458e-08	1.8873078988004e-06	7.43520851800274
SIGLEC10	1.05433793591756	4.8499070184313	5.93190915385076	4.90835567232072e-08	1.05579411500132e-06	8.113137868539
AMOTL2	-1.05362340410068	8.96388140630507	-4.36575330885962	3.24226420330167e-05	0.000250951747379206	1.8786979014022
CD3EAP	1.05360840331075	6.05148880596881	6.31359339539467	8.84174634188102e-09	2.45461980055939e-07	9.77278176235121
TMEM200A	1.0524246401727	6.53644192593399	2.04032857362801	0.0441112744517624	0.101236931971677	-4.73791169440082
HCAR3	1.05145001918952	5.04829173109038	2.80141502577604	0.00617297361437695	0.0206192050377473	-3.01115158790876
NOX4	1.05134131510352	4.3856928004495	5.031785963683	2.3160355209074e-06	2.70450150196343e-05	4.39920348302016
ZNF518B	-1.0511357994095	5.63526733989224	-4.92452631068609	3.59082164821078e-06	3.9015099902797e-05	3.97877538165707
EPHB6	-1.05102561671802	6.40887195854017	-3.80493987147475	0.000251791073175853	0.00142672169802061	-0.0577839082265266
DTX4	-1.05026874442672	8.56993066319244	-2.98191249283681	0.00364449813209606	0.0132974040283121	-2.53345918103564
CDADC1	-1.050225382002	6.18893728566442	-5.4457489902659	4.08103764307338e-07	6.29810977765268e-06	6.06845331299332
FBXW4	-1.04952341757316	8.54484305024074	-6.73977861995986	1.24732139882263e-09	4.71665343213322e-08	11.6731282965818
FERMT3	1.04926222631216	6.24935314579831	3.95170214379278	0.000149733561110285	0.000921208768064039	0.430923393542083
KLF7	1.04911265574247	5.87510784353388	4.78447736780295	6.31836795764962e-06	6.27942338197377e-05	3.43785703852292
ASAP1-IT1	1.04887005871593	5.20213190051274	4.36556775347769	3.24455334481105e-05	0.00025103252462444	1.878027348321
CTSF	-1.04759227615305	7.6225634510927	-5.33510707357219	6.53292141025548e-07	9.39951351067936e-06	5.61537831716427
CBX3	1.0475764273867	9.4249429891974	6.61534647744697	2.21932406877746e-09	7.59382538948908e-08	11.1136512700891
CMTM3	1.04749691754728	6.90939288031134	5.23463246369453	9.97529139204198e-07	1.34560855380308e-05	5.20821497819316
CTSE	-1.04739153174733	6.32615703711172	-3.20663417306094	0.00183380188912033	0.00753676123067298	-1.90460693061845
MAP7D1	1.04735918709849	7.92822262496572	5.7488836878642	1.09957431104832e-07	2.05965801479358e-06	7.33358651901603
HSD11B2	-1.04714287206761	5.30730769754612	-3.89847518530438	0.000181049555367019	0.00108152157333203	0.252143187927793
GRP	-1.04620009313859	4.91889627909883	-3.01335035295082	0.00331733822298604	0.0123143462886174	-2.44773097701561
TCAIM	1.04619538167424	5.15221171760231	4.77169298836981	6.64995438309628e-06	6.56687068061271e-05	3.38894490222884
ADCY7	1.0460700648194	5.67466232842116	5.35791535347669	5.93125503655924e-07	8.650104577558e-06	5.70837929239913
ZNF662	-1.04571796877118	5.70233756932764	-3.89302694856292	0.000184586784046312	0.00109971818872404	0.233941570466346
TAPBPL	-1.04537647773528	7.48298439533255	-5.19274277216773	1.18866416114255e-06	1.54764380929123e-05	5.03969887563836
UBE2E2	1.04530370002601	8.79839032855516	5.4290290881166	4.38304094923285e-07	6.68737247023378e-06	5.99967632736296
MMP28	-1.04517555359831	5.73682359974898	-6.42564985238158	5.30568196400678e-09	1.58423733310454e-07	10.267960287383
KYNU	1.04494658929748	5.5651348839059	2.53415621096385	0.0129184263963819	0.0378048872417029	-3.67175463213899
CYYR1	-1.04443614183702	7.33212233078545	-3.32243925267598	0.00127062703718003	0.00550623262402999	-1.56625797949899
EYA1	1.04441489716636	4.6002893721663	4.00097682076542	0.00012541530903692	0.000792893837402488	0.597964313932608
MCEMP1	1.04423639417316	5.85178030603759	3.84149061732203	0.0002214750474088	0.00127986977272394	0.0626767327266977
CYTIP	1.04403424442219	5.54021615707766	2.08471490282387	0.0397956339176004	0.0932002093433926	-4.65058024142974
CCNL1	-1.04387714649018	7.14699382467081	-3.85180789162154	0.00021356859996924	0.00124299022015017	0.096830807788395
TNC	1.04374537751865	4.09025213991334	4.16124723930534	6.98232204606666e-05	0.000481782611566154	1.15126908675547
GPR116	-1.04324193371934	8.40153400582232	-3.65630614472859	0.000420840730575769	0.00217265494998838	-0.538887671965875
KIAA1456	-1.04280696409982	4.74249426877395	-5.97458776955512	4.06074001636901e-08	9.02361797463257e-07	8.29650378151731
ESCO1	-1.04142254860019	6.3095193892322	-3.00287519818032	0.00342320238252607	0.0126109749624955	-2.47637801775335
CARKD	-1.04110957325091	9.40035198369237	-7.25239871577314	1.12407623365972e-10	6.36397654196954e-09	14.0126091119474
SRGAP2	1.04098357200417	4.39815911662401	4.7527071075175	7.17379134916849e-06	7.00861680283524e-05	3.31645254499873
EVA1C	-1.04049541086655	7.1685552057405	-3.05599582277191	0.00291687290260748	0.0110984322563405	-2.33026138123864
LYN	1.03968379628542	7.945683974257	4.75431056788042	7.1280438458624e-06	6.97406425792993e-05	3.32256813649884
ABHD14A	-1.03955416886799	8.22264127265286	-4.07817123861248	9.47543220436582e-05	0.000625749653655654	0.862577215905319
TTC30B	-1.03918843573992	5.67101573901496	-3.76274819780972	0.000291700069351361	0.00160371382918076	-0.195788187129404
MTFP1	1.03918068770722	7.24395239360442	6.00621662032031	3.52725750890791e-08	8.03137555703964e-07	8.43276926924023
KCNN4	1.03891037686735	5.45514433260177	3.48299828273799	0.000753303855078188	0.00351973552766825	-1.0816190019134
LRP2BP	-1.03890681033438	5.112453425543	-5.5623208360787	2.47393031410872e-07	4.11403180535158e-06	6.55095084282731
ST13	-1.03835533866067	10.7088766070347	-6.68508093827428	1.60754153324967e-09	5.80645154169304e-08	11.426750310318
CERS4	-1.03825014718474	6.5271843346518	-3.94007668023585	0.000156096304472714	0.000952943669851085	0.391727659135866
PTPN13	-1.03821415563319	6.84546920389475	-3.55247598781811	0.000597803578979415	0.00289994770091867	-0.866446147407803
ACAT2	1.03733222517907	6.9686080701519	6.98530856451817	3.96326975429257e-10	1.78302906021801e-08	12.7871570358695
SCAPER	-1.0369374382235	6.55455982085673	-5.76912712373757	1.00625734689904e-07	1.91331290818398e-06	7.41925077831215
SLC6A8	1.03675557080403	6.00756798489873	3.59290949772218	0.000521833339542538	0.00258861702153085	-0.739735507786673
POC1A	1.03668527447739	5.25531377108345	8.78474011260018	6.83851387800026e-14	1.46627922564995e-11	21.2266255171883
GMPR2	-1.03656839106124	9.5616031360294	-5.39450501533994	5.07755825374737e-07	7.56379797518686e-06	5.85800853144862
EPC1	-1.03655329952596	7.53426125514708	-7.48789187929899	3.66479721362094e-11	2.50386399459424e-09	15.1033190607552
ABL2	1.03629231276073	6.35135734920756	6.28205193058127	1.02027156805359e-08	2.76764111091791e-07	9.63401677735565
CTNNAL1	-1.03612549244605	9.75967397461966	-4.46203903121042	2.2427626096426e-05	0.00018333819415659	2.22916181681175
CXCL14	-1.0357951588655	6.95108990274085	-1.59544971428776	0.113954992542987	0.2129985045631	-5.51662534461962
EMP1	-1.03574057560039	7.80777510060852	-3.53941437316413	0.000624502135316347	0.00300760825264062	-0.907145725443442
GNAI3	1.0354001936193	7.99866730285064	6.37084284847167	6.81389793802293e-09	1.96472264579188e-07	10.0253457580939
UBLCP1	1.03451720724975	7.99249791635512	7.11836471936125	2.11889280447445e-10	1.06612299851737e-08	13.3959870970949
MXRA5	1.03431879488378	9.11049039295186	2.94229591551543	0.00409919368295016	0.0146748221456235	-2.64043173002534
NKG7	1.03417739734096	5.41077877842573	2.9191262012448	0.00438880408420703	0.0155513970318552	-2.702444376289
C11orf73	1.03405966347169	7.94830387630727	5.28144908005882	8.1937875936582e-07	1.14566029753951e-05	5.39741851946827
ZNF10	-1.03379792355581	5.93844181486703	-5.75364161467232	1.07690472180464e-07	2.02473350838959e-06	7.35370790870754
TFDP1	1.03354727989541	6.38336540420851	6.76561282910247	1.10621688141581e-09	4.25492390170527e-08	11.78973113686
ST14	-1.03335215186908	7.16629366926459	-3.69036066262664	0.000374547664783352	0.00196947774164061	-0.429913824895245
THBS1	1.03138817168629	5.08230165188987	3.60660830644579	0.000498236942868898	0.00249304011507513	-0.696560170601117
PRELP	-1.03133791671706	6.17640517495051	-3.70571130047598	0.000355300313078474	0.00188201782131318	-0.380546198039498
SF1	-1.03111881649676	7.26481848006672	-3.40348586884849	0.000977889508473324	0.00440039362430896	-1.32384752840986
CD163L1	1.03002560629429	5.37075862831388	4.5432997879289	1.63737934891515e-05	0.000140073772399766	2.52877204290602
LPGAT1	-1.0291314754526	8.3570177546802	-5.35660790942565	5.96422786738049e-07	8.68568631560822e-06	5.70304253160803
HEY1	1.02785586836885	7.98911135659261	3.80123541268541	0.000255075326529413	0.00144087533806063	-0.0699458672410262
SHC1	1.02648257933375	8.07573218846534	5.58485939480353	2.24448512246251e-07	3.79828695577094e-06	6.64482971007551
VOPP1	1.02641807262349	9.53302762703103	5.21755577180658	1.07151520588223e-06	1.42456391652746e-05	5.13942883180096
ACE2	-1.02632121973692	4.45528108470953	-5.71372780626764	1.28225477315308e-07	2.33880949800003e-06	7.18515607229805
STIP1	1.02610206579541	7.02388343589212	4.71285730295105	8.40687267803756e-06	7.99624911872803e-05	3.16486978959069
ENAH	1.02540654781426	5.99071239157754	4.59097253246491	1.35939477071464e-05	0.000119749132883538	2.70614164322281
WDR1	-1.02526066611181	7.59205651173458	-5.12839786457235	1.55386841260518e-06	1.93681000965105e-05	4.78230073375194
RGL3	-1.02495105683526	6.53653910788747	-4.8419868809082	5.01515870869649e-06	5.2265007121912e-05	3.65885595554833
COX7B2	1.02488010419612	3.59882460097705	4.90934372329749	3.81925946678659e-06	4.11862892204836e-05	3.91968945730856
LRRC8E	1.02477077811657	4.88611462429323	5.79551047770666	8.96241510058603e-08	1.73857051349674e-06	7.53110919817321
HDHD2	-1.02447624900037	9.70033316693365	-5.78765746988801	9.27688741411355e-08	1.78582297833294e-06	7.49778959463146
ADAMTS6	1.02441648555115	4.07976622721041	6.82905879549015	8.23258417173473e-10	3.33858619680711e-08	12.076723041624
ANK3	-1.02441053205561	6.26156970114743	-4.23644804761956	5.27949770715603e-05	0.000381528419819755	1.41602580611986
CCDC173	-1.02424527492824	4.48503106697416	-6.12798973417071	2.04526823429871e-08	5.04557910187155e-07	8.96029643560048
MFAP5	-1.02325531935277	5.3243925788956	-1.8519654959878	0.0671568691769809	0.141185636618551	-5.08926609122357
FRMD4A	1.02299412880689	5.70061064226869	4.58420141256994	1.39588993728831e-05	0.00012242890202805	2.68087803399953
EPB41L4A-AS2	-1.02248040433539	5.34189562046563	-4.22165297914367	5.57931143764117e-05	0.000399187156640602	1.36368293895844
AMPH	1.02233718759727	4.79678433735575	4.12585181643881	7.95595498566062e-05	0.000539724916647559	1.02777756061605
ZDHHC15	-1.02217867249077	4.76334337681766	-4.12487299222009	7.98465112994916e-05	0.000541307243606207	1.0243728504839
B3GALNT1	-1.02193144144054	6.99368868927003	-3.54101942743861	0.000621161613524307	0.00299482113449332	-0.90215058124603
DDX39A	1.02170058453437	8.38408405104936	5.67051388072369	1.54803213138863e-07	2.75623565442913e-06	7.00330072430187
SIX2	1.02091203429571	4.68064219036929	7.67839220402935	1.47155309551605e-11	1.20077541053142e-09	15.9917339773426
TNFRSF10B	1.02077972320251	6.40464006375965	6.71010551824496	1.43148678867731e-09	5.24574840468932e-08	11.5393848918923
PRMT9	-1.0207791370865	7.90642649537404	-4.61865878779262	1.21955769081926e-05	0.00010953310578652	2.80968486088383
HAUS2	1.01948628295579	5.38681687228447	7.50307997093095	3.40827461734329e-11	2.36061082173725e-09	15.173960718036
FAM133A	1.01919284440876	4.212043964877	3.12259283503512	0.00238017726525371	0.00937328502954056	-2.14412456756805
PLIN3	1.01880685224983	8.62801098689245	5.48098912117158	3.50976203802035e-07	5.56363841370394e-06	6.21376766177053
ARG2	-1.01820977081258	7.9493180949738	-3.03232282921603	0.00313327367825813	0.0117490476251707	-2.39563722038689
SPIRE1	1.01766257814984	6.37236009582176	4.75212963263162	7.19033674375881e-06	7.01797758210454e-05	3.31425036504421
TMED4	-1.01756473029302	8.70341562343161	-4.01075731567433	0.00012106077204823	0.000769709735215163	0.631294131810246
MARCO	1.01729183112823	6.13643406081972	3.41850316321782	0.000931148470088482	0.00422042001758126	-1.27843051779004
IER5	1.01688366639156	9.00245693004198	3.77321120148002	0.000281276244455724	0.0015591646608925	-0.161670078185133
SH3PXD2B	1.01649899358494	6.00462490562282	7.65864128434317	1.6179214691331e-11	1.30960671527621e-09	15.8993921695555
CUX2	-1.01591484865187	4.76632561345258	-2.91438605335059	0.0044503279916094	0.0157306840881949	-2.71508091812878
PCDHB2	1.0154616406644	4.69557800799043	3.16594438200588	0.00208179983275818	0.0083879555452176	-2.02121242532763
CDO1	-1.0150488581869	5.87834006450016	-3.36302752011315	0.00111503588331661	0.00492155476797133	-1.44543017277456
CKAP5	1.01482079933727	7.5754258379471	5.12322249541353	1.58760121846982e-06	1.9679029863628e-05	4.76167514516148
FLJ38379	-1.0144699115284	3.76631773924774	-6.67233475166346	1.70528711312783e-09	6.10480670783149e-08	11.3694360485097
IGF2BP2	1.014014506057	6.50067169104144	3.51945648334887	0.000667483129139071	0.00318341752669143	-0.969112973791257
CHIC2	1.01395406232881	7.70800103676312	4.4930311204647	1.9899284362689e-05	0.000165569823159535	2.34302122071257
LRCH2	-1.01343043360909	5.70221632016467	-2.91786083786613	0.00440515055801575	0.0156033142237731	-2.70581932244946
TUBA1C	1.01331385803029	11.735125857236	5.06524976400558	2.01788782339567e-06	2.40796501364948e-05	4.53143271404414
DUSP14	-1.01315743597474	8.76673506928016	-4.55408801069824	1.5700195711495e-05	0.000134998909797433	2.56880772820602
STYK1	1.01313128505941	3.82822006756892	3.92209825642018	0.000166447676407369	0.00100682860683989	0.331274988287713
CRYL1	-1.01303898491338	7.90399558286744	-4.83494675417703	5.15940858153788e-06	5.34459353621155e-05	3.63171714732894
RBM18	-1.01199817441997	6.7674959233519	-5.13723404008441	1.49788532582866e-06	1.87864833491454e-05	4.81754265782041
PMCH	1.01179000083962	4.28289356033224	5.36176680466019	5.83515796088483e-07	8.54706458587454e-06	5.72410422881574
SUZ12	1.0112820671862	5.37507554721485	4.08752726222644	9.15685901389798e-05	0.000607493395079374	0.894888275443876
COL10A1	1.01042224251079	4.91571636787734	2.85008690885242	0.00536711431774006	0.0183532726627165	-2.88479770139996
RHOBTB3	1.00996937542727	6.990514524791	3.07809004735169	0.00272748610619721	0.0104869291244572	-2.26887083255834
B3GALT2	-1.00992702045973	3.82510667251528	-2.94474851945402	0.00406959135267721	0.0145973685198806	-2.63384363184609
PFKFB2	-1.00984819942075	5.93266468748028	-5.34249741185897	6.33170420369778e-07	9.16119872401498e-06	5.64548957072277
HOXA10	1.00947334628447	4.94512026771087	5.15187647169063	1.40942320849951e-06	1.78884916670702e-05	4.8760162240924
MYC	1.00903060058109	7.45794497522171	2.19563380020223	0.0305693237171002	0.0757282251305051	-4.42488995492451
NUP50	1.00867120481289	5.74981486661661	5.77684488668915	9.72769374665544e-08	1.86370406334449e-06	7.45194732738734
BTK	1.00858073860407	5.54356332113512	4.1446889507187	7.42262183330637e-05	0.000507104598336264	1.09340840205102
SMG1P5	1.00798862949107	6.26825287385656	2.65887527062995	0.00921044747397423	0.0286255310467156	-3.37054639405858
DENND1A	1.00759282339553	6.20626563655081	6.79364839799818	9.70934812588216e-10	3.82210764603818e-08	11.9164383053267
KLHDC2	-1.00721147963298	10.687727500482	-6.44833485893804	4.78270123035996e-09	1.44737752699557e-07	10.3686117984831
PTH2R	1.00520963801152	3.73999804945273	4.85588769592471	4.74176617575256e-06	4.97502848892727e-05	3.7125108600917
RHPN2	-1.00511347124179	6.24391425390651	-3.67964062204821	0.000388571735631013	0.00203155987850663	-0.464299019607001
LHX2	1.00507558275098	3.96169722017993	4.90153669366667	3.94217175740669e-06	4.22256998233453e-05	3.88934857566254
SYTL2	1.00495507614731	6.53295308692508	2.92090239405504	0.0043659527276227	0.0154785887819236	-2.6977049045587
FSCN1	1.00472578463365	6.61007105079262	3.34711928361688	0.00117375550779154	0.00514507226175263	-1.49292486902336
RGMB	1.00448107073265	5.6848900199899	4.47166991666694	2.16104055697502e-05	0.000177620394779308	2.26448957771064
SKA1	1.0043122857099	3.44311220153818	6.18862445228941	1.55673273502921e-08	4.02255747109152e-07	9.22463413135778
GSAP	-1.00411576905828	8.50022990841002	-5.06864239489239	1.98984031495886e-06	2.38013243608284e-05	4.54486611646784
CMKLR1	1.00405978940063	5.18499712203212	6.22933736305606	1.29531866271783e-08	3.41836040375549e-07	9.40272453921054
MCM6	1.0040093261272	5.85132075074245	6.80139185892045	9.36549231788785e-10	3.71577751313051e-08	11.9514655826669
SRSF5	-1.00357193711933	10.6174087200666	-5.69827559268166	1.37169334951421e-07	2.47728310568628e-06	7.12005310746345
IGF1	-1.00350685568605	6.19532699857522	-2.40550179185562	0.0180998137549798	0.0495991497255768	-3.96922034013523
SMCO4	-1.00329351268995	9.39858607441816	-5.63322158490441	1.82035707144041e-07	3.15742657270924e-06	6.84690181461401
REEP5	-1.00287136018626	10.6738160679336	-6.15954828177049	1.7746436523054e-08	4.47099285152691e-07	9.09774104912559
ARSI	1.00286331320445	5.00288051173708	6.08507990415039	2.47950259397547e-08	5.92113445279332e-07	8.77389214269408
TC2N	-1.00273302935019	5.19684016682152	-3.76649846800006	0.000287922271652193	0.00158683986468415	-0.183567184842755
FOLR1	-1.00250367449363	8.41838347337251	-3.84466864566122	0.000219010350172942	0.00126879954232126	0.0731901288270773
PAQR4	1.0024988911768	6.02456844912345	7.10179013571261	2.29118734163645e-10	1.13461623760891e-08	13.3199622197799
ZNF615	-1.00232291926598	7.21488134791683	-5.32267922250244	6.88549622051461e-07	9.80064804551356e-06	5.56479192663933
CLHC1	-1.00193667346223	5.73006723507319	-4.01257574645676	0.000120267285062256	0.000765630805568468	0.637497272902348
HIBADH	-1.00175787905959	7.53428639640906	-3.73460470229926	0.000321593158697286	0.00173586237641773	-0.287213153329918
ZNF883	1.0016874243064	3.93217972214398	4.20671825952512	5.89853864176607e-05	0.000418461972280166	1.31097189308341
ERBB3	-1.00144574852615	5.5598984891462	-5.12433664449841	1.58027938039664e-06	1.96003267150118e-05	4.76611442392243
EMC10	-1.00136581920979	9.00273021354988	-5.08897372790484	1.82955769452794e-06	2.21736231709024e-05	4.6254759904292
N4BP2L2	-1.00133226331806	8.44072512858789	-4.4561392335311	2.2942921280713e-05	0.000186606823678798	2.20754464444057
C17orf97	-1.0011343974779	6.81963349634156	-4.88556741537511	4.20570048617369e-06	4.47549595030785e-05	3.82737479218206
TTC19	-1.00099171549143	9.78554057366415	-6.61958615102829	2.17630162127114e-09	7.51084917409585e-08	11.1326539247498
PPP1R15A	-1.00097331833374	7.11380848309977	-3.49488980452219	0.00072422874375987	0.00341286657247607	-1.04502181962151
DDB2	1.00085628133943	6.99154384436849	5.1959526516549	1.17283232954428e-06	1.53197897614809e-05	5.05258557672435
NUAK1	1.00067336526522	7.74024647350287	3.72427899298715	0.000333274112602895	0.00178315363406195	-0.320629437246072
FAM8A1	-1.00017170619573	9.80433495151773	-5.71635331866029	1.26763852889441e-07	2.31509840055172e-06	7.19622619733583
TUBG1	0.999642717341546	7.36695255529151	4.75250883325969	7.17946798679053e-06	7.01076440279861e-05	3.31569641483346
DNA2	0.999436634388001	4.8552517718233	4.85131013075858	4.83015349886399e-06	5.05723344257682e-05	3.69483209745125
C15orf52	-0.999347885436688	7.63589597970881	-3.60612532057038	0.000499051420002081	0.00249525710001041	-0.698084534179969
BASP1	0.999083986576352	7.46579514279464	5.29068676345117	7.88101780447172e-07	1.10537170389094e-05	5.43485839729242
EPDR1	-0.998992975209143	8.47299666950093	-2.85352961178607	0.00531393936967714	0.0182054135638012	-2.87579106327552
DPH3	0.997148070071247	7.64438914245267	6.30601839136112	9.15126212529391e-09	2.53009174396843e-07	9.73943076841174
GLIS1	0.996164714803018	5.05984074128353	4.95229074314075	3.20700623705407e-06	3.54759663599477e-05	4.08710123733302
CLIP1	-0.995940286108673	6.91321223769052	-5.86628152688583	6.56244680836002e-08	1.33872586460016e-06	7.83232596009124
ADAMTS12	0.99583412447657	5.19927641828834	7.85438727576096	6.30833945727384e-12	5.75314849598888e-10	16.8167413467721
PARVB	0.995188767232835	5.38044240404082	5.05933116629829	2.06774416108096e-06	2.45438065763173e-05	4.50800971932501
C1orf216	0.995102641784428	6.88602690683996	5.79628164977986	8.93210487474105e-08	1.73603253375512e-06	7.53438234730752
FBXO5	0.995073697462464	6.06954616596411	4.40906067636868	2.748547432038e-05	0.000217328260073463	2.03571195310615
FGFBP3	-0.995025644278981	4.83395471173974	-4.71912050557134	8.20027822144992e-06	7.84416742066081e-05	3.18864242489878
PTPN14	0.994731775316773	6.11814011925313	4.35160358275707	3.42137360028462e-05	0.000263197652342506	1.82761809510693
RXFP1	-0.992612584361661	3.79338801999653	-4.56316724961259	1.51541680483661e-05	0.000131143090173816	2.60254792066549
RAD51	0.9922320166905	4.308295484616	8.25954075503162	8.86612455938496e-13	1.15288219673809e-10	18.7287790716488
HCLS1	0.992125161172441	7.66383297041992	2.42830334728598	0.0170646390232066	0.0472991676671231	-3.9174930452103
VSNL1	0.991963975837138	4.54541324165193	4.25601093635643	4.90679617413644e-05	0.000358710471127022	1.48542628411924
NTNG1	0.991784583869581	4.23546182803324	6.7462211726574	1.21054774709037e-09	4.59483801179027e-08	11.7021927456602
CREBL2	-0.991685510618938	9.14844112807181	-4.49094318561812	2.00605793468731e-05	0.000166661573263078	2.33533459363272
SYT11	0.991672854234639	4.92152330203693	4.58683545072112	1.38158149969423e-05	0.000121288655181618	2.6907030584241
ADH1C	-0.99145968929757	4.18936194418996	-6.09032192708473	2.4219331341041e-08	5.79739457456866e-07	8.79663417263562
ZNF285	-0.991360320157201	6.57859698176139	-3.81071744777382	0.000246749149967645	0.00140051509929538	-0.0387985231591754
LSP1	0.989986569118113	5.80603334055842	3.86847597453229	0.000201361341263843	0.0011845994842886	0.152148509190894
MILR1	0.989962049743254	4.73363790504824	6.29701685813828	9.53299867439509e-09	2.59996736512088e-07	9.69981973760313
FABP5	0.989708209899513	8.98568211591165	2.80658812448883	0.00608234606230596	0.0203942247356142	-2.99780915838738
TOLLIP-AS1	-0.989686468783881	5.47521360240764	-4.031340007483	0.000112365008295929	0.000724014303773803	0.701622505861339
ARMCX2	-0.989597078409936	10.081259998124	-3.48921288339524	0.000737974317948302	0.00346468026514047	-1.06250498607011
LOC729970	0.989452684062478	4.49628065250376	4.83233449130819	5.21395293020928e-06	5.37530543776819e-05	3.62165319194484
CENPA	0.989079765592348	5.24604624719392	6.68827284314842	1.58394524471182e-09	5.73149307130463e-08	11.4411088854279
LRR1	0.988521144876579	5.42622991220892	8.23941859142526	9.7770691922111e-13	1.23160518480634e-10	18.6334559717044
RAB42	0.988171499518287	5.8563271300467	8.00056557712963	3.11342164299719e-12	3.26828193826085e-10	17.5047129748398
JUP	-0.988128275034946	8.66951073081004	-3.98166832894688	0.000134456245163836	0.000842389064742654	0.532333901690904
MED31	-0.988125903727969	6.18437425297807	-4.08249188352802	9.32701459975647e-05	0.000617562349730919	0.877492180775368
MYO5A	0.987897758324695	5.31430911907011	5.22676207160056	1.03098591068076e-06	1.37978227289315e-05	5.17649729113417
TCEAL3	-0.987720332400968	9.85147747360794	-4.73624761761049	7.66018693344101e-06	7.39066862821941e-05	3.25374869901381
RPA3OS	-0.987640789154606	8.12550173642834	-4.33020572009231	3.71048533952475e-05	0.000281887795017419	1.75058121337045
NUDT2	0.9872628140678	6.11718825684613	5.77522150279508	9.79721109989743e-08	1.87346100302118e-06	7.44506810771837
COL4A3BP	-0.987135016318883	9.8557145208509	-4.62738887099705	1.17843165386287e-05	0.000106412589532285	2.84241511417921
LEAP2	-0.987031068827945	6.14032861992882	-4.82760309655066	5.3141762438314e-06	5.45074922109017e-05	3.60343337670466
TROAP	0.986893473300718	5.62865989454688	7.15567434698501	1.77666997145912e-10	9.25291557487301e-09	13.5673057897466
CXCL16	0.986336291640518	7.15543553987937	3.49159552417967	0.000732175500218825	0.0034414639008653	-1.0551698448037
SMIM19	-0.985657545738727	9.85112945143379	-4.31865883531692	3.87614311991927e-05	0.000292468970762326	1.7091146011547
S100A3	0.985594388813277	4.73661022349063	6.60122410761927	2.36879176883651e-09	8.01057015115771e-08	11.0503845370829
SNX8	0.985535293825774	6.08984724006572	5.21864185452472	1.06665404265908e-06	1.42185266070065e-05	5.14380000948724
HSPA13	0.985480489016733	7.77376584984171	5.55176831482927	2.58911935432365e-07	4.28086140987638e-06	6.50706181313144
LPP	0.98535384932481	6.79007695157529	4.47147856768379	2.16263583343586e-05	0.000177620394779308	2.26378719786553
LOC100287221	0.984211912026075	4.00596985018922	5.94381187760845	4.65584680118718e-08	1.01337572654349e-06	8.16421834298028
HMBOX1	-0.983856973967309	8.13099431870401	-6.68455752911921	1.61144392112404e-09	5.8101345671297e-08	11.4243960141924
PCDH9	-0.98383821355586	5.41010735552468	-4.74212992222802	7.48278938496789e-06	7.25983390570053e-05	3.27614263723053
NDUFC1	-0.983707049426898	8.58158272911709	-6.60246973805145	2.35521740615295e-09	7.97805156655674e-08	11.0559628962959
ST3GAL4-AS1	0.983598481396998	4.54134153455835	5.92894545532306	4.97329657222885e-08	1.06862252039736e-06	8.10042628884765
ENC1	0.983550533680165	6.85260332146552	3.72021467024619	0.000337981577748981	0.00180259822692001	-0.333763712451751
WDR86	-0.982412994753331	5.48245329800614	-3.59719638057991	0.000514337687209108	0.00255772911070801	-0.726237626643368
TDRD10	-0.982293683887178	5.91312610040385	-6.49318238005274	3.89416552564229e-09	1.22827709185165e-07	10.5679883423517
PLEK2	-0.982246327345994	8.62953371240185	-4.78236786628112	6.37195242596631e-06	6.32955648818881e-05	3.42978078919362
USP31	0.982207850160436	6.12108594260927	6.04798877996255	2.92722378314161e-08	6.82849483208554e-07	8.61321539067826
TTC8	-0.981735211218146	8.25782195098901	-5.10368680012591	1.72149816236548e-06	2.10794626138981e-05	4.68392366460315
TXNDC11	-0.981728753038517	8.65871015600366	-5.72388130399759	1.22663185760005e-07	2.24752409908445e-06	7.22798038139176
PQLC2L	-0.981391762398193	4.59193071922887	-3.34199216067279	0.00119329082007601	0.00521595672926306	-1.50819445981183
SGPP2	-0.980770162006007	6.44616306259536	-2.61977734775126	0.0102532241992321	0.031330159753718	-3.46631624684915
SLC48A1	-0.980769886592753	7.32339179020385	-4.46731603241653	2.19762203717982e-05	0.000180199642633683	2.24851268458774
CHST6	0.980576682094837	4.55545678622529	6.35420176725634	7.35057277584659e-09	2.09548506785273e-07	9.95183946909468
MBNL2	-0.980332265691254	6.50490008348578	-3.90427525031752	0.000177355083952394	0.00106386658245848	0.271540296161496
MYO9A	-0.980231926022894	7.69405442557246	-6.39314742512354	6.15483687443918e-09	1.80568758667135e-07	10.1239852547543
TCIRG1	0.980178384096695	7.69156365895834	3.96008538677502	0.000145300054670483	0.000897769037977798	0.459238846428284
H2AFZ	0.980058475814413	10.7451232483141	6.64233379183717	1.95917863144662e-09	6.87931103080253e-08	11.234684547908
ZC3H13	-0.979254600840028	7.80008599437911	-6.15493853961255	1.81185022538079e-08	4.55334679458227e-07	9.07764618766283
NINL	-0.978780314525677	7.52804831506035	-5.24442876656637	9.57365667065094e-07	1.30288352597549e-05	5.24773023644272
NOL9	0.978449008282874	6.83373352581975	6.32833418858935	8.2687682022943e-09	2.32436573385274e-07	9.8377273699145
MYH11	-0.977907512047757	5.4633387784126	-5.0417047207869	2.22344883485436e-06	2.61608939092176e-05	4.43834464012466
SEC61A1	0.977618690165073	8.21136215856589	5.02502253383474	2.38131384780307e-06	2.76613274873932e-05	4.37253899897309
NT5C3B	-0.977384549391129	9.76638876809486	-4.66910424813727	9.99774983070288e-06	9.23486012088985e-05	2.99934245924521
SCARA3	-0.977333382324859	5.75328731931999	-3.40877799194944	0.000961171576642606	0.00433581314396413	-1.30786022580875
SHANK2	-0.977175372285165	4.84861956706953	-5.15462255273608	1.39341073075343e-06	1.77075619661635e-05	4.88699278396706
TEX2	-0.977093185166208	9.08200572807882	-5.07671784821687	1.92460061511355e-06	2.31722373940344e-05	4.57686197457127
LAG3	0.976619699060347	4.67083655162314	4.28835080013421	4.34558482800949e-05	0.000322716515138287	1.60062482127945
DNER	0.976172262566483	3.80219492067718	4.74200892899811	7.48639775619897e-06	7.25983390570053e-05	3.27568184533558
TMEM2	0.976143758395969	7.48713337162872	4.38484336772812	3.01490296656004e-05	0.00023561601120984	1.94778499251661
MAN2B2	-0.975804891350911	8.36260162188829	-5.23449433482934	9.98107064220096e-07	1.34560855380308e-05	5.20765809540996
LINC00839	0.975542967015649	4.48470121151898	9.14188799384739	1.18869597064584e-14	3.23759017410362e-12	22.9326693322342
IQCH-AS1	-0.975361624591352	6.22173683577221	-7.49693127106611	3.509901004747e-11	2.41440459899917e-09	15.1453582586146
KDELC1	0.975098708026211	5.69172835663326	4.34473421520459	3.51173312358903e-05	0.000268610933988375	1.80285951495779
SLC9B2	0.974560639566702	4.92782410336237	4.44279147355929	2.41513131571679e-05	0.000194396851710351	2.15870609078752
EPS8L1	-0.974239083593159	6.5844368154039	-5.86325975170524	6.65057782405974e-08	1.35123383108794e-06	7.81943033171205
SMAGP	0.974031150088256	6.47039745720296	3.86334791351748	0.000205044239312351	0.0012013565823664	0.135111209061043
STAT1	0.973994682818381	7.34663919081262	3.17797165292368	0.00200541962753578	0.00813481764880189	-1.98687020094156
CDH5	-0.973396275538315	7.18003082570709	-3.37316571493033	0.00107906598265061	0.00478411238018546	-1.41507020278888
ECI1	-0.9732018788802	9.72451167808429	-4.48444341079057	2.05708300392559e-05	0.000170479062270232	2.31142069955025
TBXAS1	0.973156584665991	4.83299190114934	5.57075511050552	2.38549279520405e-07	3.99000890351349e-06	6.58605968906069
FOSL2	0.9731150488976	5.91228368892487	4.02172760310046	0.000116348837402868	0.000745157552543632	0.668746675946395
MRPS10	0.972654606754911	7.45846707871237	6.917589311364	5.44387288935957e-10	2.35453343530133e-08	12.4786307735593
GPR176	0.97109747569202	5.93973548534227	5.48789526730246	3.40737504482794e-07	5.42461643195159e-06	6.24230148348935
ALDH7A1	-0.970648778087038	8.62318510352322	-5.27089203758432	8.56611037907014e-07	1.185782655839e-05	5.35467431899936
PAICS	0.970603737170213	7.97955952066082	4.53025439259997	1.72257506454377e-05	0.000146306365047955	2.48044051337484
DPP4	0.970212887447391	6.29350157646886	2.81892239308337	0.00587115323233065	0.0198047018238702	-2.96591292472852
GPC3	-0.970179921961973	4.4752881783234	-6.82320421554818	8.46039887083703e-10	3.4103867848344e-08	12.0502035217395
S1PR3	0.969965961621146	5.67857281860068	5.74061986332682	1.14006809463389e-07	2.11001583538532e-06	7.298657298709
CSNK1E	0.969473633239776	6.93367346463034	6.85757922931484	7.20680919637863e-10	2.99491215160848e-08	12.2060177573279
BZRAP1	-0.969472578812785	6.03154023181033	-7.45275844304801	4.33408395249787e-11	2.89249874379452e-09	14.9400411665003
FZD3	-0.969018789287227	6.5612484500545	-3.5783503199456	0.000548069619090967	0.00269554494211284	-0.785486319050639
ZNF148	-0.968882421225908	7.87362518543713	-5.75974143669947	1.04851257373956e-07	1.97872386926226e-06	7.37951568597338
CHPT1	-0.968488680352149	7.21655566403082	-3.60041735695691	0.000508772981731897	0.00253443387217162	-0.716087910616596
DAPL1	-0.968392633594095	7.75216169374326	-1.6973364750999	0.0929284365412311	0.181965669725883	-5.35403072953991
C1orf85	0.96825042487278	6.8813625357485	5.04303781303167	2.21128364160071e-06	2.60795438121281e-05	4.44360859954287
ACTL6A	0.967904377238406	7.87489333933778	5.51670518479608	3.01094021638498e-07	4.87825563193242e-06	6.36153046141752
MORN2	-0.967634478267549	8.17718982770532	-5.56590113133275	2.43600296047277e-07	4.06101237951436e-06	6.56585109120818
WDR54	0.967601198044081	7.59658430534519	4.58828603380234	1.37376252732254e-05	0.000120750910327892	2.69611528497267
PP12719	-0.967525468683234	5.48719319051886	-4.60977557465253	1.26283199182502e-05	0.000112571334786525	2.77642019895791
NPR3	-0.967458107863296	6.68507425348457	-2.01942060523556	0.0462794526751261	0.105052637534313	-4.77845341664904
EN1	0.965766929734172	3.8567828974356	5.20675533570399	1.12105029791319e-06	1.47678227153205e-05	5.09598711724126
GPR56	-0.965049840456273	8.51162692603685	-3.62016363333138	0.000475885028631477	0.00239966543709468	-0.653715134160858
KRBOX1	-0.964937336125405	6.35027883424785	-3.01650634948166	0.00328604186361776	0.0122173351339635	-2.43908400538129
CD37	0.964909142196143	4.87744966155331	2.76315914131469	0.00688246961735499	0.0225075801529789	-3.10917447040393
TUBA1B	0.964650008254379	11.6691736588299	4.75970630016889	6.97617301475534e-06	6.84800958287673e-05	3.34315663639389
DNAJB9	-0.964513372582298	8.38505654646091	-3.4036306174646	0.000977428628393389	0.00440035303608912	-1.32341050541435
CRELD2	-0.964332479002566	10.0393772291539	-3.5302525968286	0.000643897490090025	0.00308847070746417	-0.935625334224865
ITPR1	-0.964233660610667	7.59538537677055	-3.1746167629037	0.0020264581581615	0.00820145867022992	-1.99646016421454
PTPN4	-0.963954812641393	5.40253113139631	-3.71898989285215	0.00033941251189348	0.00180736041670095	-0.337719624063606
SHPRH	-0.963560365527623	7.27376732139394	-4.85705646094748	4.71945211854754e-06	4.95419570048572e-05	3.71702627001727
MED15	0.963531160112522	7.24947453358466	5.86438778318007	6.61754304357989e-08	1.34664286959302e-06	7.8242439269764
IGFBP6	-0.963487527254426	8.21929544351289	-2.48831823491915	0.0145878426711093	0.0417165109302226	-3.7792946764109
PRICKLE1	-0.963421738187678	7.0178222618413	-2.85027913195691	0.00536413247889993	0.0183461887175001	-2.88429505682341
SNORD89	0.963300534734278	5.91332079994933	5.61418658111905	1.97696739611627e-07	3.3940185578129e-06	6.76726560461155
IRAK1	0.962983254716031	7.37165012827418	5.31828664135696	7.01451362106261e-07	9.95616352341668e-06	5.54692730569105
C11orf80	0.962963438450861	5.61879215571328	3.88440495285688	0.00019031975105329	0.0011295331514956	0.205174396497583
TMEM154	0.962808334831724	5.5749258661346	3.41973312508449	0.000927414885594219	0.00420613119242833	-1.27470384511999
LAMTOR3	-0.962544021265561	8.78217369675759	-5.52046531206086	2.96265901207746e-07	4.80776106186967e-06	6.37711488845356
PWAR5	-0.962418935324583	4.3031561394477	-3.33533008860807	0.00121913062300021	0.00530818269746583	-1.52800796537195
LILRB1	0.962379701170815	6.05187204930261	4.56703859189748	1.49269789212742e-05	0.000129566434176693	2.61694750448166
FDX1	-0.962161875175905	8.38988967259334	-4.59843845970045	1.32022637828614e-05	0.000117014787398229	2.73402482059338
ODAM	-0.961751737356089	4.54510186320891	-3.56514324493572	0.000572944774648762	0.00279808624498323	-0.826866495553954
HSPA5	-0.961452308248132	10.5993134306371	-4.33491116462825	3.6449551665419e-05	0.000277327562784644	1.7675002459744
PAFAH1B3	0.960854558873105	7.36540677947453	5.70845702205171	1.31209895368822e-07	2.38676483859079e-06	7.16293983704835
CAV1	-0.960808538568758	10.1895016357092	-3.04153843409058	0.00304732199959974	0.0114844380893666	-2.3702366936179
SAMHD1	0.960550199281697	7.47638602395595	3.58698648615121	0.000532360085285062	0.0026330595138455	-0.758364959477603
MYO1B	0.960420982146526	7.43433625799917	2.92627440989923	0.00429750499112004	0.0152681496731931	-2.68335599274717
RRN3P1	-0.960407463716147	5.24344081977596	-4.44300766660368	2.41312595736282e-05	0.000194313039035747	2.15949636993441
P2RY6	0.96039335594407	5.46953085438596	5.87600625956045	6.28654997175684e-08	1.29222460833939e-06	7.87384746356656
KCNJ8	-0.960363068335422	6.74050073941879	-3.42856473511857	0.00090101724128422	0.00409562528148026	-1.24791432244779
IRS2	-0.959807245788399	8.71853559753689	-3.25015182061907	0.00159925803396874	0.00669986399389733	-1.77858002937472
HYLS1	0.959774831012667	6.61893493655564	4.94074208433347	3.36153795989539e-06	3.69018505346904e-05	4.04199983677845
ADAM19	0.959545455945865	5.27163507674046	6.83472987781621	8.01770671017089e-10	3.27119187739867e-08	12.1024184367767
TNFRSF1B	0.959537260983246	6.65711020572922	3.5040908157722	0.000702462213391985	0.00332819132837693	-1.01663923492377
SCAMP1-AS1	-0.959450225158082	7.8832928539598	-4.23530974950638	5.30200281096526e-05	0.000382743075411908	1.41199427146999
VAV1	0.959105089414934	5.86694491938156	3.62283732449159	0.000471589953654878	0.00238415388323758	-0.645249970315213
BAX	0.958891542995046	6.15607095997831	5.45638437278185	3.89964972433868e-07	6.07868833673984e-06	6.11225828047238
SEC11C	-0.95877431222004	9.36577691691978	-4.97264819308939	2.95129028563708e-06	3.31198528435497e-05	4.16675263774923
RCN3	0.958734832657655	6.22148746137333	4.82931896831214	5.27761493657651e-06	5.42429010946963e-05	3.61003968181678
PCED1B	0.958731504195104	5.64493558327298	3.46851242449168	0.000790210240960851	0.00366889827380004	-1.1260708261498
CREB3L1	0.958605663480503	5.59728637783295	4.96367728119937	3.06142924760749e-06	3.41278243835891e-05	4.13162934762783
EVI2B	0.958463857309297	6.31729139107509	1.9768143209266	0.0509810099605224	0.113549707359985	-4.85988377384333
BTC	-0.958359369981972	4.94737569896611	-3.57528590498055	0.000553748613971421	0.00272148337346842	-0.795098026017156
EFHC1	-0.958301794068482	7.66648939455789	-3.68871892067946	0.000376663790727972	0.0019780246748625	-0.435184643295898
TCEA3	-0.957837614741589	6.85619846553953	-5.59322567545436	2.16474318190946e-07	3.68110098379125e-06	6.6797252401093
TRIM9	0.957703947649812	4.05514448033636	5.74606792525179	1.1132105343042e-07	2.07363755257867e-06	7.32168229235512
LOC285043	-0.957524005601615	5.46296459207506	-3.72228632679699	0.000335574258794052	0.00179297028189858	-0.327070268538395
GAPDH	0.95725112254658	12.5137804243872	5.74234158891738	1.13151231434638e-07	2.09610576246795e-06	7.30593266328094
SPINK5	-0.957058104233421	4.95609323834043	-3.43681443267766	0.000876999412552167	0.00400542106503261	-1.22284157634544
EIF2S1	0.957002771198383	8.53835110303381	7.88304427253335	5.49377639004178e-12	5.1500959600601e-10	16.9514266539253
NUDT16P1	-0.956543136218234	5.46802114153543	-4.80300061837089	5.86628038120736e-06	5.90288971958235e-05	3.50886562034579
YTHDC1	-0.956408372030917	6.05010973236114	-4.70888451243622	8.54052669383057e-06	8.10425214285099e-05	3.14980068154991
PAK1IP1	0.956403866847959	7.26142706436196	5.79355115932368	9.03988002454477e-08	1.75022845239865e-06	7.52279401462288
RAB31	0.956089088312003	9.60732260209409	3.95062494805128	0.00015031253319961	0.000924206560902421	0.427288125791354
SERINC1	-0.955784089210049	11.1468390044321	-6.11692925998445	2.14943577225729e-08	5.25750946478709e-07	8.91219572898966
SSFA2	-0.955706152354753	7.56465342284522	-3.8598576749024	0.000207587543413145	0.00121449257982349	0.12352469904793
ZC2HC1A	-0.954840336576646	7.00499815106735	-3.56662656119652	0.00057009865285353	0.00278621201461273	-0.82222478150939
ACKR1	-0.954582488883922	6.19883198120637	-2.54106085084134	0.0126824162485615	0.0372398163592302	-3.6554074494032
DOK2	0.954495412384038	5.89448840282627	4.9274646012788	3.54817527026647e-06	3.86573838516739e-05	3.99022262257311
PJA1	-0.954383310306731	9.28643793802564	-5.89258204055225	5.84235854383784e-08	1.21634251522523e-06	7.94469276718502
FAT1	0.9543384510806	8.76370216738166	3.96399385828018	0.000143276228884902	0.0008874408092118	0.472454776282365
PURA	-0.954257338599815	7.53775781621225	-5.68880048521395	1.42953819741087e-07	2.56337565558862e-06	7.08017455258895
MRPL15	0.95394944120908	8.67191993977879	4.76960049964412	6.70581333769941e-06	6.61554908572353e-05	3.38094672435464
LINC00922	0.953906654964013	4.69039399573215	5.83655813011576	7.48169016648982e-08	1.49005400499607e-06	7.70561165293361
FAM216A	0.953797684553194	6.73139973871631	4.71880210162659	8.21066092486127e-06	7.85009035064105e-05	3.18743342326908
ART4	-0.953612767559421	4.12513879667673	-4.57489557058501	1.44759909520727e-05	0.000126140768542596	2.64619551693758
TET2	-0.953411265755348	5.41022859168653	-4.19282816490471	6.21115397124389e-05	0.000437406737562616	1.26206173617249
S100A4	0.953194712286075	9.19821063617667	2.28109683563192	0.024791579410184	0.063807212745787	-4.24381246285094
ZNF132	-0.953155734427199	4.77056318341912	-4.38089030864292	3.06068243950678e-05	0.000238638508968121	1.93346257375101
TJP3	-0.952925995393108	6.12082782526142	-5.14456122174041	1.4529608466282e-06	1.83601416073927e-05	4.8467917243816
PHKB	-0.952594749902044	8.50667548386251	-4.6639771200981	1.02022781337409e-05	9.41084282771384e-05	2.98000782159669
EGLN1	0.952260491133641	5.80559608250273	5.92865835499013	4.97963230655224e-08	1.06884439977168e-06	8.09919503976501
TRAPPC6A	-0.951783049271201	7.84575924637862	-4.67794611711342	9.65434375079546e-06	8.97110642218914e-05	3.03271641864376
SH3BP5-AS1	-0.951583022435428	6.66036284725154	-4.5050722691623	1.89932896464258e-05	0.000159238665900047	2.38739482052829
CENPU	0.951570280614777	5.39239486942622	5.05982927718359	2.0635023362427e-06	2.45078901514269e-05	4.5099804078821
TRAC	0.951549253390047	6.98921049582484	2.9133545875142	0.00446382047022565	0.0157673153833505	-2.71782839058323
HSDL1	-0.951379050332081	7.42467123253981	-6.57123053009611	2.72006038154602e-09	8.95797663236276e-08	10.9161768188514
COL4A4	-0.951006665548163	5.01581490000857	-4.09166316594099	9.01933020275041e-05	0.000600971713531658	0.909188027853113
SAPCD2	0.950779307557496	6.37164197505948	7.98656911063192	3.3315276110649e-12	3.47911601041519e-10	17.4387409605435
ABHD17C	0.950705723073586	6.82388871238907	3.6534374464647	0.000424978934972557	0.00219121269746019	-0.548032978123641
ENTPD7	0.95069790457235	5.48392148950101	7.17776880971531	1.60049165340693e-10	8.46664285417762e-09	13.6688788032441
GNAS	-0.95050937400447	10.2517104108627	-3.89886498766699	0.000180798976155427	0.00108034490495483	0.253446151450826
GSTM2	-0.950012814429996	8.55393975505772	-4.2984168587165	4.18390191048079e-05	0.000311512903604508	1.63660046199257
C7orf31	-0.949523667523446	5.87649865968163	-4.32599169207014	3.77013502488389e-05	0.000285481523437663	1.73543948039924
BCHE	0.949399536662869	4.70241071220258	2.03063863967648	0.045105057051782	0.102966635505569	-4.7567485347566
ATF3	-0.949061146370957	6.53050283735365	-3.0210872893496	0.00324110098030384	0.0120747486613723	-2.42651966656973
SVIL	-0.948469491402025	7.02092374974943	-4.20081028894234	6.0296101374413e-05	0.000426559467603122	1.29015514855796
AXL	0.947682119598164	6.80676523128882	4.87616034404758	4.36888197821114e-06	4.62715797534659e-05	3.79092353278154
ARL14	-0.947554633304636	3.7642850108219	-2.71707172913757	0.00783567221689615	0.0250282049970748	-3.22574350626979
SUCLA2	-0.947509226445606	9.31032732703503	-4.99481945741623	2.69538991821776e-06	3.06750896678029e-05	4.25371548434856
SLC35F4	-0.94699510559177	3.99525009743173	-3.41464270098015	0.00094295910551761	0.00427086309476571	-1.29012060528124
FBXO8	-0.946799193786975	8.18094527974898	-4.37589014434366	3.11955007004272e-05	0.000242758809504675	1.91535852007036
STARD13	-0.946698640668056	5.98463233944535	-5.76417182360709	1.02835356638069e-07	1.94797614007546e-06	7.39826830974184
TMEM176B	0.946631887376992	5.68481026429698	4.14074029094108	7.53149345610228e-05	0.000513696279552425	1.07963375215635
IGF2BP3	0.946486624236176	4.10965565013624	4.83970317742781	5.06151573472604e-06	5.26120936737511e-05	3.65004998513188
RECK	0.94592185574921	4.67829906115134	6.7860754811198	1.00577164761148e-09	3.9438380462275e-08	11.8821952413637
FHL2	0.945377112216192	8.32427181844054	2.59513561548396	0.0109641411783724	0.0331009984197267	-3.52604704897942
RNF149	0.945285980931601	9.04580313740282	4.8657483762578	4.55668132342028e-06	4.79832351481378e-05	3.75062685907565
ALDH1A3	0.945183822956428	5.08831167148571	3.73538173023088	0.00032073007752517	0.00173213148781345	-0.284695752689569
RAB8B	0.945093473936172	6.49008043700827	3.63805639670553	0.000447833017542322	0.0022862397336792	-0.596975473231945
STC2	0.945063517491025	6.04442254500865	4.59805216823944	1.3222258635079e-05	0.000117140493534074	2.73258143013067
GNPNAT1	0.943430087210422	7.69585584487958	3.88219677959225	0.000191815135851118	0.0011367345084032	0.197814243054165
TMEM192	-0.943238369167414	7.01232515963752	-5.45908619809714	3.85484315128582e-07	6.02281889257099e-06	6.1233935240691
GLRX3	0.94292718320049	7.67069828773808	5.87400878233647	6.34227200019322e-08	1.3001149412756e-06	7.8653163178041
MUC20	-0.942699125328923	5.21177973467365	-5.17491105738594	1.28049062090032e-06	1.6490919146483e-05	4.96818953226908
NTMT1	0.942219631870401	7.56462596017867	5.56372933157012	2.45894097638313e-07	4.09248186449231e-06	6.55681206186745
HMGA1	0.942195886749817	6.92054398512714	4.27559135446927	4.55919697547863e-05	0.000336472409523148	1.55510426177503
LRP5L	-0.942142333716744	5.91523113491753	-3.99516920997918	0.000128071563573178	0.00080690289584789	0.578200399363219
RCC1	0.941999730495115	6.56461931203021	8.35201794465368	5.65397746685796e-13	8.21495273666107e-11	19.1672791642594
ZEB1-AS1	-0.941925419377026	5.98263793657641	-3.71913380490291	0.000339244078265648	0.00180694090841547	-0.337254852178546
PAIP2B	-0.941442367218344	6.65379736726998	-3.14221803108518	0.00224048649876273	0.00890670717604789	-2.08865195961804
PYCR1	0.941120218453806	6.52044359369595	5.69694787816934	1.37965820948585e-07	2.48721030520458e-06	7.1144631438079
ATP13A4	-0.940671591446408	5.2414708266647	-3.93827353553785	0.000157106053741371	0.000957795678510992	0.385655657149707
TIPIN	0.940275212255225	6.38798415902195	4.10772929546602	8.50366074824469e-05	0.000570733541061844	0.964831265612736
FNBP1L	-0.940073532998529	9.51741490181132	-3.76978550180613	0.000284649443460136	0.00157095003640171	-0.172848374975843
HEIH	-0.939639804936894	9.13186096956296	-5.74335490295907	1.12650638193804e-07	2.09067551822846e-06	7.31021502975004
NUDT16	-0.939431962058614	6.3171495511968	-5.87359659197621	6.35383089462024e-08	1.30011636224438e-06	7.86355603348047
BAMBI	0.939257311091548	5.54401007266459	2.41211493578691	0.0177939750324535	0.0489340383106972	-3.95426216976139
GPR27	-0.939078192978302	7.02977562486537	-4.17158941962392	6.72016735527973e-05	0.000466247755750992	1.18748862125956
SLC18B1	-0.938835152373258	8.26802441353628	-4.41727661015108	2.6634601732462e-05	0.000211429853453238	2.06561383432544
STC1	0.938720123456878	7.84171809916469	2.61696551301005	0.0103321843456664	0.0315427409098615	-3.47315667880533
FAM155B	-0.938715572729681	6.825936126857	-3.40893558519013	0.000960677883502957	0.00433515287227107	-1.30738384641608
ABHD12	-0.938710517795296	8.22021594319638	-5.24549084095339	9.53107513250681e-07	1.29796499524105e-05	5.25201671999354
CRLF3	0.938281936002994	7.78051566059675	5.78911973879802	9.2175203310896e-08	1.77779064376183e-06	7.50399227253572
DESI1	0.938121671899531	6.64222437510475	6.1037872342231	2.28002352258855e-08	5.536611337081e-07	8.85509030882058
NDRG3	0.93795909273067	6.27740858159719	4.28084278081301	4.47008289024322e-05	0.000330622094138907	1.57382823430185
SKP2	0.937818793178703	4.88301120462917	4.30997725894482	4.00536663771158e-05	0.000300216305626913	1.67798623703848
C12orf5	0.93759476458696	7.23029291092877	3.45685111527634	0.000821152158741503	0.0037898607188997	-1.1617513894502
ZNF14	-0.93743178087434	7.13270837116257	-5.56945964842551	2.39887184588905e-07	4.00427071246662e-06	6.58066542841003
PSMA7	0.937273499695985	9.59233457612004	6.38010304452707	6.5322142615997e-09	1.90255460177084e-07	10.0662817811186
ZNF703	0.937241840038988	6.70581456299304	4.35310441867566	3.40193236172288e-05	0.000261802011265844	1.83303084931448
HHAT	-0.936832395783713	6.65338013057803	-4.39218437438445	2.93163603690686e-05	0.000230269385517762	1.97440484055654
ADRBK2	0.936427330870117	5.95781554117251	6.88425093532967	6.36255349472891e-10	2.68841227853797e-08	12.3270883074172
NPTN-IT1	-0.936288315091304	6.19641863423027	-4.30432300626845	4.09175172119785e-05	0.000306121959690953	1.65773497648082
ELMO3	-0.936273742031865	6.38320938482135	-3.43506364879024	0.00088204560789307	0.00402573125613334	-1.22816651699373
SPINK1	0.935663983533508	4.04586667235077	5.89255094467832	5.843162202241e-08	1.21634251522523e-06	7.94455977795132
ZNF281	0.935085912382739	6.90565032987725	5.63731023013962	1.78834230599319e-07	3.1106988677903e-06	6.86402454656189
YWHAE	0.934880251065892	8.79166642954884	3.20205218612247	0.00186028328708406	0.00763003859405355	-1.91779729476325
OBSL1	-0.934567615385848	6.26073579637837	-5.57359733345366	2.3563954063114e-07	3.95446706196555e-06	6.59789679261215
RNF144A	0.934563404006112	4.98705522874406	6.81588502402732	8.75400543700584e-10	3.50769343107063e-08	12.0170601993239
CREG1	-0.934486521120034	10.701291135075	-5.68200524208087	1.47249160373295e-07	2.63103442138631e-06	7.05159456909523
PMM2	0.934158912240614	6.88654114748882	5.97731424780162	4.01178332255141e-08	8.93452959845567e-07	8.30823770448555
C1orf115	-0.933924352344063	6.4016122659412	-4.93780711702647	3.40195222558783e-06	3.73251753438883e-05	4.03054756938634
EIF5A2	0.933796974646777	4.38226115288633	5.11574084366203	1.63763346987052e-06	2.01998179836232e-05	4.73187878256674
SLC52A2	0.933741609530879	7.01971770901504	5.06378610617303	2.03010691904427e-06	2.41968095525353e-05	4.52563881034954
VEZT	-0.933734289084203	8.25445738577777	-4.913864326655	3.74980240668247e-06	4.05240040250322e-05	3.93727107184975
FAM13B	-0.93360053597857	8.74989795759489	-5.11590697254309	1.63650597992614e-06	2.01982719077841e-05	4.73254014208037
CRTAM	0.93347575438043	4.13513334272028	3.12304452167407	0.00237687309283164	0.00936576289071785	-2.1428509924311
SLMO2	0.933127379361352	8.11856753383564	4.50996286348649	1.86368247604031e-05	0.000156510501269135	2.40543918480295
NAV2	-0.932952790905679	6.33355007154946	-4.01946130223002	0.000117307621741346	0.000750106318590366	0.661003630402129
HIST2H2BE	-0.932792721295438	8.14035718413128	-2.43339356048962	0.0168408809048337	0.0468115678532415	-3.90588674964746
DZIP1	0.932332541206789	5.0381175005598	3.73240552173213	0.000324047876885244	0.00174543713085807	-0.294335920434825
BNC2	0.931979226781348	5.43578207266237	2.77888346152012	0.00658228767447026	0.0217058259291473	-3.06902220379817
ZNF137P	-0.931622104174457	5.98670619489512	-3.92901835045851	0.000162387951225705	0.000987011205354065	0.354520505179731
SLC19A2	-0.931420196723015	8.19200991275091	-3.90366994751888	0.000177737252375426	0.00106584180946942	0.269515019555793
ZNF630	-0.931392987888916	5.65810795850237	-6.16867986970308	1.70315094472245e-08	4.31243810186947e-07	9.13756608398305
FAM155A	0.931269882732653	4.39558080346047	3.2688100277041	0.00150755429878661	0.00637130570183355	-1.72413174208569
CCDC86	0.930977004000185	7.53452565891974	5.82073156865933	8.02168180075757e-08	1.58818267872563e-06	7.63826199839624
CHEK2	0.93065256306212	6.40348625923797	4.88395055704254	4.23331905090998e-06	4.49776201745338e-05	3.82110671144551
TBC1D9	0.930339835468679	5.47299289205542	5.46393965881055	3.77561825284673e-07	5.92199111954286e-06	6.14340355532129
RPS28	-0.92994760440745	7.47182947254897	-5.08087896710583	1.89180359324614e-06	2.28215341499427e-05	4.59336001284894
NIPAL3	-0.92942205493758	7.26986435203082	-4.24012315452026	5.20746372875726e-05	0.00037726970328218	1.42904700497131
TTC39C	0.929288685943365	4.49960961374053	5.64137806515267	1.75703933442662e-07	3.0713900941343e-06	6.88106613743673
[truncated: 18,156 more rows]
