# Supplementary material for: Genome-wide expression analysis suggests a crucial role of dysregulation of matrix metalloproteinases pathway in undifferentiated thyroid carcinoma
Source: BMC Genomics. 2015 Mar 18;16(1):207. doi: 10.1186/s12864-015-1372-0 (PMC4377021; doi:10.1186/s12864-015-1372-0)
Supplement: Additional file 4 — Validation files. A compressed folder that includes two subfolders (named ValidationSet1 and ValidationSet2, respectively). Those folders include the following files:.csv files with the results of the gene expression differential analysis for the three contrasts (ATC vs normal thyroid tissue, FTC vs normal thyroid tissue and PTC vs normal thyroid tissue)..csv files with the normalized expression matrix for the preprocessing of the validation arrays (each array is identified by its GEO accesion key). PDF files of the volcano plots for the differential expression analysis. [file 12864_2015_1372_MOESM4_ESM.zip › AdditionalFile4/ValidationSet1/FTC-NT_hgu133plus2.csv]

	logFC	AveExpr	t	P.Value	adj.P.Val	B
CHRDL1	-4.595852941495	7.17196007394792	-9.31102769966237	5.18472379680384e-15	4.05031426839462e-13	23.7364041869006
CFL1	4.57039706363365	8.75343163063056	11.5895405299734	7.70643971151891e-20	4.24527916338519e-17	34.6450343269541
TCEAL2	-4.45517140794561	7.5136656624602	-7.54337167498191	2.81100258277395e-11	6.90082302750413e-10	15.305634647106
G6PD	3.80728543052784	6.44888137512926	11.991229997158	1.12033356657988e-20	9.81753175409455e-18	36.5355408810404
GPM6A	-3.74785942263272	6.09247866235396	-9.39373604979628	3.45510689541677e-15	2.86574812663066e-13	24.13474825885
SELE	-3.67497930529135	6.0300702992327	-7.33946785651345	7.43466505536466e-11	1.62170643063717e-09	14.3537718666279
DCN	-3.60363587623185	7.8851106583746	-6.56726206133789	2.77023906691008e-09	3.80082834537595e-08	10.8190288935406
CFH	-3.54263208230343	8.17098304416858	-9.20805605644025	8.59263535507239e-15	6.25215038200303e-13	23.2405951311187
C2orf40	-3.52015980851052	9.49768677958259	-6.33434097817879	8.04594103745518e-09	9.68861405327574e-08	9.77966134732793
IPCEF1	-3.48821511468531	8.12815155940105	-8.12191249024888	1.7296395852109e-12	5.93882211923778e-11	18.037038440893
TNFRSF11B	-3.4020091216724	7.12524603909659	-7.31542656768468	8.3346271717574e-11	1.78516908232487e-09	14.2419822904433
EGR2	-3.36194750938481	8.82003780390664	-7.82500171263916	7.26849921856376e-12	2.10181638092041e-10	16.630212675824
LRP1B	-3.29491916314033	4.96140020243491	-8.27809253153422	8.10142704061558e-13	3.04634817170909e-11	18.7805880342002
FGL2	-3.27087940028904	7.59034292641723	-9.4891044523633	2.16368236947063e-15	1.96437018723786e-13	24.5941339178406
TFF3	-3.24568906975755	9.0763106192031	-6.30251608158199	9.29796009477146e-09	1.10041330422853e-07	9.63877991880947
EPHX1	3.22635781509179	7.92723411326514	9.12019524468971	1.32211811972388e-14	8.76555615231411e-13	22.8177027382347
DPT	-3.21138497119596	6.29512771150541	-8.42895416919616	3.88689756610603e-13	1.64580715220309e-11	19.5007555562925
TXNL1	-3.19593923935171	8.13107322257337	-8.69835742473896	1.04339386870927e-13	5.0919136619456e-12	20.7907124372009
YWHAE	3.14784181491478	8.79166642954884	11.8673547000049	2.02765790188609e-20	1.47533646670014e-17	35.954049623472
SRPX	-3.13028319445705	7.47999628620995	-6.85343585918195	7.34756628847153e-10	1.1904356796153e-08	12.1143810351046
RERGL	-3.12053442725681	4.855664846333	-9.91076002135683	2.73318843661219e-16	3.77311047533689e-14	26.6248993548403
COLEC12	-3.08405720956142	6.71376412035257	-7.95106609697392	3.95543409913468e-12	1.23408319300402e-10	17.2263584658245
LOC646736	-3.05805635368009	5.8558689625231	-6.84498948107067	7.64299310227407e-10	1.2303875876704e-08	12.0758817884207
BEX1	-3.03166151539554	8.34764808854803	-6.398685470739	6.00120958401362e-09	7.48943524246405e-08	10.0653510863449
IGJ	-3.0159146164417	6.528409501661	-3.96774049827065	0.000141361535401446	0.000567647531560254	0.358739697761292
C8orf4	-3.00925340310491	8.0372579587453	-6.86631070153116	6.91887432574978e-10	1.13137830888667e-08	12.1730953069638
GIMAP7	-2.97841653903647	7.15157392117569	-8.93207736705114	3.32423973639143e-14	1.87150982924495e-12	21.9129434835871
JUN	-2.9740193233642	9.7349316738118	-9.84813628819946	3.71587033552065e-16	4.86320562418303e-14	26.3234169747219
NPY1R	-2.95187569532496	5.82971570692671	-8.2127458012139	1.11298448580711e-12	4.06380476656562e-11	18.4692169379939
ANGPTL1	-2.94495181868468	6.85854188142584	-8.26190864971834	8.76465128634579e-13	3.27132493844999e-11	18.7034392725385
SLC16A3	2.901605066315	5.79095263342051	10.3438290506001	3.27620508201996e-17	6.60319134281122e-15	28.7070869361416
TSPAN8	-2.89116804185749	5.58203076897808	-6.7802936211779	1.03320004007213e-09	1.60804222452925e-08	11.781513170795
MMRN1	-2.87640577183423	4.60135153092675	-7.82669729819483	7.20934063963344e-12	2.08770489356052e-10	16.6382185483745
LRRN3	-2.87599300541518	7.25016862232323	-6.06757532874838	2.68168928294574e-08	2.76467762136938e-07	8.60779871543093
ANXA3	-2.86787162046424	8.76752469865079	-7.86381057131719	6.02802488398434e-12	1.77624037334363e-10	16.8135388717888
CD69	-2.86436020548348	5.88286871470526	-5.75140083485405	1.08752330856199e-07	9.63050627595211e-07	7.24761573232796
ND6	-2.82401394872174	9.23161478093364	-7.89484408495799	5.18962476108990e-12	1.57052382972623e-10	16.9602635579762
ADH1B	-2.79757386697889	4.81202327301135	-8.35635866920168	5.53575039570645e-13	2.17916111768484e-11	19.1539863316919
IGFBP2	2.78168919979179	5.8242086748449	8.23517523804157	9.98076830440766e-13	3.68429276877906e-11	18.5760495626013
CLPTM1	2.76021995246304	7.30638084644008	12.4807313208718	1.08928627233243e-21	1.68881267837386e-18	38.8190787059639
CFD	-2.70329227499514	8.0740521938292	-8.39080765439716	4.68080503090613e-13	1.89441014855247e-11	19.3184908035427
GLT8D2	-2.69872742965872	7.29397611820839	-6.82494514119453	8.39201093314188e-10	1.33497222065884e-08	11.9845804367587
CXCL12	-2.69857323448519	7.85078771939186	-7.69814772146724	1.33833127864074e-11	3.55389551001372e-10	16.032276989334
IGFBP4	2.68218075883908	9.33065043652796	8.93064549195537	3.34763767665306e-14	1.87943279590369e-12	21.9060612418795
SMG1P5	2.6723475636343	6.26825287385656	7.75896648806255	9.98983672750361e-12	2.76953451503212e-10	16.3186960518608
PKIA	-2.66950641933077	8.01516530291196	-7.43795586673434	4.65121613513612e-11	1.06893114257319e-09	14.8127203511902
BBOX1	-2.65804096923221	6.14268194419304	-6.45186639600933	4.70600354201681e-09	6.04136951524514e-08	10.3023160707628
EGR3	-2.65743446210177	6.98184291622547	-5.62420698758994	1.89294409545811e-07	1.58505559800408e-06	6.71007568104997
OGN	-2.65487519598738	5.36627508453989	-4.95869478099341	3.12432050654609e-06	1.90704663262981e-05	4.00095464820142
PROM1	-2.63125884962253	4.9232509657208	-7.10680331209863	2.23765829838922e-10	4.21101802091827e-09	13.2761498719056
C9orf16	2.62441861062721	6.95188233061203	13.0667475940068	6.89920435775249e-23	1.98647805472145e-19	41.5203493477197
RNF145	2.59614791035219	7.26856586675108	9.87134443940833	3.3160629895146e-16	4.4855872183669e-14	26.435153384267
PCP4	-2.59525321889265	9.14739053722434	-5.25641710412607	9.10362486269332e-07	6.41102582486317e-06	5.19018088328013
ITM2A	-2.58530676427316	8.66795364729644	-8.73464549463366	8.7374819838913e-14	4.40259873463323e-12	20.9647881031753
SDPR	-2.57858366921547	7.29550700745598	-7.62673871617822	1.88551548708195e-11	4.82266048758079e-10	15.6966112888061
PLSCR4	-2.57678646125409	8.63545585827103	-8.03734774960496	2.60568369695967e-12	8.52557709613997e-11	17.6353960583328
SGIP1	-2.57282841081142	5.49174387658532	-6.97110156140008	4.23648978641988e-10	7.36725208328669e-09	12.6522900310604
SLC26A4	-2.56851717125653	8.67530627152862	-4.48485153086712	2.05384254830345e-05	0.000102134706540972	2.19404863563163
S100A11	2.54646191389731	9.8019476407897	8.93650889873769	3.25285493781831e-14	1.84889130113622e-12	21.9342439101578
ZBED2	-2.52607135679293	9.60005826430159	-5.40304891768762	4.89625522906288e-07	3.70713839751173e-06	5.7897456300544
P2RY14	-2.52575392804547	6.20453676052112	-7.54513923861031	2.78732965837244e-11	6.85105234932884e-10	15.313913816222
ZFPM2	-2.51450157512048	6.55457470660317	-6.91591052043387	5.48681785538896e-10	9.19258635705441e-09	12.3996214519404
PFN1	2.5139672078169	9.92950401198541	11.7399516042233	3.73741787670478e-20	2.42348325617452e-17	35.3545695660739
PTN	-2.50239380597453	6.45556755530477	-6.56020610713254	2.86172810851676e-09	3.89717094778076e-08	10.7873371027585
GANAB	2.49910993378343	8.865103984421	9.96077869475087	2.13870667134411e-16	3.0143799273385e-14	26.8656450794952
NMU	2.49322627381942	5.94775419757878	4.43346546590414	2.50318720438045e-05	0.000121658399094015	2.0049782733908
TRAPPC1	2.48314950243979	7.92267147123546	12.0101888134581	1.02321369509321e-20	9.66362132799407e-18	36.6244128952747
VCAM1	-2.47408159606148	7.71334476873293	-5.55711874434903	2.53007251303418e-07	2.05951581180145e-06	6.428927613345
FOSB	-2.47017096985792	8.97253693947912	-5.02794807042027	2.35286027178773e-06	1.48286112501194e-05	4.27407522886371
PCOLCE2	-2.46625314426582	5.51250693853649	-6.98304508864121	4.00559925383238e-10	7.02024808356449e-09	12.7070508259972
MAMDC2	-2.45452106803489	5.7853634707588	-6.45662500090612	4.60457584195305e-09	5.92625964843957e-08	10.3235560424688
GBP1	-2.44460910247077	8.91696371783637	-6.6032995854365	2.34621681328654e-09	3.26124137046829e-08	10.981083799195
TMEM178A	-2.44067094472554	6.32669706696312	-7.03443413926665	3.14639500298677e-10	5.68749697625098e-09	12.9429962955309
RELN	-2.4383844245283	5.96105071557317	-8.09365749190734	1.98358108282453e-12	6.73048429702497e-11	17.9027617951233
AP1S1	2.4361973656473	5.82294053581455	12.5501970954867	7.83972510011307e-22	1.43645144902526e-18	39.141199105129
LOC100128727	-2.42484697314233	5.95813494646008	-5.23729019788613	9.86472796998283e-07	6.85598593913807e-06	5.1126260196007
RSPH1	-2.42365496154744	7.20121729858607	-8.3964170381258	4.55463820891605e-13	1.85827394940694e-11	19.3452858177079
GEM	-2.40800907550841	8.04908057465376	-5.93613337600337	4.81723473127219e-08	4.65666024022978e-07	8.03834606798987
AOC3	-2.39341936173764	6.83380488348277	-7.64891219917579	1.6952552787642e-11	4.3525949227379e-10	15.8007658255417
TKT	2.38494198997066	9.24670479867182	10.7528788064715	4.44598480045523e-18	1.1488310724766e-15	30.6671713223985
FABP4	-2.37815679427467	6.51159046604652	-6.91608635567695	5.48230413798106e-10	9.19258635705441e-09	12.4004254319553
DDX25	-2.37095325373269	5.23586200147801	-11.5816765285852	8.00399941496587e-20	4.24527916338519e-17	34.6078855463236
GRINA	2.35569748295126	7.50966690098674	13.4099512741276	1.39415957820747e-23	5.66197005779713e-20	43.0846021424386
EMCN	-2.35453981595384	7.29262970168493	-7.7552843217671	1.01684133566641e-11	2.81130824696249e-10	16.3013417479337
AGTR1	-2.35374928895827	5.31143513725792	-7.69408362178627	1.36471992709623e-11	3.60829727182086e-10	16.0131548126516
CPVL	-2.35027380663174	10.0371393498027	-7.1625001707503	1.72028049843746e-10	3.32109707337231e-09	13.5332312301886
BEX5	-2.34711270728996	9.17216826495623	-5.71892389410799	1.25348677854476e-07	1.09510299183224e-06	7.10981355452698
TOP2A	2.34641578518447	5.05837490680402	7.12662999194123	2.03784155507918e-10	3.87113068262214e-09	13.367597771409
UBE2S	2.34409567263567	6.51803310601187	8.92168553722556	3.49783080893377e-14	1.95829944316834e-12	21.8629973442657
IFI44L	-2.33785084809082	7.25161534409103	-6.02473653706184	3.24758957460291e-08	3.27767490616533e-07	8.42160470538929
PPP1R14C	-2.33609325193143	9.38093385119901	-5.83700525494543	7.46696585628896e-08	6.94258808236759e-07	7.61260102638913
PEX13	-2.33115145653405	6.25698585771378	-7.78262204732691	8.91471922918267e-12	2.49897310242249e-10	16.4302272035613
FKBP1A	2.32965407049962	8.33894110605784	10.1805914126699	7.2837433654989e-17	1.27655519592722e-14	27.9229084002652
SAP18	-2.32308882384578	9.11743162357451	-10.2317037828434	5.67108145360289e-17	1.04862978621437e-14	28.1685478247949
SLC26A4-AS1	-2.32150374313374	7.97736621376161	-3.88725741556732	0.000188404520328425	0.00073193776160744	0.0872057867948808
SCARA5	-2.29910276866068	5.47985764417973	-8.41756123237559	4.10879870347915e-13	1.72886926656831e-11	19.4463087440356
SGCE	-2.28414893140834	8.33654119134586	-7.86899747283145	5.87905676370955e-12	1.73997634467791e-10	16.8380544247429
DPY19L3	-2.28263347235256	8.96403489858318	-8.97690958259405	2.66872364942811e-14	1.55907609142677e-12	22.1284643550601
BSG	2.26952212822679	8.84910171976945	10.0838108725524	1.17017328479545e-16	1.88678740440419e-14	27.457570671828
C1orf132	-2.26780983981819	7.76964601645371	-6.46443685238089	4.44273420321303e-09	5.73995563242043e-08	10.3584369969788
SERTM1	-2.26136154767006	5.32975616343352	-4.9594994825084	3.11407866029798e-06	1.90137096026373e-05	4.00411562700059
CA4	-2.25601123813427	6.51262799854982	-7.66378241672761	1.57848339667032e-11	4.07876062306286e-10	15.8706528302601
CHCHD10	2.2531251714162	9.23547225662564	9.2141418979504	8.33990740185631e-15	6.11239395216051e-13	23.2698934973829
LRCH2	-2.24470165001718	5.70221632016467	-7.11373792976099	2.16565210644538e-10	4.08313547290988e-09	13.3081264187728
MPPED2	-2.24442525921019	6.78389252590814	-5.49949875815394	3.24190314455113e-07	2.56237481876189e-06	6.18880945229562
KLF4	-2.24204650660245	7.73724868991293	-7.93803330816779	4.21256815251128e-12	1.29823105678693e-10	17.1646435965058
ZMAT4	-2.23510940852985	6.9451177777029	-6.24882770476427	1.18600720296255e-08	1.35895253983571e-07	9.40175964332753
CPQ	-2.23432726728695	9.48044539532714	-7.08573809370347	2.47127804378359e-10	4.59065520483486e-09	13.179071177345
PKHD1L1	-2.22968411598568	6.91809995266998	-4.07130438877279	9.71598569695753e-05	0.000405285269083168	0.713935711527751
STRN4	2.22699989399922	6.60831518086272	13.0754995066856	6.62247130455922e-23	1.98647805472145e-19	41.5604062762567
TMEM139	-2.2242851587998	5.52746839133719	-6.96625645816443	4.33387329459407e-10	7.48228582657541e-09	12.6300836379206
SORD	-2.21639396206421	9.79859903837246	-6.44985066964749	4.74963079146835e-09	6.08961886781454e-08	10.2933206937283
WLS	-2.21605052532583	7.26966583312392	-7.76678573254379	9.62090274714867e-12	2.68200961090984e-10	16.3555543953504
SLC7A5	2.20440854961821	6.39377995219394	5.42705905357676	4.42003573309207e-07	3.38471961247989e-06	5.8887472410695
ABAT	-2.20349500472356	9.33518196713852	-4.68446827137396	9.40839574482211e-06	5.10022098539241e-05	2.94163308593378
TIGD7	-2.20131676148594	6.86462534253566	-8.27183855875358	8.35157084990683e-13	3.12873439553666e-11	18.7507726588595
HLA-DQB1	-2.19756782274062	6.87009482196852	-3.08638307786116	0.00265939452962019	0.00738598549600317	-2.3828366558562
ACTN4	2.19536683031297	8.81146873924531	9.25145923801648	6.94473255722368e-15	5.20338604798674e-13	23.4495607575957
PLA2G7	-2.19316138908047	7.66154965765735	-6.53156148231042	3.26484392973037e-09	4.38393933402502e-08	10.6588080606345
RNF19B	2.19031786980431	5.74571062200481	9.27276321370146	6.2555109141837e-15	4.75772915001406e-13	23.5521409340389
AKAP12	-2.18774487915934	6.4356039204605	-6.76698722331075	1.09916978387098e-09	1.69545096647089e-08	11.7210842906882
RAB5C	2.16924445153048	7.08117526097026	12.0772622836602	7.42597475331866e-21	8.31502895295209e-18	36.9385602343279
COL4A2	2.1677289456009	8.65272208450723	7.29692037357313	9.10036441696188e-11	1.92349023286017e-09	14.1559967070617
SSPN	-2.16481322497431	7.7016797931622	-6.95223094810788	4.6284632678998e-10	7.93394604550028e-09	12.5658281328995
RNF150	-2.16404786407075	6.74864961039455	-7.56209167030606	2.57011547359773e-11	6.36371957866858e-10	15.3933412397274
PHF3	-2.16040015345191	7.36498929210499	-10.9629357556983	1.59944554922223e-18	5.59801095444646e-16	31.6702994243402
AOX1	-2.15747543114102	6.03562253595338	-6.92262419320872	5.3170637482258e-10	8.96031938507450e-09	12.430323308572
JAM2	-2.1555224633184	6.50593549708526	-8.04723359303286	2.48388767486266e-12	8.19357710095858e-11	17.6823120802505
MRC1	-2.15146652862792	7.96702765840834	-5.31164733872342	7.214023428778e-07	5.24526126287953e-06	5.41498092956582
MDK	2.14914259538318	6.72833606014856	7.5236150464157	3.08959700975456e-11	7.48447448697154e-10	15.2131270247344
TTC25	-2.14259376833006	5.43413400642078	-9.76269119204274	5.6507475625111e-16	6.77921530490543e-14	25.91196873586
C9orf72	-2.13815641015166	6.65829048262305	-8.23303897824836	1.00849129639301e-12	3.7159309102013e-11	18.5658725439973
HSD17B6	-2.13130538808177	7.73173641449636	-3.43738737033494	0.000875353976787212	0.00281114713227314	-1.35425408946155
FMO2	-2.12085883803267	5.94177838115429	-8.67174497307282	1.18835315119708e-13	5.66379426253269e-12	20.6630948195333
IL33	-2.11541009940264	5.40500622513074	-5.23636853559828	9.90293330941648e-07	6.87779534291141e-06	5.10889278776786
TCEAL7	-2.11069510287391	5.27220035541572	-6.47532143350587	4.22656940684142e-09	5.48528695395292e-08	10.4070646460338
TDRD9	-2.10990554611082	6.8122084788664	-4.41026358308009	2.73592763300309e-05	0.000131542512984678	1.92007380442672
PPDPF	2.10963079122925	9.1805070556804	9.04416657586195	1.91934424662963e-14	1.18300866332784e-12	22.4519121867007
TSHR	-2.10793264988554	9.09279813234986	-3.95315065263619	0.000148958376781005	0.000594741696517663	0.309221455241941
CCDC80	-2.10341031322697	7.7329152966725	-6.21270698346353	1.39640770031624e-08	1.56445787659109e-07	9.24276027625352
AKT1S1	2.10099751343411	5.24238968829579	11.8651111573472	2.04958675602103e-20	1.47533646670014e-17	35.9435052872788
COLEC11	-2.09957292782608	6.62125549231859	-9.17674252068796	1.00191688377181e-14	7.0854858920775e-13	23.089857479996
MUC15	-2.0993906496026	8.67986036891128	-4.22240630383423	5.56365772666582e-05	0.000247157860879325	1.2435418058313
TMEM200A	-2.09299753892948	6.53644192593399	-4.4662849187098	2.20637277875578e-05	0.000108886981772338	2.12557168367327
FAM3B	-2.09293393093692	5.77421816212353	-6.05652803415039	2.81756602710193e-08	2.88410580377042e-07	8.55972814147824
NAP1L2	-2.0873457752871	7.05389957908402	-6.20548386640435	1.44270250535746e-08	1.60976054982155e-07	9.21101035120838
ERAL1	2.08460349536599	6.77889897353605	12.4164451530849	1.47745803129133e-21	2.12701190147691e-18	38.5205348605596
FUS	2.07813074366789	6.38789615965931	7.23485752681295	1.22152113835379e-10	2.49440309458163e-09	13.8680633324516
SHISA2	-2.07725676260872	8.84365535346802	-3.65473880548604	0.000423096915231875	0.00148986761860548	-0.674385237745218
ZNF415	-2.07443370444197	6.8173445311433	-6.54170447785342	3.11605817173572e-09	4.2009466522631e-08	10.7042962831904
KBTBD8	-2.07351665194183	5.43364532396199	-6.96155683766875	4.43045192882589e-10	7.63211612183639e-09	12.6085486208948
L3MBTL3	-2.07070416253987	7.10182878663321	-9.84264692945609	3.81728424312151e-16	4.96370089807187e-14	26.2969869829221
NOV	-2.06904125285807	6.37928994964287	-7.2017932982715	1.42855604562424e-10	2.84511334975856e-09	13.7149421784143
GSTP1	2.06828601185381	10.0222462896218	9.8572629813347	3.55319045085719e-16	4.73690611357727e-14	26.3673588103531
TMEM100	-2.0669097155567	5.74844641310711	-5.3993208355323	4.97457227477209e-07	3.76078410345204e-06	5.7743940444703
RGS2	-2.06297376662937	8.92881156096429	-4.52794973346699	1.7380655826642e-05	8.78839130650484e-05	2.35370615266542
CAPSL	-2.05802414079432	6.01058309887512	-5.33078875009945	6.65338002162761e-07	4.87277886395001e-06	5.49318428362447
ERGIC1	2.05721203027881	6.71044313120467	11.1406280757554	6.74957383930444e-19	2.77627879043226e-16	32.5167230066587
CXCL9	-2.05634927866753	7.1298531911457	-3.66698748449144	0.000405766171727384	0.00143653911666352	-0.635134583109822
RSPO3	-2.05521257852235	5.27649941299261	-6.97292829140499	4.20033949957109e-10	7.32334278666569e-09	12.6606636638395
BEX4	-2.05432765137676	9.78864357328978	-6.85373815614157	7.3372052984665e-10	1.18971337723727e-08	12.1157592152447
PTPN12	2.05051258204241	5.26513446431379	7.30630734808223	8.70360708769779e-11	1.85137134382538e-09	14.1996042743004
CENPB	2.05020099133654	6.69474975598776	14.0021418576149	9.10973523922688e-25	9.18033568733089e-21	45.7508875816624
GABPB2	-2.04869014469643	7.51355262055316	-11.5228458780957	1.06282144982825e-19	5.35529158032211e-17	34.3298156066801
EPHA4	-2.04845378439942	7.41910604517443	-7.1828564558695	1.56244541813711e-10	3.07230121000521e-09	13.6273337091762
EFEMP1	-2.04824775245113	7.81867164221263	-4.8899193058351	4.13223158283969e-06	2.44596556687618e-05	3.73190546400241
SDC2	-2.04642206721386	9.99321100602633	-5.51046759096615	3.09274000233839e-07	2.45506793017449e-06	6.23442202814842
CD74	2.04569237863813	6.64591463861009	4.81181322066632	5.66239168110692e-06	3.24128100916529e-05	3.4290581946215
CCDC186	-2.04418071060396	6.65931057363366	-7.36081165753195	6.71694756224063e-11	1.48118247392735e-09	14.4530990152786
XPO7	2.04324937222427	5.97028251997718	8.74552535177481	8.28469400218506e-14	4.21661635388989e-12	21.0169922515576
SEMA3G	-2.04073358752743	6.33194182844513	-8.36419954773829	5.32840319294164e-13	2.11822418843666e-11	19.1914209672944
PDGFRL	-2.03990575864753	8.50893005629977	-6.23680926838591	1.25228480682154e-08	1.42436796170926e-07	9.34881398861196
CLDN8	-2.03379529731742	7.28690815170422	-4.70859747493028	8.55026281181142e-06	4.67781072128282e-05	3.03337532744208
RAPGEF4	-2.03120118683276	5.53248367375799	-6.28691215017326	9.98026847463641e-09	1.16881063978092e-07	9.56980845326671
LOC100507557	-2.03040346049731	6.1131860241668	-7.35765542215976	6.8185754327341e-11	1.49867380421762e-09	14.4384061786564
FNDC1	-2.02890391767026	8.77775939839443	-3.99106518478776	0.000129981030413694	0.000527723341263981	0.438173224662776
MFN2	2.02502710494191	6.15823115086905	9.34951758303681	4.29240873602005e-15	3.44675291133403e-13	23.9217720290331
SH3BGRL3	2.02045215468473	8.51278304333981	9.0690644062221	1.6988161869497e-14	1.06005078167093e-12	22.5716838014789
IGFBP3	2.02033633955204	8.44747135435132	5.93466286583182	4.84876462236424e-08	4.67890633801724e-07	8.03200664160214
HGD	-2.01643065812922	6.49973842257649	-5.614554138928	1.97382163930298e-07	1.64594022094131e-06	6.66952049056088
LINC00847	2.01524635906809	6.39647092204828	9.03625952343775	1.99519433803877e-14	1.21123921334854e-12	22.4138788719476
DIO2	-2.01478304649942	9.26602570730509	-5.60355188459535	2.07014680070218e-07	1.71702916741368e-06	6.62333784716914
PHF5A	2.01295831219529	7.62353931472119	10.7867448021587	3.76975107048203e-18	1.01827282834739e-15	30.8290721631745
MYOC	-2.00991659736831	5.45184134818786	-8.34973328927394	5.71721168523163e-13	2.23314731619852e-11	19.1223585493075
EIF4EBP1	2.00604536672996	6.38557009431318	8.47360799218982	3.1265323740762e-13	1.36102073433058e-11	19.7142449949865
SEPP1	-1.99062845952652	5.38785385055982	-7.2142345367611	1.34685635097141e-10	2.71730628166454e-09	13.7725349103729
RAB5B	1.98542817163076	7.6489320593558	9.56258309608162	1.50860759868328e-15	1.48411040508781e-13	24.9480975070391
ARF5	1.98486039590248	8.03007646074419	12.6547748822453	4.78246333881704e-22	9.63905485938574e-19	39.6251887405329
S100A1	1.98405690031256	7.60005952646013	6.02613013357767	3.22745165818646e-08	3.26093699927531e-07	8.42765277640162
SLC14A1	-1.9836794884222	4.84483324774971	-4.6808164779616	9.54534436313692e-06	5.15366771066233e-05	2.92777387582001
TPX2	1.98353668781868	5.45731316545081	6.39077041255701	6.22196174135408e-09	7.72189894685909e-08	10.0301475254305
NUCB1	1.98215583880404	7.54926284407813	9.71952150159052	6.983882056587e-16	7.86369513131346e-14	25.7040567103259
ADRA2A	-1.9806473060972	5.4040819805871	-5.83594617529161	7.50188881538608e-08	6.96776816009707e-07	7.60807015393682
NTN4	-1.98003953319593	6.59973891004573	-6.06055767075945	2.76723486650406e-08	2.8397972879017e-07	8.57725808809303
C7	-1.97239825041901	5.61609116229103	-6.2713630754022	1.07092962357731e-08	1.24263595643066e-07	9.50114783278171
DPYSL2	-1.97065933515165	9.85491703091263	-8.427843331904	3.90799693001875e-13	1.65127207808235e-11	19.4954464555938
SUCNR1	-1.96243243317611	6.04480539350574	-5.83989919778843	7.37235211842245e-08	6.86643978497248e-07	7.62498360753203
RPL37A	1.96240654212109	8.43407044478469	6.22111278397547	1.34437578689628e-08	1.51458323001088e-07	9.2797279399377
ASNA1	1.96224982036933	7.33260812267089	8.20255448528476	1.16946282468334e-12	4.23930273947709e-11	18.4206898313205
SMC3	-1.96175221863717	7.73600541851496	-7.82354668631535	7.31964972154777e-12	2.11143345664899e-10	16.6233429047864
EMP1	-1.95950646639385	7.80777510060852	-7.37047918129862	6.41493034771335e-11	1.42550078454424e-09	14.4981132257159
TLR3	-1.957311014353	6.29803575909422	-6.83245735291206	8.10313738812787e-10	1.29658952727731e-08	12.0187880229121
IYD	-1.94997832217177	8.11789335220775	-3.85360067626503	0.000212222484084518	0.000813183301658451	-0.0251568819158736
ANO5	-1.94745685921841	6.05870643952666	-6.65595501363355	1.83957593150709e-09	2.64420554393069e-08	11.2184370699225
NRSN2	1.9451179491463	6.06472483594564	14.8414253204878	2.04701013063471e-26	4.12574891829426e-22	49.4548543720299
GPR183	-1.9450121554115	6.6934774924299	-4.73301924075806	7.75927685772227e-06	4.28813339916075e-05	3.12652483980075
HNRNPH3	-1.94480687218252	9.45347628011231	-12.0364069164834	9.02670408540859e-21	9.57543267586369e-18	36.7472588473223
CAV1	-1.94346974159169	10.1895016357092	-6.7717800108845	1.07494117525705e-09	1.66401224172856e-08	11.7428453647894
APH1A	1.94073309571168	6.03249121629265	10.0737103676403	1.22954692796979e-16	1.92104793280861e-14	27.40899015218
APOLD1	-1.93557114131019	9.16405694028134	-6.00388459168191	3.56411377655603e-08	3.54914590743511e-07	8.33118255347937
GIMAP6	-1.93504513670172	7.24066757659009	-6.44699978540624	4.81201694054221e-09	6.15846442920195e-08	10.2806001655532
HTR2B	-1.93426748899307	4.95073754769714	-5.38985749723384	5.1789239770373e-07	3.89191695589809e-06	5.73545055275262
TRIM28	1.93347901523358	8.73339100715727	10.8008372951288	3.51967893509501e-18	9.99142661082252e-16	30.896424173847
UHRF1	1.93341633375846	5.73353087077869	6.1260969429239	2.06273459921883e-08	2.20905503970539e-07	8.8630723000532
ANGPT1	-1.93294766405736	5.96151382285756	-5.19458007089604	1.17957681906132e-06	8.04275060493266e-06	4.94000425313128
ERI3	1.9320234127049	6.62777901954474	11.122202343151	7.38056009738895e-19	2.97510377525749e-16	32.4290510595319
TUBA1A	-1.92932811766961	11.3679463632244	-8.00825487014465	2.99971337412676e-12	9.61777113943745e-11	17.4973863818727
ITIH5	-1.92541129665756	6.07234635035484	-8.94949651393993	3.05234228334652e-14	1.74772610002412e-12	21.9966737494711
LSM4	1.924565602614	7.86106568735712	10.022264132141	1.58214379834029e-16	2.36208209300359e-14	27.1615068859466
FKBP10	1.92370763288496	6.08941388400198	8.6767215752017	1.15979580231319e-13	5.57892229012466e-12	20.6869567881407
XAB2	1.92065339049357	5.44740794826174	10.2171612509985	6.08956610001136e-17	1.09944797373721e-14	28.0986671182134
OCA2	-1.91994029621194	6.52199692619732	-6.95712258115863	4.52353223275889e-10	7.7791631528375e-09	12.5882337328208
AP2S1	1.91509012419245	8.79967090353194	12.0038268564011	1.05482346423155e-20	9.66362132799407e-18	36.5945940693523
HOMER3	1.91422450186575	6.46986303145709	8.81482607644516	5.90231613431736e-14	3.13881745876429e-12	21.3496462695656
TNKS1BP1	1.91260844339182	6.19478671561334	11.3100889833668	2.97016386183771e-19	1.42532506274617e-16	33.321920604678
BANF1	1.9095410901557	9.5272921430201	10.8272517158948	3.09486586903859e-18	8.91100308435324e-16	31.0226355942859
ERRFI1	-1.90885777227591	10.5051810255598	-5.43355251933489	4.29924091372755e-07	3.30351508258402e-06	5.91556104707399
SRSF4	1.90427018477774	5.58891999846574	5.58526297978142	2.24057308087279e-07	1.84472019791631e-06	6.54666827792739
GPRASP1	-1.90320632484938	8.20743720602525	-6.47586080276122	4.21613235176594e-09	5.47526723903624e-08	10.4094751184945
PLD3	1.90214764342155	8.48042505448865	8.17556229010605	1.33322940292232e-12	4.72253754233731e-11	18.2922085598132
GGTA1P	-1.89927151663445	7.29674908630409	-6.44293627219667	4.90234125665922e-09	6.25754832349377e-08	10.2624726335314
ENO1	1.89470488576583	7.17571615191769	7.23378153258384	1.22776430122548e-10	2.50461432097161e-09	13.8630773178486
FAR2P2	-1.89283514399262	6.85666146736115	-5.77510222253037	9.80233819841617e-08	8.78462100440542e-07	7.34841608868643
PLA2R1	-1.89117568641581	4.7812986124918	-10.5932716223227	9.6832119947906e-18	2.29606044417653e-15	29.9033198024618
GADD45A	-1.88806604720418	9.62089993693195	-5.51570322663754	3.02393534749771e-07	2.40898881141567e-06	6.25621004246771
CA12	1.88798659563199	6.26849988209536	5.48267141573207	3.48454673740164e-07	2.7369851711742e-06	6.11892491438776
SF3A2	1.88682612376326	6.29633284359189	10.0629758984977	1.29595664568974e-16	2.00923124568282e-14	27.3573574316984
ANKRD12	-1.88561858714238	7.93037237903769	-9.17281008937825	1.02142896216477e-14	7.15784647196465e-13	23.0709288917939
GPR83	-1.88151008779045	5.47988826750251	-4.76259322643892	6.89621203134718e-06	3.8630670787049e-05	3.23972005724072
FKBP8	1.87893413873223	6.60227673889223	12.5026841813156	9.81699325128579e-22	1.64884582483054e-18	38.9209304103479
ZFAND3	1.87516972845038	7.0247101866233	11.602742415574	7.23164678006078e-20	4.16439545291786e-17	34.7073873375228
APOL3	-1.87512418572168	6.90978305020545	-7.68236620426877	1.44373473598371e-11	3.78886375048849e-10	15.9580349710498
PAM16	1.87510432983321	6.55878272874641	13.5683823896279	6.69316891498223e-24	4.49669398271556e-20	43.8020630360069
SMCO4	-1.87455378026605	9.39858607441816	-11.5849813292941	7.87757241478084e-20	4.24527916338519e-17	34.6234977220454
SCN4B	-1.87230964508437	6.29493647873163	-5.73657853162605	1.16040128251185e-07	1.02085935613384e-06	7.18467743157952
CLK1	-1.86934906601059	9.36883533511972	-10.9051176339488	2.11870434223466e-18	6.67226344027182e-16	31.3944509677349
HIP1	1.8693106571236	5.28130990166147	7.84908101860522	6.47185510093384e-12	1.88475822766446e-10	16.7439379091461
RNASE4	-1.86784213616386	6.58441652553058	-6.34594883190961	7.63200758562119e-09	9.24417745722327e-08	9.83111653868916
FAM46C	-1.86742173759045	7.88633187783699	-8.56100587374947	2.04112402959646e-13	9.26550784155778e-12	20.1324829401512
LTF	-1.86732483456687	6.7209224209948	-4.99410825503291	2.70325212396704e-06	1.68160637526407e-05	4.14034496530621
TG	-1.8668656445492	12.7658407912187	-2.97520507785579	0.00371805036375409	0.00985368903109318	-2.68991719532717
LSR	1.86678242420059	7.60028122357123	7.41912379490909	5.08820053024096e-11	1.15747947727998e-09	14.7248435505706
AADACP1	-1.86614417827205	4.26379059676983	-6.09725150481489	2.34784837522422e-08	2.46206472438315e-07	8.73711648604975
NDRG3	1.86505092635141	6.27740858159719	9.36924678004887	3.89631888547037e-15	3.20531865863899e-13	24.0167945098636
LINC01140	-1.86374831110275	5.51563479881829	-6.72996100240734	1.30549691201345e-09	1.96507022118231e-08	11.5531473914446
TPO	-1.86193665141379	10.0209929888196	-2.86456209152755	0.00514677487277233	0.0130547756809371	-2.98624453195085
NEK1	-1.85991337094962	5.78597121362619	-8.8435955592424	5.12703249213852e-14	2.77163235580995e-12	21.4878080017079
RWDD4	-1.85934523917174	9.63671673616307	-9.17403212836053	1.0153250844802e-14	7.15520177541903e-13	23.0768110885784
TCF12	-1.85687362858341	7.25843180441169	-9.50581495477799	1.993313560294e-15	1.83239597482883e-13	24.6746317236082
CCL2	-1.85582755153656	7.04315411206012	-3.79961285916172	0.000256526645483737	0.000961021289911657	-0.203910703516536
LENG8	1.85289065586169	6.5632362555004	8.41430231769755	4.17456536866426e-13	1.74185139055606e-11	19.4307361326869
CWH43	-1.85203535363449	5.59980581832499	-5.16656961359422	1.32579105023851e-06	8.92197616612928e-06	4.82721636207148
RXRB	1.85172977888872	5.08657107289871	9.13529726149884	1.22774354391644e-14	8.24839037587859e-13	22.8903795861172
CEBPZOS	1.85065478364795	5.6663494249335	9.09451855642264	1.49950729356668e-14	9.59676978578903e-13	22.6941493594452
PTCSC1	-1.84924523561947	9.93198989348084	-3.54469560881575	0.000613574084829575	0.00205698364599802	-1.02256814329276
UBE2M	1.84772128558073	7.72162283825608	9.04516222654892	1.90999974232871e-14	1.18086027014219e-12	22.4567014463956
ARID1A	1.84499469703097	7.97928433872879	7.55436814726629	2.66690850401855e-11	6.58719863952132e-10	15.357148933581
SELENBP1	-1.84216234337218	9.24346596551222	-5.28768512209345	7.98134422219936e-07	5.71249974426236e-06	5.31729394359359
CD36	-1.83764145830167	7.16771913197022	-4.92942385489461	3.52001319437819e-06	2.11274168947863e-05	3.88617783183117
FAM162B	-1.83382416248181	6.12747233245187	-6.61866906253225	2.18553735875457e-09	3.06324794615426e-08	11.0502949005136
TGFBR3	-1.83329820527203	7.55115532874135	-7.28496595100801	9.63173475982436e-11	2.02427126260959e-09	14.1004837260413
PHOSPHO2	-1.83327292322787	7.49481806991871	-7.34458738485786	7.25585993275782e-11	1.58785946736953e-09	14.3775896231976
MAFB	-1.83244734124743	10.1950518072305	-7.6817626781487	1.44792554099409e-11	3.79492058241038e-10	15.9551964235732
ATP6V0C	1.83158623593725	8.8877446274612	10.2745278514824	4.59865633258889e-17	8.9986328527504e-15	28.3742863615745
GIMAP1	-1.83024327118882	6.04761639882989	-7.61034323343158	2.03971626099506e-11	5.18417165704355e-10	15.6196413880203
PAPSS2	-1.83015699476795	7.15522981469751	-5.15752916968878	1.37665575801293e-06	9.23651691170128e-06	4.79088580533516
CRISPLD1	-1.82998385016875	7.44333439522058	-4.20630452732888	5.90762754511542e-05	0.000260087883730453	1.18647667430005
BTBD2	1.82182153908893	6.62052642053927	11.7425367250506	3.69128039027954e-20	2.42348325617452e-17	35.3667476094573
XPA	-1.8202506771889	8.91176568862652	-9.36142339475386	4.04881326693767e-15	3.30379884190805e-13	23.9791139703047
MOB1B	-1.81970428962294	8.99804134510188	-9.68336247819098	8.33979111458581e-16	9.08586431970146e-14	25.5298952485697
RHOBTB3	1.81840311532648	6.990514524791	6.10002879578245	2.31878725319959e-08	2.43666095350562e-07	8.74923271980335
ABHD14B	1.81743604158853	8.02756989231182	8.70738127564923	9.9836096267037e-14	4.93185421632875e-12	20.833993985996
STIP1	1.81549706571353	7.02388343589212	9.17820772419774	9.94742406888448e-15	7.05951873621009e-13	23.0969102571525
BAX	1.81447335590564	6.15607095997831	11.3646133936022	2.28171828562162e-19	1.12165931821229e-16	33.5805501436756
BTAF1	-1.81380001162668	8.65223420826948	-10.3709071212967	2.86981146644739e-17	5.90214797002522e-15	28.8370720918461
BBS12	-1.81308843524928	7.43118572110243	-6.52728857301851	3.32960577267254e-09	4.45901690021362e-08	10.6396531641325
ZNF222	-1.80907550711577	6.33758033000328	-8.65829100780969	1.26911792523581e-13	6.03279994885088e-12	20.5985920703053
PRTG	-1.80893780832295	7.31208104120864	-5.0263997737807	2.36787734653914e-06	1.490926832849e-05	4.26794526429881
AGPAT9	-1.8069304918391	7.94144546306099	-5.00770526612465	2.55674072002092e-06	1.60084216253562e-05	4.19401607865717
RGS1	-1.80411506781899	6.24208006618857	-3.44627886955078	0.000850188032039025	0.00273993280872187	-1.32706959652466
CPXM1	-1.8040494259501	6.6924769207369	-4.48830883114259	2.02658908169099e-05	0.000100953788782704	2.20682000836605
KCTD12	-1.80280733641711	9.13219963450256	-6.84140179932329	7.77201142159099e-10	1.24816645579415e-08	12.0595335540357
POMZP3	1.80275141346944	6.16829942290265	7.08362859975439	2.49596552149841e-10	4.6279839085373e-09	13.1693542896124
COL11A1	1.80239821789955	4.91636273642625	3.10982578976836	0.00247535623685227	0.00693602182034721	-2.31691207217972
CYP39A1	-1.80225618134509	6.07267317067068	-5.33275828745268	6.59817296560389e-07	4.83410309421106e-06	5.50123943602011
ZNF300P1	-1.80107060408338	5.4998065526305	-5.61919994797583	1.93448141107775e-07	1.61782044980382e-06	6.68903497343269
ZNF285	-1.79950295002255	6.57859698176139	-7.61371090188495	2.00705207538332e-11	5.11404988360946e-10	15.6354481074116
ZNF256	-1.79838734812379	5.73335287471807	-7.78953653216613	8.62279244846329e-12	2.42726790221756e-10	16.4628408442007
C1R	-1.79806127079914	8.07546524181918	-4.58349495693534	1.39975184721071e-05	7.22088520105753e-05	2.56090853250026
AP2B1	1.79764535814333	7.85268439993672	9.71307401856524	7.20836373071508e-16	8.01539118738409e-14	25.6730029832464
GLDC	-1.7972243956347	6.76272044559753	-3.74064420726886	0.000314942508558733	0.00115056484683728	-0.397042531106317
TNFSF10	-1.78927908311785	6.88676472997047	-5.63984598421449	1.76876539268554e-07	1.4928587307193e-06	6.77585350005513
HNRNPD	-1.78638575738271	7.56949854454035	-10.4745467784966	1.72912150822676e-17	3.7473595697108e-15	29.3343033077532
ADRM1	1.78542817075582	8.32617278514879	10.9007246495317	2.16446718334296e-18	6.7115132431196e-16	31.3734837934094
ACADL	-1.78536368135018	7.00752610313636	-4.71136939667476	8.45668977547686e-06	4.63060329947542e-05	3.04393310631117
TMEM178B	-1.78366668819867	6.89331604631322	-5.37375320995145	5.54573903915974e-07	4.14132531805352e-06	5.66926055804485
CALR	1.78244635877995	9.43368975342035	9.19547812708007	9.13947569571876e-15	6.60237034577819e-13	23.1800449142479
IGFBPL1	-1.78061467330464	6.65478783370537	-4.52788650062123	1.73849249015305e-05	8.78839130650484e-05	2.35347118988922
ALDH1A1	-1.78019982616914	9.37649615094703	-4.38084427770134	3.06121944543888e-05	0.00014496916805174	1.8128372079377
NDN	-1.78018126007665	8.72815371242272	-5.57791685291327	2.31283980151184e-07	1.89838005574327e-06	6.51590735992905
DIO1	-1.78008507456844	9.01938477780304	-2.3595913304884	0.0203550251425567	0.0428455710097231	-4.21599063130176
GJA1	-1.77840397625266	11.469286574625	-6.52753050608357	3.3259052554086e-09	4.45702263449205e-08	10.6407375949822
OMD	-1.77764661703013	4.61571456136783	-5.09864291463	1.75782166127014e-06	1.14916949668828e-05	4.55511046956858
HIPK1	1.77648091170244	6.11080326716337	7.500479888149	3.4508872326986e-11	8.23108073077401e-10	15.1048736964198
MDH1B	-1.7732473290167	5.61034930270572	-8.62275228256742	1.50978329966901e-13	7.02764027825149e-12	20.4282561784625
PP12719	-1.77323410573592	5.48719319051886	-9.29933846982884	5.49078983525581e-15	4.24010992833643e-13	23.6801123410868
FOXO1	-1.7702772771367	7.86721919614829	-7.05560658681646	2.84807294102126e-10	5.20897551055204e-09	13.0403590349193
DPY19L2	-1.76892828372233	6.350736208273	-5.27099462247198	8.5624140348647e-07	6.07660052368655e-06	5.24939188266338
PTGR1	1.76851308224506	7.19167133719032	6.67190423563367	1.70868929176553e-09	2.47581830880908e-08	11.2904623382505
PLEKHA2	-1.76718401273003	7.44036060172096	-6.15367702657399	1.82216564837892e-08	1.98089259132024e-07	8.98373797919389
CECR1	-1.76707208678068	8.22102383212005	-4.79788847292825	5.98780768347842e-06	3.41012330772839e-05	3.37537358765132
GNG11	-1.76488738619425	8.66237638889336	-5.35650825085055	5.9667485358934e-07	4.42131679194601e-06	5.59849783236764
XAF1	-1.76344646162262	6.66676426270768	-6.9780467081536	4.10066877620938e-10	7.16816818599307e-09	12.6841298358148
PKM	1.76267852366631	7.61766259410136	8.82519422228778	5.61027498154014e-14	2.99933931705415e-12	21.3994338084042
CYP4X1	-1.76153887092574	5.83400327119629	-4.17241041115841	6.69976707921969e-05	0.000290332843435117	1.06684107579897
LPCAT2	-1.75782599148479	7.22377337443884	-6.88323510327426	6.39283509255303e-10	1.05181707175842e-08	12.2503314310248
MICU3	-1.75675567070606	6.48594695609899	-5.74294069074741	1.12855002019675e-07	9.96148011372371e-07	7.21168290410939
NR4A3	-1.75414650170817	5.4829204080428	-4.70983533402595	8.50835228269219e-06	4.65625028875893e-05	3.03808965023641
BLOC1S1	1.75088627389162	8.38881877006996	10.9458126944715	1.73828553478806e-18	5.73266853627874e-16	31.5886273889259
SYNPO2	-1.74921007894126	6.10802332323677	-5.5170746611304	3.00616204204789e-07	2.39672452363431e-06	6.26191897726512
KDELR1	1.74751961598731	9.15691655693819	10.2229391785149	5.91971643378142e-17	1.08465349748059e-14	28.1264324413818
RANBP9	1.74744780052041	6.13248933874984	6.9004578522146	5.89821625107144e-10	9.80846110068851e-09	12.328991899421
TAF3	-1.74652650519688	6.50067727103328	-11.2476763708773	4.01771074781141e-19	1.84038545732134e-16	33.0256047216741
SERPINI1	-1.74528284395502	7.51612820568458	-5.41251275660296	4.70282986258077e-07	3.57816292488922e-06	5.82874085680159
SLC7A11	1.74271613279171	5.53626633807152	5.37388494030389	5.54263776044757e-07	4.14054351600522e-06	5.66980155921406
KIF21A	-1.74206496171812	6.55159061162738	-6.95193503864794	4.63488768861765e-10	7.9368021549778e-09	12.564472909502
MID1IP1	1.74131221682588	7.1665241453009	9.33265876578536	4.66261056527378e-15	3.69979984027925e-13	23.8405775634919
TP53	1.73889070332426	6.05759765619943	7.82345998489944	7.32270893672859e-12	2.11143345664899e-10	16.6229335602421
FBLN5	-1.73760313971428	6.81475911199855	-5.40578187352034	4.83961165948786e-07	3.66976572599615e-06	5.801002971836
PLA1A	-1.7363140215333	5.26580181205235	-6.50521288290398	3.68497446113144e-09	4.89266536654178e-08	10.5407646942778
LINC00341	-1.73546182400057	8.17480770880836	-6.30510720073533	9.18920691099298e-09	1.08818134718604e-07	9.65023963450484
NEXN	-1.7353426155998	6.51702099970416	-4.5480487468387	1.60738984318679e-05	8.16866926107657e-05	2.42849679762106
RPGR	-1.73439308454055	5.72731277769316	-10.7064000744977	5.57638747142369e-18	1.38755666032771e-15	30.4448708114226
ESRRG	-1.73436622092161	6.09486002765879	-5.79748436950168	8.88503414266512e-08	8.06518471804001e-07	7.44378492367671
CYYR1	-1.73312739686903	7.33212233078545	-6.06840067111328	2.67180122582925e-08	2.75871689070638e-07	8.61139158200595
CBX4	1.73105709519294	6.99242748929522	9.75276003223399	5.93290718503976e-16	7.07560617245422e-14	25.8641405052371
HDAC4	-1.73055508459835	6.45776037174219	-7.78915392115106	8.63869460354464e-12	2.42835271596154e-10	16.4610360222962
IFI44	-1.72654357295888	6.7238710121411	-6.08254423218319	2.50783208653354e-08	2.60811948937479e-07	8.67299378581783
TMEM14A	-1.72446572269135	9.2746417694347	-8.56407091986314	2.01081020744399e-13	9.14850558262608e-12	20.1471594569262
NPTN-IT1	-1.72403607709616	6.19641863423027	-8.72389045288307	9.2093437022738e-14	4.60581444961113e-12	20.913188645235
IGSF8	1.72391968410182	6.09377696017993	11.8874833443321	1.84115400917934e-20	1.42724842519268e-17	36.0486312922847
CNTN3	-1.72349437875012	5.38979502507708	-4.41918119300653	2.64410199313459e-05	0.00012755355593975	1.95267229544754
NT5C2	-1.72147071887809	7.06271104182124	-7.41703102607486	5.13921218113295e-11	1.16669372675234e-09	14.7150814456634
IRS1	-1.7203280447769	7.47403933177716	-5.95898684724451	4.35239647095179e-08	4.25218375530942e-07	8.13695869218856
LYVE1	-1.72029178264063	5.18088514464376	-6.88251388428268	6.41442102087653e-10	1.0545077950715e-08	12.2470388274262
DNASE2	1.71840745367082	7.6120406057761	11.1817917487164	5.5284342437132e-19	2.37075728046893e-16	32.7125004119227
DCLK1	-1.71675703394353	4.92454959203439	-5.28980012010624	7.91052373394837e-07	5.67528808412332e-06	5.32590664448294
GBF1	1.71583491660473	6.41111771482023	9.13120100613382	1.25265541053805e-14	8.36002311238226e-13	22.8706662528865
CMPK2	-1.71530713961281	7.48602166798605	-6.21126371647477	1.40553925190946e-08	1.57293967919129e-07	9.23641503672569
ECM2	-1.71503498991569	5.90617990411631	-7.36197870581293	6.67975189459442e-11	1.47721713218926e-09	14.4585322470088
PCSK1N	1.71405918263205	5.86264700057632	5.91115140480378	5.38136786701413e-08	5.15011725354558e-07	7.93074396786358
OLFML2A	-1.71353559315908	8.73631870225675	-5.53871175042406	2.73894417189456e-07	2.21078973906828e-06	6.35208354641146
ANKRD36B	-1.71343138937016	7.47068432188685	-6.16008301922391	1.77037671075549e-08	1.93258467315873e-07	9.01179746070467
ETV5	1.71114690782468	6.42269697445592	6.8438529635272	7.68363264928874e-10	1.23495706576088e-08	12.0707026377497
IGFBP6	-1.70840163944903	8.21929544351289	-4.85644425134847	4.73112764950684e-06	2.76554169883441e-05	3.60175407478641
ACTN1	1.70627065351256	7.33528523225039	6.42953975870525	5.21215254122455e-09	6.59867678821488e-08	10.20274099739
CENPC	-1.70463997646926	7.54411363737934	-10.1854313144419	7.11313727753768e-17	1.25759019148046e-14	27.9461720005501
C1QTNF7	-1.70397514849253	4.35954330267757	-10.0347299208112	1.48836843993054e-16	2.25549367720301e-14	27.2214800533961
HIST1H3E	-1.70298590925232	5.70104398867802	-5.47598200099662	3.58587521989121e-07	2.8045523887042e-06	6.09117391855537
GHDC	1.70242068241946	6.83634897659797	6.75028328691007	1.18791539637384e-09	1.81244775275661e-08	11.6452828056177
LOC100131541	-1.70218515005567	6.61919069951561	-6.35510959918791	7.32024748180816e-09	8.89864825065401e-08	9.87175049075848
ITGBL1	-1.70199655382674	5.74706322451253	-4.21916325792206	5.63134866375112e-05	0.000249614762080281	1.23203645098262
CCDC113	-1.70158452406513	6.13264307505405	-5.3990203615772	4.9809375996165e-07	3.76390382449508e-06	5.77315698653652
HNRNPUL1	1.70116069975025	8.13353547315643	10.3890882451858	2.62567514813391e-17	5.45571985676691e-15	28.9243320237219
HLF	-1.70100546613446	6.93797753023418	-4.43962300273564	2.44470675698024e-05	0.000119074588416957	2.02755978488072
GCA	-1.69874696017194	8.03165386425459	-8.01285525321206	2.93367073620239e-12	9.46050139010545e-11	17.5192036165775
SMOC2	-1.69779351015406	6.73688936760569	-5.25011273719472	9.34791701544956e-07	6.55733198810538e-06	5.16460128867392
RALGDS	1.69755651563233	7.25316510427775	7.96554826450595	3.68799717658396e-12	1.15961908103042e-10	17.2949586103726
EVA1C	-1.69729148820867	7.1685552057405	-5.4870336473499	3.41998729605314e-07	2.69047009960777e-06	6.13703092810391
MLF1	-1.69356558353481	6.4852204408039	-5.7677733583872	1.01224716269521e-07	9.03936267794506e-07	7.31722602242114
FAM13B	-1.68645494297445	8.74989795759489	-10.1719658124513	7.59801671314745e-17	1.32015540390937e-14	27.8814465149366
P4HB	1.68554931103622	9.90685714903459	10.5282326819151	1.33023277142586e-17	3.04088463632688e-15	29.5916870975232
SH3GLB2	1.68400191039081	6.13032073170259	10.5131084872424	1.43221735390755e-17	3.20737119644519e-15	29.5191912005674
RGN	-1.68319111893568	7.69487420648017	-5.23592522147812	9.92136134475397e-07	6.88822038937362e-06	5.10709725265498
INO80E	1.68167330151237	6.81184013879631	11.7338970594621	3.84775312317463e-20	2.42348325617452e-17	35.3260454345361
PRRC2B	1.68129931940252	6.91609367306775	8.73159116911951	8.86897725398022e-14	4.44662279985004e-12	20.9501337776139
ATF7IP	1.67762900874106	5.54219872112313	6.72593903770944	1.33009800736665e-09	1.98725910589139e-08	11.5349242114032
TMA16	-1.67761578841848	5.51390906972347	-5.87400971326754	6.34224591788774e-08	5.98725838290526e-07	7.77114835625776
CETN3	-1.6762248303815	8.90535255084505	-9.53371150761533	1.73826077697537e-15	1.65257763961975e-13	24.8090159946446
SLIT2	-1.67471474350013	7.23337605100648	-5.08450833115984	1.86364356617049e-06	1.21010747668061e-05	4.49874311806823
PRKCSH	1.67419915363338	8.64687099321668	8.79731985329287	6.43026717058868e-14	3.39272342469149e-12	21.265592744215
ABHD17C	1.67011986498414	6.82388871238907	7.06434356065741	2.73330617712305e-10	5.01849254802831e-09	13.080562083466
TRPC1	-1.66993437813511	6.74023527459914	-6.99587998115863	3.77137145998291e-10	6.64440487552058e-09	12.7659307648297
CDO1	-1.66911388623088	5.87834006450016	-6.0869263562729	2.45907204819027e-08	2.56269892095527e-07	8.69209260577886
SYTL1	1.66726483872391	7.12422050778591	5.96963053529966	4.15126420430212e-08	4.07941150842073e-07	8.18294388577158
NABP1	-1.66620813924612	6.397284126364	-4.74745441147546	7.32565966908976e-06	4.0786925588537e-05	3.18172211579841
MSH6	1.66490049767848	6.27977964664696	5.14228254016613	1.46678904249531e-06	9.75359061415142e-06	4.72969470876677
CDKN3	1.66437437677378	4.92102693272703	5.93540149327342	4.8329020545616e-08	4.66732826591706e-07	8.03519080494447
CTSO	-1.66389794858265	8.92749105744512	-6.9066101453985	5.73088310881305e-10	9.55384194029173e-09	12.3571061671708
ZNF23	-1.66266748817909	7.01405791122158	-9.46311085941415	2.4580889797535e-15	2.13546480116085e-13	24.4689192767645
GPR171	-1.66230328209625	4.77421485961924	-4.74517737502947	7.39246052699246e-06	4.11020805300781e-05	3.17300835488196
TCERG1L	-1.66040340107964	7.57979050627613	-2.92576349029858	0.00430397210055774	0.0112046703289513	-2.82348813544888
GNB2	1.65988251056568	8.92502169124296	9.43676589481937	2.79736910011248e-15	2.37894405961042e-13	24.3420149728161
AES	1.65934389310152	8.24634905550795	7.3377628808073	7.49517919312429e-11	1.63137512567408e-09	14.3458407171238
ISG20	-1.65887421326335	7.81645747599974	-6.02494752447429	3.24453280533348e-08	3.27623039536555e-07	8.42252033060803
PAK2	1.6587960884915	6.06711205042174	8.53841613940605	2.27905824515698e-13	1.02532185114149e-11	20.0243335070736
ARMCX1	-1.65810288675102	9.08864426138127	-5.94435162908138	4.64470463294531e-08	4.51151912660303e-07	8.07378825290652
MUM1L1	-1.65448583380422	6.82249362583826	-3.65995173907463	0.000415636964462656	0.00146864709304783	-0.657692510856105
C3orf52	-1.65394579922053	6.46242351506929	-6.14386511821425	1.90439980488529e-08	2.06139517011079e-07	8.94078370720706
ZNF112	-1.65367750528021	6.49757790307976	-8.20209111509915	1.17209753779027e-12	4.24122547112441e-11	18.4184836618638
NR1H2	1.65333008267735	6.73479079607355	10.9443486213278	1.75070327946684e-18	5.73266853627874e-16	31.5816433366949
RNF180	-1.65135547919267	5.81272289087159	-6.33426076324578	8.04887725211144e-09	9.68861405327574e-08	9.77930590070534
CYLD	-1.64678745910958	7.65956394923133	-10.2496418587085	5.1943356424129e-17	9.82840687936065e-15	28.2547350618627
VAMP2	1.64537780920743	6.09705163112587	8.48100835448115	3.01571053739164e-13	1.3242188645126e-11	19.7496394320272
WASIR2	1.64473196683915	4.85744195475933	4.05963969126138	0.000101380967836232	0.00042061434949173	0.673607887636344
PCDHGA10	1.64420451606724	5.43978906162222	7.48209588376544	3.767670631892e-11	8.91230241868906e-10	15.0189093142242
SSBP3	1.6416180161841	5.67959180759265	7.7727046237559	9.35067583394512e-12	2.6139094512228e-10	16.38345999311
SPTLC3	-1.6365779436433	5.44706240024588	-9.13905493906655	1.20532634013768e-14	8.12486701855351e-13	22.9084638531295
NAP1L5	-1.6358435074711	8.0591842575623	-5.71188365540108	1.29262005454229e-07	1.1258754191573e-06	7.07999045969046
VDAC1	1.63326332209031	8.09842009183597	7.22984817690998	1.25085723888541e-10	2.53887488919792e-09	13.8448524127968
TET2	-1.63249453487898	5.41022859168653	-7.90218374092933	5.00895510054687e-12	1.52270724059611e-10	16.9949813318266
PBK	1.63243703013078	4.69865164862843	4.68192773368385	9.50346687390039e-06	5.1416839065502e-05	2.9319905826424
ZFP36L1	1.63222484942111	5.57067203779252	7.48186291698271	3.77186502760693e-11	8.91230241868906e-10	15.0178202812367
SLC6A13	-1.63056506026351	6.82632532683827	-8.13367450615097	1.63372928344619e-12	5.65769994980377e-11	18.0929579381128
B3GALNT1	-1.62957981264863	6.99368868927003	-6.2151381586718	1.3811578216728e-08	1.55168538995626e-07	9.25345016904288
IL13RA2	-1.62937344974724	5.12853182702886	-4.58334436531669	1.40057640869034e-05	7.22329005044876e-05	2.56034461106306
UBTF	1.62732285104906	6.41958751254076	9.99804964563838	1.7815383203188e-16	2.60194962652359e-14	27.0449996614412
JUND	1.62614335931789	6.28049983930686	6.27566668594069	1.05024153279959e-08	1.22285488697722e-07	9.52014458658764
INMT	-1.62397612424758	6.22885792478744	-6.28645720836437	1.00008859346059e-08	1.16957732867321e-07	9.56779857853265
TM4SF1	-1.62222891270557	7.81975041115245	-4.33667774942828	3.62064226094288e-05	0.000168648127500124	1.65273452831951
FAM189A2	-1.62209027854187	8.70365006062224	-4.2865893419266	4.37448983423112e-05	0.000199927080745869	1.47247145358098
GBP2	-1.62206144402973	6.98676111589369	-4.44179690601579	2.42437746763776e-05	0.000118227263150833	2.03553700231276
CYTIP	-1.62190415831807	5.54021615707766	-3.56472241836209	0.000573754682351509	0.00194027275550246	-0.959802696805117
SEC14L1P1	-1.61693984796969	4.87487544618474	-8.79143234794313	6.61821216402615e-14	3.44677173555419e-12	21.2373278800927
DNAJB2	-1.61633338535918	8.66649614839177	-7.33327879812187	7.65667630577748e-11	1.66293438516105e-09	14.3249841218912
PCDH9	-1.61625168118808	5.41010735552468	-8.5748662324221	1.90757533725947e-13	8.69845722227706e-12	20.198855821858
PRKX	-1.61512037004803	7.88335959163059	-6.74325084940892	1.2273668361145e-09	1.8627694715277e-08	11.6133890358553
ZFP36L2	1.61386187101459	7.40605158064655	4.81786766317827	5.52632645221884e-06	3.17150084409085e-05	3.45242930577118
DNAJB4	-1.61221891846994	8.11551380418431	-6.27200990463662	1.06779472706103e-08	1.23971213847437e-07	9.50400269388077
F12	1.61211486456375	5.8588256058439	8.09262891974354	1.99349498960001e-12	6.74312981279131e-11	17.8978751656469
CCDC146	-1.61191396926171	6.92117379487916	-6.18048021235262	1.6149577581498e-08	1.78353280084982e-07	9.1012223669176
OGFOD1	1.61103111113067	6.53575222683774	9.53153701269204	1.75691115059062e-15	1.66246686573492e-13	24.7985409150713
TGFB1	1.6105066901929	5.78739929351134	10.1873725341776	7.04583903012387e-17	1.25671580223139e-14	27.9555025080614
GATAD2B	1.60941175002942	6.52392084577248	9.22417313011038	7.93944817356282e-15	5.86152300139775e-13	23.3181872138649
MGC24103	-1.60868106060053	5.87880006717392	-3.88502231097524	0.000189903668331908	0.000737477540506667	0.079722039736513
LPAR1	-1.60744200985669	6.76358340212855	-6.39442195014787	6.11914050211001e-09	7.61304177901403e-08	10.0463862604979
ZYX	1.60624782037129	7.3436369595345	6.85907945335165	7.15650564658408e-10	1.16415957471269e-08	12.1401136010414
GLYR1	1.60579074599721	6.20026992218887	10.7365400615557	4.81446230451296e-18	1.21904607406446e-15	30.5890390660153
BMP2	-1.60366060173194	7.6651651089011	-4.84722933164523	4.91029870928973e-06	2.85701704635492e-05	3.56601969505774
CDK16	1.60145368779991	7.00181043877022	11.6418934673557	5.98926598854336e-20	3.5504016470321e-17	34.8922145406653
SGK1	-1.60022328438339	10.3943904595767	-6.38070513603723	6.51430296341522e-09	8.03032270505405e-08	9.98540492385614
CLU	-1.60018724481642	9.44334319585721	-4.2784776063745	4.51000903737255e-05	0.000205441645713964	1.44340998638609
SULT1C2	-1.59939545649389	6.58280191119373	-4.82487916030971	5.37272356227341e-06	3.09215429462081e-05	3.47951684645699
ZNF548	-1.59727852868124	6.46290758538489	-8.27277307931268	8.31370877282114e-13	3.12035009899833e-11	18.755227711596
METTL3	-1.59723283627495	7.35785085665501	-7.69841729829977	1.33659894515663e-11	3.55389551001372e-10	16.0335454647509
TRIP10	1.59565802250311	6.82527054840592	9.19423379081853	9.19542995521816e-15	6.61906752669364e-13	23.1740548421516
ADRB2	-1.59531466180538	5.67712577972598	-5.92510926133965	5.05861307960904e-08	4.87130179739705e-07	7.99083789052401
HHLA3	1.59521371298425	5.26414538198914	6.88442607458683	6.35734703843262e-10	1.04683275783995e-08	12.2557688527818
MFAP4	-1.59332759282211	5.97900574634376	-6.6864997331879	1.59701038517737e-09	2.32738570594721e-08	11.3564271606091
STX7	-1.59252955470498	9.01562230439335	-11.1496341865249	6.46113652560666e-19	2.71300430570004e-16	32.5595667419973
CTSD	1.59244640166297	7.96187610272339	8.02429004503691	2.77571942858967e-12	9.00879630969804e-11	17.5734425225367
YIPF3	1.59200872405337	7.81749194307223	8.44034571447904	3.6769736531505e-13	1.57011449108577e-11	19.5552050509376
CCDC176	-1.59143975663921	7.43716823498574	-7.41920912679802	5.08613125679427e-11	1.15747947727998e-09	14.7252416115953
APP	1.59033693168744	9.54883875663726	7.32195116470184	8.08020413645528e-11	1.73992002532325e-09	14.2723114259015
FANK1	-1.59029374515506	7.15684549071631	-6.00557206219282	3.53740663869469e-08	3.53020501074431e-07	8.33849496306137
CMIP	1.58898238314991	5.90569784138951	7.70760581417466	1.27886740064766e-11	3.42305079150778e-10	16.0767871429165
SERPINF1	-1.58872804590159	8.03301718000145	-3.85074840340095	0.000214367943671844	0.000820468269028868	-0.03464664132549
ORAI1	1.58725114783295	6.53129767032403	8.77766810423679	7.07927691653512e-14	3.65853400648116e-12	21.1712544336494
ITGA3	1.58693294733303	7.23916042373041	7.17811510886365	1.59787306399465e-10	3.12975039891275e-09	13.6054087687366
OSBPL11	1.58672173198339	6.33454466376543	9.16748258713574	1.04847017044083e-14	7.2369576319298e-13	23.0452857153605
PTGR2	-1.58442189944292	5.05962706522735	-5.63635709217635	1.79575575094709e-07	1.51247209194896e-06	6.76117141529312
SHQ1	-1.5843515534561	8.55141434664798	-9.80114994485586	4.67909504458615e-16	5.8979031015963e-14	26.0971737420773
FBLN2	-1.57956161030152	6.36331100209871	-6.1442601889976	1.90101907297007e-08	2.05884145167715e-07	8.94251267889126
TAF1A	-1.57934306727659	5.97872564848417	-6.71329263216057	1.4104814402128e-09	2.09031275202125e-08	11.4776488005105
CDR2	-1.5792212796622	9.11407089497482	-9.45843593688652	2.51513844511499e-15	2.17564872795248e-13	24.4463998215991
ACKR1	-1.5787017760613	6.19883198120637	-4.62562373101461	1.18663699025449e-05	6.25108952916344e-05	2.7191261676145
MLLT3	-1.57862119975304	6.65766976903809	-5.18380885427867	1.23383585220253e-06	8.36741642030352e-06	4.8965926888191
BEX2	-1.57752111340796	10.7357167843483	-4.22050119183193	5.60332696649502e-05	0.000248591360355948	1.23678231226353
APOA1BP	1.57727680331993	8.9805602663938	9.68665792332297	8.20601027196277e-16	8.98870309953313e-14	25.545768353008
WASF3	-1.57536394610125	8.11043067423855	-5.17271663955063	1.29225923355514e-06	8.72253344015531e-06	4.85193934752373
GJB6	-1.57520710591273	5.85517213734733	-3.27216687842143	0.00149158715312323	0.00447032551244592	-1.84937519101112
SLC27A6	-1.57465374245397	5.38239295786904	-3.27101128553822	0.00149706587740092	0.00448341199985373	-1.85277041249159
BMPR1A	-1.57461475045732	8.63864243801206	-8.45201308955254	3.47368350590935e-13	1.49279511858428e-11	19.6109825188639
TMED9	1.57441693129391	8.52408614403582	9.63979653913557	1.03277222406928e-15	1.09555390400612e-13	25.3200449309652
S100A7	1.57412569781395	4.16049807281823	3.61129734852599	0.000490394814557095	0.00169216015877388	-0.812796882074216
GUCY1A3	-1.57238713037454	7.42742348109113	-5.30746550313386	7.34252602841712e-07	5.31568290598948e-06	5.3979157750319
LUM	-1.57158744643839	6.8876748614668	-3.22326132899377	0.0017406326018303	0.00510735916288975	-1.99222801347861
RASSF6	-1.57133255505734	4.51921963651209	-6.06283735141566	2.73915461471422e-08	2.8167174112023e-07	8.58717751273063
ANKDD1A	-1.57017634035641	5.84197130635659	-9.72827642259177	6.69021647904097e-16	7.78693553063417e-14	25.7462233664044
NELL2	-1.5680774221994	8.3695977369916	-3.67508322758889	0.000394683538816114	0.00140050118395049	-0.609138025710599
NFXL1	-1.56806549205857	7.70080389398523	-7.49027847818824	3.62325317348581e-11	8.5913726719537e-10	15.0571651405254
SH3BGR	-1.56572924552847	7.32104485995142	-4.98745186593649	2.77792927922233e-06	1.72136353369974e-05	4.11410107215428
C4orf48	1.56554123920657	8.71190629160239	6.04070141297119	3.02412335650008e-08	3.07834375001309e-07	8.49092723017705
SCAMP4	1.56516387740289	5.83993218103587	10.4687068715287	1.77917440092409e-17	3.81481489900266e-15	29.3062974853807
NR4A2	-1.56500127081799	7.35599615585102	-3.61491682428803	0.000484421584808051	0.00167307420069429	-0.80131222750472
PROS1	-1.56391526578297	9.0093819671226	-4.59247385211423	1.35142904267006e-05	6.99308147753918e-05	2.5945529942518
C21orf91	-1.56356346167999	7.14466721708991	-9.48068555960614	2.2549558225483e-15	2.02895690194022e-13	24.5535787216212
POLR2J	1.56313421974844	9.64597126925094	9.62876151511166	1.09024398655497e-15	1.11319579926751e-13	25.266889147458
ROMO1	1.56289805870179	9.77915208489272	10.9923040974648	1.38669976518976e-18	5.08162432134538e-16	31.8103349728335
SNRK-AS1	-1.56270555331626	5.17109175822582	-6.77788139823011	1.04486111818304e-09	1.62368356491743e-08	11.7705554828484
LMNB1	1.56113112458411	5.25738438648007	6.99541127328335	3.77968114535739e-10	6.65322912529941e-09	12.7637799868678
NLRC3	-1.55900650920445	5.17302842895223	-5.29818557339672	7.63573942341721e-07	5.50620136239621e-06	5.36007210038836
CS	1.55735163363694	9.03301177427667	7.89243230469751	5.25039662095721e-12	1.5841578427454e-10	16.9488567939087
TMTC2	1.55702306026312	5.53392548318493	6.48530857613123	4.03739058435749e-09	5.27372697522522e-08	10.4517100004873
CNRIP1	-1.55687869804205	7.39275353955431	-5.47974016812158	3.5285977597441e-07	2.76619556000164e-06	6.10676251961565
GNG12	-1.55639361212383	8.22630337943636	-5.75477531534066	1.07157124422096e-07	9.50595001200418e-07	7.26195518748454
COL9A3	-1.55577890289738	7.74050318608973	-2.22476823772731	0.0284796794025952	0.0568831571062636	-4.50885257932102
PPP1R3B	1.55570775014212	5.75459440223406	5.89768925785079	5.71183045662026e-08	5.43540806672245e-07	7.87284507057582
LONRF3	-1.55405670941625	6.87886385748245	-6.388580520725	6.2844422641299e-09	7.78506046917874e-08	10.0204105932353
FBXO8	-1.55270589206004	8.18094527974898	-7.89889489640006	5.08912433454518e-12	1.54242557838734e-10	16.9794237947928
MFAP2	1.55245004663047	6.84298177975703	4.15874133014969	7.04730595054183e-05	0.000304150859599937	1.01878103773908
DOCK11	-1.55193225877949	7.2099561165961	-7.31417501401676	8.38433246048678e-11	1.79200658262048e-09	14.2361653505035
BAG6	1.55191048949626	8.85513683615009	9.96686703024222	2.0758082248015e-16	2.94633202611791e-14	26.8949453750824
IER2	-1.55186885221949	11.1039789624759	-5.57477836272336	2.34440725386204e-07	1.9207938293329e-06	6.50277149895533
APOD	-1.54927291754161	6.54405051213415	-4.05309159240982	0.000103827017430185	0.000429586392427613	0.651004909284878
RBPMS-AS1	-1.54911132526247	6.5536509107894	-7.0235943395845	3.31091916092967e-10	5.95286134598907e-09	12.8931830349675
FLNA	1.54852914376503	7.98941428362874	5.57293282817389	2.36316695576936e-07	1.93459098267796e-06	6.49504890459448
ABHD17A	1.54796642057027	8.51461062247811	8.7061934229006	1.00417614721255e-13	4.93921343750761e-12	20.8282963864542
RANGAP1	1.54790990983087	6.15963850262594	8.98052746250971	2.62183110012463e-14	1.53613389020383e-12	22.1458595282956
G6PC3	1.54782522478748	8.01719345512469	11.059316812551	1.0014443642463e-18	3.88155983872771e-16	32.129661032445
RRAD	-1.54719888080391	5.72106651076439	-3.98539831529863	0.000132662481261235	0.000536802310744868	0.418844021169575
DNAJB9	-1.54692536818322	8.38505654646091	-6.008583942609	3.49022750555937e-08	3.49456211498009e-07	8.3515487570053
KRT6A	1.5468934235271	3.87586022537498	3.72868519203307	0.000328241104045176	0.001193523263942	-0.435938415286499
KGFLP2	-1.54638944286247	5.53630727034825	-6.28638364176818	1.00042238384154e-08	1.16957732867321e-07	9.567473576207
MAFF	-1.54462467582268	8.20908332149182	-4.30994545466924	4.00584758716496e-05	0.000184501503928953	1.55635385463981
AMMECR1L	-1.54432320621631	8.74917609203477	-10.1112361301888	1.02303964735289e-16	1.67753781447921e-14	27.5894640035758
ACRC	-1.54404727515864	5.81524895725925	-5.7920006012154	9.10165028225397e-08	8.23356200353809e-07	7.42040294340156
DNALI1	-1.5437678241994	6.37155299930549	-5.61752797085502	1.94855006050214e-07	1.62823492825127e-06	6.6820110034579
TPR	-1.54321725370729	7.25896526110423	-6.11893180586734	2.1301956060081e-08	2.27284766750096e-07	8.83176159704747
KRBOX4	-1.53950058191694	7.17959544143519	-10.0063499293984	1.71050503850534e-16	2.53494331257906e-14	27.0849377911805
TMEM171	-1.53885375375672	5.95484731123256	-6.08275936779009	2.50541617463253e-08	2.60695214247386e-07	8.67393128378386
USP12	-1.53750861490101	6.65314412064033	-9.47914731870493	2.27204396361996e-15	2.03524649274491e-13	24.5461687853717
ZCCHC2	1.53585182248495	6.7814697209077	6.91110787891551	5.61153659445545e-10	9.37038277226592e-09	12.377664614392
EVI2B	-1.53541343460121	6.31729139107509	-3.48565241087787	0.00074672053218413	0.00244598607608827	-1.20603888825824
FAIM	-1.53461420321184	8.4132167671738	-7.16663241826715	1.68700998826076e-10	3.26657183042907e-09	13.5523275267371
FOS	-1.53451868188603	10.4843557699427	-3.73539329158044	0.000320717252439076	0.00116869575536243	-0.414132121879462
IDNK	-1.53433860830896	7.43263740671088	-7.85857207559611	6.18228776956481e-12	1.81638498535829e-10	16.7887826773614
KHDRBS2	-1.53374925334873	5.37218412017615	-7.20489235511041	1.40775626781697e-10	2.81295425752881e-09	13.729285670297
GPI	1.53126127612737	9.19970295908631	7.069179241342	2.67177018956507e-10	4.92226034466946e-09	13.1028197731408
TARDBP	-1.53061732893013	8.23205959093175	-8.1264067445825	1.69234750000332e-12	5.83064339531058e-11	18.0584036635963
SF3B4	1.52968070267398	8.13589917148364	7.81044701610731	7.79659258228307e-12	2.23600959922268e-10	16.5615056267946
CALHM2	-1.52966379791046	7.09201585764876	-6.93188313480157	5.09146151972532e-10	8.63791304125117e-09	12.4726802402058
MAGI2-AS3	-1.52952651940178	5.22960210954488	-6.75220566009109	1.17735130973647e-09	1.79769057937413e-08	11.6540031895094
TYMS	1.52924608002063	5.5538873356909	6.68813308466634	1.58497120137842e-09	2.31318570338754e-08	11.3638122718101
GYS1	1.52800333440818	7.11827239898695	8.55374575808049	2.11475904869289e-13	9.55671942296079e-12	20.0977212907641
CSGALNACT2	-1.52794131160362	7.66976387279474	-7.14959649938034	1.82842172186812e-10	3.51304478591535e-09	13.4736199495709
MFAP5	-1.52739609099257	5.3243925788956	-3.04277022478538	0.00303600035603407	0.00827458920566149	-2.50439929636984
TIMM21	-1.52605627522826	8.38717452465899	-9.2841122687138	5.91670731883758e-15	4.53426752894188e-13	23.6067903130271
ROGDI	1.52581640201613	6.18231046511618	11.9147546672423	1.61562187090371e-20	1.30251435232257e-17	36.1767173293043
SEPT9	1.52494712638732	6.22073213373101	11.0890211938173	8.66978099445174e-19	3.42626344986617e-16	32.2711128477715
COL1A1	1.52438466048693	7.0963690435133	4.43050138983851	2.53181789420809e-05	0.000122842536489562	1.99411540628746
RILPL2	-1.52353180485855	9.91690313159941	-8.53004182505474	2.37412789252998e-13	1.06334550386537e-11	19.9842493026898
MIR3682	-1.52330482476409	6.61656336493037	-6.38618075632878	6.35362264043184e-09	7.86109664321079e-08	10.0097419902628
RCSD1	-1.52294628573738	6.24004751206949	-4.60444620120238	1.28950426816172e-05	6.7209616045512e-05	2.63947864411644
NDUFA4L2	1.52284111395733	6.35987361690608	6.93612818430189	4.99122464080318e-10	8.49646390501589e-09	12.492106068689
SFTA3	-1.52202549244678	9.51827222898318	-2.79555864410372	0.00627706129880648	0.0155079885360927	-3.16628229122867
SMTN	1.52107589154999	6.05934045308554	9.47796419002637	2.28527524868158e-15	2.03804082465386e-13	24.5404694831573
LEAP2	-1.52044954915179	6.14032861992882	-8.18542721431904	1.2708836727415e-12	4.53431678923402e-11	18.3391573640956
NLRC5	-1.52042155494207	7.11508941854294	-5.53597919193391	2.7713601804831e-07	2.23498054189361e-06	6.34068680202541
C1orf116	-1.51944260033152	5.91088408709754	-5.13429004474228	1.51631510693844e-06	1.00431583898601e-05	4.69765778910106
ESCO1	-1.51756635273727	6.3095193892322	-4.81644491928619	5.55801198842318e-06	3.18696249293511e-05	3.44693570085456
EVI2A	-1.51705310460734	6.41489005401492	-3.72111310276283	0.000336935567000871	0.00122051336321038	-0.46051843683989
NRN1	-1.51684160287568	5.87226494458288	-6.10657770969124	2.25165707825705e-08	2.37976656592926e-07	8.77781239006605
EID3	-1.51503607740217	5.00546370677165	-6.36775101974304	6.91059345517372e-09	8.47735916549156e-08	9.92786114659673
LIX1	-1.51393306662052	4.5486303575476	-4.04172261811914	0.000108208893617808	0.000445546527245538	0.611821773693917
MRPS14	-1.51241626988723	8.540487251592	-8.95433561442471	2.98083079697075e-14	1.72145113790674e-12	22.0199362329864
ARHGDIA	1.51221131019573	6.85008250485027	9.13955974074965	1.20234616653456e-14	8.12486701855351e-13	22.9108932960284
MAL	-1.51094418591337	8.11025946194202	-3.7583054546021	0.000296236464862113	0.00109172535185516	-0.339432342405481
MMP1	1.51073673513628	4.72934601753674	3.16665527620732	0.00207721089813766	0.00595959938106256	-2.15542199614799
RHOA	1.51050849623209	9.60765497075383	6.18348212097553	1.59325063119702e-08	1.7613280303063e-07	9.11439366447373
SHC1	1.5090471884441	8.07573218846534	9.03716234139767	1.98638462437774e-14	1.2109642315605e-12	22.4182213775581
TP53I11	1.50750762063632	5.50681031402071	8.98700540340476	2.53991476547976e-14	1.49684158182001e-12	22.1770072851825
RWDD2A	-1.5074807946238	7.04922795820249	-7.71072132691305	1.25986120317715e-11	3.39018725634652e-10	16.0914514488429
ZNF571	-1.50740444803276	5.55465187017629	-6.4413001890118	4.9391796292993e-09	6.28558626254041e-08	10.255175214553
PPP2CA	-1.50624019854434	8.00333752668235	-7.73216087189855	1.13647357451198e-11	3.09117744862198e-10	16.1923989692607
DLST	1.50607163849879	8.00331969162401	8.51865455896894	2.50977964894196e-13	1.12160995176109e-11	19.9297506622369
AFAP1L2	-1.50465848753919	7.69261647847623	-5.80538428614393	8.5818625987911e-08	7.83721978607316e-07	7.47748720071559
RTN1	-1.50386747798972	5.97451810268181	-5.74364585974606	1.12507303606806e-07	9.93683043030316e-07	7.21467701322482
PLAT	-1.50082409479271	7.50335460663163	-4.07165868287221	9.70343236552276e-05	0.000404996229710315	0.715161860536268
UBE2C	1.50058485785681	6.12494754481813	4.93529687067899	3.43689329724947e-06	2.06901387114884e-05	3.90917519876043
NUP62	1.49907350577797	5.42966912451865	8.87590750433038	4.37686080113898e-14	2.41026309964361e-12	21.6430237082586
CCZ1B	1.49869926420727	5.06797720709615	6.62596863852953	2.11308619957154e-09	2.97410980114276e-08	11.0831861459791
MINOS1P1	1.49854106245887	4.79489267161512	4.90339697776217	3.9125389268889e-06	2.32685813134983e-05	3.78445607536357
PRORSD1P	-1.49822559714467	5.34288906942038	-5.90174754140264	5.61016086023983e-08	5.3538253853283e-07	7.89029290073139
TMEM47	-1.49637125578271	7.90052093499054	-4.83746365106828	5.10738066804088e-06	2.95378069912092e-05	3.52819374342383
NDRG2	1.49619460864403	5.63128316517612	6.84468972609293	7.65369100721664e-10	1.23112643456066e-08	12.0745157670595
IRF6	1.49519813923801	6.33479022686059	4.11708199955195	8.21662998637866e-05	0.00034873206339071	0.872978241059148
PSMB9	-1.49436337432118	8.55320094127799	-4.49908786700675	1.94384607471125e-05	9.71923037355626e-05	2.2466787550786
H2BFS	1.49397190982689	7.57140396573542	4.46195842120938	2.24345906791575e-05	0.000110635961619383	2.10964118504849
HMG20B	1.49304579482264	6.81246875647009	8.28541326185155	7.81808728384835e-13	2.95635176746648e-11	18.8154932486669
PAK3	-1.49288000654976	6.75542624126797	-5.79896702543222	8.82734317158864e-08	8.03228449766903e-07	7.45010852921913
ISOC2	1.49207652257662	6.66766966634141	8.47738390624681	3.06948902064043e-13	1.34198592648607e-11	19.7323039613899
PSMD3	1.49203555627076	7.92144710900109	9.41285144931845	3.14572241018607e-15	2.66395105786976e-13	24.2268219601446
RDX	1.4910488646857	6.24097710029048	6.1069712728604	2.24768442945212e-08	2.37681425370448e-07	8.77953032879995
YIF1B	1.48831391755075	6.08265106335163	9.22260130493208	8.00090363452517e-15	5.88533623189251e-13	23.3106197979505
MAGEH1	-1.48642640061203	9.03446662266326	-6.44619135403615	4.82985482691591e-09	6.17675913937121e-08	10.2769933670825
GHR	-1.48622737979148	5.85423329489883	-4.45486269210505	2.30559125016293e-05	0.000113311854784281	2.08353581672247
SPINT1	1.4857579705299	6.72883458891173	9.22701195322437	7.82964833015478e-15	5.80171184170108e-13	23.3318545948921
RASSF9	-1.4852480083388	4.40806497835558	-5.21092182767803	1.10168144726268e-06	7.57828995548782e-06	5.00596145104679
MMP14	1.48458522099095	6.33549718143383	7.5722098349668	2.44857792895289e-11	6.10780794035217e-10	15.4407678783529
ZBTB24	-1.48433583939521	4.9354586177976	-7.05843015029787	2.81047007538305e-10	5.14954766994049e-09	13.0533499917989
PIGA	-1.48427743792427	7.62540496557748	-6.81303967944621	8.87085017372382e-10	1.4033907790534e-08	11.9303932047356
THBD	-1.48396289850615	6.89379965267653	-5.31142947576363	7.22066340218303e-07	5.24630392469355e-06	5.41409170128264
C2CD5	-1.48252253319439	9.79800768596722	-9.20394211516323	8.76779699691097e-15	6.35665282276046e-13	23.2207902576695
FAT4	-1.48233155527174	6.44115025915925	-5.49782307293338	3.26530314551821e-07	2.57985828686474e-06	6.18184538351023
ABCA6	-1.48170503220714	4.24480297326512	-8.8647562691694	4.62247955881758e-14	2.52482589452488e-12	21.5894520679931
GZMK	-1.48145178978618	5.75245896355155	-3.01621422872666	0.0032889271557704	0.00886089116756481	-2.57772458181583
S100A14	1.48092106543237	7.71340479104347	5.8141603578672	8.25698781055295e-08	7.57485613662698e-07	7.5149524076237
H1FX	1.48051217085376	8.52588744312287	7.03024512967577	3.20899099785812e-10	5.79026083812268e-09	12.9237433457862
TOB1	-1.48027535975911	9.95949788384858	-5.0344582609182	2.2907272987779e-06	1.44732315695513e-05	4.29986197606486
KIF4A	1.47993278350823	5.11590836045374	5.60127826004968	2.09062028917122e-07	1.73329707643957e-06	6.61379974828237
CLDN7	1.4797360961519	8.20833783121205	5.47069559288351	3.66798985156374e-07	2.86462317076135e-06	6.06925555331459
RAB1A	-1.47946739360495	9.46171345422615	-9.51653368098411	1.89116301161372e-15	1.75651569120159e-13	24.7262662469866
SEPN1	1.47927312226378	6.7407751058787	8.41664669398064	4.12714959187907e-13	1.72937006287573e-11	19.4419385757442
MNDA	-1.47797835632503	6.53656210275169	-4.00760855320679	0.000122446631932838	0.000499779640868032	0.4947123462246
PRRC2A	1.47731521314418	7.2861648048872	9.89575111626209	2.94195696724809e-16	4.03368317516226e-14	26.5526500859868
DENND6A	-1.47730552069344	9.88633733441183	-10.3277674718695	3.54400158814231e-17	7.07221307019883e-15	28.6299716219502
WDR34	1.47686262135385	7.99750486794059	7.74265505715302	1.08053754251633e-11	2.96302505706348e-10	16.2418322929118
SAMD9L	-1.4752674439332	6.54751514967775	-5.94132216634891	4.70758388981108e-08	4.56142593788272e-07	8.06072077819753
RAVER1	1.47464685505423	6.27701863593448	10.5687427533745	1.09149136703409e-17	2.52862166696232e-15	29.785814083911
IGDCC4	-1.47446878031466	7.53667963456204	-3.43754897407069	0.000874890388464267	0.00281092476652544	-1.35376049454352
RHBDD2	1.47434817793374	8.59831583808029	7.38396229603961	6.01611136916595e-11	1.34279872254197e-09	14.5609191737002
TIMP1	1.47414314040601	9.90847032218724	3.59092671607268	0.000525335123265348	0.00179520674964616	-0.877271082606848
SBSPON	-1.47349610756321	4.43168413834373	-9.83963092623666	3.87417793741799e-16	4.97350677252609e-14	26.2824654216886
BTN3A3	-1.47303318785288	6.54487836528624	-5.41113807371514	4.73045417242688e-07	3.59782278661373e-06	5.82307434535417
KLHDC3	1.4729834719451	7.61357999905718	11.8512182352822	2.19078125136404e-20	1.52259296969801e-17	35.8782005071834
ZBTB42	-1.47164774778778	6.95933344792577	-5.39258234515247	5.11925519763602e-07	3.85426180457056e-06	5.74666017374002
NABP2	1.47139214248454	6.89989836365244	8.00812995171955	3.0015271876488e-12	9.61777113943745e-11	17.4967939895368
LIFR	-1.47129489641746	6.95825951961174	-4.50831297496813	1.8756351886243e-05	9.40617746372797e-05	2.28084017097969
LOX	1.47113487620315	5.04964316796312	3.96296287205787	0.000143807444465232	0.000576459634685113	0.342510038383375
ANLN	1.47102541990774	4.80181123248353	4.43860610984319	2.45427270561915e-05	0.000119459570014256	2.0238291313639
RANBP6	-1.47070173530402	9.10653770814268	-9.37325292166087	3.82046736790425e-15	3.15579999180779e-13	24.0360899127105
ZNF582-AS1	-1.4704507872366	6.19393733258728	-10.1450116333534	8.67031533757999e-17	1.46848912293214e-14	27.751867117242
CWC22	-1.46974033081079	7.759225282208	-10.0046841519703	1.72452955825137e-16	2.53707249974865e-14	27.0769227700238
SOX4	1.46932626119372	7.46817099095001	5.51850132742769	2.98778168199593e-07	2.38395644499715e-06	6.26785859041825
ARRDC4	-1.46929257426179	8.8107740327199	-5.5918134629298	2.17800562424537e-07	1.79908620314203e-06	6.57411450769814
LAMTOR2	1.46831097258403	7.42130327002261	10.5086257859682	1.46392370848238e-17	3.24234970818268e-15	29.4977019174242
ZFP62	-1.46820425447053	8.94083705520403	-8.79757908496695	6.42211538691002e-14	3.39272342469149e-12	21.2668373056602
GTF2H4	1.46791659315383	6.37769620725398	8.89385594157086	4.00859867924148e-14	2.21351524329074e-12	21.7292602483475
ZXDA	-1.46712887541033	6.55974374846645	-7.70396902332406	1.30141470141142e-11	3.46957847975491e-10	16.0596708659563
PACSIN2	1.46666973038076	7.0245442441872	8.79348816180796	6.55197002306281e-14	3.43893114101122e-12	21.2471972959846
CRYBG3	-1.46625885697134	9.60170494663215	-6.16499703322934	1.73163605424633e-08	1.89474075316693e-07	9.03333007552929
ANAPC2	1.46604248183921	6.3994313042785	10.0360488925121	1.47877772404642e-16	2.25549367720301e-14	27.2278254264689
SLFN13	1.4651638721946	4.57317627298076	7.67132732169494	1.52233056203193e-11	3.94377538274468e-10	15.9061238361185
VIT	-1.46456060431066	5.13030101322922	-6.11147769044631	2.20268603557372e-08	2.33904831649043e-07	8.79920460831303
ANXA1	-1.46448791921976	8.54742860203894	-4.60765895615463	1.2733605379245e-05	6.64713329237717e-05	2.65154687126333
RAB11B	1.46226947180401	5.65764755816703	7.10370281337585	2.27061615908159e-10	4.2571412731432e-09	13.2618559659087
PTPRF	1.46201278767175	7.04097284718745	6.25548161803366	1.15081469937191e-08	1.32163363338124e-07	9.4310904299247
CEP55	1.46199207959939	4.86920783691983	4.17167176756454	6.71811845461269e-05	0.000291065514730694	1.06424126601494
PAPD4	1.46198369547842	7.10902261177613	5.25421801069008	9.18812142557263e-07	6.46375522975275e-06	5.18125630290578
MTM1	-1.46184899058487	6.42863995821599	-7.01861500053646	3.38932668086505e-10	6.07216704469645e-09	12.870308772327
ANKRD36	-1.46087991852051	6.63803680240299	-4.63307129748757	1.15238851121282e-05	6.09616547073345e-05	2.7471904667028
CAPNS1	1.46081264466805	9.95730896511156	8.76018863144635	7.71128319814065e-14	3.9347066546462e-12	21.0873593369331
LECT1	-1.45998112877222	5.24684351715955	-4.99279264394043	2.71785491991105e-06	1.68912630005572e-05	4.13515635317061
CEBPA	1.45950567470578	7.15365893539509	5.85369439510249	6.93730263413449e-08	6.50029449516414e-07	7.6840493347794
EPB41L3	-1.45933076999099	6.32441682193713	-4.2554192060202	4.91768829932022e-05	0.000221339901011163	1.36100211557216
ABCF3	1.45729860030501	6.89465078888069	10.9395645721668	1.79190333805785e-18	5.73266853627874e-16	31.5588211114619
LOC101929122	-1.45729034783345	5.60559149895095	-6.49859457813905	3.79864189772103e-09	5.01714465586943e-08	10.5111421477497
SLC2A3	-1.45667103803925	7.69067594977193	-4.28128806370942	4.46260432535934e-05	0.000203538787457836	1.45347467519494
UBA3	-1.45653788782127	9.85000149726214	-9.77373023334951	5.3528388276114e-16	6.53857373154593e-14	25.9651311288811
PTX3	-1.45556568688096	5.34572078132459	-3.78532187098183	0.000269653648786749	0.00100329874308601	-0.250919685478446
SP3	-1.45407211788694	5.63795707699214	-7.7500162884648	1.04294364556399e-11	2.87165699130359e-10	16.2765161458681
PNISR	-1.45406234696951	9.16102838715276	-7.49948471295262	3.46733685444756e-11	8.2605406975639e-10	15.1002189050764
MYH11	-1.45310581550265	5.4633387784126	-8.2460405878565	9.46743206820638e-13	3.5141085328674e-11	18.6278175837202
PEG3-AS1	-1.45154973076776	5.26465066568631	-6.38598227897622	6.35937791250761e-09	7.86339029610987e-08	10.0088596916242
ST6GAL2	-1.4490583090146	7.16881302098063	-3.30415514369481	0.00134717573531831	0.00408920586526214	-1.75501397027761
LIPT1	-1.44744784316221	8.05218206568975	-9.00281753013897	2.35053877869412e-14	1.40163044628935e-12	22.2530421966062
SLC1A1	-1.44711626752856	7.11810555207605	-5.03935651041676	2.24503649354739e-06	1.42430628884208e-05	4.31927642427873
PIN4	-1.44682164607057	8.55386521314935	-8.16986328839357	1.37062594560109e-12	4.82953949887937e-11	18.2650901282941
EHHADH	-1.44616384503533	6.14344853462262	-5.30578325191631	7.39484892317891e-07	5.34779978638934e-06	5.39105290299525
ITFG1	-1.44604146173863	7.05324899611495	-6.24365949425783	1.2140728132515e-08	1.38559669032186e-07	9.37898667387717
GIMAP2	-1.4458920397106	6.36415520571799	-4.37791969956949	3.09552523799437e-05	0.000146456129511213	1.80220258090851
LIPG	-1.4457718335672	9.68572839705276	-3.15035801445366	0.00218481734472271	0.00622780747633092	-2.20197503831313
BUB1B	1.44553646715509	6.09576567025301	5.03143145532045	2.31941334352965e-06	1.46361227109706e-05	4.28787047993166
HCP5	-1.44476332231284	6.57472763242521	-4.24160696428582	5.17864921638804e-05	0.000231585699925229	1.31178271083147
TMEM71	-1.44352674949857	5.40318458779032	-5.05586577105755	2.09749123174733e-06	1.33908570718617e-05	4.38479093891554
ZSCAN16	-1.44343036872637	6.45317794506443	-6.39173819306699	6.19454558144538e-09	7.69735303292427e-08	10.034450987328
CLDN5	-1.44303278687424	7.48609699227955	-5.49976714438249	3.23817059102285e-07	2.56042872742509e-06	6.18992495309377
ZNF680	-1.44048975237981	7.33680759323556	-5.13948940357445	1.48391463115009e-06	9.84797477472176e-06	4.71849561200409
AKR1B10	1.43976000716952	4.61861073046298	3.60769563225859	0.000496407950080467	0.00170939727214622	-0.824216567028693
SRRM2	-1.43806930151436	8.4556496422454	-6.7444292979195	1.2206665074331e-09	1.8539964926386e-08	11.6187327900392
DIRAS2	-1.43805619391007	4.27367377556063	-6.72928722137366	1.30958657839161e-09	1.966735996792e-08	11.5500942866626
IGSF10	-1.43740024887978	5.92505278741505	-7.3781925094855	6.18366930934721e-11	1.37714756828611e-09	14.5340392046452
SMS	-1.43697081737404	9.40081149355149	-7.68094105298124	1.45365025055662e-11	3.80497672726866e-10	15.9513321753863
MIR100HG	-1.43632344213533	8.58580818501854	-4.57361364189098	1.45486612767541e-05	7.47459260853886e-05	2.52393074012886
GPR56	1.43620804697031	8.51162692603685	5.93013276684887	4.94717913129723e-08	4.770832315373e-07	8.01248164778103
NNT-AS1	1.4354807740908	6.53993974133097	6.89012254802388	6.19028735785378e-10	1.02213839383374e-08	12.2817804888154
ZNF826P	-1.43519102319114	5.00411827002869	-5.58263381750022	2.26617886408474e-07	1.86199898106922e-06	6.53565670102266
LOXL1-AS1	-1.434865014546	6.66761214464396	-5.45910358317698	3.85455648063436e-07	2.98802253335329e-06	6.02123108400821
BDH2	-1.43264095881929	8.26011720388019	-6.11933558336032	2.12633679285958e-08	2.26993210064008e-07	8.83352563817337
EPAS1	1.43254699109547	5.35334653599869	7.17711108298106	1.60547687688427e-10	3.13903914345177e-09	13.6007664776104
ENPP4	-1.43217410730958	7.32643372651509	-5.33376590396048	6.57010263610475e-07	4.81879252658993e-06	5.50536106805609
SULF1	-1.43213373271561	8.05957900467908	-3.60961236792699	0.000493199282143056	0.00170009090672025	-0.818140391194391
NRBP1	1.43134509831805	7.19443934338205	9.55653900635087	1.55402848412151e-15	1.50922726965656e-13	24.918981688237
TMEM5	-1.43131672502438	8.45979425745513	-7.39999559797763	5.57380526478252e-11	1.25100272952886e-09	14.635642509862
MPDU1	1.43014731572959	5.58780824031318	10.7918772656751	3.67667726928042e-18	1.01827282834739e-15	30.8536029622721
C11orf74	-1.42927060356605	7.89382638852289	-4.69279247490102	9.10331258230982e-06	4.95215290408784e-05	2.9732498922179
HMOX1	1.42807112779347	6.23484873647149	4.39726087023481	2.87535815528396e-05	0.000137296478606369	1.87261941399402
CDADC1	-1.42788147694635	6.18893728566442	-8.14959209990363	1.51231693354449e-12	5.25530134406712e-11	18.1686549774984
NAPA	1.42697801523573	7.8596143590782	8.12919442654992	1.6696197243525e-12	5.76218930553504e-11	18.0716569878605
DDX60	-1.42696631416962	7.38939097714589	-6.28477116363028	1.00776629397281e-08	1.17679777839061e-07	9.56035035821099
TK1	1.42682127164479	5.77020676784241	6.96396633304903	4.38067250357113e-10	7.55281901706382e-09	12.6195890585474
C16orf89	-1.42674805826733	10.2593914373063	-2.91256193628696	0.00447421462026342	0.0115901775582692	-2.8588385933281
KCNJ8	-1.4263301485979	6.74050073941879	-5.60487031413945	2.05836492100273e-07	1.70866330242216e-06	6.62886967720569
IFIT1	-1.42552554919085	8.07800943391531	-4.94635911215267	3.28549188538918e-06	1.98688876230231e-05	3.95253582584603
SLC43A3	-1.42523568758888	6.96502172346367	-4.78860914655411	6.21468072271946e-06	3.52439195178421e-05	3.33965076272843
PA2G4	1.42508622762388	7.55411326143755	10.9614628249755	1.61093840415726e-18	5.59801095444646e-16	31.6632746926186
OLFML1	-1.42407390199201	5.23940065627094	-5.40741684658698	4.80603243441096e-07	3.64842123222421e-06	5.80773902208186
CLK4	-1.42406279370006	6.78113225789522	-6.08437723391623	2.48732134396986e-08	2.59079905362855e-07	8.68098192648733
CYR61	-1.42294380008674	10.2072294423036	-3.98250883594056	0.000134050027548497	0.000541764248093033	0.408995748507413
HPS4	-1.42091337404165	6.57286325058599	-8.22335761983327	1.05706295928232e-12	3.8736552626064e-11	18.5197561013265
NAT1	-1.42080736846037	6.42182207375894	-5.65087237124077	1.6860567505603e-07	1.42963709749864e-06	6.82228435536479
FAM76B	-1.42063785773158	5.68665699759026	-8.63240588955826	1.44023261208221e-13	6.75067169686442e-12	20.4745185111366
CD2	-1.42047298386424	6.47407322517895	-3.89325060067474	0.000184440289577345	0.000718059500952558	0.10728793450619
VPS54	-1.41878023804565	8.62469991380245	-8.79605135967281	6.47030532425393e-14	3.4049348253352e-12	21.2595027985369
PIP4K2A	-1.41814718845605	7.8987481661182	-6.28638682250635	1.00040794974802e-08	1.16957732867321e-07	9.56748762803254
NPIPB3	1.41780531747675	4.79252416193613	5.31474398403968	7.12028822775436e-07	5.1827161152181e-06	5.42762228576538
TUBG1	1.41690113806278	7.36695255529151	7.41457527089675	5.19971993245346e-11	1.17885663935433e-09	14.7036270111417
THRSP	1.41676803849267	6.11666355264346	3.33879167660194	0.00120563953062591	0.0037104389585838	-1.65202348513127
GALNT6	1.41442184332463	5.28321039516837	6.49903219568445	3.79102008819474e-09	5.01137862594449e-08	10.5131005114898
SLC25A39	1.41425663958736	8.57523792357043	9.63531402236147	1.05574293014251e-15	1.10708450599842e-13	25.2984526932639
OTUD6B-AS1	-1.41401051006762	7.41492650126937	-7.80177498197676	8.12921676219751e-12	2.31092191596743e-10	16.5205806453659
UNC93B1	1.41227768812227	5.80301278494135	8.67290048410304	1.18166053255835e-13	5.65709454482509e-12	20.6686351808272
CP	-1.41213404017972	4.53305562069774	-5.48658058414313	3.42663751092968e-07	2.69464998177088e-06	6.13515008785787
LY75	-1.41111657311717	8.04094454848032	-4.30690096501086	4.0521454957647e-05	0.000186335825843344	1.54540244379275
FNBP1	-1.41050175634082	8.26751897254307	-8.69562825960782	1.05740871863921e-13	5.13543921064417e-12	20.7776232428351
CENPH	1.40900169640034	4.83870578477633	6.82658750000099	8.32799701046429e-10	1.32583554301665e-08	11.9920580184949
NUSAP1	1.40899838141526	5.92466419783103	4.39111977011679	2.94357238373613e-05	0.000140122110047713	1.85023895645762
NOL4	-1.40855396051075	4.5035924723887	-6.14239265534071	1.91705239457213e-08	2.07064260517692e-07	8.93434009308473
LRIG3	-1.40784322054796	7.87771871111767	-4.73475121899657	7.70596276020234e-06	4.26217561558393e-05	3.13314216260747
FMNL2	-1.40650168726682	7.60188698046126	-4.32273878730867	3.81681130642781e-05	0.000176967637177484	1.60242946696721
OSCP1	-1.40593481410012	7.07996829048186	-6.37972108288723	6.54360224538299e-09	8.06150997895441e-08	9.98103203954869
DMXL1	-1.4049718293783	8.96165234368639	-6.79668772403903	9.57291815038331e-10	1.50266483894841e-08	11.8560190967745
CORO1B	1.40491863089342	7.23860239720396	11.2220282242065	4.5491259959515e-19	2.03750298774228e-16	32.9037534053736
KAT6B	1.40435120307278	6.45296823454975	7.59407704834829	2.20508360285456e-11	5.57634379115854e-10	15.5433158055508
DDHD2	-1.403956660615	8.64719980747079	-9.52512519034466	1.81307766475259e-15	1.70759721182656e-13	24.7676535966282
COL23A1	-1.40373141538559	7.22879937746585	-3.70801087848389	0.000352499210115144	0.00126890901587261	-0.502962460441093
NECAB3	1.40326498409055	6.97762445394813	11.0477301625209	1.05939718154934e-18	3.95410188780127e-16	32.0744697445079
MED4	-1.40257338026169	7.80020006388556	-8.60921309376114	1.61300965183051e-13	7.47361138681471e-12	20.3633823062877
POPDC3	1.40254402598579	4.68093583955934	3.38996710815135	0.00102184584998289	0.0032215396693892	-1.49831270426282
CDK2AP2	1.40240061250612	8.0339098316586	7.9817983322864	3.40929445215362e-12	1.08004849066996e-10	17.3719602730872
CD3EAP	1.40175602158845	6.05148880596881	9.24567060461266	7.14478202814959e-15	5.33344747323537e-13	23.4216893421702
TRIB3	1.40107261933155	6.22457390934941	5.09237229120389	1.80402384639711e-06	1.17497531142802e-05	4.53009294290399
LOC286161	-1.40090185749402	7.16396871205675	-8.3114704488627	6.88738898660937e-13	2.64410142904975e-11	18.9397696681179
PHLDA3	1.40060395849795	6.66764819905783	10.8669806501934	2.55067423230748e-18	7.67296106748614e-16	31.2123890845531
BCO2	-1.4004717736822	5.75833982165299	-5.20886048636521	1.11122280568207e-06	7.63090141346583e-06	4.99763538001872
LOC100507217	-1.40016383173354	4.90178010784284	-6.29767779847653	9.50444264997824e-09	1.12024585737024e-07	9.61738673568704
HYOU1	1.39979172376052	9.2286395787102	5.61948580292554	1.93208612189119e-07	1.61648799446728e-06	6.69023595207783
TMEM120A	1.39911299711415	7.54530442937141	10.7856906865766	3.78915713847951e-18	1.01827282834739e-15	30.8240337944703
MGAT4C	-1.39845869365686	6.10200506893136	-3.34716030022734	0.00117360044410444	0.00363068564097082	-1.62701289446477
LINC00472	-1.39771567851173	4.9187559063117	-5.39557162081611	5.05457043597836e-07	3.81553809502411e-06	5.75896101966891
CCL19	-1.39696255175599	5.57376651589723	-2.78723803258594	0.00642770802047529	0.0158104045829484	-3.18774136722773
POLI	-1.39570339408362	7.12451444459383	-5.7215827819279	1.23901219865387e-07	1.08339656676221e-06	7.12108142259869
C5orf22	1.39545814518399	5.14090324059833	6.65497348430364	1.84794731552291e-09	2.65257406856612e-08	11.2140065507858
HSPG2	1.39530841381492	6.9972176338485	6.65582939923783	1.84064518885376e-09	2.64420554393069e-08	11.2178700470399
CUL3	-1.39495453923978	7.99485221235405	-6.82373469890708	8.43950187951027e-10	1.34041103531544e-08	11.9790697302203
MAP4K3	-1.39434837636081	8.46291902992394	-7.31350321742091	8.41113406506963e-11	1.79583058349024e-09	14.2330431001106
CDC37	1.39395739130079	8.04864033179703	8.73579834211343	8.68835684192882e-14	4.38881784834776e-12	20.9703194624221
EIF4E	-1.39372896585687	7.79862198109897	-7.3059788113658	8.71719873624552e-11	1.85137134382538e-09	14.1980777908802
TMOD1	-1.39341600118659	6.80307873575767	-5.84399058699513	7.24059872504203e-08	6.75621607885288e-07	7.64249465308962
EAF1	-1.39230575933396	7.59125478750183	-7.44099001602988	4.58438676626134e-11	1.05598074598854e-09	14.8268839327526
FAM195A	1.39164728892492	7.96355200074413	8.28775176931792	7.72967666663199e-13	2.93946477765977e-11	18.8266441814771
CTSF	-1.39141049465724	7.6225634510927	-7.79964308837818	8.21312695280171e-12	2.32493783333874e-10	16.510521249667
CMBL	1.38921242708722	7.86158733708589	5.09490406377579	1.78522871023737e-06	1.16481983343587e-05	4.54019171513452
CRIP2	1.38771168444363	7.72366556738975	5.64883390125609	1.70105561968229e-07	1.44174836058438e-06	6.81369725322887
TRAM1L1	-1.38700215735511	6.44218063646586	-5.75615422036503	1.06511919419835e-07	9.45703848417083e-07	7.26781582819771
GRB14	-1.38690511219072	5.90515341913605	-4.68179803549645	9.5083453237259e-06	5.1416839065502e-05	2.93149840546619
PPIG	-1.38580356579153	8.71505234565302	-9.51267155854301	1.92735169223665e-15	1.78191620903806e-13	24.707661510915
LIMA1	-1.38516154006211	8.22279120610615	-6.07311032064542	2.61606078975336e-08	2.70747545938863e-07	8.63189757982772
MAP2K2	1.38489201913391	6.04197287150162	8.72138838208406	9.32271567445385e-14	4.6509736242232e-12	20.9011852970895
BCAS2	-1.38325114941209	9.53306446235259	-12.1306723910649	5.75472731677964e-21	7.24915806685585e-18	37.1884104430035
CHMP4B	1.38275029944251	8.49364304841441	8.83937998306675	5.23393313010033e-14	2.82058615607412e-12	21.4675610083564
PSMD6-AS2	-1.38270052222311	7.41602555651321	-6.69868883225964	1.50930386238303e-09	2.21397520715648e-08	11.4115546297632
RGP1	-1.38207809629562	8.648510607081	-7.88141455063667	5.53715555412902e-12	1.65580667942834e-10	16.89675573256
GLB1L2	1.38203879111708	7.39196677891821	5.97282131504583	4.09277210740597e-08	4.03373211857053e-07	8.19673650437508
WDR17	-1.38183609622575	4.19905015139504	-6.66359576399424	1.77567901829701e-09	2.56366838207566e-08	11.2529344654887
INSIG2	-1.38182759112921	8.10415611825331	-7.23522677435517	1.21938595118179e-10	2.49256834138631e-09	13.8697744237847
C1S	-1.38094882812682	6.86051842897093	-3.14886889281213	0.00219490417279397	0.00625364625426385	-2.20621903744878
HIP1R	1.38037391707181	7.08132243591575	10.4281275017239	2.16945335426498e-17	4.55472212033444e-15	29.1116541440882
TM4SF18	-1.37929956404286	6.87794783990902	-4.92833074003573	3.53569853792803e-06	2.12152438320749e-05	3.88189921739397
DDX59	-1.37868422593096	7.23095073446023	-7.8702333937246	5.84410505321653e-12	1.73217554922911e-10	16.8438963905209
GOLIM4	-1.37653412914749	7.12364267668858	-5.55014377063094	2.60731375142813e-07	2.11160020664733e-06	6.39979398746448
LOC100506098	-1.37644640809825	5.71491894457888	-4.93214825335738	3.48121456884026e-06	2.0931944998501e-05	3.89684395122892
CLUL1	-1.37640756395093	5.15609169106657	-6.03816652540858	3.05856506756026e-08	3.1029290467158e-07	8.47991492761768
S1PR1	-1.37493771210955	6.38216246208514	-6.35795296722708	7.22606471302653e-09	8.803317928195e-08	9.88436735580163
DNAJC7	1.37386056288982	7.11603060725073	7.01498887777644	3.44758164321538e-10	6.14376728726844e-09	12.8536540679141
PEX7	-1.37198980440005	7.53734464832868	-6.34899358173223	7.52696039932552e-09	9.12791136271997e-08	9.84461942414829
TTK	1.37058305165367	4.71109181527742	4.35484761993231	3.37948539773039e-05	0.000158514145197245	1.7184700165651
PLEC	1.3700560587955	6.39231204388062	6.56144422599238	2.84546097999435e-09	3.88080025439243e-08	10.7928972100831
GIMAP4	-1.36825569763624	7.4304760831578	-5.04651172650362	2.17988651825581e-06	1.38598147556612e-05	4.34765583041731
LOC257396	-1.36730238941611	5.09600788909094	-5.43329922704684	4.30389156642301e-07	3.30582829730395e-06	5.91451480289114
PBX4	-1.36699936285883	6.72944598033712	-6.31856110365963	8.64440094175002e-09	1.03032466576565e-07	9.70977225418274
CLHC1	-1.36616487841327	5.73006723507319	-6.0221932773978	3.28466011257432e-08	3.31177211450403e-07	8.41056878678722
NUDT19	1.36442828493154	7.68427217081285	7.23967640118972	1.19394530912731e-10	2.45550690872051e-09	13.8903958665738
KRT14	1.36384669511216	4.60795201148213	2.97103240961212	0.00376449620097085	0.00996237144571526	-2.70126166798517
KCTD13	1.36357863880236	5.40240992390499	9.13301577456635	1.24155697019774e-14	8.31348197154005e-13	22.8793998230838
AGR2	1.36314947246229	5.93255498953446	3.5132553375237	0.000681396956563671	0.00225732341544063	-1.12055945695028
LSM14A	-1.36154716042494	10.425887194733	-9.85616587214686	3.57236283435249e-16	4.73690611357727e-14	26.3620766855675
IL7	-1.36143866765737	4.36339039335419	-5.4500548142262	4.00662617702503e-07	3.09637847384737e-06	5.98377939170975
KDR	-1.36132370467	8.1478263363548	-4.74904642928211	7.27930371452504e-06	4.05512344848679e-05	3.18781596253297
C6orf203	-1.36027932591688	8.52627364258116	-8.33478611391329	6.14867314633335e-13	2.37407102038982e-11	19.0510173532975
POMGNT1	1.35995311305154	5.19763069645225	7.32479942224449	7.97157056669031e-11	1.72204721084291e-09	14.285553598301
ZNF667-AS1	-1.359933002543	8.79956125214375	-5.87149519211431	6.41308263723265e-08	6.05129590605918e-07	7.760360202702
TSPAN4	1.35935782771347	7.42800798996029	6.24290429254441	1.21822839679751e-08	1.38955253749031e-07	9.3756596299556
RAB4B	1.35921560479139	6.01651201850424	8.07599224128026	2.16087795575472e-12	7.22263601960803e-11	17.8188507167274
DLG2	-1.35850415148726	5.01064081143382	-5.18250983472032	1.24054210542958e-06	8.39876591700809e-06	4.89136056573029
FCGBP	-1.3582926891603	10.5929898603448	-2.65469768847874	0.00931708916111002	0.0218992340573962	-3.52221263555699
KLKB1	-1.35807895429443	5.61709293257332	-9.17246660734733	1.02315118850479e-14	7.15784647196465e-13	23.0692755714469
EMC1	1.35673989240326	6.11683674247215	9.09446960024327	1.49986726991989e-14	9.59676978578903e-13	22.6939138038443
AP3D1	-1.35644407460898	8.78167714359682	-6.57421496933724	2.68291733227477e-09	3.68603945685058e-08	10.850269981116
SEC61A1	1.35452497002875	8.21136215856589	7.6634466108774	1.58102995150671e-11	4.08010994527755e-10	15.8690742789121
S100P	1.35451547628769	5.07502019704357	3.14257312911311	0.00223803070042546	0.0063594401194241	-2.22414405374015
MMAB	-1.35448880867994	6.53602905648595	-7.72237943004042	1.19120059683166e-11	3.21831743017991e-10	16.1463358830354
CAMK2G	1.35388724148113	6.28083912238453	9.53713279181765	1.70931684689137e-15	1.64053719281408e-13	24.825497169413
LINC01314	1.35264093565951	5.25481643582753	3.50905309228681	0.000690980950050239	0.00228381781703223	-1.13360615495991
NAP1L3	-1.35252552295688	6.85014312219426	-3.40137354115896	0.000984638468167607	0.00311936314459574	-1.46380326238596
CBR4	-1.35228818157208	8.0236083249229	-7.08392893316309	2.49243583161785e-10	4.62569467645099e-09	13.1707376526064
FLJ44896	-1.35135933025352	5.41983086197682	-5.20405815439182	1.13376579028395e-06	7.75663594812391e-06	4.97824503524354
ARPC4	1.35083417531164	7.11718825749878	10.1584865697027	8.11654040950752e-17	1.38634637248834e-14	27.8166492670617
ORAI2	1.35052588810487	5.96375586569301	8.2890719276812	7.68020701500456e-13	2.92617339106648e-11	18.8329394210131
SLCO2A1	-1.34978626378176	8.25514594031074	-5.14204646528438	1.46822899122574e-06	9.75821006073732e-06	4.72874803406981
RGL1	-1.34816364128231	8.21166174681892	-6.23182524949623	1.28083025132589e-08	1.4543737304492e-07	9.32686975120843
PCMTD1	-1.34729563195932	8.05042433301997	-6.55533325901989	2.92664857387514e-09	3.96415336064875e-08	10.7654579835692
C8orf48	-1.34674938939239	5.07908916739854	-5.17175376784469	1.29745638847577e-06	8.74634042002627e-06	4.84806565874624
NMI	-1.34672129748276	9.06210973986105	-7.7448145631776	1.0693713181645e-11	2.93640039749393e-10	16.2520064998455
CASC1	-1.34647965487336	5.22049900706352	-4.9482894020667	3.25974765293415e-06	1.97535219317161e-05	3.96010778213411
IL15	-1.34598719323756	6.3871767433889	-6.06186381572725	2.7511117397896e-08	2.82612931271454e-07	8.58294123363006
FILIP1L	-1.34572305917044	6.56530268516336	-3.95925275827332	0.000145734713091845	0.000583257176800265	0.32991633091883
CHODL	-1.34568307923254	4.9204520501161	-6.19958950052574	1.4816003552457e-08	1.64890420541011e-07	9.18511238027414
AGR3	-1.34549884136871	3.77775438113196	-6.211574926668	1.40356525550382e-08	1.57160320692664e-07	9.23778320292675
TRAC	-1.34527010315354	6.98921049582484	-4.53356834295645	1.70053471909716e-05	8.62245968890646e-05	2.37459233972517
CCDC137	1.34514086673167	6.07266264003291	10.940607051821	1.78284349330723e-18	5.73266853627874e-16	31.5637943638417
DHFRL1	-1.34423867724281	6.98814612446761	-7.70843467957644	1.27378323498554e-11	3.41852211732804e-10	16.0806883780114
PCNXL3	1.34347638135189	6.17507574781457	9.59090697342437	1.31282215511809e-15	1.30989755130718e-13	25.0845395663273
ZNF428	1.34304023560721	6.77765599845042	9.60949727178987	1.19834714027946e-15	1.20986211541702e-13	25.1740918006092
KLHDC8A	1.34272599233343	5.94907616131639	5.29695048898894	7.67561759118172e-07	5.52704796535432e-06	5.35503808465963
FAM208B	1.34193446770368	5.2137615457177	6.5614140772005	2.84585600396528e-09	3.88080025439243e-08	10.7927618142379
PDIK1L	-1.34173530594401	8.22844188805713	-5.3177070446697	7.031713048859e-07	5.12935854143153e-06	5.4397219930212
TNIK	1.34173419587062	6.40698050126447	4.62701754107457	1.18015321668532e-05	6.2229211076712e-05	2.7243762447842
CABIN1	1.34123587563609	7.2534538465062	7.88625082701492	5.40941093324401e-12	1.62001006477761e-10	16.9196239203137
NDUFAB1	1.34036288930147	10.2837237936177	10.6193818334912	8.52471354205685e-18	2.04542382666852e-15	30.0283684436983
MARC2	-1.33852791968653	8.03231856050574	-5.08715963996236	1.84333121525854e-06	1.19807612523495e-05	4.50930955550422
GZMA	-1.33836679646527	5.75774300771039	-3.28480119240526	0.00143289904640064	0.00431883958130774	-1.81219252612491
RARRES3	-1.33829806842435	8.50646606918556	-4.35539813101527	3.37242628133411e-05	0.000158219859637544	1.72046451207748
CBX1	-1.33690989213634	10.0632811206515	-9.49085823250282	2.14513875083167e-15	1.95634712773811e-13	24.6025821924299
CALCOCO1	1.33688941194681	7.91928200480757	10.2504600121263	5.17357499876487e-17	9.82840687936065e-15	28.2586657851159
S100A9	1.33686714501324	5.98387503111088	3.16746138196473	0.00207201876289843	0.00594554928334538	-2.15311433238708
IGLL3P	-1.33624394866956	8.22264734439582	-2.44093392777341	0.016514225474581	0.0358900382186952	-4.03190859974576
CPSF7	1.33609720388719	8.3149660634684	7.50498699824841	3.37735327925003e-11	8.09400182440955e-10	15.1259569353547
BRAT1	1.33582879671883	6.50931817296453	10.770025217097	4.08964324581575e-18	1.08456262657127e-15	30.7491499971817
XIAP	1.33463844969334	7.80174918683734	7.52839559055263	3.01976620836145e-11	7.33293830476206e-10	15.2355059554974
ARFIP2	1.33367552004193	8.50759496351134	9.60912172711361	1.20055779252496e-15	1.20986211541702e-13	25.1722827577547
GSTM5	-1.33318514557598	6.1210939683785	-8.39491629752673	4.58805693393387e-13	1.86812702027146e-11	19.3381168207455
GSAP	-1.33292976640781	8.50022990841002	-7.40600044393011	5.41659990211338e-11	1.22252599134485e-09	14.6636387815802
CDH16	-1.33254440076004	6.31246456470704	-4.44034655480499	2.43792222645216e-05	0.000118801553370753	2.03021460360862
SLC44A1	-1.32925728055018	7.53036203786239	-7.15635889244184	1.77093304344106e-10	3.4156129656033e-09	13.5048564392773
DKK3	-1.32917862356016	5.57459472994492	-4.5283879538986	1.73510978730363e-05	8.77569329061599e-05	2.35533456477981
ASF1B	1.32835877374453	5.88514599483752	8.35710870130655	5.51557317586927e-13	2.17862829313807e-11	19.157566997879
PHYHD1	-1.32813066064769	6.7165817219652	-4.17385551868485	6.664003084874e-05	0.000289031594955101	1.07192834416646
DGKI	-1.32795921814229	6.16720214008983	-3.26328379644722	0.00153418916113025	0.00457622947204086	-1.875449882927
LOC100996579	-1.32710625515454	5.70718460455172	-4.08956011612678	9.08901214393633e-05	0.000382041793036573	0.777212324399955
ZFP3	-1.32689485580392	7.16662571026313	-4.76964921668055	6.70450766838048e-06	3.76824740814859e-05	3.26679044711735
ASPA	-1.3265246334835	4.80656580374268	-7.26717247191168	1.04802062048164e-10	2.17986125962925e-09	14.0179013161493
ACYP1	-1.32593967169618	8.0831888068424	-6.96969553385524	4.26452444320078e-10	7.40322912598723e-09	12.6458453398126
HECTD3	1.32586757251592	6.95153554585664	9.72516447888202	6.79315742432782e-16	7.82377645070441e-14	25.7312352809058
PRIMPOL	-1.32462062597198	7.54177970061662	-8.39922451614097	4.49277121609296e-13	1.83675058540271e-11	19.3586975132913
SERPINB3	1.32452939684639	3.72071523250403	3.39534128327106	0.00100415374425581	0.00317121885231524	-1.48206474125702
CTSA	1.32437027859621	9.11948450344142	6.52913633703007	3.30144593676449e-09	4.42718848007241e-08	10.6479358819924
ART4	-1.32310005250385	4.12513879667673	-6.98667300494058	3.93796776625529e-10	6.91374044676615e-09	12.7236904766451
CLIC6	-1.31979705375718	6.84081682601781	-4.3815157967222	3.05339438095209e-05	0.000144632582251679	1.81527970869075
WDR53	-1.31977532347689	6.21328006302017	-8.41680865366281	4.12389380655554e-13	1.72937006287573e-11	19.4427125038954
HSF1	1.3191895928833	5.91193486462622	11.0530013482642	1.03262673113765e-18	3.92690410680742e-16	32.0995793507593
ATF6	1.31883609867458	7.34914702441583	9.8696963474246	3.34297700568827e-16	4.49184676997648e-14	26.4272188906716
ANXA4	-1.31768673133409	9.79001622501048	-8.22517155525313	1.04778821466369e-12	3.84666146931632e-11	18.5283960255591
PSPC1	-1.31612227071995	6.90709552597307	-6.7808724766474	1.03042098819146e-09	1.60495633825339e-08	11.7841428561687
DDX5	-1.31473257360467	9.31696217014863	-6.90457231035205	5.78578142224065e-10	9.63739045993886e-09	12.3477929419972
CENPT	1.3146298087194	5.32966174178852	9.62959497609508	1.08579370188316e-15	1.11319579926751e-13	25.2709039558396
BMP1	1.31356654372989	5.65491509345779	9.87408732510357	3.27175042802792e-16	4.45554931600694e-14	26.4483584951246
RNF128	-1.31303412737818	9.48737660221985	-3.35926490346198	0.00112866976212569	0.00350838048359706	-1.59074992997165
PRICKLE1	-1.31239487336952	7.0178222618413	-4.27370046436449	4.59170156508366e-05	0.000208483318414645	1.42631247591987
SIPA1	1.31227196848332	6.2906329064267	9.36653389906781	3.9485371537002e-15	3.23507180214746e-13	24.0037281265852
GTF2B	-1.31201729565643	9.5652176768977	-8.78007317347584	6.99646267932796e-14	3.62503098462352e-12	21.1827990179585
DNPH1	1.31155787173038	7.21765017682206	7.5301441321472	2.99461850559373e-11	7.28064366468535e-10	15.243692165165
TUSC3	1.31145792990528	5.04470630193486	4.42184214119391	2.61728356532793e-05	0.00012653964945448	1.96240777539504
PPP1CA	1.31132356939676	9.52450091745109	8.08871880920184	2.03163517228604e-12	6.8588956277094e-11	17.8792996254632
GFM2	1.31088933721215	5.5821507671703	5.59823246997089	2.11835869896659e-07	1.7541743271711e-06	6.60102533368489
CDC20	1.31085917468395	5.95233356378017	4.8434310673683	4.98605653515106e-06	2.89357815911228e-05	3.55130225382338
KBTBD7	-1.31045427338698	6.48304756103244	-5.59479707979673	2.15007889057503e-07	1.77893432017815e-06	6.58662101809681
SLC35A1	-1.30993934177369	9.30990302315032	-8.37710173266697	5.00393283462858e-13	2.00505499566479e-11	19.2530300160759
TANGO2	1.30970616913957	7.33216520069412	8.10137214040819	1.91077231177059e-12	6.51634787542067e-11	17.9394165225988
TNFRSF17	-1.3094930468434	4.49142133452282	-2.66198381386455	0.00913181473291147	0.0215189671392296	-3.50418801123523
SATB1	-1.3090820083385	6.52715240022158	-4.84095564573707	5.03604044190568e-06	2.91838398811412e-05	3.54171424583099
SLITRK5	-1.30852834809149	5.09964458427791	-3.49439638611203	0.000725413806613551	0.002386276362379	-1.17901700542183
SHMT2	1.30747216407177	7.29112100469801	5.76528265901307	1.02335912090908e-07	9.12646154067364e-07	7.30663039841486
MYO9B	1.30576956687306	5.79387977014882	9.1869521343691	9.52979621894168e-15	6.81110080825424e-13	23.1390025235129
HOOK2	1.30572568763018	7.07244083561716	5.77660778941734	9.73781651767553e-08	8.73068024527359e-07	7.35482576796369
ST6GALNAC3	-1.30559024966786	7.58065898740695	-3.83127406412684	0.000229578870579907	0.000871569436153329	-0.0993030475339616
TCEAL3	-1.30543077708821	9.85147747360794	-6.89005765978781	6.19216561087075e-10	1.02213839383374e-08	12.2814841526769
CALCA	-1.30509406582486	5.12755668964932	-2.18995768015288	0.0309916610456702	0.0611430039521811	-4.58195562467746
CROT	-1.30425956776917	5.45474845572382	-4.99265579154142	2.71937833891068e-06	1.6895521091475e-05	4.13461666904385
DDX31	-1.30398188031435	6.47010827907656	-6.05685391602385	2.81346237200047e-08	2.88283345743109e-07	8.56114562321086
SRP54	-1.30391218279809	8.94213055289506	-9.52251317546423	1.83647001749581e-15	1.71880341796777e-13	24.7550708900411
TMEM159	-1.30360753805131	7.50413602463918	-6.03002317015915	3.17184565726071e-08	3.21248991065777e-07	8.44455140768116
FGF14-AS2	-1.30352286542036	5.30335930215949	-6.09972457775988	2.32195316637885e-08	2.43871631414099e-07	8.74790542067839
IPO13	1.30271432014084	7.32871044068982	9.63183629276076	1.07391606186793e-15	1.11319579926751e-13	25.2817004335548
CDKL2	-1.30257404029328	5.20076868753781	-5.71071693314005	1.29922023850137e-07	1.13064697353174e-06	7.07504981893215
LINC00865	-1.30237186378053	6.91382068209882	-5.10616602453532	1.70391366999486e-06	1.11718867985512e-05	4.58514782267519
HAT1	-1.30220949235344	9.4955443169729	-8.16408200543042	1.40963033730596e-12	4.94106077363508e-11	18.2375832217477
SSH3	1.30220287054397	6.85748975691382	11.7238267558878	4.03855801470314e-20	2.46657990261642e-17	35.2785953135032
HBB	-1.30207829371354	10.0794559291592	-3.07851751712123	0.00272393709273705	0.00753823315997737	-2.4048648169167
SORL1	-1.30174937480317	8.57463052982741	-3.89188298971592	0.000185337828328184	0.000720996705260479	0.102703339070198
SYMPK	1.30173963873748	5.8742718801244	10.7912062533661	3.68871352033497e-18	1.01827282834739e-15	30.8503959188486
RNF138	-1.301046304163	7.81339792808109	-7.59731732510207	2.17111177729473e-11	5.4973313908763e-10	15.5585171247359
TMEM107	-1.30001909287937	7.10946917211532	-5.53283334847116	2.80914512540478e-07	2.26111501607562e-06	6.32756986829555
MMRN2	-1.29968322308657	6.34899552477336	-4.51915789217037	1.7984066471422e-05	9.0639874901603e-05	2.32105726378744
LINC00959	-1.29910647310703	6.39917826186952	-5.68406066536264	1.45936704241898e-07	1.25752641042986e-06	6.96230266224299
RCAN2	-1.29906863374737	8.12980465809457	-3.44447497064679	0.000855237900872465	0.00275485979072886	-1.33258915823962
FOXF1	-1.29878173402713	5.56994115710435	-5.23051406106894	1.01490170449901e-06	7.0293277849407e-06	5.08518734747311
NPTX2	1.29849076161379	4.43842927768057	4.17351388105099	6.672441443265e-05	0.000289335321189772	1.07072555497655
RNF34	-1.29821355839718	5.86819428298475	-6.31249569626544	8.8859496190417e-09	1.05474861349697e-07	9.68292697552577
CHD8	1.29751127194655	7.82940589130268	7.33851433575494	7.46844799941356e-11	1.62731426408843e-09	14.349336250721
PDZK1IP1	1.29747187843827	5.62120599559418	3.56304234811016	0.000576998889823714	0.00194895468818451	-0.965078494897023
GPC3	-1.29576347442762	4.4752881783234	-10.0306811090755	1.51819947894401e-16	2.2835306341878e-14	27.2020015605072
ARHGAP18	-1.29451756554754	8.4199210904483	-4.80350167461671	5.85449898819884e-06	3.34270331748293e-05	3.39700310188303
PNN	-1.29440896345647	9.37290116822609	-9.30773229107785	5.26924088926357e-15	4.08773151155201e-13	23.7205342979448
DARS2	1.29373622095649	5.60483086503182	6.70808550532812	1.44496013067917e-09	2.13512987051604e-08	11.4540765779074
GMPR2	-1.29356771313381	9.5616031360294	-7.40988401183132	5.31728279913489e-11	1.20415544737712e-09	14.6817481323621
ACSS3	-1.29253075246195	6.88780530886934	-4.40969345311483	2.74190192375627e-05	0.000131798314508246	1.91799114838785
SGCD	-1.29241392763937	5.72262623322777	-4.34170749474991	3.5522731992851e-05	0.000165770007713802	1.67091304926703
SGK223	-1.29193133698969	9.46998635384466	-4.29009949834578	4.31707129947259e-05	0.000197571689466099	1.48505853757746
ISOC1	-1.29186518148842	8.7189986963154	-6.80640027959414	9.14954060030229e-10	1.44182166379275e-08	11.9001878535493
FGF13	-1.29185508784707	6.78000381558769	-3.04672888799826	0.00299987882530887	0.00818832038517066	-2.49342366383577
SOWAHA	-1.2916277147015	5.53307686326068	-4.97343285243279	2.94184250506463e-06	1.80991561933998e-05	4.05889506373013
PANK1	-1.29130538562821	7.32558203329539	-4.51360348109435	1.83756798695544e-05	9.23825961014889e-05	2.30045165168783
TMEM170B	-1.29101888929417	5.77318095475897	-5.12911155014289	1.54927190646194e-06	1.02345379464898e-05	4.67691528694271
ARHGEF6	-1.29067784267686	7.39938827278793	-5.48995606230289	3.37739415010412e-07	2.66215796227409e-06	6.14916490412497
MRGPRF	-1.28987578864948	5.40112994517376	-5.10946701890861	1.68077251322366e-06	1.10381133932952e-05	4.59833548471047
SLC25A12	-1.28936989412897	7.56473189694362	-9.72174734379741	6.90802016555008e-16	7.86369513131346e-14	25.7147771890607
CASP1	-1.28883417308782	6.56502394977753	-3.70578549852182	0.000355209603643864	0.00127706913332895	-0.510160425998112
CENPJ	-1.28855297655064	5.81728730279641	-5.09949393175226	1.75164103520462e-06	1.14605229040969e-05	4.55850705695469
ROBO1	-1.28825182560046	7.69732284874249	-4.55051593373826	1.59202026656375e-05	8.10077467119221e-05	2.43769200955074
CKS2	1.28814368135088	8.03587901650695	4.23789372030478	5.25104807228111e-05	0.00023440725115576	1.29856915226043
LRP5	1.2879772633081	5.16448815318795	9.62884086160106	1.08981952949664e-15	1.11319579926751e-13	25.2672713621954
MARK4	1.28745212902327	7.50001620039573	9.74480402683534	6.16908626874353e-16	7.22894963642592e-14	25.8258237652782
PRKAR2B	-1.28744649614228	6.01801440643293	-4.65081276225457	1.07461881721283e-05	5.73898841041986e-05	2.81415830312281
STK39	-1.2867612476882	7.72981215015814	-7.73350484604913	1.12915215821464e-11	3.0795753381348e-10	16.1987290255288
CD44	1.2847343589467	7.19004630684586	5.0940380124785	1.79163641162847e-06	1.1686223908211e-05	4.53673687849431
EDN3	-1.28456199545205	5.72477425259702	-3.39711491464005	0.000998378346101227	0.00315545171172498	-1.47669804288777
ITGA5	1.28448100266935	7.14665389184168	6.05672142797423	2.81513001169205e-08	2.88307649317344e-07	8.56056933866353
SORBS2	-1.28396965096753	6.20339016674441	-3.80911620192676	0.000248136790621734	0.0009341047842699	-0.172578520750482
LUC7L3	-1.28369735919389	8.82958668874036	-8.03412708527843	2.64663356373325e-12	8.63153713220771e-11	17.6201136683808
TEK	-1.28361161175013	6.08773064355387	-8.4887847427043	2.90347691068264e-13	1.28051591104614e-11	19.7868363384993
TUBB	1.28276132526526	10.4335869417855	6.55620661278583	2.91490678685625e-09	3.95090425615923e-08	10.7693789106061
GLIS3	-1.28268805198203	7.71760639959221	-3.4067914277837	0.000967415401070143	0.00307155913808581	-1.44738014315799
FLOT1	1.28196452916468	7.7647875499047	8.79161776304304	6.61221041620186e-14	3.44677173555419e-12	21.2382180007466
DLGAP4	1.28097190605039	6.11010859124777	8.3799019876406	4.93615518087567e-13	1.98183680618624e-11	19.26640314884
C6orf136	1.28063948506889	7.11695176290137	7.02501759824705	3.28884011439277e-10	5.91844397371307e-09	12.8997221559525
PMS2L2	1.28058763615307	4.8918293822294	6.70297767597691	1.47959158341899e-09	2.17513992442084e-08	11.4309600037939
ZNF660	-1.28045503998053	4.78200457088919	-8.20045262202494	1.18146150033874e-12	4.26744740848161e-11	18.410682724212
EML1	-1.27942133769683	6.88624267062477	-4.47538128701271	2.13032299007312e-05	0.000105417775263746	2.15909777663319
TXNDC16	-1.27900048681389	6.88907858314549	-6.34959299516035	7.50644885228752e-09	9.1085175567643e-08	9.84727800873799
CTDNEP1	1.27833011205349	8.04651962458708	9.07467973531409	1.65268709914741e-14	1.04075052166422e-12	22.5986988868517
ADAMTSL3	-1.27805795374398	5.63386975657251	-7.51798792855142	3.17385295030913e-11	7.67014462991373e-10	15.1867894213981
TMEM54	1.27747209311241	6.97687864088315	6.93555474428538	5.00464995483421e-10	8.50507387392516e-09	12.4894817230338
CAAP1	-1.27738895007405	7.16717243237066	-6.80924868616461	9.02893150955879e-10	1.42504396691588e-08	11.9131452256819
EXOSC7	-1.27714257354046	8.41782227760116	-8.31751653390389	6.6877349284879e-13	2.57235300541362e-11	18.9686135984732
ENPP5	-1.27680653783099	7.59331510374195	-3.25368397837674	0.00158150698119311	0.00470067441468031	-1.9035650434266
EIF5A	1.27650159929329	8.10917634925189	5.55835365396281	2.51663297768297e-07	2.05023191856104e-06	6.43408759194913
TAGLN	1.27596591975901	8.00531294573163	3.59147495413574	0.000524364663156332	0.00179249826762481	-0.875539490254925
LOC728024	-1.2755912890263	4.9271601022431	-8.60434585398488	1.65181494992991e-13	7.61838222330372e-12	20.3400632403255
TSPAN7	-1.27529716153319	8.09720081703115	-3.60730581986536	0.000497062921725031	0.00171106800809018	-0.825451999336523
BCAM	1.27415114090853	6.78763434854051	6.13949208756901	1.94221938626062e-08	2.09221976109475e-07	8.92164888247293
LCN2	1.27384254690162	5.85217158374439	3.75434361985619	0.000300338362239539	0.00110462038155801	-0.352373081744044
SWAP70	-1.27349218478155	8.24092848816191	-6.16988320199418	1.69394426351065e-08	1.86158378577193e-07	9.0547477936349
C1QC	1.27287939859753	7.41017475282739	3.10815965680031	0.00248803508011892	0.00696767361953549	-2.32161088571539
PPP1R14B	1.27269798023072	8.51965692496412	8.58353851875625	1.82848631346333e-13	8.41395928033184e-12	20.2403906491054
ATP6V0B	1.27244612667334	9.59144018931688	9.63447083600239	1.06012061353359e-15	1.10708450599842e-13	25.2943910614304
TSFM	-1.2717878730287	6.38825583496158	-6.78594372196163	1.0063885925954e-09	1.57482624873916e-08	11.8071842603838
HORMAD1	1.27007254600163	3.73968221998655	3.84755848794149	0.000216791880918326	0.000828958520187603	-0.0452537279096026
GDE1	1.2695491563527	8.18424359179934	8.57702822430911	1.88754479339001e-13	8.62663612489244e-12	20.2092099822804
MLF2	1.26933896833711	8.8160440514399	7.51688525914953	3.19062908824718e-11	7.70145260761939e-10	15.1816289539427
IL17D	-1.26850950422197	5.8113704193155	-4.70640604329719	8.62495067266599e-06	4.71483267717882e-05	3.02503124201769
ZMYM3	-1.26824696687896	6.58273597530822	-6.66134648865695	1.79425730557565e-09	2.58863679268986e-08	11.2427777163401
PLOD1	1.26753520813747	7.87611015723346	7.4369133943492	4.67440005110659e-11	1.0718149377708e-09	14.8078543637576
TMEM64	-1.2668968944064	7.70870694252155	-6.90191200915568	5.8582336028115e-10	9.75001637197901e-09	12.3356362696294
SETBP1	-1.2668609629269	7.31482419345261	-5.06961920651169	1.98183560675474e-06	1.27657068245899e-05	4.43946237164663
ZDBF2	-1.26619289448411	5.33341282549775	-5.08348128383939	1.87157059665275e-06	1.21370540736486e-05	4.49465079393541
PGM5-AS1	-1.265728050827	6.06920186294278	-9.76843348404914	5.49376752114734e-16	6.63035235860627e-14	25.9396229502099
INTU	-1.2654935091532	6.01371334554207	-5.42094853656098	4.53674057588661e-07	3.46356084496192e-06	5.86352994891465
METTL10	-1.26543897530761	6.39344051411144	-6.70680582055693	1.45356040864762e-09	2.14155775119099e-08	11.4482845195663
HIGD2A	1.26406159959916	9.52587426313317	8.01421586028564	2.91441690857488e-12	9.42858311273302e-11	17.5256566975764
MPST	1.26236307521243	7.377519370936	8.71354729786379	9.68710641422017e-14	4.80895639848787e-12	20.8635708128942
ANGPT2	1.26158714432438	5.61990670733126	5.32732167997463	6.75166415072245e-07	4.94296371078136e-06	5.47900825942816
TRAF7	1.26042266096668	6.78049635829994	12.9286946079127	1.3173861761472e-22	3.31898979753086e-19	40.8873540143968
KIT	-1.25957580103898	8.39515659373456	-2.75004131121515	0.00714239565041859	0.017331445260557	-3.28300947135545
OARD1	-1.25928166095144	8.38051237927362	-7.04166953526458	3.04111620376808e-10	5.52195469251763e-09	12.9762587830725
LHPP	1.25919616616467	7.00416466603696	5.93936576972575	4.74863530093077e-08	4.59475489631588e-07	8.05228352187483
LRP2BP	-1.25857613170925	5.112453425543	-7.41698731877164	5.14028295388776e-11	1.16669372675234e-09	14.7148775723243
NINJ1	1.25807951877489	8.65257014404798	6.14222881834613	1.91846532914404e-08	2.07105884889653e-07	8.93362316964248
CLOCK	1.25755324730519	7.83416584451363	6.35773959078618	7.23309079091586e-09	8.803317928195e-08	9.88342046458436
SRFBP1	1.25743388404435	5.80441243117696	6.45501738065875	4.63859758817015e-09	5.95863189226064e-08	10.3163797860699
TPD52L1	1.25718105717803	8.52381836718037	4.44315235591731	2.41178475062508e-05	0.000117812703947767	2.0405121603987
C16orf58	1.25705885150477	6.73482800742124	7.00557425345174	3.60350713924957e-10	6.4080659357467e-09	12.8104251577552
H2AFY	1.25676427513872	6.47445367757595	6.7070109563062	1.45217836642166e-09	2.14155775119099e-08	11.4492129711536
DTL	1.25589927624132	5.31271721562736	3.97057948427273	0.000139927020381591	0.000562894061206118	0.368390355225076
EYA2	-1.25514996344958	6.4814050274044	-4.48452768749816	2.05641344568165e-05	0.000102186915674837	2.19285267323213
PTGS2	-1.25497459221443	5.07119392118066	-3.53553082900734	0.000632655145957897	0.00211286900858018	-1.05120130053694
SLC27A4	1.2547834260548	6.93382935114715	5.91569309701973	5.27418380130621e-08	5.0547396345852e-07	7.95029066580153
AGPAT4	-1.25437476828988	5.54702810027162	-7.10458195457311	2.26122240627488e-10	4.24347649892646e-09	13.2659087933272
ATP13A2	1.25375380020125	6.22426701129369	8.40526347974603	4.36251870539619e-13	1.80177386285369e-11	19.3875484237436
MESDC1	1.25324843982145	6.93878329240327	6.69000211337438	1.57130505280872e-09	2.29490241589563e-08	11.3722637548324
FAM49B	-1.25294183374297	6.65390898142049	-6.75864485454032	1.14263884434277e-09	1.75398978733652e-08	11.6832191816886
CRYGN	-1.25200900969929	6.15153097770228	-4.51900239638123	1.79949189707094e-05	9.0671897963662e-05	2.32048018871688
RGS16	-1.25162566951069	8.0932473471869	-4.20477474494003	5.94135107352638e-05	0.000261344240259547	1.18106279884061
ZNF580	1.25069640549063	7.63265104862792	6.72128065007456	1.359165974177e-09	2.02020576766501e-08	11.5138221233637
C1orf192	-1.25069076716941	4.65797490780011	-6.12071546005577	2.11320156359885e-08	2.25710532667381e-07	8.83955447783865
KLC2	1.25055102025705	6.02876349909508	10.500350879697	1.5243113377021e-17	3.33940163167237e-15	29.4580310545389
UQCRC1	1.2496497452281	10.0866865790555	8.31946820549007	6.62452673319697e-13	2.55291274010679e-11	18.977925025458
NOTCH3	1.24923859467043	6.30991512888373	7.81071929389278	7.78637136099055e-12	2.23600959922268e-10	16.5627907069081
FREM2	-1.24912141160651	7.07244792213572	-2.81809155297081	0.0058851655354117	0.0146638041001635	-3.1078980783832
BOD1L1	-1.2488251257536	6.50151757157001	-3.96432270674187	0.000143107184977964	0.000573766722345506	0.347127998802248
PEAR1	-1.24799255275907	6.00195062574757	-5.78878011943336	9.2312752422004e-08	8.33959446465931e-07	7.40667611789695
CRYZ	-1.24779690480243	9.65676554963473	-6.22370435726984	1.32872323700185e-08	1.50030346452505e-07	9.29112949738311
ACP5	1.24749518987102	5.94565247867363	3.67444275410002	0.000395549738877124	0.00140332775692104	-0.611196235599261
LOC202025	-1.24710831518536	5.7165022595089	-5.80190917422847	8.71395115309133e-08	7.94704459233284e-07	7.46265918807868
HMMR	1.2469722014904	4.97436875887937	4.81613462763502	5.56494583617658e-06	3.19003081138052e-05	3.44573770903277
CYB5D1	-1.24692054299847	8.22140276608371	-7.33003628301149	7.77560600866294e-11	1.6857889591334e-09	14.3099044605084
GATC	1.24628318145716	7.17703940472157	9.35507665944073	4.17689725877641e-15	3.36741457002554e-13	23.9485460159618
DPEP2	-1.24621636184846	5.52139335694096	-6.72028634058538	1.36545135612175e-09	2.02805247477037e-08	11.509318638612
CLEC2B	-1.24591669928827	6.38482556145804	-5.08651725209896	1.84823278736603e-06	1.20087465600781e-05	4.50674911894394
LOC286437	-1.24590385316448	7.4964942439166	-7.13267927038534	1.9804775584059e-10	3.77997397629459e-09	13.3955139935782
JOSD2	1.24569778598396	6.53114111420456	9.93991647741926	2.36906023736528e-16	3.29299372993774e-14	26.7652390216693
CNTD2	1.24482910818316	6.60846677515129	9.71224033715318	7.23791216126968e-16	8.01539118738409e-14	25.6689876027045
TM2D3	-1.24466160242804	10.1727198337727	-7.3148669218702	8.35681715943788e-11	1.78802176059948e-09	14.2393811498965
ZNF593	1.24414482915741	7.77461955466028	9.17182384237341	1.0263818250647e-14	7.15784647196465e-13	23.0661816859011
HACE1	-1.24412744079512	7.20241395102253	-5.28464587078606	8.08420051325924e-07	5.77790997676383e-06	5.30492073682807
ABHD13	-1.24350905909703	5.58612841708266	-6.20984464892262	1.41457513040263e-08	1.58154066529661e-07	9.230176780745
LOXL1	1.24303221512613	6.2581055084674	3.41062635569909	0.000955396187929704	0.00303818399616964	-1.43574311043997
ADAM15	1.24173504192654	6.69028666011069	10.765802896824	4.17464358277733e-18	1.09272651182957e-15	30.7289641859111
MYO9A	-1.24164391623962	7.69405442557246	-8.91356721718573	3.63971799705902e-14	2.02647834891505e-12	21.823981141825
MAN1A1	-1.24148720995583	6.55637804063704	-4.81937531319111	5.49294169102635e-06	3.15593613975587e-05	3.45825181983143
FARS2	-1.241239043213	7.74702949592356	-7.88633516925597	5.4072093559745e-12	1.62001006477761e-10	16.9200227541268
RPL29	1.24123260331448	11.8073067656845	7.85045706041035	6.42905075214584e-12	1.87521733588277e-10	16.750438974859
CDH13	1.24123126856225	5.24076185546679	5.03480180752474	2.28749334223779e-06	1.44618658446684e-05	4.30122328788911
ASNSD1	-1.24113819370597	9.61326688176215	-8.67168867060585	1.18868021486049e-13	5.66379426253269e-12	20.6628248663573
RYR1	1.24097023817372	5.18414763968284	3.711120941857	0.000348744221463376	0.00125718829969493	-0.492897619167699
PEX12	-1.24053349529104	7.7330946244807	-6.425837620509	5.30112938666346e-09	6.69450268096504e-08	10.186242488047
TDRD6	-1.24026891357202	4.71627740849373	-6.66801305760872	1.73974589315754e-09	2.51719874203806e-08	11.2728845453547
ATRX	-1.24023219233733	8.28605312653978	-6.32040783498189	8.57215269625617e-09	1.02413596676374e-07	9.71794785729595
SYK	-1.24009909378422	7.66423283486729	-6.10517013126768	2.26592198785556e-08	2.39108155315334e-07	8.77166856941847
FBXO15	-1.24005526492146	5.66270091911696	-5.52459292822681	2.91053324396804e-07	2.33154998140603e-06	6.29322837491211
FXYD6	-1.24002084374031	8.0642891418024	-3.7405203429631	0.000315077583404697	0.00115084970886583	-0.397445863288823
SPATS2	1.23970344576038	6.69456625037843	9.78630121697952	5.03267666299091e-16	6.22292013144674e-14	26.0256692903395
GALNT11	-1.23947848293698	9.95644915643226	-6.96711369932864	4.31648315674269e-10	7.46251457879827e-09	12.6340122520524
DLG1	1.2389265394779	6.38519480277662	4.94857279379778	3.25598464600482e-06	1.97425904152308e-05	3.96121958908964
LYAR	-1.23832363359372	7.27001073544982	-7.76175673750696	9.85659712541018e-12	2.74013400086403e-10	16.3318478369928
ARF3	1.2381756298681	9.01399517983427	7.66925230733515	1.53757270699845e-11	3.97814864050755e-10	15.8963677642826
EZH2	1.23747353570689	5.52396189861095	3.8489396942156	0.000215739144775414	0.000825402897294697	-0.0406617326398884
VAT1	1.23684881186921	9.22052074900428	7.96384293040275	3.71852928817858e-12	1.16558254748428e-10	17.2868794719994
TMED2	1.2367219844481	8.6707441347799	5.53578611346537	2.77366482920218e-07	2.23523449150619e-06	6.33988163233837
KLF6	-1.23629931216459	9.42845156421923	-3.98196702515223	0.000134311750319215	0.000542604395206211	0.407149647346754
LY6E	1.23572532739892	7.36251050022473	4.52106442266561	1.78515180670251e-05	9.00619140527888e-05	2.32813380181006
MRFAP1	-1.23571407619493	12.6201629351912	-10.983119038587	1.44999553811371e-18	5.21868929833602e-16	31.766544198097
SMEK2	-1.23562440407309	7.0219603661506	-7.87373795391542	5.74611714066722e-12	1.70815620899923e-10	16.8604627607397
ZNF334	-1.23526412655287	5.1324877497515	-6.96614937226667	4.33605053110399e-10	7.48228582657541e-09	12.6295928890728
SH3BP5	-1.23524797980275	9.72629609517487	-6.60759089778446	2.30021303858773e-09	3.2056911328766e-08	11.0004024307604
TRIP13	1.23508308185082	5.50154333277587	4.45182837781436	2.33266535333559e-05	0.000114372297134029	2.0723807209551
LAMA2	-1.23487538759119	5.60284166661955	-5.12984432030772	1.54456630092901e-06	1.02134953396405e-05	4.67984969370612
ZNF600	-1.23469099400719	7.10792071488294	-6.31430438482348	8.81323141795121e-09	1.04796860901951e-07	9.69093109360226
RASA3	1.23461981266183	5.79828969265877	8.36063827695626	5.42160121623775e-13	2.14680496096801e-11	19.1744178366582
MIR4458HG	-1.23411060945216	5.62385276539283	-5.0570687232138	2.08711804353503e-06	1.33415363677287e-05	4.38956944042445
PRKCD	1.23410512678855	7.44076506130349	5.12230171574851	1.5936772839809e-06	1.05003483683018e-05	4.64965624943764
PODXL	-1.23404987751649	9.19447338012518	-5.27974846558473	8.25267605941603e-07	5.88781096908423e-06	5.28499078293782
CLEC10A	-1.23346743571545	5.82126769410378	-4.41920125100938	2.64389884861528e-05	0.00012755355593975	1.95274566635749
ETV4	1.23342697514246	5.74737984514566	7.73730041332232	1.10872787049969e-11	3.0320773717668e-10	16.2166072324467
PAF1	-1.23309784291813	8.41961690169821	-8.93570328744309	3.26571720766309e-14	1.84889130113622e-12	21.930371637394
ATP8A1	-1.23228844605561	6.03915346923553	-5.65987127611711	1.62138119842264e-07	1.3800227218838e-06	6.86021050265557
CHN1	-1.23225395293528	8.11126812939473	-4.84645128037078	4.92572547560821e-06	2.86433920833478e-05	3.56300435621404
SCAND1	1.23193646361831	8.44183848881778	8.18467527095022	1.27553187016144e-12	4.54211039630809e-11	18.3355784291229
DDA1	1.23150849372407	6.16662425122264	9.7197423361793	6.97631840511336e-16	7.86369513131346e-14	25.705120333456
SNRPD2	1.22912730377065	10.7054561477496	8.26862536901051	8.48306930249076e-13	3.17210133194251e-11	18.7354552790451
SS18	1.22904592908809	6.82233184418428	6.87109260587028	6.76604416844528e-10	1.10869609930906e-08	12.1949117522052
CADPS2	-1.22861783732236	7.57277293721653	-5.19935655836998	1.15626866124269e-06	7.89718565481069e-06	4.95927093885606
UTRN	1.22844716713928	6.60652104774662	5.40977849490216	4.75793130018512e-07	3.61599190630585e-06	5.81747083066908
GNL2	-1.22844311594452	8.40592240518347	-7.00658373238038	3.58645890423465e-10	6.385607704492e-09	12.8150595095581
VLDLR	-1.22818000152559	7.69185582573797	-3.4665530466131	0.000795331207072882	0.00258172016082363	-1.26488112276782
METTL7B	1.22804486341634	6.44919060491683	3.3108562680185	0.00131863221811623	0.00400920687224808	-1.73515453416184
CD46	1.22715685911969	7.92346065559677	6.48633115071914	4.01849968012954e-09	5.25896438876195e-08	10.4562826559018
SSFA2	-1.22714753101306	7.56465342284522	-5.45522025824543	3.91911217123663e-07	3.03456418790912e-06	6.00515458458005
CEP290	-1.22686036071523	5.77924321033345	-5.58713304637702	2.22253326662561e-07	1.83220499483475e-06	6.55450214366272
ZNF137P	-1.22668579381426	5.98670619489512	-5.69437693506311	1.39521049548544e-07	1.20740521839884e-06	7.0059069069513
RAMP2	1.22655712979065	5.95828161439807	6.53583267878733	3.20135311818348e-09	4.30442108719066e-08	10.6779598984328
GDF10	-1.22629083326487	4.38596123574617	-4.67579692226111	9.73674722821126e-06	5.24296394294945e-05	2.90873468023899
ARRB2	1.22604686018695	6.16965581694288	6.65906733658913	1.81327855952346e-09	2.61047352622823e-08	11.2324872863841
HSD11B1	-1.22583140920527	5.22856600883104	-4.70710964930123	8.60090177424534e-06	4.70296188985119e-05	3.02771002865881
CENPK	1.22580383633145	5.03655950836487	3.86800872492998	0.000201694281360132	0.000777721109778739	0.0228577384686153
POLR2E	1.22579092176304	8.46560330559451	8.35681046462517	5.52358748595164e-13	2.17862829313807e-11	19.1561432056108
NUDT6	-1.22469728896973	6.83666375462746	-6.43940654889737	4.98215885614858e-09	6.32338864897195e-08	10.2467298964005
C9orf156	-1.22379957217275	7.05917224833245	-8.67887791611512	1.14763565922601e-13	5.5336355769618e-12	20.6972964942562
LOC399491	1.22330834059063	9.67246142223229	5.13779492207512	1.49439902766631e-06	9.91102744409824e-06	4.71170323169184
PLCL1	-1.22328725696074	4.86019127166184	-6.36750953859841	6.91820247984406e-09	8.48153108158498e-08	9.92678889106061
KLF10	-1.22320458035963	10.0289127359797	-5.9592014838531	4.34824725125628e-08	4.25019026911107e-07	8.13788565096589
SPATC1L	1.22276673148591	5.30493542454473	6.8864303693737	6.29806407620734e-10	1.03791889988519e-08	12.2649202151819
NOL7	-1.22256312579722	9.37917399756359	-9.26320544982879	6.55583493603227e-15	4.93033034088546e-13	23.5061187226397
LGALS2	-1.22231348158118	5.61699777191313	-4.06842589608644	9.81855525342343e-05	0.000409123384603575	0.703976519852349
GPHN	1.22229020321078	6.21942411549055	5.785578156977	9.36195397019941e-08	8.44629285001652e-07	7.39303178025426
DPY19L2P2	-1.22225420449891	5.55554740033751	-4.20821508635862	5.86576845890736e-05	0.000258490388722593	1.1932399945813
SLFN11	-1.22194635693039	7.417965344902	-5.6414402602488	1.75656492885005e-07	1.48442625329026e-06	6.78256407200215
PRPS2	-1.22191755740166	8.45900187626666	-6.93711372857607	4.96823452937253e-10	8.46447734061735e-09	12.4966165673202
SH3BP5L	1.22076696707139	6.01085505490715	9.67193525691318	8.82081470443493e-16	9.55825378321968e-14	25.4748533458533
DAZAP2	1.22042880560025	8.56246032939735	6.07691466387069	2.57187319659733e-08	2.67058754649249e-07	8.64846684004455
RHOD	1.22021527687414	7.72509880033466	12.6734545089196	4.37886236231186e-22	9.63905485938574e-19	39.7115172913256
NREP	1.22009632649186	6.02289486363941	5.20417859107949	1.13319501331237e-06	7.75536349518196e-06	4.97873120176641
HNRNPA1	-1.21964356878388	9.11918131899566	-6.70483765669348	1.46688668571854e-09	2.15803658033995e-08	11.4393770396811
MED25	1.21945299591877	6.6301595796747	8.29956538691521	7.29805073695455e-13	2.78583735991134e-11	18.8829831006503
PRMT9	-1.21929154836543	7.90642649537404	-6.07239844257559	2.62441199895017e-08	2.71395709793949e-07	8.62879759522507
ZNF420	-1.21797481137675	7.262509417462	-6.9542200249154	4.58550738125387e-10	7.87901971604191e-09	12.5749382912046
DNAL1	1.21782720575893	4.78230469714946	6.73946311558667	1.24915041167397e-09	1.89123743952581e-08	11.5962154565882
CDK1	1.21726408318859	5.85287696126434	4.11759899375699	8.20103799387516e-05	0.000348349674955856	0.87478144784828
RRM2	1.21626603697119	6.48637233610589	3.04839911372787	0.00298475835945501	0.00815349429279663	-2.48878935623899
CDC6	1.21521599689506	4.40410238168625	4.96861176272043	3.00036059906651e-06	1.83974042817723e-05	4.03993071939617
GAR1	-1.21512535389451	9.29813591790882	-7.17851523083905	1.5948527795787e-10	3.12687332416428e-09	13.6072588546942
PMS2P5	1.21468321612254	5.21281255610429	5.61051614953495	2.008652128353e-07	1.67290841516342e-06	6.65256558660428
ZNF793	-1.21346176409755	6.06611775853532	-6.28900993910978	9.88574052828027e-09	1.16043739282172e-07	9.57907697220275
IRF8	-1.21297399255687	7.21010639967466	-3.76417973574794	0.000290252491020977	0.00107202473090119	-0.320226379234755
SETX	-1.21290876872437	8.59162118627228	-8.79197986491969	6.60050511138526e-14	3.44677173555419e-12	21.2399563446199
ZNF83	-1.21216578886229	6.87437860500015	-6.92217414135407	5.32827863689035e-10	8.97171728709481e-09	12.4282649105256
OLFML3	-1.21119697495599	7.31332071483365	-3.56721035837862	0.000568982160562943	0.00192671966501111	-0.951986533923008
HBS1L	-1.21106749809316	6.18007165851944	-6.79975011515146	9.43737329000374e-10	1.48297641506787e-08	11.8699433405399
ZNF230	-1.21077519010495	4.62337235132609	-5.88145038419769	6.13711381094884e-08	5.80993559697857e-07	7.80308374599599
EPSTI1	-1.21054995983134	6.28468371686944	-4.40410906663644	2.80108977973507e-05	0.000134199405436896	1.8976009858567
SPARCL1	-1.21030888984311	10.8732493782684	-5.14920874943191	1.42515082463918e-06	9.5270032738317e-06	4.75747999641385
DEPDC1B	1.20986103939441	4.86111121746824	2.78577299423238	0.00645457255091394	0.0158687374681228	-3.19151413556272
HNRNPA2B1	-1.20974996218267	9.7761944642238	-5.76434578082176	1.02756985499928e-07	9.15996038368443e-07	7.30264540707403
PSENEN	1.20943974700069	7.57472416470381	8.35400496995942	5.59954820999943e-13	2.19569833020503e-11	19.1427500139461
SLC4A2	1.20890876988155	7.04376183589082	8.21585352346459	1.09630909569667e-12	4.01018327110096e-11	18.4840165460682
RELB	1.208901831334	5.62270315626087	7.10463161676143	2.26069291042775e-10	4.24347649892646e-09	13.2661377396377
ANKRD36BP2	-1.20879801505818	4.21824222335294	-2.65435591727111	0.00932586293494349	0.0219045294783575	-3.52305707636572
SUPT5H	1.20861555789352	7.79524131672921	10.2577740387702	4.99163443119692e-17	9.67369153468979e-15	28.2938041360943
GOLGA8A	-1.20842034075053	9.00346697778418	-4.04601356502201	0.000106534629250901	0.000439730791020257	0.626601444681089
FIZ1	1.20787582849463	6.62571968916289	11.9494590891329	1.36823823764992e-20	1.14903506999309e-17	36.3396172800433
EPC1	-1.20781701780671	7.53426125514708	-9.60367984602541	1.23305316237267e-15	1.23642718843886e-13	25.1460685188103
PRPF38A	-1.20766799424592	8.07466447122463	-8.95893631351841	2.9143945769003e-14	1.68792019245476e-12	22.042053436857
BBS2	-1.20748683372241	8.77376279799712	-9.62813737686677	1.09358853016605e-15	1.11319579926751e-13	25.2638826512572
CHAMP1	1.20685495568897	7.51612377757886	7.64949578751267	1.69051457632531e-11	4.34595934768324e-10	15.8035080033778
HCFC1R1	1.20679356620724	7.62486269122889	7.09436801661249	2.37277910745775e-10	4.41582298345437e-09	13.2188317772893
IL6ST	-1.20452452618764	7.9031928323428	-5.27344863324984	8.47445459319369e-07	6.02478420902359e-06	5.25936829689373
IGF1R	1.20440609776723	7.03985508779497	3.8430026138375	0.000220299148633244	0.000840774349688134	-0.0603918251755511
UQCRQ	1.20391950760423	10.599617319309	9.53472472883203	1.72963825275425e-15	1.65217341157639e-13	24.8138969322936
CTTNBP2	-1.20347892232379	5.1473167142127	-4.30615345530108	4.06359158852112e-05	0.000186819544860044	1.54271434776452
FSCN1	1.20334693615933	6.61007105079262	4.41248357200975	2.71278433111079e-05	0.000130616741981696	1.92818499047998
LOC153684	1.20085625134183	5.48702069664388	5.18313581187279	1.23730603276431e-06	8.38530702433246e-06	4.89388175352103
IL7R	-1.19987256540599	6.22060722992378	-3.00913551504398	0.00335956473334064	0.00902225545642646	-2.5971808408891
RFNG	1.19958340693195	6.93394661123888	9.79093359750238	4.91959094413206e-16	6.12063922709764e-14	26.0479769600272
SUCLA2	-1.1981710959634	9.31032732703503	-6.95222451584143	4.62860282342943e-10	7.93394604550028e-09	12.5657986738387
CTGF	-1.19796478743991	9.74338136682854	-2.75692948936515	0.00700481259084241	0.0170509659140614	-3.26544945885448
SLC25A13	1.19757623358136	6.41758172328106	6.0066094572588	3.52108602330107e-08	3.51846746651626e-07	8.34299081322367
THOC1	-1.19724801100542	8.61162540276585	-9.7709839591225	5.42545047700277e-16	6.58734664843318e-14	25.9519056158807
OXCT1	-1.19693893036082	8.86733469084709	-5.64850144032709	1.70351423193593e-07	1.44322527720339e-06	6.81229689730575
PTPN18	1.19657699289844	6.8859189145551	9.00281793834642	2.35053407649413e-14	1.40163044628935e-12	22.2530441596352
GDAP1	-1.19626072006446	6.48098544638304	-5.97073440901912	4.13093588760263e-08	4.06339740432557e-07	8.18771517300022
KATNA1	-1.19621740471279	8.15692696529011	-9.69471727863454	7.88781039933887e-16	8.68736713653961e-14	25.5845873242218
KISS1R	1.1958386926496	4.84097632664259	3.50295394789731	0.000705117832806809	0.00232609290976396	-1.15252084647533
TREM2	1.1950389701948	6.22050605802356	6.38429319439416	6.40856536981829e-09	7.91449969538527e-08	10.0013515731826
ZMYND12	-1.1946593360426	5.89303424516006	-4.73552727502997	7.68218962843826e-06	4.25136002089986e-05	3.13610769948758
SLC6A8	1.19465099845478	6.00756798489873	4.55700550804983	1.55226917759606e-05	7.90848970537121e-05	2.46189380495562
MFSD1	-1.1945936602112	10.6035249241428	-9.57545306732884	1.41626558478825e-15	1.40614940203976e-13	25.0100950559143
STXBP3	-1.19415240422451	6.77851331686088	-10.2487226524155	5.21776004014681e-17	9.82840687936065e-15	28.2503188139096
LOC100190986	1.19406079016242	6.73966766998879	3.89224267675235	0.000185101368741925	0.000720354911564682	0.103908993174225
LOC284513	-1.19361919319422	5.2097663596173	-4.32686174922249	3.75774408231366e-05	0.000174509981518507	1.61729782726149
ABCC1	1.19342197416459	7.40417541718261	6.28759883881087	9.94922794490697e-09	1.1662185083041e-07	9.57284226650241
PRR7	1.19304809591596	4.60426012380442	9.45144961092975	2.60287159297609e-15	2.23237774282694e-13	24.412746347371
NME6	1.19258258769085	6.4119686569051	8.2456458186392	9.48561397131513e-13	3.51438510279148e-11	18.6259365251375
WSCD2	-1.192474684092	6.04780304051578	-5.80968413001128	8.42114912088402e-08	7.70441491291046e-07	7.49584001305403
SLC26A7	-1.19169044127264	5.21360265046244	-3.85092730266406	0.000214232771000091	0.000820253753908374	-0.0340515777594712
TMEM97	1.191317836099	7.00266184637728	4.55969366615927	1.53608624463733e-05	7.8418992554877e-05	2.47192526351987
SERINC1	-1.19123980521232	11.1468390044321	-8.39153598512191	4.66422851398424e-13	1.89362417567926e-11	19.3219697753564
C6orf57	1.19108771133352	5.43615239806059	7.1031200933937	2.27686393106935e-10	4.26488778166383e-09	13.2591697167456
ACVR2B	1.19094976856796	5.94599383895735	7.46105999933701	4.16573290797861e-11	9.72291614562425e-10	14.9206079095162
PNKD	1.19093839660567	6.856432019693	6.72772154878825	1.31913882626301e-09	1.97527808642875e-08	11.543000156968
CDC42EP5	1.19032326376052	5.80207367333008	3.12944629802844	0.00233049928609342	0.00659060096972258	-2.26142482820326
LOC102724927	-1.18976256382154	4.46008443060156	-3.53579497741257	0.000632097426842886	0.0021113562542291	-1.05037682404087
HMGA1	1.18961958872348	6.92054398512714	5.94198698227802	4.69371364180559e-08	4.55254083015359e-07	8.0635881811674
RBM24	-1.18907538019342	4.81611886977383	-3.25511940729019	0.00157434595251019	0.00468215178882142	-1.89936526806953
PPIL4	-1.18892618943038	7.70894077953954	-6.23088415956329	1.28629186380896e-08	1.45811094010515e-07	9.32272701269805
KCTD11	-1.18876592983652	6.795506506879	-6.53993119136887	3.14157764643804e-09	4.23251988395446e-08	10.6963417639843
OS9	1.18874638744679	9.51330378090721	7.95649993716596	3.85289831917594e-12	1.2039560561704e-10	17.2520951643243
GINS1	1.18866560370869	6.12177922465557	3.76443547665934	0.000289994605305148	0.00107146494407429	-0.319389732619081
LENG1	-1.18860710282562	6.37493070923706	-6.11025622628431	2.21479434751466e-08	2.34827982892512e-07	8.79387128597673
SDAD1	1.18813190584834	7.1757292211574	6.10598887287395	2.25761375994057e-08	2.3848116001888e-07	8.77524215234012
DYNLRB2	-1.18805546814496	5.3580135479748	-4.14397775307623	7.44211854302934e-05	0.000319412051181338	0.966994527064093
VEGFC	-1.1875895146125	9.36201064387024	-4.60998345877656	1.26180249073238e-05	6.59192047711537e-05	2.66028181139346
DNM3OS	-1.18749743466454	4.70177784484186	-3.31836872488296	0.00128730724543638	0.00392284208221504	-1.71285286847133
KCNIP4	-1.18659550206543	5.19020915969872	-6.89475042682338	6.05777476280701e-10	1.00572034880045e-08	12.3029177192358
DFNB59	-1.1855052127415	5.3728424376456	-6.66012930950048	1.8043908892254e-09	2.6013947333575e-08	11.2372819672057
CCL21	-1.18546442140345	6.38626052753377	-3.47995367276313	0.000760923151408981	0.00248523839193777	-1.22362190324005
ZNF830	-1.18505697908593	8.2617301391445	-10.9401587028045	1.7867343042556e-18	5.73266853627874e-16	31.5616554787292
CAPZA2	-1.18505509626795	9.66366778203728	-7.08006657825122	2.53820846407162e-10	4.69766681298104e-09	13.1529486181006
RC3H1	1.18505139921025	5.44147914674858	5.4357739404773	4.25866422994073e-07	3.27733400360654e-06	5.92473788702836
ZBTB16	-1.18480975339188	7.28993232641378	-3.46208566464263	0.000807124242934652	0.00261452734110381	-1.27860845882681
CDC26	-1.18438672034982	9.69407405524298	-8.00994865797002	2.97522706821175e-12	9.56390774478593e-11	17.5054188814453
ZMAT3	1.18417075934996	7.71337360716541	4.82757874581786	5.31469687087268e-06	3.06313169666683e-05	3.4899524630868
CTH	-1.18265240161916	5.78333691293301	-5.11795765464843	1.62265059663433e-06	1.0670317381783e-05	4.63227802718
STON1	-1.1826392605253	6.27547093388067	-4.06033554615911	0.000101124302558964	0.000419806450685049	0.676011366557057
ZNF559	-1.18229991489168	8.14817690051065	-7.30495609962452	8.75964364846145e-11	1.85842755510253e-09	14.1933260723767
RORA	-1.18218422108504	5.98831051961091	-4.40498419999849	2.7917335569995e-05	0.000133810677387217	1.90079522530439
TSPYL4	-1.18125880379302	9.33229780512791	-6.20598338992115	1.43945276349372e-08	1.60732246250504e-07	9.21320556592949
AGAP9	-1.18120650756355	5.26708113270697	-6.92598756488738	5.23398897001305e-10	8.85735077167196e-09	12.4457076726648
RASEF	-1.18093850097961	8.51622841823684	-3.74123640595059	0.000314297472656125	0.0011484165267194	-0.395114052368751
PPRC1	1.18065023210833	6.63309917827669	7.80368270565457	8.0548532778739e-12	2.29904612090874e-10	16.5295827641079
RARRES2	-1.18034886549245	7.07878648771287	-3.43049114306722	0.000895353977123078	0.0028659022809876	-1.37530083583209
MOGS	1.17988476559691	6.91961572211994	7.92435570664855	4.50033467037003e-12	1.37848397084055e-10	17.099895652505
FBXO6	1.17954994642599	6.06760406767181	4.76240139888755	6.90149746323309e-06	3.86495363632851e-05	3.23898444861307
HEATR5A	1.1794706319548	7.33847880431111	7.06429243794824	2.73396418642276e-10	5.01849254802831e-09	13.0803267999127
IFIT2	-1.17895070760672	6.86843549497374	-5.30809619871821	7.3230030833481e-07	5.30726814616616e-06	5.40048904551835
RNF167	1.17852351586225	8.03371866788897	9.48174585434425	2.24325200835312e-15	2.02747731965727e-13	24.5586863243182
DPP6	-1.17845037601431	6.20105581113757	-3.42194497397803	0.000920736183950566	0.00294002499802339	-1.40133755682975
FKBP1B	-1.17838338471716	7.22177318173425	-4.34856600442729	3.4610497314437e-05	0.000162075876712936	1.69572360939876
CSTF3	-1.17829864840839	8.07959313667057	-6.97734739680641	4.11414688319509e-10	7.18549657112626e-09	12.6809234203403
MGRN1	1.17817515626128	7.99615268806399	7.72683282542811	1.16596621644128e-11	3.16285990476097e-10	16.1673064179876
ODC1	-1.17814822937858	10.712296163614	-4.99501839874821	2.69319465264961e-06	1.67586718814921e-05	4.14393492433668
NHS	-1.17750521301542	5.3615427033572	-6.15337782415416	1.82462071914424e-08	1.98249221532896e-07	8.98242771433579
PRMT1	1.1774370986811	6.63250320443705	9.03692127741541	1.98873312154069e-14	1.2109642315605e-12	22.4170618704539
ZNF185	-1.17722259111294	7.9315034224318	-5.23556903532911	9.93619186341784e-07	6.8961414258673e-06	5.10565466796886
LINGO2	-1.17648740480063	5.71999089360386	-3.76068424719156	0.000293799244427758	0.00108353591426193	-0.331657541245872
SETD5	1.17618377330005	6.40889595103569	7.03261040982051	3.17349659759861e-10	5.73134622980287e-09	12.934613894792
C14orf28	-1.17594157100697	6.43574310572998	-6.837346671463	7.9204387282218e-10	1.26997965447343e-08	12.0410586571023
LRP2	-1.17583758553125	7.44810729607786	-2.77194374509556	0.0067132631038662	0.0164285840041796	-3.22704443916303
NUF2	1.17526967876926	4.2759372677113	3.87072784842776	0.000199764103447926	0.000771607034302981	0.0319337237859934
LARP1	1.17516955209324	7.71990393038765	7.93754985916973	4.22242010009376e-12	1.29928056667771e-10	17.1623546569408
ATP6V0E1	1.17513576846249	8.01670036787882	4.9967061697245	2.67464052357333e-06	1.66637959049832e-05	4.15059314477477
FIBIN	-1.17511597554827	5.77149852197434	-3.74922435761779	0.000305718668213128	0.00112154345792421	-0.369079478852568
DLGAP5	1.174828986665	4.6295535032424	3.54207843629738	0.000618966805176219	0.00207252964844995	-1.03075064029583
IRF2BP1	1.17476401779578	6.57108566721583	11.2637700530485	3.71652155117953e-19	1.74201143869822e-16	33.1020397340271
DBN1	1.17460046575429	7.49668378406447	8.05917952367522	2.34425313582053e-12	7.78392453912072e-11	17.7390181308027
PLRG1	-1.17438128084099	8.24322550442984	-8.1498777488741	1.51022231900613e-12	5.25530134406712e-11	18.1700136156344
MRFAP1L1	-1.17413424603457	9.81322824381166	-8.6449840665363	1.35438595535717e-13	6.37795535752893e-12	20.5348040253268
LOC113230	1.1739946633481	5.46716042066266	7.43755760055781	4.66005980204392e-11	1.06974379624368e-09	14.810861329111
EGFL6	1.17363869080496	4.53817628731364	3.18135516223039	0.00198440801318831	0.00572430850233439	-2.11326586613049
TRBC1	-1.17332177646817	6.5291415830298	-3.08002230043378	0.0027114778934427	0.00751200507798455	-2.4006540903238
PODXL2	1.17325209858228	4.67627839096642	7.47603012937108	3.87840594350895e-11	9.14260488788571e-10	14.990556872399
LEPREL4	1.1731162655849	6.66671801248259	6.64459271629658	1.93882472900921e-09	2.75967601787999e-08	11.1671629813323
CXorf57	-1.17306574415128	4.58739219796308	-8.37275980626321	5.1108645472627e-13	2.04383878869206e-11	19.2322955243829
CNOT6L	1.17297563096438	5.16194865822604	7.43901782910543	4.62771624547844e-11	1.06474453113719e-09	14.8176774879366
GPS1	1.17268342307808	7.49879297032846	8.35410929945915	5.59670485997785e-13	2.19569833020503e-11	19.1432480631322
CASP7	-1.1725564649337	7.43608795176439	-7.23008072782558	1.2494800077081e-10	2.53863604388677e-09	13.8459298435885
KLF5	-1.1725254292979	7.75815127294006	-3.64773467231928	0.000433320303043326	0.00151941035279023	-0.696785619766645
EIF2AK2	1.17223519488617	6.50979899767258	9.18939284879748	9.41638889904481e-15	6.75399709111203e-13	23.1507514752708
CCT6B	-1.17218507201607	6.32253341123248	-5.96691129701425	4.20176135769653e-08	4.12300390284195e-07	8.17119216181289
UCP2	1.17162381387315	8.9001032805688	4.15669892478739	7.10069965982798e-05	0.000306324061737656	1.0116093039325
ECM1	1.17153126803997	6.96084133064577	3.44860834312736	0.00084370841434817	0.00272079089458998	-1.31993857462507
PARVB	1.17126559102292	5.38044240404082	6.55407837021214	2.94360183580097e-09	3.98176476513882e-08	10.7598244870559
CKAP4	1.17089941359282	8.23992842629209	5.38515048514508	5.28360690065468e-07	3.96614886713948e-06	5.71609359045877
HOOK1	-1.1708968067239	7.48252869835839	-3.46658682623261	0.000795242657313543	0.00258172016082363	-1.26477727297407
PPP4C	1.17080683943965	8.81492108422539	8.76407192795403	7.56617722638008e-14	3.87046451770788e-12	21.1059964885242
TLCD2	-1.17052621299095	5.83195512680664	-6.34010432080373	7.8377228255259e-09	9.46490734262879e-08	9.80520439567933
RIT1	-1.17051958781438	6.37869247387736	-6.37174326008	6.78599011269999e-09	8.33973358057734e-08	9.94559030583365
PPP5C	1.16934823325001	5.77726403575707	13.4083424991063	1.40460681165893e-23	5.66197005779713e-20	43.0773015379258
DNAH7	-1.16925975609857	5.2720002114058	-8.04429424651302	2.51949653784815e-12	8.29745959482509e-11	17.6683615467567
SACM1L	-1.16904686096704	9.74817361653179	-9.02019080331571	2.1586866936076e-14	1.30264462004974e-12	22.3365933023926
FANCI	1.16881093672672	5.44279176596197	4.83059667807366	5.25054888753923e-06	3.02962533147304e-05	3.50162283298588
TCEAL4	-1.16799030146064	11.1172985405461	-7.59227705266923	2.22418297700875e-11	5.61759497513926e-10	15.5348720137583
TMEM259	1.1676679209524	5.47590362731095	7.01825234553896	3.39510865987134e-10	6.07712389340202e-09	12.8686429877633
LINC01296	1.16616533239412	5.73826650219902	4.37488368225504	3.1315307085895e-05	0.000147985935361363	1.7911676764775
GLE1	1.16610803567746	5.82696408160556	7.45994311424227	4.18799873175192e-11	9.74701090513395e-10	14.9153905715009
FOXP4	1.16604286845445	6.6341335561168	6.92462007840923	5.26760934512446e-10	8.89930145439928e-09	12.439452381289
LYSMD3	-1.16596857916081	8.64402052252071	-6.69053691392643	1.56741615103358e-09	2.29254517591305e-08	11.3746821982535
C9orf142	1.16591060868973	6.50316853527791	8.18728700496469	1.25945959776328e-12	4.50877587796072e-11	18.3480094078957
SP100	-1.16526652403238	5.7674841721835	-7.2130709088662	1.35429687755644e-10	2.72958535671501e-09	13.7671470907802
SUPT6H	1.16495581714448	6.67616568620891	9.07866050283466	1.62074566863732e-14	1.02486373235937e-12	22.6178506962643
CDC37L1	-1.16400668194532	6.94507725261167	-6.24371251108768	1.21378160818533e-08	1.38559669032186e-07	9.37922024587758
RAC1	1.1639789716891	9.79170080507658	8.89900702317667	3.90874259988918e-14	2.16430514013094e-12	21.7540118986802
GPR110	-1.16333168092724	5.30222035595686	-5.40803964468881	4.79330147217815e-07	3.64012777587606e-06	5.81030521465918
TRO	-1.16332317506749	5.52849811201973	-6.63496604714397	2.02704591146371e-09	2.87307386396281e-08	11.123745433878
RPS7	1.1632935168836	11.7325979880805	8.3518798360163	5.65778013013614e-13	2.21422443733775e-11	19.132605212727
MPEG1	-1.16316796857982	6.47202494396144	-3.22717608324977	0.00171934908462989	0.00504931965623131	-1.9808562403185
METTL18	-1.16254460946471	8.1029630788077	-5.98431349487812	3.88875057753681e-08	3.84581785526273e-07	8.24644025349912
PYCR1	1.16103763200011	6.52044359369595	7.73592128147199	1.11610624078801e-11	3.04811941505182e-10	16.2101109120872
FSTL1	-1.16102983978256	5.63468996056821	-5.15811269482269	1.37331587172046e-06	9.21717662155371e-06	4.79322973482339
ADAMTS1	-1.16022386835621	7.2026921683011	-4.00025696746376	0.000125741664731765	0.000512087947599258	0.469566931910353
ETS1	-1.16012621692164	6.44677310724168	-4.57459481049996	1.44930088861134e-05	7.44979837030388e-05	2.52760020555444
COX6B1	1.15910043443605	10.8382589458351	9.35761251008797	4.12524220590221e-15	3.33912677349233e-13	23.960759453057
POC1B	-1.15876321228779	7.608640699242	-5.76728696559167	1.01440778488192e-07	9.05464521890839e-07	7.3151567007846
PITPNM1	1.15830256100142	6.29820356547321	9.32135442679074	4.92855163475301e-15	3.89548855680184e-13	23.7861361055975
PDE1A	-1.1580113991549	6.23516865891867	-3.61262802159835	0.000488190736333971	0.00168542039924823	-0.808575643956456
ERBB4	-1.15787520943922	4.87070740706149	-6.29914555932283	9.44132948712528e-09	1.11345813816858e-07	9.62387596257844
MEOX2	-1.15764553538357	4.10189884814918	-5.66190453497254	1.60710903812921e-07	1.36845300648476e-06	6.86878380163586
ZNF267	-1.15706425185631	7.6041526897574	-5.35362586873528	6.04010578980609e-07	4.4723854589839e-06	5.58668200841428
PSAT1	1.15673905100765	6.74301362947127	3.99505527279142	0.000128124210438354	0.00052105396718826	0.45179473596014
TINAGL1	1.15668993791398	6.78789369202202	10.3113986303701	3.83949239544303e-17	7.58676168923081e-15	28.5513709060232
SRSF5	-1.15623555153402	10.6174087200666	-7.22619809297725	1.27267254052986e-10	2.58055483444459e-09	13.8279424794417
ITGA6	1.15613983599248	7.00547197740011	5.32698560574822	6.76126635415602e-07	4.94460534717034e-06	5.47763439270496
SLTM	-1.15575914049023	9.92237006969845	-9.16034082918451	1.08584565046076e-14	7.44395206974036e-13	23.0109108397719
DTX2	1.1556745140974	5.32757075987509	9.07407938903189	1.65755850882765e-14	1.04075052166422e-12	22.5958106076105
ATP10D	-1.15539158091176	8.02656671178032	-6.16582153167514	1.72521837765804e-08	1.8887439653285e-07	9.03694363164266
IK	-1.15506179530194	9.83958815528724	-10.6834174951345	6.23763339457533e-18	1.51469278394778e-15	30.334905793527
LTBP2	-1.15471066423318	8.66174274848271	-4.23073178069601	5.39344907826514e-05	0.000240178891233835	1.27310555583841
STARD3	1.15412341321561	6.64264257205112	12.2172023929902	3.80953930080481e-21	5.11875097384806e-18	37.5926145783671
CDH2	1.15373662772749	6.92989134197211	2.85988332932568	0.00521706917962153	0.0132031679200492	-2.99856854643921
HACL1	-1.15325953936815	8.626456367875	-7.56581478069199	2.52471213838881e-11	6.25898808723573e-10	15.4107907678549
ANP32E	-1.15291592866948	8.99308121362642	-5.82481312295119	7.87886080567935e-08	7.26766313677196e-07	7.56046464719038
NUDT9	-1.15254634381961	8.92142388000435	-7.45071838943432	4.37647945388543e-11	1.01391693515742e-09	14.8723062340459
ITGA2	1.15252774966625	6.32675830430933	3.83945818087499	0.000223065132528975	0.000849400669964387	-0.0721601298852335
ISG20L2	1.15196141288402	6.95479647246851	6.46709123426403	4.38903228377962e-09	5.68515075061556e-08	10.3702927934598
GLOD4	-1.15195477878968	9.69174961980141	-7.53064515296095	2.98745121823073e-11	7.28064366468535e-10	15.2460378956301
UHRF2	-1.15193950464388	9.44734131212267	-8.00749615575455	3.01074673629855e-12	9.63200007461862e-11	17.493788406448
DKFZP434I0714	-1.15148887312593	6.1089113227153	-5.24856361547722	9.40891933095931e-07	6.5868971558001e-06	5.15831836689533
NPM3	1.15126953560204	5.98383352145926	7.05606303948582	2.84196048625538e-10	5.20251712992527e-09	13.0424590264319
FAM200B	-1.15092896571541	6.92688276069234	-6.42621004467452	5.29211110451363e-09	6.68730403206723e-08	10.1879020247651
ZNF813	-1.15069371155823	5.36151956340511	-6.3282568300482	8.27167726920368e-09	9.9117512105113e-08	9.75270646132082
PVRL3	-1.15047209060884	7.50619603498887	-3.50724115538002	0.000695152554266916	0.00229647594349282	-1.13922797619546
IFITM1	-1.15019896827673	10.1519689584086	-3.18315424446229	0.00197331947015763	0.0056947671708229	-2.10809569373902
KLHL15	-1.15014597988353	8.13820638934391	-5.86062532686624	6.72836112019482e-08	6.31626075349448e-07	7.71374914023899
UBE2T	1.14952990383514	5.66453354241359	3.82920949848462	0.000231250477960953	0.000876924437121919	-0.106143596374986
CITED4	1.14809179883694	6.32755598221584	8.07933125995419	2.12619710037749e-12	7.11852201961933e-11	17.8347088984052
MED12	1.14779837736805	6.70791330009449	8.22726183670274	1.03720102689496e-12	3.81474209800511e-11	18.5383525664804
BDP1	-1.14776990017236	6.73642284662584	-4.13057764076634	7.81879592104312e-05	0.00033401405635571	0.920100520058732
RTN4RL2	1.14772402127799	4.58362287434236	4.1052282086931	8.58203439194675e-05	0.000362774545238437	0.831676829238096
BBS4	-1.14765559499356	7.52729859582083	-6.75673637604969	1.1528200483683e-09	1.76558420021756e-08	11.674559025534
FAM20B	1.14760262901142	7.52522884881718	6.60922793679571	2.28289975832012e-09	3.18421070096484e-08	11.0077732399905
SUPT16H	-1.14656159472968	8.7308330326091	-7.23583494163916	1.21587727524475e-10	2.48791943985359e-09	13.8725927205809
PPP2R1A	1.14583170530028	8.79102671942583	7.05096070006014	2.91103352125195e-10	5.30487166553644e-09	13.0189871238512
LINC00893	-1.14580571809688	4.04573555429167	-6.09195295294767	2.4042909803201e-08	2.51471119399852e-07	8.7140075212482
WBP2	1.14577541396345	7.62604458207484	6.92287897289876	5.31072524074424e-10	8.96031938507450e-09	12.4314886109045
MAPKAPK2	1.14570123346205	6.19804632077447	8.67436776848524	1.17321632834408e-13	5.63004168994641e-12	20.6756705147563
C1orf233	1.14332871591178	6.51505847395599	7.03820392908273	3.09109934789527e-10	5.59758376970612e-09	12.9603254470448
PRPF3	-1.14276348674337	8.11627678776803	-9.78254668184805	5.12623799229735e-16	6.29995894724104e-14	26.0075887636815
CTTN	1.1425036457011	5.63288067132002	8.05725317406926	2.36622939937907e-12	7.84397262244821e-11	17.7298729761707
ADAP1	1.14235037413539	6.93878169651786	8.77098614350697	7.31452968298385e-14	3.76082514695254e-12	21.1391817478158
SCAF1	1.1423400511988	5.76011201348099	9.03801885876535	1.97806263318764e-14	1.2109642315605e-12	22.4223412022251
SRSF7	-1.14219186261723	9.24147492282223	-8.3913055097212	4.66946770187345e-13	1.89362417567926e-11	19.3208688736372
FZD1	-1.14172324609796	7.84389594223255	-4.44901022912387	2.35808575615138e-05	0.000115497493111133	2.06202473614876
RPF2	-1.14163307631541	9.51007834137888	-6.89881382897473	5.94374510884704e-10	9.87602495208673e-09	12.3214805266368
DCTN4	1.14146376610762	7.28992646367746	6.11443539017565	2.1736362016111e-08	2.3140460970319e-07	8.81212079577838
GCNT1	-1.14134527714406	7.45169714701472	-4.80117232425196	5.90946507955681e-06	3.37026793091306e-05	3.38802549745721
BNIP2	-1.14124663129278	7.64624443939122	-6.71185582941982	1.41991295153902e-09	2.10207535662155e-08	11.4711438859524
YTHDC1	-1.14117317500379	6.05010973236114	-6.18436092479519	1.5869505467311e-08	1.75548783037131e-07	9.118250043367
CALU	1.14114359229082	7.63650241546538	5.46967994490019	3.68397584163592e-07	2.87569841549853e-06	6.06504574260608
DYNLT3	-1.14034900564859	10.0562663231364	-6.43546152652787	5.07288804965721e-09	6.43449078922851e-08	10.2291387978189
ABCA2	1.13906281812369	5.85029174614166	6.77078469953456	1.07992879415479e-09	1.67045010331464e-08	11.738325846387
KIAA2013	1.13904948568336	8.26581769978939	7.99523588358456	3.19474502710691e-12	1.0156164987593e-10	17.4356561851143
TBC1D4	-1.13881594410524	8.42065417449007	-5.39279746518238	5.11457327767663e-07	3.85272397585465e-06	5.74754527193771
MORC3	-1.13817649756871	8.32566183028465	-7.0004419613127	3.69143266604551e-10	6.55271329690876e-09	12.7868668103224
TAGLN2	1.13773782514874	8.48599547826864	4.72702610999531	7.94653712440561e-06	4.38200973303406e-05	3.10363848272797
DNAJC13	-1.13767814219593	4.52843066799144	-5.51445309237048	3.04022640802212e-07	2.41814377481001e-06	6.25100667597741
HIBCH	-1.13752829406398	8.83149826066506	-5.87136515520541	6.41676701037826e-08	6.05193912466887e-07	7.75980235752002
SART3	-1.13658378100654	8.02086323525687	-8.69916656242652	1.03927451200094e-13	5.08412082266479e-12	20.7945931716572
MFSD12	1.13583871037015	6.65056959800942	8.56044919921835	2.04667835270968e-13	9.26984319075585e-12	20.1298174496615
FRMD6	-1.13571235211377	7.61079422895548	-3.2364897380033	0.0016696865180549	0.00492139979107874	-1.95375715475391
WDSUB1	-1.13503203912182	8.26882727768428	-6.09950423446297	2.32424887895949e-08	2.4398560497619e-07	8.74694408350037
FBXO33	-1.13491754553957	8.2556311341209	-8.65217605033119	1.30761486081486e-13	6.17212588283925e-12	20.569278236844
UCKL1	1.13435008222165	5.71882928361893	9.10119354913707	1.45122536692667e-14	9.39519520488592e-13	22.7262670712449
PIP5K1A	1.13399163046644	5.53743954074376	5.92169956432166	5.13565274925796e-08	4.93605537249853e-07	7.97615193194606
KIF18B	1.13384259666144	5.08735623996726	5.26439525182973	8.80340975265074e-07	6.22789482501494e-06	5.2225755630158
ZNF250	-1.13355711719144	5.36757113295828	-5.8890926465007	5.93322254107289e-08	5.62748707366231e-07	7.83590357696761
MSRB2	-1.13284884331708	7.85674738138118	-5.63037773844886	1.84295600618035e-07	1.54769909602354e-06	6.73601923384175
MXI1	1.13273376332405	9.81240704393918	5.81291270813113	8.30242510918929e-08	7.60961246365212e-07	7.50962455985614
CCDC96	-1.13268663177745	5.43565406835458	-6.38628340164234	6.3506482406143e-09	7.86109664321079e-08	10.0101982874092
BRE-AS1	-1.1318757687536	5.38386317935996	-4.11027219676603	8.42468138901408e-05	0.000356796497994492	0.849241191801458
AUH	-1.13184830671203	9.30835901834382	-5.97032076935868	4.13854173174054e-08	4.06889310259662e-07	8.18592724715818
PPM1B	-1.13179761415259	8.47397938078146	-9.45693372746301	2.5337499439266e-15	2.18238162905302e-13	24.4391635859672
LGALS1	1.13165800458158	10.1083661898996	3.3404098413074	0.00119938111094481	0.00369569275203984	-1.64719125301473
FTX	1.13157410445628	7.93377048093121	3.43542139798808	0.000881012267928199	0.00282661608724814	-1.36025742321802
KMT2A	-1.1315422130134	5.70753709558439	-7.91428244748541	4.72470543518911e-12	1.44064202793096e-10	17.0522236320763
MELK	1.13149113962555	6.12541269274598	3.51945572596167	0.000667484812024115	0.00221597041448625	-1.10128728628963
UTP3	-1.13143670729636	9.00632290399175	-10.121332992484	9.73665619451067e-17	1.62183723636663e-14	27.6380163662105
DHRS7	-1.13116109338599	5.18766498954386	-6.77240516907046	1.07182010643624e-09	1.66173340347864e-08	11.745684202903
CDC27	-1.130874182713	8.53788880321711	-7.67482880553554	1.49695018953802e-11	3.89426017917479e-10	15.9225880401177
PXN	1.13046839964088	6.71936142737548	8.98622957919051	2.54958905800031e-14	1.49816231673459e-12	22.1732768315206
C15orf52	-1.13033450058646	7.63589597970881	-4.4895178631768	2.01714124088152e-05	0.000100532843001896	2.2112877057887
TMEM231	-1.1303171916478	6.84331086598342	-5.14699514953834	1.43833117380733e-06	9.59284077037945e-06	4.74859762242697
ECSCR	-1.13001152728042	6.93202639701245	-5.21537307568384	1.08135025148426e-06	7.45369846739579e-06	5.02394687108541
ODAM	-1.12984365177988	4.54510186320891	-4.61000033955565	1.26171892805009e-05	6.59192047711537e-05	2.6603452555571
PLVAP	1.12933104939232	8.67612630479149	4.34394708366273	3.52223286045983e-05	0.000164596808028212	1.67901187554847
ZFYVE9	1.12916010140987	5.92044270830411	9.16905966121431	1.04039160132505e-14	7.20587378855892e-13	23.0528766742984
ELOVL1	1.12893841878163	8.33980583064581	6.61214253062667	2.25239359713587e-09	3.14819645979704e-08	11.0208978913414
PARM1	-1.12852905041921	9.18172456103417	-3.19989069626022	0.00187289902931797	0.00543688318247207	-2.05988624937567
CRTC2	1.12832450067069	7.10195057634154	9.47314684616265	2.33994933023665e-15	2.06849468205788e-13	24.5172636905206
MARK2	1.12821269993097	5.22913902355427	10.0793264854865	1.19617102027064e-16	1.89833282783896e-14	27.4360024043062
KIF14	1.12820855908803	4.23401232145624	4.64593007818842	1.0954991182837e-05	5.83658068437958e-05	2.79571195429102
GABARAPL2	-1.12797932114995	10.597616048154	-8.5804139645318	1.85659718297364e-13	8.52385335372065e-12	20.2254254617576
SLC29A1	1.12769203596797	6.26624927613204	7.19284670643036	1.49032917270334e-10	2.94486122312117e-09	13.6735440171737
EXOSC9	-1.12741539106266	8.01850841659576	-7.96803413855615	3.64393694333417e-12	1.14935131600783e-10	17.3067361784833
CRNDE	1.12688647852936	6.68897235404148	4.32920927074326	3.72450740057333e-05	0.000173205922147105	1.62576774875238
TBC1D19	-1.12667200312844	6.84386584479596	-6.75579878659466	1.15785468097686e-09	1.77194845065214e-08	11.6703048031945
ZFHX3	1.12648816308973	5.51541830087276	7.19608310344798	1.46768279128582e-10	2.90993499733128e-09	13.6885179822145
PFN2	1.12648365266054	10.382872544311	5.66357788297655	1.59545583958376e-07	1.36140611544499e-06	6.875840649036
HMGCR	-1.12619465106696	8.71285831210075	-6.07198012590169	2.62933162140412e-08	2.71765019637949e-07	8.62697604273193
C9orf69	1.1260150661282	7.13616003038062	10.5263093496058	1.34278706342393e-17	3.04088463632688e-15	29.582468438018
FAM155B	1.12505238119528	6.825936126857	4.49703345471858	1.95936001927987e-05	9.78708827474247e-05	2.23907720030986
SH2B2	1.12494345651203	7.49173240273132	8.05925475301938	2.34339903803141e-12	7.78392453912072e-11	17.7393752823083
TAC1	-1.12489675716161	3.70617695853028	-4.23332837086288	5.34139675265335e-05	0.000238071321427971	1.28233411554864
HELLS	1.12450726933364	4.72673753595576	5.09515356450908	1.78338686948101e-06	1.16399489489604e-05	4.54118708047501
DUS1L	1.12412933831605	8.67956997791824	9.10075083054047	1.45437901459906e-14	9.39519520488592e-13	22.7241368297727
AMIGO2	-1.12374153247057	7.97726364771817	-2.99884699718939	0.00346473751623562	0.00926765555935354	-2.6253923176183
IGF1	-1.12325000641018	6.19532699857522	-2.96367361398334	0.00384771433543757	0.0101559301245082	-2.72123634459958
ZMAT5	1.12250469282358	6.02116827788574	8.16751643011893	1.38632804838071e-12	4.87634237611052e-11	18.253923582295
PCAT6	1.12189862356213	5.40056460232591	6.23986240038854	1.23510936965466e-08	1.40562559827158e-07	9.36226022476925
TCTEX1D2	-1.12072976425992	7.68046206741575	-6.11352319225672	2.18255507739781e-08	2.32134024195002e-07	8.80813697099199
CENPV	1.1203124519554	5.78442840234931	3.85284466213981	0.000212789148908119	0.000815199638137831	-0.027672702882791
STEAP4	-1.11932712274496	6.34240971221996	-3.62436123431626	0.000469158374878651	0.00162908446706753	-0.771304130195518
KLHL22	1.11885599730572	5.42292047661206	8.03851186104323	2.59103811593336e-12	8.49144280107916e-11	17.6409201520959
MRPL4	1.11879091971663	6.9620301949029	7.37309449553102	6.33557114141414e-11	1.40941982732011e-09	14.5102933561528
ZNF785	1.11873506651422	4.17655212629913	6.33771143717126	7.92351894895982e-09	9.56278589319073e-08	9.79459805747531
CPTP	1.11822332792164	6.89077754487629	9.01497807646373	2.21454715183971e-14	1.33236411478595e-12	22.3115233963374
PPP1R11	1.11796348174961	6.00481060195463	9.556081008598	1.55752553752698e-15	1.50922726965656e-13	24.916775402547
CD151	1.11788924271333	8.42697465212714	6.21379874933463	1.38953900716882e-08	1.55898906929514e-07	9.24756056476415
HEXB	-1.11758611517805	11.0921398519431	-7.83563723965499	6.90526143977938e-12	2.00252581753602e-10	16.680435095483
SERPINB4	1.11691261943716	3.39933666946504	3.24222934007285	0.00163975271720856	0.00484663675250601	-1.93702612343887
ADIPOR2	-1.11669991722519	9.82385713233398	-7.4566873574267	4.25358138989875e-11	9.87683558910245e-10	14.9001829608039
TCEAL1	-1.11561630230706	8.70870973815893	-5.83843947479195	7.41992753340376e-08	6.90755840349897e-07	7.61873740083019
FOXO6	-1.11547561504104	7.86415299994699	-4.88632295932422	4.19285477178723e-06	2.47748425462831e-05	3.71789743675008
TRIM47	1.11487604767856	7.04672952920988	6.70761928499274	1.44808757300067e-09	2.13818351896179e-08	11.4519663457686
DNAJA1	-1.11481662080288	10.5573465894357	-9.71767650466349	7.04739520156021e-16	7.89112501596923e-14	25.6951704872129
CAST	1.11479367434694	8.47022498824878	6.14355481906843	1.90705927862404e-08	2.06316584866707e-07	8.93942575948569
ZNF423	-1.11467410605856	6.61508581478329	-3.96769664129605	0.000141383805925699	0.000567647531560254	0.358590651805528
C20orf27	1.11455770763004	6.36837788895811	8.81277409523491	5.96188909107733e-14	3.16215459554378e-12	21.3397932772033
RCHY1	-1.1142824829416	7.22222418508037	-6.81031786756766	8.98406715718257e-10	1.41907424414588e-08	11.9180093853158
IDI1	-1.1141573486823	9.38797632645818	-7.41931129481043	5.08365481198761e-11	1.15747947727998e-09	14.7257182122405
ZNF662	-1.11400082118775	5.70233756932764	-4.56485464573715	1.50547347111121e-05	7.71100833805501e-05	2.49119512611856
TNFRSF12A	1.11388532375135	7.9888491147043	4.20371555528925	5.96480895890492e-05	0.000262147240660115	1.17731512919582
PPP1R18	1.1136568116328	7.73907496498145	4.56115480058837	1.52735875918918e-05	7.8111940602532e-05	2.47737938619655
USP25	-1.1129272404374	6.40949198821612	-6.00485389048671	3.54874876392818e-08	3.53909111019161e-07	8.33538275927307
TC2N	-1.11275980633335	5.19684016682152	-4.60068509271683	1.30865551641779e-05	6.80845429359848e-05	2.625357337319
ZNF204P	-1.11249174263596	6.6481451163393	-3.65459635153169	0.000423302545520044	0.00149024677815834	-0.674841150057874
TFPI	-1.11236382518155	5.14952135850944	-3.10424308231044	0.00251807728501607	0.00703634714902375	-2.33264831701985
KIF20A	1.11165334532409	5.00709213163757	4.04748836158494	0.000105964940666185	0.000437737933823929	0.631683750169809
MDM1	-1.11160770923821	6.59612089641844	-5.63581825446861	1.79996013869724e-07	1.51474724824396e-06	6.75890425523372
BTN2A1	-1.11141655591874	7.68520814661584	-9.32021268851021	4.95624065790964e-15	3.90207150235034e-13	23.7806376047321
VAPB	-1.11128705332647	9.04310539837624	-6.57995568963228	2.61287576641057e-09	3.59471065337918e-08	10.8760734638936
AGO3	1.11121284418678	7.10487538997604	5.11424560806745	1.64781558388605e-06	1.08287326681524e-05	4.61743469669053
ZNF805	-1.11117033989483	6.04962839857746	-6.2353959735986	1.26031491472045e-08	1.43188540621143e-07	9.3425906360523
REST	-1.1109376944516	7.13318983180376	-8.62832682253565	1.46922200326235e-13	6.87057296421174e-12	20.454970020231
PEG3	-1.11034600873193	6.57558950262009	-3.77285449733295	0.000281625699220111	0.00104302939503516	-0.291823884456833
RDH5	-1.11031125165141	5.65070343202003	-6.2680767216052	1.08699800817601e-08	1.25766043942523e-07	9.48664493983595
CCDC173	-1.1100001464506	4.48503106697416	-7.30980343949233	8.56026989775611e-11	1.82380803159909e-09	14.2158493321091
C6orf1	1.10978745451308	6.59901914273171	8.57734984365476	1.88458301960867e-13	8.62663612489244e-12	20.2107502984196
OTUB1	1.10968164178273	7.98850965046772	8.94885974428167	3.06187904869268e-14	1.7482201763853e-12	21.9936127372011
MTMR9	-1.10914038389666	7.64714043192369	-8.41607290944965	4.13870470183149e-13	1.73061396816211e-11	19.4391967482425
SERPING1	-1.10901238080884	8.11646482422683	-3.16773711450158	0.00207024554457247	0.00594130698431698	-2.15232487573051
LINC00963	1.10889462510042	5.94442014739539	7.46094611889231	4.16799779202151e-11	9.72291614562425e-10	14.9200759276347
SCRIB	1.10884129751599	7.72869067378799	6.31524462848413	8.7756614273963e-09	1.04535139520787e-07	9.6950923812944
PCGF1	1.10878446146254	7.37301922294815	8.84350356316295	5.12934194352324e-14	2.77163235580995e-12	21.4873661456236
TBC1D10B	1.1084553952669	7.17714318524405	9.29036569687843	5.73792551030471e-15	4.4140415519157e-13	23.6369034046609
CAPZB	1.10754765170317	9.32771413462567	7.89341328474288	5.22559295789112e-12	1.5790378720584e-10	16.9534963596252
GADD45B	-1.10693569676661	8.18132886266668	-4.26461790354363	4.7509682439883e-05	0.000214554705260103	1.39384118760068
CRABP2	1.10665405715011	7.34680031052476	3.64538432258204	0.00043680311230511	0.00153002550026234	-0.704295206035724
RBM42	1.10659922090608	7.97136701304264	7.94091950462949	4.15422622385042e-12	1.28417836720407e-10	17.1783091349376
HIST1H2BH	1.10632955357442	6.20332417246387	3.79563581887248	0.000260117315038334	0.000972123954125277	-0.217005866409206
MANF	-1.10621236226149	10.6397672764303	-5.95101161627545	4.50936344897783e-08	4.39701114243581e-07	8.10252634716484
ABCC3	1.10568022158018	6.1460984341003	5.12736892265362	1.5605187810512e-06	1.02987085894194e-05	4.66993780802483
PGRMC2	-1.10554264262948	8.99719971028843	-6.31408319403276	8.82209274623085e-09	1.04840376945921e-07	9.68995219327585
TVP23B	-1.10547061148721	9.44719703762023	-7.85574318766895	6.26721997279845e-12	1.83598573476385e-10	16.7754152066121
MARVELD2	-1.10530728067212	8.20165024237764	-3.38470230406102	0.00103946176697865	0.00326787582490324	-1.5142105164762
MBNL2	-1.10516956575457	6.50490008348578	-4.84467502693038	4.96112093045907e-06	2.88159632142371e-05	3.55612156598544
ARHGAP6	-1.10510522490314	6.41551752435479	-6.55727537284597	2.90060123860861e-09	3.93416002450582e-08	10.7741773751615
CCDC28A	-1.10498801854291	9.93496616584738	-7.57063457151754	2.46711713997051e-11	6.13885752544514e-10	15.4333832108731
CRELD2	-1.10493630078254	10.0393772291539	-4.45230422273485	2.32839933450121e-05	0.000114239911988116	2.07412975085317
RAP1B	-1.10483074383267	11.2752499001965	-8.28623218235656	7.78701272901737e-13	2.95013611942378e-11	18.8193981354875
RBM25	-1.10456408089379	8.57931179733883	-7.16444355638381	1.70455313535836e-10	3.2970507143136e-09	13.542211779316
DDX11	1.10339788195254	5.97503505460895	6.42906772742628	5.22341468616255e-09	6.60878361579448e-08	10.2006371965873
TDG	-1.10320253673277	9.29996308409564	-6.09327861279077	2.39004522564441e-08	2.50240839079808e-07	8.71978841307788
C12orf56	1.10257659894393	4.32476890705859	5.24335238153992	9.61700175043785e-07	6.70926515334285e-06	5.13719005291664
MEF2C	-1.10216310916724	8.53268927292373	-4.34199985159862	3.54833774190027e-05	0.000165624704001853	1.67197011616789
MED31	-1.10199763147144	6.18437425297807	-5.0114373968742	2.51789927330966e-06	1.57848397678246e-05	4.20876250326382
DUSP14	-1.10181740255358	8.76673506928016	-5.45133301789177	3.98479390343115e-07	3.08068742323187e-06	5.98906777238252
G0S2	-1.10164533388052	7.40213809434152	-2.64772618883179	0.00949754614465113	0.0222481453446587	-3.53941916645071
MTA1	1.10140258531684	6.73803111220736	8.99680225359574	2.42085982098254e-14	1.43507146152656e-12	22.2241159097855
VAV2	1.10136219998849	6.03616397691552	10.2418500847388	5.39628074264618e-17	1.00705591081513e-14	28.2172992194146
PRKAR2A	1.10110249002376	9.1799626810452	7.87036510516173	5.84039248429277e-12	1.73217554922911e-10	16.844518976287
ZNF532	-1.1007966792294	8.5415276943306	-6.09636692076651	2.35717969129396e-08	2.46928049262109e-07	8.73325788704013
FOXF2	-1.10031681751022	5.16117338392404	-4.84802975700371	4.89447737309856e-06	2.84945671446567e-05	3.56912204605513
INO80B	1.10018934181794	6.81908496667069	9.47466412040032	2.32258950009259e-15	2.06219345261525e-13	24.52457259542
MARC1	-1.09984196827316	8.84406938561451	-3.97057433046074	0.000139929611893842	0.000562894061206118	0.368372831259806
MCCC2	1.09952299491943	6.22969714755466	5.57379820476466	2.35435220540336e-07	1.92815801299897e-06	6.49866989315592
IL6R	-1.09872995428861	5.58246285221633	-3.88959676206868	0.000186847559813408	0.000726309077731774	0.0950418878135508
PCDH18	-1.09870141326629	6.69381390053506	-5.40966274835622	4.76027775050192e-07	3.61641153642541e-06	5.81699381424346
COQ10A	-1.09866278793646	7.80907999934098	-5.76201310309567	1.03812805297961e-07	9.24181577199825e-07	7.29272474215368
CENPW	1.0983908267147	6.02393433414939	4.1700701555388	6.75807613436719e-05	0.000292670873416783	1.05860514265996
KHDRBS1	1.09765759516446	9.46769177213145	7.60587876893169	2.08383481375334e-11	5.28297995864133e-10	15.5986891284372
EPCAM	-1.09738330642762	11.2404753626786	-2.42652182763504	0.0171435757561728	0.0370824806835453	-4.06492519510102
UAP1L1	1.09731865623241	4.85995961540326	6.16757927400556	1.71161479456156e-08	1.87895404054403e-07	9.0446480203844
ABLIM1	-1.09715124935757	8.96552973768694	-5.20379760533203	1.13500155344989e-06	7.7624554834688e-06	4.97719329852559
PEX14	1.09698782976501	6.09478740443513	7.4700912069238	3.98995811124393e-11	9.34002389455532e-10	14.962802724358
GPR39	-1.096797779216	5.20093059165537	-6.18338090343406	1.59397783541488e-08	1.7613280303063e-07	9.11394951490857
SOSTDC1	-1.09634806890927	4.48637594236988	-3.39630581144227	0.00100100910766397	0.00316277450461943	-1.4791465187941
CDC42EP1	1.09616621625272	5.96420679036314	6.72966719735394	1.30727867127662e-09	1.96628370295375e-08	11.551816059395
ZNF227	-1.0961117734205	6.43961420446222	-7.25138710660749	1.12948005798006e-10	2.33723517131295e-09	13.9446848615585
CTSK	-1.09589413783056	7.98234112446916	-2.75240957580763	0.00709481684094752	0.0172367446274466	-3.27697627236754
KRT18	1.09525531305169	10.9206367121091	4.60609764896813	1.28118131104047e-05	6.6827663882041e-05	2.64568139643998
VRK1	-1.09500016170534	7.92360058920649	-6.19823506333037	1.49068366836555e-08	1.65809764546951e-07	9.17916285098067
CPD	1.09461181817453	7.31582955465909	5.55610627037099	2.54114379232523e-07	2.06685847999657e-06	6.42469749392029
EEFSEC	1.09412598550567	6.65620086107205	9.30757984599443	5.27318379064015e-15	4.08773151155201e-13	23.7198001628233
LINC00273	-1.09410167300648	10.7470820691565	-1.80384409351818	0.0744460054642492	0.127557531253247	-5.32189175532591
SYNE1	-1.09409379390799	5.33834195317534	-3.69463670527991	0.000369088920318304	0.00132131211172565	-0.546172684868309
TMEM180	1.09363680011691	5.73098633541372	6.40377826788022	5.86328062674099e-09	7.33546995853287e-08	10.088011071851
MAOA	-1.09348381233964	8.85737840766802	-2.8417472606052	0.0054979555255437	0.013820615288882	-3.04617969051716
WDR1	-1.09326707729027	7.59205651173458	-6.01924869718202	3.32810128506942e-08	3.34887076388289e-07	8.39779397260014
TMEM241	1.09314855068752	7.97167196493578	6.88911641286298	6.21947450997623e-10	1.02580612723871e-08	12.2771857011447
KIAA0226L	-1.09274302889645	6.1718261707967	-3.73060959883027	0.000326065683723417	0.00118668361420106	-0.429685634651585
CDKN1B	-1.09253100994848	10.1384591691368	-7.42272924613541	5.0014940986021e-11	1.14421241268247e-09	14.7416634691025
PKP3	1.09246607995155	6.03883860635117	7.72615279159383	1.16978482384712e-11	3.16585913288782e-10	16.1641040487963
RAPGEF1	1.09230267452801	6.76143532481402	6.93381467486536	5.04560773853006e-10	8.56733142123617e-09	12.4815187218202
CREBL2	-1.09208192108355	9.14844112807181	-5.44361514340535	4.1184141386605e-07	3.18154990282493e-06	5.9571459215467
TIE1	1.09200739960045	4.74823764492426	6.99856769119477	3.72406980592202e-10	6.58409008231213e-09	12.7782648182867
ZNF223	-1.09169447513929	5.20788574227824	-6.95219315335408	4.62928332895476e-10	7.93394604550028e-09	12.5656550372768
PLSCR1	-1.09100275601914	8.16321248007541	-4.6324876640361	1.15503743256062e-05	6.10697257430726e-05	2.74499016975378
NDUFAF7	-1.0905791777877	6.15721402935113	-5.35042004586358	6.12273205414651e-07	4.52525355890439e-06	5.57354424307286
PHF23	1.09041666813942	7.29353115913791	8.05673130252681	2.37221827967916e-12	7.8509128779858e-11	17.7273955072211
ENOSF1	-1.09015995347305	8.5654321633343	-5.78173190356505	9.52133395841302e-08	8.55180418590974e-07	7.37664665133074
MYH3	-1.09009158671002	4.73519929621478	-3.83513410397752	0.000226484386288984	0.000860794419320098	-0.086506335608675
RHOJ	-1.08981548119379	5.75560297505883	-4.46091205784821	2.25251848380438e-05	0.000110946994235282	2.10578989544873
MAP9	-1.08891489399538	6.30748808053249	-4.81202339638736	5.65761416403833e-06	3.24038685638512e-05	3.42986921035267
NPIPA1	1.08798970480736	9.77703779191289	4.41176806446714	2.72022274161733e-05	0.000130881091805436	1.92557044491777
FAM81B	-1.08786842902402	4.28300894630165	-4.06941597787184	9.78315897996879e-05	0.000407901467193361	0.707401512854324
LOC101927221	-1.08780059617783	6.65020956284434	-4.6783475859246	9.63902600156045e-06	5.19867725612659e-05	2.91840777762361
CPNE2	1.08777477913914	7.17356811778467	6.63426849439776	2.03359063904584e-09	2.88032461911237e-08	11.1206002465052
ALDH2	-1.08662935953921	10.1900026672313	-5.47506033660693	3.60006071117883e-07	2.81455483451549e-06	6.08735175795251
TMEM8A	1.08650014658476	7.11729860562909	9.04617616255131	1.90053032748613e-14	1.17862119232255e-12	22.4615786915358
CCDC50	-1.08640613591651	7.46300937508908	-7.07971637485788	2.54239970978317e-10	4.7011069863009e-09	13.1513358114399
MAN1C1	-1.08621382936015	7.61647728495005	-4.05695040227875	0.000102378793173897	0.00042448972977163	0.664321807288956
SHB	1.0859162239434	6.09633946773831	8.60503885876698	1.64623344078461e-13	7.61005389885638e-12	20.3433833581833
GRN	1.08569047499835	9.5144004855765	5.99883584074222	3.64521078069046e-08	3.61739159452566e-07	8.30930992342548
ADAM1A	-1.08536628364064	5.88057070103907	-3.94197110603011	0.00015504212357462	0.000616589187183595	0.271365844305233
CSF2RB	-1.08534855413943	6.25767318085535	-2.56051367700223	0.0120382011557168	0.0273669394552149	-3.75136602106393
CD200	-1.08471330672627	7.0351674734034	-4.63761072344822	1.1319856613109e-05	6.01031902100137e-05	2.76431000599569
NAPSB	-1.08424003711441	5.06964391753953	-3.55207090010902	0.000598615127447957	0.00201555093446601	-0.999484776829831
PDCL	-1.08348012586041	7.04850640990418	-7.0763570205139	2.58295495669182e-10	4.77170325015106e-09	13.1358660345296
TSHZ2	-1.08333757142664	4.94751975790209	-7.02022252344477	3.36381452833423e-10	6.031822225852e-09	12.8776929285672
RPA3OS	-1.08326037330488	8.12550173642834	-5.22770378051857	1.02692567804156e-06	7.1052821973662e-06	5.07381333231293
FLJ38379	-1.08305441846195	3.76631773924774	-7.84074874929421	6.73717192797064e-12	1.95659510386525e-10	16.7045771903333
MIS18BP1	-1.08276692284161	5.3043949696946	-4.85867601550204	4.68870038858763e-06	2.74312790513741e-05	3.61041467530409
KLHL26	1.08248189307764	6.70425725775194	5.24322434222816	9.6221705347417e-07	6.70953837823046e-06	5.13667107658355
ALDOA	1.08246274417741	11.4042715503733	6.67881538036803	1.65487625917562e-09	2.40649574341159e-08	11.321691206765
WDR36	-1.08242172001089	6.92091491822898	-7.91932442278887	4.61104266411009e-12	1.4102513641144e-10	17.0760835085296
RNF208	1.08230751042233	5.3250125217828	7.32957550935526	7.79265457685917e-11	1.68701345861006e-09	14.3077617262668
HNRNPA3	-1.08220925925282	9.88034768949118	-6.69466100153975	1.53774534442777e-09	2.2507812212739e-08	11.3933341591255
PATL1	1.08174530188951	5.35334701367102	6.17712679612975	1.63955176437007e-08	1.80772241853823e-07	9.08651192771338
ENPP1	-1.08166933071854	6.10742396248478	-3.26168503687061	0.00154197645555083	0.00459809668022297	-1.88013677164422
TAF1	1.08136055020091	5.85460397716018	6.40269146299943	5.89244936275916e-09	7.36738938625378e-08	10.0831748377536
ASAH1	-1.08131954941517	11.0901093723808	-5.37452209553223	5.5276614094423e-07	4.13088675221764e-06	5.67241837969447
TM6SF1	-1.08130416829589	7.16209613517527	-4.48730702702891	2.03444997681693e-05	0.000101320334279084	2.20311866088772
DGKZ	1.08089830877198	5.26611988909133	8.96246716440424	2.86441216930426e-14	1.66375294732932e-12	22.0590279976625
GORAB	-1.08084583066353	7.76317574541093	-6.25763491928387	1.13964818195799e-08	1.31105074813717e-07	9.44058500575825
LAT	-1.08053158303945	6.09707783040208	-6.9862333483941	3.94610315749582e-10	6.92199383283971e-09	12.7216738241189
MRTO4	1.07983486032089	6.7234070142503	8.68691022998007	1.10344856685772e-13	5.3461552560138e-12	20.73581382331
RUNX1T1	-1.07942105122583	4.89078456956689	-7.94620615776613	4.04943957222887e-12	1.2563718217974e-10	17.2033427337586
LAMTOR1	1.07927089690841	9.43343217208283	7.46309505335818	4.12546479644465e-11	9.64602586686102e-10	14.9301148124735
WDR20	-1.07895173644524	6.91087610981252	-6.10417003847486	2.27611139371326e-08	2.39932139855077e-07	8.76730371540339
FAM222B	1.07803274721547	7.10725180488609	6.45128181556282	4.71861493683025e-09	6.05370363156039e-08	10.2997072131993
VEGFB	1.07771975457167	6.82004193149551	7.32995436529209	7.77863424457484e-11	1.6857889591334e-09	14.3095235162069
MBIP	-1.07769715623665	8.23826567638568	-3.84628484934682	0.000217766971179695	0.000832055602678056	-0.0494870405711563
CRNKL1	-1.07752715506455	8.56316170293092	-6.8550170839756	7.29353097571503e-10	1.18453760528232e-08	12.1215901015574
NEURL4	1.07742995069597	6.18992599873079	10.1397958852627	8.89468318652167e-17	1.4939361635362e-14	27.7267903885887
MGST1	1.07715026194662	8.88231508157565	2.89379116284717	0.00472696297139852	0.0121520329959869	-2.90887247617607
HES4	1.07679862089406	6.08879604373842	6.12533854468922	2.06977417111754e-08	2.21541680397632e-07	8.85975746508526
SEMA5B	1.07636218453239	6.93599013558682	9.81934304254428	4.27957794658437e-16	5.45917047553215e-14	26.1847789437149
EBF1	-1.07625266915633	5.94419085201142	-3.93771506325185	0.00015742005909451	0.000624444261178871	0.25697436717356
BRCA1	1.07589670203512	5.63965283745307	5.81356340211618	8.27869733496208e-08	7.59131686925208e-07	7.51240315666625
RTN4IP1	-1.07564752045947	6.73144595591187	-5.9394143881012	4.74761087530486e-08	4.59475489631588e-07	8.05249318086513
ATXN7L3	1.07550955686463	7.39111379972438	11.5549272864427	9.10517270345187e-20	4.70550655995058e-17	34.4814869088364
CLIC4	1.07513537982429	6.54852482643132	3.78496705388716	0.000269987566129943	0.00100435573926707	-0.252085173876488
DYNC1I2	-1.07501712601609	7.29064888216651	-4.95605593660105	3.15813722898392e-06	1.92535559135423e-05	3.9905909965587
ZNF426	1.07409772514121	5.75940840186481	4.61541081570042	1.23521071563935e-05	6.4714509939462e-05	2.68068732565632
TNNI3K	-1.07381133887261	4.43835595940326	-4.13249295560299	7.76385632089413e-05	0.000331967752313745	0.926796791923602
ABCB1	-1.07298983408576	4.68354005418221	-6.93112546585848	5.10956076419131e-10	8.65405018506519e-09	12.4692134557215
TNS4	1.07280045418662	6.22244636036544	5.96249318671956	4.28509992010579e-08	4.19456964010355e-07	8.15210351040417
TDRP	-1.07263504483879	7.51558723776931	-3.46237517838296	0.000806355013868991	0.00261287545088899	-1.27771925744346
FAM127B	1.0718433435088	7.44269007701384	7.47224104956079	3.94921366757326e-11	9.25539551976036e-10	14.9728488800475
IGIP	-1.0713264773745	7.9521631241153	-6.61984139259557	2.17373803204847e-09	3.05095334512096e-08	11.0555764443317
CIZ1	1.071248157643	6.79031182344357	7.21811105571741	1.32236044026208e-10	2.67323717888489e-09	13.7904856806669
HSP90AB1	1.07112268899049	10.3658948023084	4.75892603094171	6.99793878483519e-06	3.91243983934405e-05	3.22566043938801
SCYL3	-1.07101434928935	7.28344758955372	-6.31034792325549	8.97307042296091e-09	1.06446282739716e-07	9.67342346919008
ERBB2	1.07076778377186	4.44979754087143	7.57075428075864	2.46570340083723e-11	6.13885752544514e-10	15.4339443825041
DNAJC16	1.07068347776309	6.30241286290838	7.20085719805012	1.43489859268477e-10	2.85210859325065e-09	13.7106099274283
CYP4F11	1.07036792971021	3.90008904184587	3.94278272319566	0.000154592573240797	0.000615044080866218	0.274111525153955
ADIRF	-1.07017953088478	7.73151162753356	-3.17826643374047	0.00200358082120176	0.00577300521105383	-2.12213671905568
MRPL39	-1.06935337271364	6.44168805701847	-5.96180750196119	4.29817904416307e-08	4.20533003083042e-07	8.14914154210805
ZNF329	-1.0687203353992	6.96520674662808	-5.68224168480313	1.47097595627683e-07	1.26621332485536e-06	6.95461825661013
BAI2	1.06809379153013	5.51730811517103	6.62733951774068	2.09974718412774e-09	2.95946884588074e-08	11.0893646480227
SRGAP1	1.06805145640306	5.11560818728206	7.7728388114707	9.34463785348486e-12	2.6139094512228e-10	16.3840926945697
HSPBP1	1.06782131374506	7.18256624620084	9.84927259053155	3.69521676368168e-16	4.86320562418303e-14	26.3288879470264
CASQ2	-1.06779685082813	5.82476358087268	-3.33973513979192	0.0012019868739785	0.00370202405944936	-1.64920629911955
NDUFAF1	-1.06775833557794	8.61987866480951	-6.56124386957579	2.84808716376105e-09	3.88121682120379e-08	10.7919974294853
EPHX2	-1.06766563903901	7.03115981129312	-4.47195590234753	2.15865841534937e-05	0.000106662810398055	2.14646780847546
JPX	-1.06759173870251	5.54152616744816	-4.46130904335532	2.24907722661429e-05	0.000110831666265064	2.10725098835944
TRIP4	-1.0675316138396	8.90691719114285	-6.37774350951267	6.60287690330023e-09	8.12460219694848e-08	9.97224499563821
DMWD	1.06713180177209	6.82538795243203	10.2164917582299	6.10955956628964e-17	1.09944797373721e-14	28.0954498570962
SIRPA	1.06696011488913	5.75132853036478	5.14339021438423	1.46005113405032e-06	9.71519663479177e-06	4.73413687325975
GIMAP8	-1.06677391783004	5.66415650953007	-6.00071543718393	3.61480902301127e-08	3.59075780477044e-07	8.31745192481849
RENBP	1.06642007528567	5.308252745734	4.80888551890496	5.72935072976957e-06	3.27588833924839e-05	3.41776313883271
TACC1	-1.06621982579803	5.938077623884	-8.13593522964563	1.61591120846035e-12	5.60562657599285e-11	18.1037074803
NAB2	1.06613679611228	6.69130408589511	5.5583657047679	2.51650217435378e-07	2.05023191856104e-06	6.43413794817582
LOC93622	-1.06601955454485	8.22553581301303	-6.08239089215036	2.50955545314757e-08	2.60856576370239e-07	8.67232558355466
BHLHE40	1.06598066011005	8.19554439092282	3.6208488780668	0.000474780717679125	0.00164447591765299	-0.782470969099272
FCGR3B	-1.06596228934925	6.35971347482988	-3.01039031286062	0.0033469418012385	0.00899674739983488	-2.59373469858817
DFFA	1.06499889657968	7.44044227647859	7.3262142771998	7.9181479215025e-11	1.71234196735926e-09	14.2921320747269
EVPL	1.06481167885899	5.97873753205366	7.17195577765688	1.64508885173072e-10	3.2066504648581e-09	13.5769329142556
FAM208A	-1.06464102926042	8.59072572178892	-6.63976444310737	1.98258669558456e-09	2.8159996370336e-08	11.1453840441262
FBLN1	-1.0644139686688	6.07491684857301	-3.88629701667405	0.000189047297335701	0.000734293366313559	0.0839897259455347
ASPN	-1.06312566076506	6.78264963660431	-2.35955904476817	0.0203566950131039	0.0428455710097231	-4.21606259852868
ACACB	-1.06294117244345	7.49668821824656	-4.61574822022413	1.23357563322799e-05	6.46456497340358e-05	2.68195638037534
PVRL2	1.06288123022309	6.91892114767789	6.628382920745	2.08965046564422e-09	2.94729916970324e-08	11.0940675318645
ZNF490	1.06288063242623	5.65164398476453	9.98858965517587	1.86610369728705e-16	2.70499858477952e-14	26.9994794532428
ATF1	-1.06283976561338	7.75357262716861	-4.92977341473626	3.51501160056657e-06	2.11099698478603e-05	3.88754617840529
PSMB8-AS1	-1.06252740015468	5.55427238650695	-6.36250112607921	7.07789550663339e-09	8.65248508294908e-08	9.90455348150983
ELMO1	-1.06216061533884	7.31597802994003	-3.04419046852874	0.00302299498215821	0.00824248699477797	-2.50046292973057
RBL2	-1.06190253456409	8.92889781731343	-9.98017865287143	1.94466051710347e-16	2.77976118597308e-14	26.9590051080039
MIR99AHG	-1.06164728980628	5.1358568141218	-4.63745148126741	1.13269542356838e-05	6.01092055345465e-05	2.76370927863627
GPM6B	-1.06126446628297	5.94047304904049	-4.78076272076628	6.41302113616088e-06	3.623617633847e-05	3.30947683161142
LGR6	-1.06125366905781	5.93873810345617	-5.90034654844791	5.64505610322797e-08	5.38202960078334e-07	7.88426897788664
ZNF211	-1.0611246667742	7.70486431624529	-9.33824114075363	4.53662196747719e-15	3.61871799431461e-13	23.8674627213024
GDI1	1.06060297842726	8.58179744142326	7.99821959391069	3.14896080453054e-12	1.00264304921506e-10	17.4498020140966
ZNF439	-1.0605998640702	5.9633571218698	-4.84226284081802	5.00958502932793e-06	2.9055593170102e-05	3.54677701723044
USP48	-1.06054182753671	6.51995662393634	-5.97201612773548	4.10745545446297e-08	4.04424839690773e-07	8.19325565385589
LBR	-1.06013127777026	8.58804898804854	-5.39531195793894	5.0601573666158e-07	3.81832541086265e-06	5.75789236762485
VARS	1.05991326886142	6.36428620493615	9.15631307905524	1.1075084638302e-14	7.54541749137473e-13	22.9915248733757
CSRP2	-1.0596474444202	9.09263058857801	-4.3582075258129	3.33662284780733e-05	0.000156788422018998	1.73064551460663
FJX1	1.05918741532056	6.45506868939242	4.31787711398295	3.88761219973825e-05	0.000179836639627552	1.58490926759338
GABPA	-1.05899856226034	6.83135228915303	-6.65060618739524	1.88565500208263e-09	2.69541677779968e-08	11.1942958291914
SSBP4	1.05898993786581	7.52030343305717	7.23724908402786	1.20775741487661e-10	2.48111751960941e-09	13.8791462243555
CSNK1E	1.05898012218185	6.93367346463034	8.24501106744612	9.51492172450008e-13	3.51877518086787e-11	18.6229119907346
HCLS1	-1.05885691585464	7.66383297041992	-2.85260970284096	0.00532810047918979	0.0134455452457297	-3.01769395287463
PFAS	1.05817051442663	6.48921892474505	5.3328860788431	6.59460644472259e-07	4.83324701430486e-06	5.50176214084768
ST6GAL1	1.05814663405651	4.48887318970102	3.06026369840895	0.00287936530792676	0.00790325586017483	-2.45580935579788
NR3C2	-1.05800309120027	7.99410302366189	-2.83278884922401	0.0056417577469956	0.0141429884814299	-3.06960352327923
SLC16A5	-1.05796334490839	5.82644614692977	-5.6677209219411	1.56695963960138e-07	1.34043067882832e-06	6.8933170448032
EPB41L5	-1.05777476543336	6.85202524562373	-4.76934024201495	6.71279271069495e-06	3.76975026703975e-05	3.26560455266809
MAD2L1	1.05750946148511	5.6533593931019	3.71172237042131	0.000348022475508158	0.00125503542563373	-0.490950542506827
ARHGEF11	1.05743885473443	5.24356638832237	6.4903691405273	3.94475238919285e-09	5.18633296830932e-08	10.4743420085599
MCU	1.05694689598576	7.15847582734055	6.51287295741037	3.55760818409294e-09	4.73603652248305e-08	10.5750640582147
ATP5H	1.05687650603363	8.34978108230508	9.74622438982801	6.12624269475667e-16	7.22894963642592e-14	25.8326643950557
IMPDH1	1.05653874145811	6.73178239699858	9.15619799196503	1.10813375214434e-14	7.54541749137473e-13	22.9909709529308
ERVK3-1	-1.05641978980601	7.91202232331989	-6.14023838603949	1.93571311275082e-08	2.08632608489266e-07	8.92491401247618
ND2	1.05635362442054	12.7782027063439	5.23789672457216	9.83966450207672e-07	6.84092576886362e-06	5.11508297647936
PHB2	1.05549582635465	10.6568097905459	6.66539886530316	1.76092356185128e-09	2.54418741140591e-08	11.2610773563514
ABCD1	1.05532983981175	5.75244405470878	9.80102183631128	4.68203669687625e-16	5.8979031015963e-14	26.0965568446463
FCER1G	1.05522328957668	6.22425191736207	2.79332394566108	0.00631720071800095	0.0155842326158273	-3.17205095129817
LINC00886	-1.05503804484361	6.3941520869645	-5.83224691007088	7.62513680183658e-08	7.06921031467416e-07	7.59224723119989
CSGALNACT1	-1.05467945435827	7.55278763070068	-4.12857360266538	7.87668013357545e-05	0.000336273010150844	0.913096350811735
ARPC3	1.05451443428231	9.97105322444521	8.83879059967038	5.24905525874223e-14	2.82119223306532e-12	21.4647303187985
SIGMAR1	1.05406522603685	6.94896087725869	8.36352654842201	5.34589225762828e-13	2.12099327662397e-11	19.1882076868976
FPGT	-1.05358240940323	7.45363358120089	-5.73232144704068	1.18220545897698e-07	1.03831946201907e-06	7.16661533645904
ZNF879	-1.05335041986748	6.79847815848947	-5.05099962943803	2.13996815022961e-06	1.36361233221239e-05	4.36546770449
TCERG1	1.05334799454431	5.00483378494424	4.39956198395647	2.85019303999645e-05	0.000136320931943826	1.88101081548186
MSN	1.05324271304183	10.8805514457427	5.68218596827041	1.47133297286591e-07	1.26621332485536e-06	6.95438289714879
FOXM1	1.05268754432682	5.22383400042155	4.41605745528552	2.67592345318649e-05	0.000128934346638713	1.94124851531161
SOX13	1.0523383814342	5.61420352430429	6.85770745864233	7.20249592183703e-10	1.17069601052117e-08	12.133857211324
ZNF598	1.05154935777883	6.30227505731281	12.0931859755869	6.88222851399099e-21	8.15948915879343e-18	37.0130788807362
LINC00597	1.05142387789251	4.74280722305842	4.2091875517541	5.84457210618359e-05	0.00025770586480011	1.19668329480549
PEX10	1.05099254406349	6.27273123587458	10.7355103519155	4.83868449144909e-18	1.21904607406446e-15	30.5841144805379
ANKHD1	-1.05088493708536	5.23053622831073	-5.8697048465781	6.4639924815387e-08	6.09362808537944e-07	7.75268029895477
PLEKHG2	1.05024979886527	5.54940032882874	6.74980993861747	1.19053097127747e-09	1.81506442708754e-08	11.6431357042427
FAM50B	-1.05023832515902	7.47662873065856	-5.06608390390024	2.01095628224253e-06	1.29326176989784e-05	4.42540110321877
CCNL1	-1.05011015049225	7.14699382467081	-4.26499658978746	4.74422281399405e-05	0.0002143461349833	1.39519410954243
LPP	1.04948586973263	6.79007695157529	5.2420859145137	9.6682470248762e-07	6.73569024494918e-06	5.1320570384377
ACKR3	-1.04942100658116	5.05493436766939	-4.44999176408917	2.34920182675919e-05	0.000115146310355864	2.06563114617512
ABHD8	1.04918138959299	5.26545860060417	8.6969705311856	1.05049254379271e-13	5.1141732415802e-12	20.7840607867348
PPP1R13L	1.04901015213659	6.48988067781695	5.63760369032231	1.78606584852461e-07	1.50556909983327e-06	6.76641688492178
HNRNPDL	-1.04874500225047	9.92385597059494	-9.79124181372995	4.91215761452295e-16	6.12063922709764e-14	26.0494611946023
ACADSB	-1.04873501292326	6.45693303982649	-5.79648280229035	8.92421534593309e-08	8.0948496983475e-07	7.43951361513885
P2RY8	-1.04843526946535	6.34899725469688	-4.44964475368639	2.35233893470824e-05	0.000115244023405553	2.06435608235017
ZC2HC1A	-1.04809880910703	7.00499815106735	-4.30921053317263	4.01697670922707e-05	0.000184971819909691	1.55370977693999
ENDOD1	-1.04767820885123	7.53188338151034	-5.72687828222611	1.2106719254442e-07	1.05999533698209e-06	7.14353022053386
MYADM	-1.04741443763681	8.71711278709904	-3.69658294177141	0.000366629477073057	0.00131414140323803	-0.539891868612886
IFI35	-1.04734366334981	7.64768757765447	-4.99763135515103	2.66452264262159e-06	1.66110281045587e-05	4.1542435318556
SYNDIG1	-1.04722538595036	5.62801776523358	-3.9910250858965	0.00012999982085714	0.000527723341263981	0.438036382472264
APPBP2	-1.04688364671236	8.12064533896034	-7.69101975139536	1.38495554214573e-11	3.63934536531253e-10	15.998740309466
NSRP1	-1.04663191708793	8.64443430280916	-9.47198704144243	2.35330662776329e-15	2.07121812587638e-13	24.5116767679335
MRPS9	-1.04633038717964	8.61176036712683	-7.79673947597794	8.32879947285301e-12	2.35437522265571e-10	16.4968213806993
CCDC77	-1.0459693336783	6.00216361982898	-5.56308385981285	2.46579905151865e-07	2.01288699406069e-06	6.45385771442098
ATP6V0A1	1.04561042483002	7.18209649287918	7.44977135040708	4.39630020020918e-11	1.01614025843138e-09	14.8678838094493
RRM2B	-1.04558260931592	9.69243319772212	-4.83822708535574	5.09170049610832e-06	2.94809604995873e-05	3.53114915333421
RAMP3	-1.04526922436138	7.64167622042293	-4.83654628448633	5.12628459019666e-06	2.96216358702447e-05	3.52464279907739
LINC00526	-1.04504588380642	6.34270193247067	-6.11172568270764	2.20023568319302e-08	2.3376779227599e-07	8.8002874811191
PLTP	1.04504077660181	6.79315959027886	2.50222937425027	0.0140618477912822	0.0312596418540272	-3.88957047030588
MAVS	1.04453617248462	7.13089396986327	8.36467777917425	5.31601019310755e-13	2.11747402059452e-11	19.1937043365277
PRAF2	1.04442006548057	7.99910828034346	6.48687311938833	4.00852287875697e-09	5.24962824050336e-08	10.4587062913604
SIPA1L2	1.04383792106442	7.26533140263585	5.78587917918125	9.3495915674893e-08	8.43891706416242e-07	7.39431435783478
CXCL5	1.04375462945443	3.59571414940198	3.0607193518331	0.00287538740038885	0.00789663892285562	-2.45454068614695
PRPS1	1.0434572313197	7.82053038445162	5.15964923767926	1.36455907463589e-06	9.16929126506857e-06	4.79940249162124
OIP5	1.04342150430114	4.58644189171139	4.46845300431455	2.1880118112265e-05	0.000108060225570375	2.13355850010514
PTCD3	-1.04330396583638	7.0113116015135	-7.09336474515666	2.38402700057086e-10	4.43266274875514e-09	13.214208677171
OPHN1	1.04296374189573	9.87654961679796	5.69689667093286	1.37996630617228e-07	1.19523940270315e-06	7.01656298338219
PABPC4L	-1.04273095878892	6.22622976660378	-3.38231855360399	0.00104753128096109	0.0032906784550765	-1.52140223604793
SYBU	-1.04249372029146	7.0494784381759	-3.36353748679856	0.00111319996277692	0.00346724544116348	-1.57792561301201
TIMP4	-1.042418190107	5.04810533966296	-4.44257328673516	2.41715680079499e-05	0.000118010527149561	2.03838657509473
SALL1	-1.04235937594265	7.21340482566078	-2.08353288515297	0.039905663317426	0.075562873303314	-4.79897255267715
FGFBP3	-1.04202047381238	4.83395471173974	-5.43965866391995	4.18860562184707e-07	3.22834976322477e-06	5.94079060200103
ZFAND1	-1.04201226036915	9.11818815828659	-5.13979712514222	1.48201836444018e-06	9.8418715437535e-06	4.71972925715704
SALL2	-1.04154467936171	7.82323121457453	-3.81522336617634	0.000242883887850087	0.000917414685085928	-0.152413239030967
CSF1R	1.04132593249439	6.87431465310238	3.87927254804943	0.00019381270845073	0.000751210603620088	0.060484516239403
SOX18	1.04130542243692	4.38078681797933	4.58898085397255	1.37003249226276e-05	7.07844267663574e-05	2.5814595820704
SLC1A5	1.04124359578297	6.45171520444274	5.655279650861	1.65407097082405e-07	1.40487991643315e-06	6.84085528902418
STAT6	1.04111482602748	7.18693890059912	7.80118368354035	8.15240409052415e-12	2.31424935837344e-10	16.5177905320867
AGTRAP	1.04069930298995	7.25664075289507	6.39819453182345	6.01467395049977e-09	7.49695445097853e-08	10.0631670619001
SMIM8	-1.04038158493974	5.24999773517036	-7.0003332484682	3.69331793861987e-10	6.55271329690876e-09	12.7863678517223
NOL9	1.03982039865473	6.83373352581975	7.40249536118614	5.50781882920858e-11	1.2403361843877e-09	14.6472964035864
ERCC6L2	-1.03969762505284	4.95768391255366	-6.76448263719592	1.11204535763735e-09	1.71355307210863e-08	11.7097145874317
CARD16	-1.03961402159193	4.92991149629828	-5.99503970251978	3.70738192577915e-08	3.67727769262199e-07	8.29286931038547
EBNA1BP2	-1.03874529687568	9.23437143619498	-6.14258508176968	1.9153942143585e-08	2.06996087884158e-07	8.93518212942385
FKBP14	1.03858531463672	5.92847755487119	4.7160943500377	8.29947422198295e-06	4.55420372839821e-05	3.06193845240541
GPC1	1.03855614447472	6.44967671356034	7.24238790285572	1.17870145930759e-10	2.42663206459086e-09	13.9029638182757
BAALC	-1.03830963514229	4.68400011722556	-5.36881684844583	5.66318691430711e-07	4.21497534187074e-06	5.64899252572049
FAM19A5	1.03830834712842	4.07668420506104	4.25122132289867	4.99563095461541e-05	0.000224397017807608	1.34603168960512
MYO10	-1.03806958645959	5.37918530437727	-4.47558677189034	2.1286346648408e-05	0.000105362262049153	2.15985563246807
ALS2	-1.03796687820634	5.11183986055068	-4.81673326708008	5.55157603425662e-06	3.18417800143546e-05	3.44804901213481
ZNF292	-1.03792400627328	7.55332006263201	-7.21055593222705	1.37051793004103e-10	2.75582752178999e-09	13.7555030963435
TOP1	-1.03775476541396	9.45174249047415	-6.72391697860349	1.34263911970366e-09	2.00302675482067e-08	11.5257638444451
NQO1	1.03663288800833	8.89557355330789	2.64087120287782	0.00967806899463445	0.0226236929467476	-3.55630016591332
PTK7	1.03637608956135	4.7737395498042	8.38779872080522	4.74991206118918e-13	1.91468955186536e-11	19.3041186395623
RBM14	-1.03617246355237	6.00621192247742	-7.85445686093902	6.30622269082276e-12	1.84473030963037e-10	16.7693371827126
RELA	1.03599527102534	6.17614160676166	6.99731877003183	3.74597625815388e-10	6.60677530962709e-09	12.7725332674731
SLC35A2	1.03584690257767	5.14986264918049	7.74088275229922	1.08978825663196e-11	2.98433183592624e-10	16.2334827769647
METTL4	-1.03540616129097	6.41414526767778	-6.22769171682901	1.30499096274897e-08	1.4776456659666e-07	9.30867558250948
ZNF516	-1.03509332067608	6.21967356882672	-5.70019906274183	1.36023466907162e-07	1.17966995504038e-06	7.03053238480531
GIGYF1	1.0346251509869	5.62995071748546	5.76124673197643	1.04162003143302e-07	9.26471832900818e-07	7.28946585024928
MST1	-1.03446421108074	7.72624551544156	-6.63296460513442	2.04588038265749e-09	2.89366449912013e-08	11.1147214704752
PPL	-1.03397173536017	8.91259611308329	-3.37305017395577	0.00107946970409602	0.00337732255294244	-1.54932707309999
TRNAU1AP	-1.03384577613364	5.75941142349577	-7.94608522472776	4.051806917233e-12	1.2563718217974e-10	17.2027700515627
CGNL1	-1.03354322720306	7.2115246629595	-4.40410107267708	2.80117538413805e-05	0.000134199405436896	1.89757180979693
RNASEH1-AS1	-1.03347730402562	6.02577004705323	-4.24545425968437	5.10465066114965e-05	0.000228530062362219	1.32548154328617
CRIM1	-1.03318671996538	8.96822679005817	-5.46197824033882	3.80744119609974e-07	2.96060869241475e-06	6.03313560748265
CXXC5	1.03311248104894	9.27978702152694	4.70570637441698	8.64892972619344e-06	4.72665885660056e-05	3.02236768926487
EHBP1	-1.03311071071168	7.79744063935844	-6.52099318586648	3.42734194174503e-09	4.58077432598615e-08	10.6114402036932
SORBS3	1.03257576471493	6.84977682635977	7.40765188471788	5.37414325962443e-11	1.21566618852672e-09	14.6713392720371
CPM	1.03248852780798	5.33323626193301	4.44062429791077	2.43532274859004e-05	0.000118703579196692	2.03123375856501
UPF2	-1.03240719744712	8.35818720931656	-7.04690057529365	2.96718494343678e-10	5.39743795441952e-09	13.0003132811953
LOC646903	-1.03193500229225	4.88762775784054	-3.90734818265724	0.000175427011456817	0.000687083446543364	0.154614314890282
ERO1LB	-1.03192585315291	6.55555902220563	-3.97490057878642	0.000137770311305713	0.000555241076657996	0.383088604302568
XRN2	1.03160611290417	7.51809315457117	5.31791345515479	7.02558312796588e-07	5.12674250340885e-06	5.44056500766507
CLIC3	-1.03159985043709	9.22373947614792	-1.98456562119352	0.0500965953605636	0.0916573056910094	-4.99192726305238
MALAT1	-1.03137985215455	10.7206724385103	-3.78753847265205	0.000267576496465436	0.000996358044914865	-0.243636870966681
HCFC1	1.03116252864859	5.82223892842641	8.15959091761434	1.44069178693833e-12	5.02372715670276e-11	18.2162171004282
POLR3GL	-1.03094489287677	9.1534998456402	-5.94843782714855	4.56120011983405e-08	4.43896612338267e-07	8.09141864307271
HEG1	-1.03092303573085	9.81492673132093	-4.83991773053538	5.05714282981956e-06	2.92977044366235e-05	3.53769497807119
C8orf31	-1.03086778227186	5.15053436458553	-3.62749728847365	0.000464191763737142	0.00161585233128188	-0.761326780320488
NID1	1.03082704338361	5.71074180689137	4.78202038468118	6.38082123793227e-06	3.60817324898248e-05	3.31431124336193
SUMF2	1.03069950350311	8.87946278662667	7.27036098080072	1.03228877746591e-10	2.15158017681752e-09	14.0326956763999
DCTN1	1.0298893159193	7.7627799275386	6.48925692127388	3.96493069735893e-09	5.19929591446124e-08	10.4693673412165
ARPC1B	1.02978085610686	9.401840813105	4.41643097464798	2.67209903407568e-05	0.000128780860908167	1.9426142302073
MAGEE1	-1.02959394810464	6.831454125612	-6.60452678562253	2.33296883146846e-09	3.24506465136278e-08	10.9866079494458
CTSW	1.02948837095721	5.45174284813447	4.55147489466343	1.58608481357412e-05	8.07669010045132e-05	2.44126691535877
CYP2U1	-1.0294385064423	5.78453750897822	-4.73831473760833	7.59738651421585e-06	4.2078957184397e-05	3.14676185896176
DDX26B	-1.02920825016318	6.12870942964467	-5.6631639278567	1.59833087447363e-07	1.3632822164628e-06	6.87409482205621
RBM6	-1.02871260416432	8.27701440254016	-5.51500448633543	3.0330303632807e-07	2.41432570979157e-06	6.25330163973381
MTERF1	-1.02863578195522	6.29484650992	-6.9972756488525	3.7467348940232e-10	6.60677530962709e-09	12.7723353813024
ILKAP	-1.02804208010371	8.32751188821517	-6.33742249925264	7.93394128480371e-09	9.56963414693111e-08	9.79331746141526
FLJ22184	1.02795254634337	5.45266276419968	8.6555558847663	1.28619517134153e-13	6.08527316394095e-12	20.5854802037185
MAX	1.02794150938168	6.80327976948866	6.10719452708384	2.24543396130367e-08	2.3756809181142e-07	8.78050487459155
CFAP69	-1.02793976930251	6.31790638001321	-7.4727686927734	3.93927697561385e-11	9.24285534848627e-10	14.9753146507628
ADCY6	1.02783540879074	6.52722803709946	7.4728889394527	3.93701594238422e-11	9.24285534848627e-10	14.9758765908904
LOC728093	-1.02737957397675	8.53891102421546	-3.72181498854747	0.000336120529718552	0.00121799879116818	-0.458241578111352
STEAP3	1.02704479561632	5.60293252275647	5.43993846379602	4.18360343523478e-07	3.22572789736637e-06	5.94194703864605
PSMG3	1.02702003384651	8.16404983960194	7.28968040098101	9.41859656640508e-11	1.98568842882735e-09	14.1223733857948
CXCL16	1.02693824073603	7.15543553987937	4.00139886163885	0.000125224348138625	0.000510290484580265	0.47347053471622
PPP1R16B	-1.0268957490958	5.58386628531938	-4.43859378331685	2.45438888329961e-05	0.000119459570014256	2.02378391270735
BMF	1.02681175775414	6.9399954926476	5.27840687421956	8.29942431591243e-07	5.91286309958342e-06	5.27953292242779
NEK9	1.02659067214297	5.89646431013088	7.34368153431337	7.28718378437618e-11	1.59298469820067e-09	14.3733749868582
MPHOSPH10	-1.02611342733235	8.63435537963502	-8.68134704760317	1.13386779072385e-13	5.48036098849862e-12	20.7091363453517
FBXL3	-1.02599495575843	10.1288006202385	-6.7095478610138	1.43519384599048e-09	2.12225472970933e-08	11.4606959011554
PEX16	1.02563799337028	6.57828460197342	7.5816399528543	2.34045610246608e-11	5.85986245282036e-10	15.4849827295037
C1QA	1.02562641139825	7.60017737558678	2.49675367550684	0.0142668260637514	0.0316612947935378	-3.90241173380026
RPTOR	1.02562533113966	6.14662310989172	10.3462960208791	3.23690814331058e-17	6.58988723519443e-15	28.7189305384347
SGMS2	-1.02552504419423	6.42958675928453	-5.03598551804304	2.27638461795504e-06	1.44062854129956e-05	4.30591417625773
UNC50	-1.02540897595326	9.75961528816366	-7.96443078070926	3.70797616254682e-12	1.16408503981513e-10	17.2896644176955
FLOT2	1.02487762478297	6.73283005719873	10.1066093856343	1.04649460909597e-16	1.70097571341364e-14	27.5672145884519
SLC48A1	1.02469656298221	7.32339179020385	5.13740065208396	1.49684888005502e-06	9.92400959786477e-06	4.71012296759918
PIK3C2A	1.02457564687705	6.9217323053059	5.24122162141003	9.70337225382248e-07	6.75549111488056e-06	5.12855442924265
ZNF765	1.02425056140234	6.66256450568796	6.84741411298365	7.55700357460113e-10	1.21946682983255e-08	12.0869318618522
AKAP9	1.02423289159622	5.9318212222147	3.24909570706771	0.00160460166625432	0.00476089306394167	-1.91697950555672
SMARCD1	1.02417312928544	6.61310651709531	9.04229682535652	1.93701603961904e-14	1.19026092312566e-12	22.4429184274577
LBH	-1.02360511796827	9.94137696080859	-3.88464371447846	0.000190158729049279	0.000738183587054741	0.0784547015992842
LLGL1	1.02302791495742	6.44170905169028	8.91634277469255	3.59057333137536e-14	2.00465389179697e-12	21.8373200414998
LINC01503	1.02300315059573	5.46058690091574	4.92185096379661	3.6300855565699e-06	2.17260595167374e-05	3.856547827758
SLC25A14	-1.02284946681206	7.50701757008557	-8.63292667674818	1.43657277004542e-13	6.74921309563296e-12	20.4770143962334
XPO5	1.02252747028138	6.84162252173569	6.75240645710897	1.17625324261682e-09	1.79737559552252e-08	11.6549141055403
PTPRU	1.02223606819838	6.28741027668604	9.39719351680535	3.39697680343221e-15	2.82917634186678e-13	24.151401730721
HLA-DPA1	-1.02207058775066	9.200466453466	-2.29238181892756	0.02410541279506	0.0494246790319872	-4.36390660910982
FBXL2	-1.02202289294543	7.30814042710431	-5.57787252242603	2.31328276700842e-07	1.89838005574327e-06	6.51572179313115
EFNA5	-1.02122523395741	5.24318218249004	-4.88664293755716	4.18742603952691e-06	2.47500210635381e-05	3.71914352792802
MAATS1	-1.02107178383488	4.56106660314903	-7.10160788087653	2.2931571454253e-10	4.28743805807485e-09	13.2521989518988
PLEKHB2	1.02088273855258	8.2633325540921	6.07013901814185	2.65109226801346e-08	2.73873729686373e-07	8.61895961450469
HCFC2	-1.02076591114695	6.75652163439589	-6.5957659224128	2.42919114213354e-09	3.36728662102487e-08	10.9471796653451
LDHB	-1.02016155667704	12.5199606485739	-6.38384339443548	6.42172713924692e-09	7.92589776433078e-08	9.99935230587708
CEBPZ	-1.02006213139096	9.32238998232654	-6.33418059756655	8.05181272103045e-09	9.68861405327574e-08	9.77895067411284
ZNF526	1.01983916490475	5.72814964929598	8.43665768787581	3.74366864705723e-13	1.59521440975557e-11	19.5375759462489
MED15	1.01971200161742	7.24947453358466	6.83129515474712	8.14717559293194e-10	1.30012924842077e-08	12.0134950307853
TIMP3	-1.01961769286847	8.70490530366041	-3.79677076118405	0.00025908778078054	0.000968815254477141	-0.213269876273841
PPARGC1A	-1.01916564634701	5.75588483905373	-4.49204853463791	1.99750331819973e-05	9.96526717285039e-05	2.22064172326944
POLM	1.01901199834969	5.97027070852081	8.06508131998322	2.27818152377958e-12	7.58954522508718e-11	17.7670386602209
COL18A1	1.01894748031404	7.43495342379626	4.81481620022564	5.59450162912313e-06	3.20606142550403e-05	3.44064796593291
ZNF37BP	-1.0187074845701	4.97515363825468	-7.76420499622397	9.74114535318723e-12	2.71177879272774e-10	16.3433884684222
MAP3K2	1.01856269413599	5.97551871911452	5.41523393114883	4.64861300560262e-07	3.54226068536563e-06	5.83995988232784
BANK1	-1.01844861600225	6.5074776000009	-3.82048143278279	0.000238446367604838	0.000901836468207078	-0.135032712486818
GMFG	-1.01817375152613	7.69555540814946	-4.75401851104349	7.13635520612991e-06	3.98430025428112e-05	3.20685586790699
KHSRP	1.01776601074032	6.63070031312078	9.74512158982485	6.15948141123791e-16	7.22894963642592e-14	25.8273531866788
CARNS1	1.01763834092256	6.45032820703589	4.46058846065311	2.25532734183713e-05	0.000111058203212136	2.10459896826048
ZNF385A	1.01726547925362	6.97607481471402	6.91350813062473	5.54885773423012e-10	9.27993732799789e-09	12.3886375392489
DNASE1L3	-1.01682457132846	5.49632390203829	-6.43960538064982	4.97762873759667e-09	6.32161986176818e-08	10.2476166082906
ZNF37A	-1.01656627500581	5.58291196435754	-7.93690185656725	4.23566138496264e-12	1.30136821972442e-10	17.1592866620543
LINC00271	-1.01632172400812	4.34489188525687	-5.37665102524233	5.47790771338321e-07	4.09826391845726e-06	5.68116315633164
POLR2B	-1.01608779139094	10.196882789664	-9.10682633251694	1.41169238397062e-14	9.25308093338836e-13	22.7533709306928
ENY2	-1.01589329926768	7.19365489103211	-5.89615061897784	5.75084926128469e-08	5.46737579533929e-07	7.86623140656402
SMARCB1	1.01579283730709	5.62492607867225	11.1962227612092	5.15499039664435e-19	2.25867024879059e-16	32.7811073905211
TRIB1	1.01568650734979	4.798591326506	3.43696043824459	0.000876579818696211	0.00281418704138613	-1.35555800441252
PNPLA6	1.01510250300852	7.44304743979107	6.81385756485664	8.83710622196274e-10	1.39915063553542e-08	11.9341147761741
QSER1	1.01504740015632	6.6406489953355	5.30899889892236	7.2951486923441e-07	5.29088599835176e-06	5.40417239323096
IFIT5	-1.01497189491625	7.59677390931387	-5.34896433579928	6.16061560592728e-07	4.55158385401262e-06	5.56757997926189
TRAK1	-1.01473403772785	7.81903924966239	-5.96084426982481	4.31661868222218e-08	4.22132215139194e-07	8.14498090246378
RABEP2	1.01464810438709	6.99119912519172	6.83146514488212	8.14071952705537e-10	1.30012838405548e-08	12.0142691973486
CDCA5	1.01450934288024	5.9954640796166	4.69254515620587	9.11223684669524e-06	4.95433325182472e-05	2.97231003218561
IMPA1	-1.0145091346555	9.86423523624132	-7.24374265831989	1.17115766985027e-10	2.41356675213008e-09	13.9092436655109
ZNF564	-1.01414221101718	7.16141588973258	-5.82185994290972	7.98194521091655e-08	7.35265565475425e-07	7.54784377613528
FBLN7	-1.01396689719152	6.67348375589598	-3.86380847028355	0.00020471086487382	0.000787578721798554	0.00884705100343286
C19orf33	1.01382866817216	6.85762823428724	2.2540079765685	0.0265092460590806	0.0535144921369822	-4.44664761354862
USF2	1.01366227580069	8.43694314277058	9.40974883508207	3.19398692072848e-15	2.69350654340094e-13	24.2118773209583
RNF20	-1.01362005970544	9.52325566282043	-8.87437006593551	4.40993411336147e-14	2.42185891157494e-12	21.6356374022551
YKT6	1.01359227898286	6.78209545743543	6.74813472331218	1.19983357065035e-09	1.82648380788957e-08	11.635537361487
CORO2A	1.01286127074183	5.33347432419546	4.98269113339332	2.8325687856015e-06	1.74962990725707e-05	4.09534351899117
YPEL5	-1.01265435414721	10.3429994197964	-7.23246245412041	1.23546112426398e-10	2.51522413732732e-09	13.856965162573
MRPS6	-1.0122243841932	10.705792360808	-5.86699898988094	6.54169117807157e-08	6.16111148102956e-07	7.74107523649476
ID1	1.01212319744796	10.3188468558027	2.91349768241335	0.00446194641638733	0.0115655995241573	-2.85633728421794
PRO2852	1.01146718339982	6.4676826719303	3.70994442172342	0.00035016022191587	0.00126116498797612	-0.496705831103337
THAP1	-1.01131280519913	7.39856812148702	-5.22230846528134	1.05040149536908e-06	7.25774499114288e-06	5.0519862854249
PRR12	1.01107962100046	5.84680716594104	6.27481202626373	1.05431836891205e-08	1.22618503897417e-07	9.51637157788068
UGT2B28	-1.0105464463959	5.1664487124298	-8.09257674492971	1.99399919048555e-12	6.74312981279131e-11	17.8976272918079
LOC100505474	-1.01039235839265	5.08466150900169	-6.64766080076929	1.91151465499862e-09	2.72851118070093e-08	11.1810051287136
KIF13B	-1.01031205870875	8.05113542270106	-5.45993456456344	3.84087838578861e-07	2.98315621832637e-06	6.02467201124799
RAB35	1.01016604167719	6.36966155107825	8.4683886077049	3.2071272538143e-13	1.39009999571241e-11	19.6892839904867
RARG	1.00973970509949	5.75185558781722	7.47337225323378	3.9279410543617e-11	9.23776568852508e-10	14.9781352486755
ING3	-1.00969747067351	6.43144776250236	-6.77401867071464	1.06380619296111e-09	1.65057843103397e-08	11.7530115081284
LSM6	-1.00966231713048	8.19432895675787	-7.42590275947936	4.92639084463210e-11	1.12831144856318e-09	14.7564700411332
HILPDA	1.00942019800731	6.86617403164832	4.92998089336925	3.51204621600922e-06	2.11047380690715e-05	3.88835837716383
FMO1	-1.00903108856247	4.90632626745762	-4.56048241921272	1.53136897152117e-05	7.8242467097897e-05	2.47486938320577
SMARCE1	-1.00892705346222	8.11745480609438	-7.34186439109019	7.35042515837962e-11	1.60506846226589e-09	14.3649208042799
DDX47	-1.00877063647913	10.3912397258792	-7.48581438624089	3.7013457514557e-11	8.766230742725e-10	15.0362930489486
PTRF	1.00874931773868	7.40793507076386	4.22641740278747	5.48101812895952e-05	0.000243755340664561	1.25778027975804
PRDM2	-1.00868107042611	6.78676759173759	-6.98766411264613	3.91968928159018e-10	6.88764929995205e-09	12.728236713904
COX7A2L	-1.00847399593281	10.8426679732656	-6.55855431403805	2.88357361202459e-09	3.91897681391475e-08	10.7799198758654
TTC30B	-1.00804778284702	5.67101573901496	-4.01754336208531	0.000118124936758532	0.000483314677297646	0.528745191449818
TOMM34	1.00802113501403	7.76378407989467	8.01589373774002	2.89084660640968e-12	9.36736549070533e-11	17.5336147944463
C11orf96	-1.00790847025849	7.00803424118421	-5.4060178823174	4.83475033373939e-07	3.6674592764967e-06	5.80197525691397
TBC1D17	1.00786448393829	6.57687038451	6.86192637610318	7.06200088110494e-10	1.15064371672328e-08	12.1530970617879
FURIN	1.00732035429677	7.26732324402348	7.13564489054005	1.95294336766608e-10	3.74159444632222e-09	13.409202247154
CLINT1	1.00727709029889	7.93666254258674	8.19078290871045	1.23826165678512e-12	4.44869228030374e-11	18.3646497063577
ABHD17B	1.00711994193514	5.17983722901982	6.2132311587064	1.39310575391363e-08	1.5616266112419e-07	9.24506493254522
GSTM4	1.00663233838496	5.96805229796646	5.73501905402231	1.16834243845805e-07	1.02739711374878e-06	7.17806008825438
SPOCK1	1.0065456028271	6.87865905307029	2.09006190144416	0.0393011642388288	0.0745941204664841	-4.78594166610051
POSTN	1.00645483008998	5.21995033697912	2.55961506740368	0.0120672985149441	0.0274139316466072	-3.75351783354883
SDCBP	-1.00635124720575	11.4631903297288	-6.70563841398034	1.46145029330934e-09	2.15160925212928e-08	11.4430009832969
D2HGDH	-1.00584023361886	7.71232743137057	-6.55437899556101	2.93953163062304e-09	3.97892948389573e-08	10.7611740303418
RUSC1	1.00557818326475	7.45596424839419	6.73677590840524	1.26483644734507e-09	1.90957143042995e-08	11.5840336592221
NDNF	-1.00482271844079	5.28410991648364	-4.18404525688075	6.41698335168608e-05	0.000279520854664433	1.10783389492544
AGAP2-AS1	1.00425567476197	5.0219166710326	6.9996861331713	3.70455983004426e-10	6.56687804525435e-09	12.783397840232
ZNF639	-1.00416911473851	7.41989714089071	-5.38364036356398	5.31762868148247e-07	3.98871626629249e-06	5.70988529355048
ACOT13	1.00411074860961	8.16493678744969	7.67714053509412	1.48042480002453e-11	3.86502096431275e-10	15.9334588468426
SOCS6	-1.00407357234466	5.69657890937452	-4.81183905580105	5.66180420970637e-06	3.24128100916529e-05	3.42915788481996
PSMC5	-1.00340839887098	10.678078619479	-8.48024083172003	3.02701982163054e-13	1.32629531532529e-11	19.7459683521383
PCDHGA3	1.00338197230519	4.76730007548868	6.72932242418339	1.30937259330052e-09	1.966735996792e-08	11.5502537986038
NDRG1	-1.00262309398741	9.77316563650619	-4.42779110371373	2.55827390822796e-05	0.000123947140914266	1.98418678322312
HIST1H1A	-1.00261055337171	5.23338598571368	-4.79388839736513	6.08460188466235e-06	3.45840809321404e-05	3.35996928929689
IDO1	-1.0025857782439	6.1197362667015	-2.89299987570149	0.00473790062336374	0.0121785980186068	-2.91097573582993
ZNF518B	-1.00252074757433	5.63526733989224	-5.1697269659071	1.30846298946041e-06	8.81125010109411e-06	4.83991302024177
FAM218A	-1.00243580712632	4.48832689118815	-5.98412289798483	3.89205113618815e-08	3.84719424472154e-07	8.24561557550235
TIMMDC1	-1.00161984180468	10.0518271957658	-7.10137389466265	2.29568852317049e-10	4.28819297354043e-09	13.2511203971031
MAGEA6	1.00149233281931	3.8795172707891	2.21287462589291	0.0293171474883641	0.0582786376987848	-4.53394623146274
XPO1	1.00102761339216	7.5438735088518	3.9293639910221	0.000162187680508548	0.000640833699402037	0.228768171554387
ALKBH4	1.00072390040342	5.86299788027199	9.08205228079483	1.59401731335071e-14	1.01348324765248e-12	22.6341691661706
PDCD4-AS1	-1.0005804855027	6.28290635363626	-4.48928201831564	2.01898087224257e-05	0.000100599652608279	2.21041613496979
SLC19A2	-1.00030079403988	8.19200991275091	-4.61452132016047	1.23953133992869e-05	6.49071295304304e-05	2.67734201077801
USP42	1.00014793671553	5.23882500216283	6.41531517060474	5.56230276982426e-09	6.98929004524987e-08	10.1393692850781
FAM76A	-0.999506842855505	5.76206377296498	-5.56791653584914	2.41490465270706e-07	1.97373898115616e-06	6.47406479633992
NKX2-5	0.99945471455812	5.61805815229919	7.96313681157701	3.73124511871418e-12	1.16775225726218e-10	17.283534278077
TP53TG1	0.999228877547331	6.67035481560648	6.34269640998459	7.74581927377986e-09	9.36514621853828e-08	9.81669548478267
ZC3H6	-0.998993120742202	6.49239823559325	-7.47384328495788	3.91911678049197e-11	9.22778022322613e-10	14.9803365435142
KIAA0232	-0.998929097564814	7.86282867019841	-6.00579569198065	3.53388213787465e-08	3.52950418676232e-07	8.33946409825436
LOC100630918	-0.998290259836942	6.04627382609454	-6.94203777640227	4.85493251807294e-10	8.28545003401865e-09	12.5191552690432
GLRB	0.998270777440576	4.45761837077979	3.76527032094766	0.000289154276331237	0.0010685560028339	-0.316658280251707
GSE1	0.998252134150911	7.97422312484355	4.63623247091974	1.13814301879042e-05	6.03665066940024e-05	2.75911109429821
MAD2L2	0.998138382998433	7.35041566625749	5.02999766919316	2.33312380719666e-06	1.47180314034581e-05	4.28219159405258
LAMTOR3	-0.998070204988823	8.78217369675759	-6.30064163052255	9.37742482034943e-09	1.10786633794925e-07	9.63049097704711
ZNF45	-0.997915783242729	6.58017546905745	-6.87431640557114	6.66490363094518e-10	1.09301165729618e-08	12.209622442904
SYNM	-0.997736618299132	6.0901761109924	-7.69270766786662	1.37377090450461e-11	3.62412991888619e-10	16.0066812472979
PHKB	-0.997704457506828	8.50667548386251	-5.37673637296053	5.47592228309151e-07	4.09826391845726e-06	5.68151376794483
SEC61G	0.99761737961723	10.8752407238148	8.37148922099191	5.14258488708086e-13	2.05245145344782e-11	19.2262282263203
CST3	0.997077160554155	7.86594468888226	7.53849285421606	2.87738665535119e-11	7.03807379109262e-10	15.2827849043865
NONO	0.99701729240013	9.32883454465784	6.2098103471129	1.41479425429412e-08	1.58154066529661e-07	9.23002599641343
CNTNAP2	0.996960019628373	4.63523952060865	3.06045376701608	0.00287770536681722	0.00790085160988981	-2.45528016912447
TBC1D9	0.99646323890586	5.47299289205542	6.44160606232217	4.9322717960345e-09	6.28558626254041e-08	10.2565394471014
AKT1	0.996194478045143	8.01469820181064	6.18953853849546	1.55032840955226e-08	1.71874967516644e-07	9.14097513896438
ICOS	-0.996024206850748	4.67041510145746	-3.14056673694895	0.00225193956083848	0.00639445503644683	-2.22985046908026
ADH1C	-0.995489248579506	4.18936194418996	-6.73085701733726	1.30007792789951e-09	1.95837598182472e-08	11.5572076670506
PTPN13	-0.995350300451526	6.84546920389475	-3.748769690083	0.000306200928128354	0.00112290387671524	-0.370562445180055
LMF2	0.994886589233198	8.23195364438785	7.94477391461147	4.07756532959514e-12	1.26241673145914e-10	17.1965604053247
RBM38	0.994658170547473	6.05766375941631	7.30043138945359	8.94990544904003e-11	1.89480403703153e-09	14.1723055173154
NIPSNAP1	0.994630759234959	7.92621562013786	8.08147719189848	2.1042015205949e-12	7.05660260359238e-11	17.8449012745028
RNF123	0.994614291552034	6.74163343665885	8.34665556044913	5.80351247386698e-13	2.25375325454314e-11	19.1076674618438
CHSY1	-0.994594138588518	9.15283496283162	-4.57121695087431	1.46854746222409e-05	7.53527853898336e-05	2.51496946778704
SOCS7	-0.994365430518495	8.3197656573535	-5.26450644414412	8.79929481059414e-07	6.22716948411253e-06	5.22302723891523
GNE	-0.994273187878549	7.48053730222064	-6.00212482141709	3.59217675932115e-08	3.57143540139436e-07	8.32355780659226
MYOM1	-0.99421923936614	5.29832310472167	-4.65447885038179	1.05919540480949e-05	5.66863605521381e-05	2.82801639064139
ESM1	0.994066270864741	4.8407738677351	3.54451344827674	0.000613947986459182	0.00205789483902957	-1.0231378109807
JAG1	0.993628974067092	5.94872429030124	3.8780317343179	0.000194666308367107	0.000754374052132098	0.056335706842642
TMEM214	0.993530008139328	8.20366840258198	6.25574721777738	1.1494315442244e-08	1.32079776361703e-07	9.43226147020894
DGAT2	0.993278887638995	6.90735594115758	3.8088403199795	0.000248376619740752	0.000934833010434146	-0.173488899956953
OSBP2	0.993156619842849	5.75959131120949	10.0796155805072	1.19447772270995e-16	1.89833282783896e-14	27.4373928625609
KRT80	0.992800173833471	4.89264581713997	5.14835708063524	1.43020785983495e-06	9.55482319737073e-06	4.75406230683528
DACT1	-0.99266818865186	6.79279538475993	-3.25892125170406	0.0015555256823751	0.00463233157923612	-1.88823471544862
ITGA1	-0.992016810905636	5.22558600899442	-3.03836828908755	0.00307663958923272	0.00836499000687783	-2.51659019529291
C11orf58	-0.991793929010234	9.44758310163572	-6.75944737013736	1.13838428325759e-09	1.74879079489762e-08	11.6868610264449
LPCAT1	0.991715892030402	7.97807394950052	6.18692349857776	1.56871960259001e-08	1.7372276697913e-07	9.12949646448793
TNFAIP8	-0.991606669370825	9.07762969052649	-4.85936714482669	4.67563681507311e-06	2.73627932659113e-05	3.61309715710114
HEBP1	-0.991354015924491	10.5803701582755	-5.2899348520703	7.90603313768161e-07	5.67471858582524e-06	5.32645536304219
NOSTRIN	-0.991303362608703	5.81913591516279	-4.68142449047763	9.52240937703562e-06	5.14679970485795e-05	2.93008092829603
GRB7	0.991226336634583	6.04604244709631	8.1891640794111	1.24803311027094e-12	4.47581981094499e-11	18.356944035482
SELL	-0.990700744363248	5.89174233333298	-2.56392704181807	0.0119282498944484	0.027168479672574	-3.74318639104191
SFTPD	-0.99055445712278	6.02729112419363	-4.16838734348037	6.80030569873697e-05	0.000294246804117741	1.05268487188109
LMOD1	-0.990177820127864	5.78477029191879	-4.9873471240493	2.77912028710442e-06	1.72136353369974e-05	4.11368827184987
NT5E	-0.99017379991245	6.63609633329233	-3.64945936994128	0.00043078137235743	0.00151208613024451	-0.69127274045479
TSTA3	0.989896138246137	8.01416983744081	6.10139022548296	2.30467128515849e-08	2.42562139699057e-07	8.75517296542166
AHCY	0.989544057730573	9.34963303324799	5.83480543890201	7.53968413081511e-08	6.99642420149993e-07	7.60319036964192
TTC28	-0.989404683497364	7.49534570553708	-5.17838181595513	1.26209049602076e-06	8.53032660875198e-06	4.87473875005338
GPR133	-0.989257291326783	6.57560386943968	-2.79523251222065	0.00628290467391699	0.0155148179003672	-3.16712441255304
ZNF606	-0.989011516910981	6.77049843142322	-6.24652535635569	1.19842996708814e-08	1.37226043080001e-07	9.39161373158099
NUDT22	0.988836149117415	8.1128036582563	8.50489432411988	2.68405400882496e-13	1.19419665668581e-11	19.8639064610051
ZEB1-AS1	-0.988420958500881	5.98263793657641	-4.29571870404549	4.226662217219e-05	0.000193565955437512	1.50522283397788
MKI67	0.988266582764281	5.02322730694595	4.48634243474386	2.04204674455094e-05	0.00010157317901388	2.19955530233432
TFDP1	0.987811668400815	6.38336540420851	7.11737006809439	2.12885969188431e-10	4.01752500842025e-09	13.3248783775051
MYO1C	0.986944896597573	8.0491273075646	9.46360304857427	2.45215844620238e-15	2.13546480116085e-13	24.4712901946661
BAD	0.986827027201623	6.84530166412318	6.58660286522239	2.5340318357016e-09	3.49339340961463e-08	10.905961488148
MAST2	0.986730650708444	5.91629982397693	10.0752892511672	1.22007071119419e-16	1.92104793280861e-14	27.4165843099089
RXRG	0.986342775206129	4.97663497360883	2.96472946429998	0.00383567064566933	0.0101281202493732	-2.71837286934294
PMM2	0.986214909563972	6.88654114748882	6.94585150130291	4.76894225545318e-10	8.14559586090329e-09	12.5366151756517
SMARCAD1	-0.986160570127029	8.34075270137445	-7.69211632691675	1.3776790447229e-11	3.62968903874381e-10	16.0038991934486
FUNDC1	-0.985709004557707	8.75761306235118	-6.51835390352723	3.46915591857055e-09	4.62582645427581e-08	10.5996151811149
TMEM63B	0.985705743187048	7.25604537599519	9.26321461557136	6.55554013516389e-15	4.93033034088546e-13	23.5061628565199
ETAA1	-0.985497486280379	6.35309962980482	-5.20562341230683	1.12636953156387e-06	7.71651186562534e-06	4.98456398967043
CREB5	-0.985356095263827	6.25256350211804	-3.82744052997492	0.000232691974822925	0.000882224746530485	-0.112002604150195
SLC35A4	0.985130221762041	8.06469499581677	8.3018778757998	7.216416007342e-13	2.75990255461059e-11	18.8940126569204
PTPRN2	-0.985059966055106	6.37085100364632	-4.55612258189131	1.55762039405344e-05	7.93374754666338e-05	2.45859978970028
DRAP1	0.984979925443801	8.58947306911655	5.24543717167586	9.53322243429423e-07	6.65773035908525e-06	5.14564121325399
TTYH3	0.984956805875981	6.80221358577316	6.58938221381626	2.50176721199886e-09	3.45127434345222e-08	10.9184616456475
HINT3	-0.984300856785985	5.99433271938417	-3.71061221655734	0.000349355828685237	0.00125894273684086	-0.494544393553062
CDK5	0.983549117914568	7.0394267917664	4.89185527940138	4.09995126532141e-06	2.42757102680826e-05	3.73944874134888
AGPAT1	0.983543372458193	8.11657765105148	6.33204681784089	8.13033621161937e-09	9.76560943654281e-08	9.7694962177502
GOPC	-0.983474069555332	6.65864174705189	-4.21647253939724	5.68811191437874e-05	0.000251853900778347	1.2224951449211
ZNF266	-0.983266453111131	8.49791864700025	-7.37896903599266	6.16085138929611e-11	1.37358362556707e-09	14.537656529523
CDKN1A	0.983171730158812	9.20227807759365	3.69200058777363	0.000372445154445143	0.0013321441149675	-0.554675930101593
TAPBPL	-0.983132522539021	7.48298439533255	-5.37532530541315	5.50883839596161e-07	4.11987524566257e-06	5.67571742518113
PLA2G4C	-0.982830817916756	5.45435485064021	-6.58995559853699	2.49516169928061e-09	3.44688033235098e-08	10.9210406881035
COLCA1	0.982812560205462	7.74528242838091	6.3779634843854	6.59625737224605e-09	8.12141523137564e-08	9.9732223678034
ZNF17	-0.982812197264302	4.61694329036402	-7.8902776424582	5.30528848329242e-12	1.59594163254864e-10	16.9386666630961
PRKAB1	0.982803693767486	6.99293407277769	7.09879271279777	2.3237976348867e-10	4.33266802323232e-09	13.239223182874
DPP3	0.982508104238518	7.28620377544209	7.80031712489052	8.18650448962135e-12	2.32066101249393e-10	16.5137016480036
SMARCC2	0.982476382582112	7.52156987623708	7.79116643392184	8.55537582600036e-12	2.41165873808444e-10	16.4705294894067
ATN1	0.982410796489874	6.1286386351215	8.93337656549252	3.30315117990262e-14	1.86484627537639e-12	21.9191880858585
FADD	-0.982233894331037	8.63837767577297	-5.87606689013288	6.28486616426897e-08	5.93865342432448e-07	7.77997591886266
SLITRK4	0.98200827896647	4.43485400721062	3.40434556975008	0.000975155213462527	0.00309320952586359	-1.45479673930898
SLAMF7	-0.98180904515791	5.29597543636904	-2.23090802176366	0.0280556069826371	0.0561753187696255	-4.49585125691253
LYZ	-0.981581236392326	7.42662352593251	-1.84647570063152	0.0679570611854434	0.118156881314062	-5.24668671242648
MYPOP	0.981468757688833	6.05714396798297	8.0530846774105	2.41448954725137e-12	7.97771095489365e-11	17.7100847373789
SERTAD3	-0.981432124613851	7.94282612989142	-5.01810919470261	2.44989248116998e-06	1.5387218123397e-05	4.23513988559771
RMST	-0.981265538843395	5.06239222998423	-3.65281215961368	0.000425886043899909	0.00149803371986085	-0.680550183360102
PGBD5	0.981140973253054	6.71519130193954	3.65715826855347	0.000419618892495457	0.00147960440487158	-0.666639909278627
RAB14	0.981008459296838	8.51979787097568	6.09164184653324	2.40764628792601e-08	2.51691446748696e-07	8.71265093710341
DCTD	-0.98067942234265	9.88787590021433	-6.35776051764805	7.23240141107904e-09	8.803317928195e-08	9.88351333024478
CTNNBL1	-0.980423048297497	8.16689278024761	-6.37600721962234	6.65535653275997e-09	8.1841800437936e-08	9.96453093266756
MANEAL	0.980110375351784	5.21688519090006	7.01536407820658	3.44150815398743e-10	6.13837140208997e-09	12.8553772339033
RCAN1	0.980076084390023	5.96491803172663	3.38316984199665	0.00104464274878197	0.00328211607197205	-1.51883437326425
DUSP23	0.97991859163032	8.13766981560869	7.27116352627741	1.02836615702313e-10	2.14784662122292e-09	14.0364196841569
TFE3	0.979585949942467	5.60452123938138	7.01703912309678	3.414522818008e-10	6.10126924806259e-09	12.863070478954
RPS5	0.979572111616502	12.0684544939591	6.16689848709382	1.71687096598726e-08	1.88254042650225e-07	9.04166394339819
C20orf96	0.979321111175886	4.83428702529196	9.16547632645085	1.05883789996764e-14	7.28357606615962e-13	23.0356290225061
RBM3	0.979100106665928	7.58479035126769	6.44065210666639	4.95384750572241e-09	6.29935624465837e-08	10.2522847691998
NPDC1	0.978794484734946	7.45410127730041	4.34293158612815	3.53582356989873e-05	0.000165117062213413	1.67533927891373
TMUB1	0.978646542303554	7.04332419627206	9.10947385279746	1.39348460028712e-14	9.17832748979965e-13	22.7661105625116
ANXA5	-0.978283089547743	11.0396070214079	-6.47853247383128	4.1648086727526e-09	5.42248207506799e-08	10.4214160849059
APPL2	0.978202391685683	6.76500383180886	5.29509903661114	7.73577889763714e-07	5.5644048423225e-06	5.34749302561517
CDH3	0.978059203822195	6.84193740828648	2.83031707606258	0.0056820375013176	0.01422626904833	-3.07605558872431
STXBP1	-0.977977729973162	8.76822966107106	-4.86897729727996	4.49761684006134e-06	2.63932166811181e-05	3.65042056658585
EPS15	-0.977668538820582	9.36239542061426	-9.63457721407362	1.0595673169794e-15	1.10708450599842e-13	25.2949034851969
ARL6IP6	-0.977566898976897	6.63380211686325	-5.503748989312	3.18328604241931e-07	2.51801923802831e-06	6.20647805125411
RPL35	0.977439886037683	12.0356880272332	9.28197929656949	5.97895250286874e-15	4.56461317027725e-13	23.5965192148048
TBK1	-0.977098109158906	8.78722760124102	-8.13170694907895	1.64939596953924e-12	5.702157078227e-11	18.0836027718432
SNX4	-0.977085907788167	8.82198232419287	-7.14543316035964	1.8647322383848e-10	3.57599222308711e-09	13.4543930893799
PCBD1	0.976861859271975	7.99524740238797	5.77787039429378	9.68402914041031e-08	8.68631986314952e-07	7.36020168685074
GNL3L	0.976592150367814	5.54834557158261	6.0261080755394	3.22776944358931e-08	3.26093699927531e-07	8.42755704193596
ARFGEF1	0.976500160468237	7.10692902313956	5.1437303878606	1.45798795560338e-06	9.70787817812561e-06	4.73550119587184
PTPN14	0.976174433819471	6.11814011925313	4.7004492353479	8.83118394871104e-06	4.81972684771923e-05	3.00236221151409
DHRS11	0.976167833733837	6.48015281422786	3.81817132195613	0.00024038637365853	0.00090883274452967	-0.142670928883942
CHPT1	-0.976161624229234	7.21655566403082	-3.994373122832	0.000128439844552576	0.000522021590432985	0.449465304368209
CHRAC1	-0.975884011811305	7.5235247069483	-5.91851554160539	5.20863574429285e-08	4.99905016315345e-07	7.96244142278333
CTSE	-0.975840627694197	6.32615703711172	-3.28842435864648	0.00141647220257403	0.00427508194712183	-1.80150862232111
CLCN7	0.975773440818517	6.98383941759599	8.73742861418537	8.61935787556503e-14	4.36490346688475e-12	20.9781416164639
ARL14	-0.975305808933465	3.7642850108219	-3.07826679703458	0.00272601814432639	0.00754295657590587	-2.4055662257504
SMYD5	0.975275076692808	6.68363732411406	9.66571406463623	9.09426075306744e-16	9.74972475947203e-14	25.444887113535
IQCG	-0.975234056176358	5.31020822530309	-6.97313350561541	4.19629754447726e-10	7.322630044064e-09	12.6616043973541
SAMD4B	0.975188915849117	6.48423003892756	8.16554362016366	1.39966607822038e-12	4.91468115096371e-11	18.2445371823658
[truncated: 18,156 more rows]
