# Supplementary material for: Genome-wide expression analysis suggests a crucial role of dysregulation of matrix metalloproteinases pathway in undifferentiated thyroid carcinoma
Source: BMC Genomics. 2015 Mar 18;16(1):207. doi: 10.1186/s12864-015-1372-0 (PMC4377021; doi:10.1186/s12864-015-1372-0)
Supplement: Additional file 4 — Validation files. A compressed folder that includes two subfolders (named ValidationSet1 and ValidationSet2, respectively). Those folders include the following files:.csv files with the results of the gene expression differential analysis for the three contrasts (ATC vs normal thyroid tissue, FTC vs normal thyroid tissue and PTC vs normal thyroid tissue)..csv files with the normalized expression matrix for the preprocessing of the validation arrays (each array is identified by its GEO accesion key). PDF files of the volcano plots for the differential expression analysis. [file 12864_2015_1372_MOESM4_ESM.zip › AdditionalFile4/ValidationSet1/matrix_hgu133plus2.csv]

	Samples	PTX3	COLEC12	GPR110	PDGFRA	Pheno
1	GSM723329_NPTC6_Plus.CEL	6.91757752925241	8.54280097914812	5.72678860127647	4.55965552100881	Normal
2	GSM723330_NPTC7_Plus.CEL	6.73970890670944	9.17690860599009	5.71408775318477	4.85461605008095	Normal
3	GSM723331_NPTC8_Plus.CEL	5.98938635568036	8.28725679265156	6.39368238770227	4.45523298726094	Normal
4	GSM723332_NPTC9_Plus.CEL	6.11768397695333	8.42225228018055	5.73675008906108	4.73881206543922	Normal
5	GSM723333_NPTC14_Plus.CEL	7.58232109163779	8.40312162085004	6.2157343516203	4.08454663349494	Normal
6	GSM723334_NPTC18_Plus.CEL	6.1130012725232	9.0749288256101	6.37571576961872	4.55284155365328	Normal
7	GSM723335_NPTC19_Plus.CEL	6.36032653630578	9.0297122897869	6.9390236790268	4.73606349061293	Normal
8	GSM723336_NPTC20_Plus.CEL	7.22053521021374	8.77307638184489	6.23360507296823	4.87481036292855	Normal
9	GSM723337_NPTC23_Plus.CEL	6.52264800017565	8.45450646962349	5.55642467808729	4.69220100698492	Normal
10	GSM723338_NPTC26_Plus.CEL	6.52134010149862	8.5865017741675	5.55101715586259	4.79921321970966	Normal
11	GSM723349_S405N_Plus.CEL	6.73361567393351	8.45285959544105	6.61533679015466	4.52478699128058	Normal
12	GSM723351_S409N_Plus.CEL	5.43106288163997	7.98217758919099	7.2915766505716	4.81721954364795	Normal
13	GSM723353_S415N_Plus.CEL	6.43928541819616	8.83307037922802	6.60566696291564	4.55749140045144	Normal
14	GSM723355_S418N_Plus.CEL	5.56898845525815	8.23905997264918	5.3588319792	4.80794448261569	Normal
15	GSM723357_S420N_Plus.CEL	4.17280512317094	8.58985765297719	5.09380133254397	4.86211002056093	Normal
16	GSM723359_S422N_Plus.CEL	5.67656775045803	8.57890554263465	5.79473528432845	4.36679873353817	Normal
17	GSM723361_S423N_Plus.CEL	5.53595463920819	8.10328411186707	4.98546782523482	4.61771776550936	Normal
18	GSM723363_S425N_Plus.CEL	5.1731871705697	7.92364146676728	5.7625719179211	4.48003088824732	Normal
19	GSM723365_V519N_Plus.CEL	4.24485802737663	7.73482428456928	5.55487383031657	4.43036047355294	Normal
20	GSM723367_V608N_Plus.CEL	4.94211180387392	8.03063461468814	4.50790246881918	4.86982431434487	Normal
21	FCN.MRos.RH.3705.N.FA.U133_Plus_2.a1.CEL	4.80038265403925	6.26464627723112	5.36564503694551	4.56047302109351	Normal
22	FCN.MRos.RH.3980.N.FA.U133_Plus_2.a1.CEL	4.44233371217662	7.3192865902305	5.02595087192648	4.45101575454464	Normal
23	GSM723339_PTC6_Plus.CEL	6.53450404366019	9.50753089179777	6.2222799208974	4.98074212567442	PTC
24	GSM723340_PTC7_Plus.CEL	5.09024551216575	7.39861138570251	5.75355134951685	4.89645327359498	PTC
25	GSM723341_PTC8_Plus.CEL	5.60886990796538	8.42487035287037	5.94797607011359	4.45350056694787	PTC
26	GSM723342_PTC9_Plus.CEL	7.0826809591142	7.05649868243808	6.61338965813088	4.49608472638163	PTC
27	GSM723343_PTC14_Plus.CEL	5.04180151552697	5.66384693776284	5.19364139472402	4.3511000451476	PTC
28	GSM723344_PTC18_Plus.CEL	6.08396383310588	6.19702002583925	6.3000924954521	4.38900827646761	PTC
29	GSM723345_PTC19_Plus.CEL	4.76515682400889	7.37123659480788	6.07586500574276	4.25477987775297	PTC
30	GSM723346_PTC20_Plus.CEL	7.14504581083983	10.145747096388	6.72180285188694	4.99802772354329	PTC
31	GSM723347_PTC23_Plus.CEL	3.76440121049844	4.61509354033425	5.0893143071372	4.45742515480925	PTC
32	GSM723348_PTC26_Plus.CEL	4.31123340087273	6.63493309511122	6.2036351245509	4.66068002330326	PTC
33	GSM723350_S405T_Plus.CEL	4.88042151882329	8.38373578891277	6.69864370246595	4.68042236176895	PTC
34	GSM723352_S409T_Plus.CEL	3.84944776068863	6.43907439593076	7.05155573339446	4.47357079585331	PTC
35	GSM723354_S415T_Plus.CEL	4.4688014365625	7.36238588065071	7.61973668179438	4.76235703058891	PTC
36	GSM723356_S418T_Plus.CEL	3.68716569757196	6.78491854996804	6.33440291124643	4.73999403973291	PTC
37	GSM723358_S420T_Plus.CEL	4.20354678305771	6.70474729966749	6.57259668940744	4.74841109649899	PTC
38	GSM723360_S422T_Plus.CEL	4.98552373699773	7.25855076782476	6.71825229727225	4.55831175127409	PTC
39	GSM723362_S423T_Plus.CEL	4.07325930594053	6.73621492410016	7.30838292541401	4.32344501691355	PTC
40	GSM723364_S425T_Plus.CEL	4.47946489354653	6.67671154157596	6.62912042349031	4.55052071075415	PTC
41	GSM723366_V519T_Plus.CEL	7.48442475265368	8.40623256486987	6.15922354641268	4.49939754538744	PTC
42	GSM723368_V608T_Plus.CEL	4.19268734899437	5.90605297077335	6.55463634080377	4.69784805636302	PTC
43	LChr.RH.Thyreoidea.PC.120637.U133_Plus_2.a1.CEL	3.55263225614657	4.39843724968808	7.56093926451425	4.38182736457298	PTC
44	LChr.RH.Thyreoidea.PC.241158.U133_Plus_2.a1.CEL	3.93268152059312	5.25717811152379	6.47712573253183	4.43093561488784	PTC
45	GSM723320_ATC1_Plus.CEL	6.56355863290172	8.32679779331503	4.22605429246622	4.72613539376483	ATC
46	GSM723321_ATC10_Plus.CEL	8.25385008960244	10.4797406457319	4.31051031419621	6.14634208226397	ATC
47	GSM723322_ATC2_Plus.CEL	11.2086723518439	8.82006768806047	4.76286774991045	4.86198795779339	ATC
48	GSM723323_ATC3_Plus.CEL	4.09147361390279	4.50598905261988	6.00283053811997	4.50497302937612	ATC
49	GSM723324_ATC4_Plus.CEL	10.3499783056894	10.2339511135232	3.82674884735749	6.39340659280305	ATC
50	GSM723325_ATC5_Plus.CEL	7.01670708354649	9.13990428238919	4.82986092265901	5.75246486457695	ATC
51	GSM723326_ATC6_Plus.CEL	6.3157254373132	6.2889671657394	4.61367607589697	4.62380006047453	ATC
52	GSM723327_ATC7_Plus.CEL	9.76074197381068	8.27844973312348	3.82499652165951	7.70076776132908	ATC
53	GSM723328_ATC8_Plus.CEL	11.5094176661266	9.1473128123084	3.73879643963188	6.63883672839425	ATC
54	LChr.RH.Thyreoidea.AC.110823.U133_Plus_2.a1.CEL	9.31111942778412	9.10621586702867	3.79191912568534	4.63883499409528	ATC
55	LChr.RH.Thyreoidea.AC.110845.U133_Plus_2.a1.CEL	8.75306790606261	7.40525409252447	3.79075131289142	4.5999809747537	ATC
56	LChr.RH.Thyreoidea.AC.150525.U133_Plus_2.a1.CEL	8.69430006279391	8.87542540624934	3.87234984540224	4.57935395122939	ATC
57	LChr.RH.Thyreoidea.AC.161025.U133_Plus_2.a1.CEL	8.506584266048	9.73384920240884	3.83727624074601	5.86264727800564	ATC
58	LChr.RH.Thyreoidea.FC.20.U133_Plus_2.a1.CEL	3.44876077023523	4.39833739087304	4.84109866700395	3.87489217097746	FTC
59	LChr.RH.Thyreoidea.FC.270745.U133_Plus_2.a1.CEL	3.47436976091952	4.08738506686336	3.98213778315852	4.47223819688825	FTC
60	LChr.RH.Thyreoidea.FC.29.U133_Plus_2.a1.CEL	5.97583226061983	5.53337532471793	4.82905577424864	4.41042370673861	FTC
61	LChr.RH.Thyreoidea.FC.9.U133_Plus_2.a2.CEL	3.29878279627097	4.22479153524976	4.03947610507216	4.44490332076837	FTC
62	MRos.RH.Thyreoidea.FC.04.17972.U133_Plus_2.a1.CEL	3.63128914734006	4.31154776000826	4.07070214468386	3.89496407579215	FTC
63	MRos.RH.Thyreoidea.FC.06.11395.U133_Plus_2.a1.CEL	3.80790597497123	4.00775476649234	6.78010384643545	3.6608772197126	FTC
64	MRos.RH.Thyreoidea.FC.06.31973.U133_Plus_2.a1.CEL	4.59668188911057	5.36551320855237	4.37946974528072	5.12915951602136	FTC
65	MRos.RH.Thyreoidea.FC.07.4519.U133_Plus_2.a1.CEL	4.10005171902976	4.06956924540816	4.4508127999676	3.91899785155681	FTC
66	MRos.RH.Thyreoidea.FC.17.65876.U133_Plus_2.a1.CEL	5.03302887417584	6.40795260249149	4.45841113614989	4.31775553555857	FTC
67	MRos.RH.Thyreoidea.FC.19.91.71310.U133_Plus_2.a1.CEL	4.34763049647627	5.440972008491	5.24690167949751	4.20032845455685	FTC
68	MRos.RH.Thyreoidea.FC.46.773232.U133_Plus_2.a1.CEL	3.36626170982194	4.57571908623688	4.25034388492206	4.43590831006637	FTC
69	MRos.RH.Thyreoidea.FC.50.784674.U133_Plus_2.a1.CEL	4.20832636620821	4.09705432920441	5.87333945324932	4.08855566144026	FTC
70	MRos.RH.Thyreoidea.FC.54.836175.U133_Plus_2.a1.CEL	6.86842499655147	9.77313334140525	4.41844220374632	5.12875581826021	FTC
71	MRos.RH.Thyreoidea.FC.66.897665.U133_Plus_2.a1.CEL	4.45947966152475	6.89669728463093	4.41848134954164	4.60686727001031	FTC
72	MRos.RH.Thyreoidea.FC.70.902828.U133_Plus_2.a1.CEL	3.49717001830271	4.11903762185199	5.95998938105458	3.89444678282956	FTC
73	MRos.RH.Thyreoidea.FC.77.904470.U133_Plus_2.a1.CEL	4.00823277481172	6.31473985889366	4.27292245369277	4.24089784358293	FTC
74	MRos.RH.Thyreoidea.FC.81.910084.U133_Plus_2.a1.CEL	3.4994002825852	4.25927036686451	3.87666148940123	4.10205990654251	FTC
75	MRos.RH.Thyreoidea.FC.9.984936.U133_Plus_2.a1.CEL	7.92465546606585	6.1704673274726	3.97047206471059	4.12123484534015	FTC
