# Supplementary material for: Genome-wide expression analysis suggests a crucial role of dysregulation of matrix metalloproteinases pathway in undifferentiated thyroid carcinoma
Source: BMC Genomics. 2015 Mar 18;16(1):207. doi: 10.1186/s12864-015-1372-0 (PMC4377021; doi:10.1186/s12864-015-1372-0)
Supplement: Additional file 4 — Validation files. A compressed folder that includes two subfolders (named ValidationSet1 and ValidationSet2, respectively). Those folders include the following files:.csv files with the results of the gene expression differential analysis for the three contrasts (ATC vs normal thyroid tissue, FTC vs normal thyroid tissue and PTC vs normal thyroid tissue)..csv files with the normalized expression matrix for the preprocessing of the validation arrays (each array is identified by its GEO accesion key). PDF files of the volcano plots for the differential expression analysis. [file 12864_2015_1372_MOESM4_ESM.zip › AdditionalFile4/ValidationSet1/PTC-NT_hgu133plus2.csv]

	logFC	AveExpr	t	P.Value	adj.P.Val	B
ZCCHC12	4.22322614533985	6.07120344502624	9.39269474250733	3.4728083910715e-15	1.74986132805115e-11	24.0018786744889
TFF3	-3.83375643892422	9.0763106192031	-7.84712034718215	6.53333587184838e-12	4.54066843093462e-09	16.7698831592188
ARHGAP36	3.82581098620963	5.20475852358283	6.12948816088421	2.03154449386606e-08	2.71164101151459e-06	9.06124826836906
LRP4	3.78052130155474	7.45746766814793	8.41341231026337	4.1927079727068e-13	5.28150182436909e-10	19.4051784584173
LRRK2	3.680140711336	6.9357575686578	6.69136455809507	1.56141655388587e-09	3.21126026975202e-07	11.5171993894612
GABRB2	3.5831719120547	5.05999848101045	10.7095905014844	5.49032388977508e-18	5.53287389992083e-14	30.1716787242383
CLDN1	3.39996408719123	7.19591878045661	7.91255822590026	4.76421160986168e-12	3.55639574062082e-09	17.0729351168234
PRR15	3.38638407611927	5.72167652419695	7.73385874119767	1.12723210026152e-11	6.4813581439722e-09	16.2464539915232
TPO	-3.34329822610512	10.0209929888196	-5.42184630858042	4.51940671544204e-07	3.51693599805924e-05	6.10129657638634
CITED1	3.20772217926804	7.55027431036739	6.87854057831547	6.53464254290747e-10	1.625791951753e-07	12.351983581754
QPCT	3.12000259333483	6.61230642148623	8.15499587370754	1.47317807781284e-12	1.5627317978062e-09	18.1993089908599
PKHD1L1	-3.08369519554239	6.91809995266998	-5.935269216463	4.83573903596171e-08	5.47552361066339e-06	8.23249469775867
IPCEF1	-3.07719435745333	8.12815155940105	-7.55246495914125	2.69131095454626e-11	1.17920374541043e-08	15.4113511349535
HS6ST2	3.03057987826628	5.34749826711367	5.64510712397021	1.7288163932134e-07	1.55554885737571e-05	7.01672165825002
GPM6A	-2.92517025384398	6.09247866235396	-7.72831746848296	1.15767250400893e-11	6.4813581439722e-09	16.220883053799
DPP4	2.92087155814146	6.29350157646886	9.84636404027883	3.74831375849994e-16	2.51824212675221e-12	26.1339253612837
CHRDL1	-2.91852834845965	7.17196007394792	-6.23267033546133	1.27594530282369e-08	1.82387784244053e-06	9.50604054906819
KCNJ2	2.90175161138533	7.01670925694398	8.5539273419742	2.11288543273822e-13	3.5487671580699e-10	20.0626814180213
MMRN1	-2.82986706988588	4.60135153092675	-8.11658174169583	1.77493538634979e-12	1.62608285054e-09	18.0204858778064
SLC34A2	2.82576704390848	5.0319309057954	6.56662918458331	2.77832558254128e-09	5.35369967246749e-07	10.9651842021575
TCEAL2	-2.76404100682883	7.5136656624602	-4.93314994398673	3.46705430821625e-06	0.000184375935572819	4.16629194222689
LRP1B	-2.75845410825614	4.96140020243491	-7.30516485043039	8.75096336894634e-11	3.04095977070885e-08	14.2800467839124
DPT	-2.72279825301904	6.29512771150541	-7.53313118378573	2.95213905030171e-11	1.26596516082619e-08	15.3225924507935
CHI3L1	2.72080220093597	5.85054560186605	5.16469910427276	1.33616224512804e-06	8.57654460208776e-05	5.07067818571371
SLC27A6	2.71446065042079	5.38239295786904	5.94373267631126	4.65748397775354e-08	5.34602070121065e-06	8.26836897687512
FN1	2.68704012962548	11.0269132334881	5.9432092152639	4.66831874677785e-08	5.34602070121065e-06	8.26614951784317
ENTPD1	2.64780387896727	7.08951766257421	6.6311724827003	2.06289193812992e-09	4.11659277356521e-07	11.2503734457262
DCSTAMP	2.64015819186577	5.33893377273463	5.32118189820488	6.92921203473897e-07	4.98779530572014e-05	5.69469809223088
LOC100128727	-2.62821645975609	5.95813494646008	-5.98359483310872	3.90121003288839e-08	4.5981805972436e-06	8.43763403285162
SERTM1	-2.62401504747683	5.32975616343352	-6.06614675313183	2.69888971972907e-08	3.33718541724782e-06	8.78971824657526
METTL7B	2.618065288038	6.44919060491683	7.44021203327518	4.60143090456051e-11	1.65610428359673e-08	14.896734095418
CDH3	2.58385159280747	6.84193740828648	7.88163390353466	5.5312971261819e-12	3.98154619922129e-09	16.9296644869804
MPPED2	-2.56178994457751	6.78389252590814	-6.61668138663582	2.20568798629273e-09	4.35839621213038e-07	11.186259097302
FABP4	-2.53932130828899	6.51159046604652	-7.78424192631124	8.8454586379954e-12	5.57125683902492e-09	16.4791174195957
IGSF1	2.53578255291213	6.1938261795271	6.24218896921523	1.22217748870885e-08	1.75949909178049e-06	9.54722353691702
DPP6	-2.52683906811855	6.20105581113757	-7.73424723344616	1.12512807532575e-11	6.4813581439722e-09	16.2482468759419
PCSK2	2.49376526698998	6.19177381490997	4.47637736200834	2.12215099746062e-05	0.000773453044372852	2.45506113049922
LOC646736	-2.47429693329587	5.8558689625231	-5.83791628425266	7.43705282184042e-08	7.93088886900496e-06	7.82148072386209
PDZK1IP1	2.4623196254586	5.62120599559418	7.12764731812477	2.02808045473529e-10	6.01117081841025e-08	13.473840114588
LAMB3	2.45214891371344	6.43577913504655	7.06272218045437	2.75425194878442e-10	7.70999278163195e-08	13.1803321500687
SCEL	2.4472307740852	4.22085893383928	8.50943419733582	2.62526146966242e-13	3.77943892293186e-10	19.8543688927864
DIO1	-2.44723051372603	9.01938477780304	-3.41939803207844	0.000928430671103385	0.0150664413656109	-1.06471959322749
TUSC3	2.40178102241407	5.04470630193486	8.53613008934064	2.30462730273329e-13	3.57305871435303e-10	19.9793439569892
NMU	2.3800471325085	5.94775419757878	4.46114087663914	2.25053435390207e-05	0.000807108895069326	2.39977013467208
ZMAT4	-2.36705753017552	6.9451177777029	-6.97569240876915	4.14621933463001e-10	1.07137244473677e-07	12.7881075817649
IGFBPL1	-2.36179204887374	6.65478783370537	-6.33061621113596	8.18340578090897e-09	1.28159966438294e-06	9.93098974397633
CWH43	-2.33741878657663	5.59980581832499	-6.87334729248658	6.69514919352514e-10	1.625791951753e-07	12.3287232595838
OGN	-2.33715777188767	5.36627508453989	-4.60140058535088	1.30499118316378e-05	0.000529602041893817	2.91326161268966
SCARA5	-2.33039604402748	5.47985764417973	-8.9936582235892	2.4584470065005e-14	6.1937499270022e-11	22.1259003576957
CFD	-2.31076647511944	8.0740521938292	-7.56041379297499	2.59084163320419e-11	1.1604091803829e-08	15.4478577024324
FRMD3	2.29782592020972	8.12391276761903	4.56961333543871	1.4777710824489e-05	0.00058400933660309	2.79600967631046
DGKI	-2.29388598112465	6.16720214008983	-5.94183625107672	4.69685485918626e-08	5.34831128174572e-06	8.26032859897765
LIPH	2.2818695090645	5.15158004175067	11.0380785013677	1.11023118957637e-18	2.23767096259117e-14	31.6969312945238
RELN	-2.27891847088549	5.96105071557317	-7.97352169213361	3.54852094279241e-12	2.75078613853773e-09	17.3556579731795
TENM1	2.26747655503302	5.0481651905028	7.18836544608717	1.52225994978881e-10	4.64865898302932e-08	13.749000531262
SFN	2.24924491279678	7.25031208586437	4.64404639842244	1.10365921174314e-05	0.000467316206148803	3.07136141163137
SERPINA1	2.24470755630969	6.44036431614786	6.77699628411284	1.04917250942046e-09	2.3495635474855e-07	11.8981825106983
DUSP4	2.23947892675186	6.36269194395839	7.46319221419073	4.12355195553541e-11	1.59827287815031e-08	15.0019414079479
TDRD9	-2.22671842655157	6.8122084788664	-4.90620375791304	3.86823920455003e-06	0.00020042252228202	4.06258604622031
PROM1	-2.20929191361049	4.9232509657208	-6.28988304942934	9.84665851113601e-09	1.47006964660701e-06	9.75394909395872
MUM1L1	-2.20193303991192	6.82249362583826	-5.13446454337806	1.51521657686789e-06	9.39667387900687e-05	4.95127489104789
KIT	-2.20040418225896	8.39515659373456	-5.06402821200077	2.02808076886744e-06	0.000119520373966442	4.67461284141568
CYP1B1	2.19955992383307	6.92242674986443	4.8546681567466	4.76515903979835e-06	0.000237969208538565	3.86516952767874
DIRAS3	2.19853413607651	5.76032611582893	5.62401271698196	1.89453926934732e-07	1.68957694573872e-05	6.92945435557929
PCOLCE2	-2.16352900742216	5.51250693853649	-6.45726577495216	4.59108411379255e-09	8.04637394030337e-07	10.4842252269027
ADH1B	-2.15715432879284	4.81202327301135	-6.79196551292775	9.78571633984247e-10	2.24126264579006e-07	11.9649445055659
PAPSS2	-2.15207339008526	7.15522981469751	-6.39277132664265	6.16540974061806e-09	1.02697382910874e-06	10.201982173943
RERGL	-2.14867052983777	4.855664846333	-7.19327319125598	1.48732516176917e-10	4.6118520977627e-08	13.771268904246
MPZL2	2.11833359359387	7.66233671105001	6.38279677471967	6.45245612557819e-09	1.04878430008894e-06	10.1584259912235
NELL2	2.07441816955576	8.3695977369916	5.12477414219316	1.57741330749385e-06	9.64314531396902e-05	4.9130869329345
AOX1	-2.06774264741332	6.03562253595338	-6.99358934598376	3.81215473248592e-10	1.01097340306913e-07	12.868648944969
PDZRN4	2.06235845984872	4.86766373847902	3.97572044125466	0.00013736471457637	0.00343497000283715	0.704555920413752
RXRG	2.05788361833334	4.97663497360883	6.52013753862418	3.44084302314705e-09	6.42131399366007e-07	10.7603676706906
FOXQ1	2.05754720013019	8.01886403213373	4.70152427904206	8.79361373511742e-06	0.000392982893195769	3.28586931647881
GOLT1A	2.05570629470331	5.23035018511453	7.69519741147757	1.3574369134453e-11	6.83978524762251e-09	16.0681221814362
RNF150	-2.05352991750184	6.74864961039455	-7.56405808560694	2.54603481220703e-11	1.1604091803829e-08	15.4645976446857
BEX1	-2.04081781336758	8.34764808854803	-4.54038869570579	1.65602984675572e-05	0.000639411524164013	2.68866115829988
SCG5	2.03206619018164	7.55635173157078	4.04637389300862	0.000106395170331106	0.00281416621787854	0.942983737826122
PSD3	2.03202137550725	7.59498196879773	6.83923303066252	7.8510474219864e-10	1.86162189164866e-07	12.1760647600336
EFEMP1	-2.02970455274777	7.81867164221263	-5.10776345573991	1.69267652575582e-06	0.000101942723077001	4.84614768723243
AGR2	2.02560312303547	5.93255498953446	5.50299778634281	3.19357010481428e-07	2.62720022296048e-05	6.43191056635076
PROS1	2.02329573888452	9.0093819671226	6.26284387651302	1.11307607578771e-08	1.63752177427017e-06	9.63667410434249
LPAR5	2.01380588372208	5.87440512524611	7.45094973383015	4.37165111629408e-11	1.6073622430712e-08	14.9458837394102
LYVE1	-2.01340758292697	5.18088514464376	-8.49093324574697	2.87320962697916e-13	3.86063600211766e-10	19.7677805026611
FOSB	-2.00825102108967	8.97253693947912	-4.30884142956311	4.02257738645908e-05	0.00129512854990547	1.85384544662335
DCN	-2.00565645064483	7.8851106583746	-3.85282013443727	0.000212807557619124	0.00486848617912991	0.296927852115265
CDH16	-2.00406139022477	6.31246456470704	-7.03922657627778	3.07626595521683e-10	8.49344388046509e-08	13.0743033609682
CLDN16	1.98798506387862	5.62992477664658	6.46868578118591	4.35708133918407e-09	7.84080128493348e-07	10.5343111004004
TM4SF4	1.98537027513361	4.87794003281708	8.88895632141864	4.10594273349841e-14	7.52320689033276e-11	21.6340600233173
SLC26A4	-1.98182265983759	8.67530627152862	-3.64761616819215	0.000433495273243308	0.00864203484888118	-0.362872127096547
HGD	-1.97403967779948	6.49973842257649	-5.79384143010071	9.02836227734467e-08	9.0530667512379e-06	7.63641284009758
PLAG1	1.97284811645758	5.64604575313331	5.76242272746625	1.03626631718636e-07	1.01388095256753e-05	7.50488129451632
AADACP1	-1.96204708774006	4.26379059676983	-6.75736046344068	1.14948086982399e-09	2.51823770992419e-07	11.8106802784048
GALNT7	1.95710005738747	7.92757368061279	7.49414904906537	3.55687008458595e-11	1.49351492822562e-08	15.1437859870543
SLC26A4-AS1	-1.95657479917558	7.97736621376161	-3.4534177209918	0.000830477658230431	0.0137650305934493	-0.962297511749951
THRSP	1.94952783551865	6.11666355264346	4.84282479215428	4.99825368193685e-06	0.000245706836486432	3.81997466404786
COL23A1	-1.92301189011634	7.22879937746585	-5.35448485980655	6.01815240679043e-07	4.42685626857158e-05	5.82877554436643
COL9A3	-1.92268856299443	7.74050318608973	-2.89817486673372	0.00466678824886446	0.0491918824065709	-2.53225635077827
SYTL5	1.90729341792742	4.58749985549041	7.47842531971221	3.83429856853289e-11	1.51656515645603e-08	15.0717227876428
CCL21	-1.90601778082548	6.38626052753377	-5.89780801239245	5.70882977905277e-08	6.25969585317027e-06	8.07397834072547
GHR	-1.90253100471267	5.85423329489883	-6.0111775154841	3.45009800192824e-08	4.11459912596827e-06	8.55504427712876
AGTR1	-1.9019176571079	5.31143513725792	-6.55340722902555	2.9527086239145e-09	5.6143247466978e-07	10.9068829100205
LINGO2	-1.89553403521684	5.71999089360386	-6.3868971245679	6.33289279118824e-09	1.03876326050135e-06	10.1763280064209
ELMO1	-1.88423788869693	7.31597802994003	-5.69240911905666	1.40723056027347e-07	1.3130894417737e-05	7.21297763000576
GLT8D2	-1.87657908209773	7.29397611820839	-5.00248457244532	2.61205577318747e-06	0.000147055821532384	4.43463792776291
DTX4	1.87319465373062	8.56993066319244	6.1705618679376	1.68877346664806e-08	2.29981278515484e-06	9.23794484041413
ECM1	1.86560779391326	6.96084133064577	5.78880716724803	9.23017904038018e-08	9.20961676033973e-06	7.61531515708882
SLC26A7	-1.86107975449072	5.21360265046244	-6.3393626146239	7.86421789534085e-09	1.24805757228815e-06	9.96906229913368
LONRF2	1.85809045410555	7.42693583134695	4.81748874154005	5.5347481087518e-06	0.000266872842420796	3.72351056866978
MIR31HG	1.83543579024649	5.3658573770647	6.41465642687038	5.57906961479659e-09	9.61078188771156e-07	10.2976381183924
C19orf33	1.8273521511836	6.85762823428724	4.28244579941856	4.44321642576147e-05	0.00141250831326849	1.76049938155669
MET	1.82001523201721	7.2819665766056	7.27872817968759	9.9211179523726e-11	3.27803495623065e-08	14.1596541971741
TMEM100	1.81965054134971	5.74844641310711	5.01053804692803	2.52720613617836e-06	0.000143886552753318	4.46594602925034
SLITRK5	-1.81443745290627	5.09964458427791	-5.10751650797992	1.69440894223743e-06	0.000101942723077001	4.8451768242301
GLDC	-1.81348936719561	6.76272044559753	-3.97866941902148	0.00013591524262767	0.00341142181215527	0.714448505772979
SFTPB	1.80363344584632	6.87003866594354	4.70880569990279	8.5431988892491e-06	0.000386072138145327	3.31315886132398
LIFR	-1.7979921621448	6.95825951961174	-5.80738834826117	8.50658574768829e-08	8.70305765201307e-06	7.69322733862258
APOD	-1.79547748654373	6.54405051213415	-4.95127670859654	3.22029297295369e-06	0.000173080012986351	4.23624007354429
OCA2	-1.79249747162312	6.52199692619732	-6.84666736324263	7.5833844015454e-10	1.81956086444223e-07	12.2093124604583
CITED2	-1.78918970925393	8.49836349880242	-5.30490480840578	7.42231589017092e-07	5.23707505439257e-05	5.62932647408099
CFI	1.77919158041679	7.28683010819646	5.12484872346906	1.57692522784715e-06	9.64314531396902e-05	4.91338069092583
PLAU	1.77422723696626	6.81128354240403	4.77565845680832	6.54533400801524e-06	0.000310402839838935	3.5649067649819
CAMK2N1	1.77044497134822	6.04793947379969	6.72705196681088	1.32324500733462e-09	2.83723437476907e-07	11.6757812586248
COMP	1.76388505330923	5.67513502034501	4.16774675328807	6.81644763763347e-05	0.00196265003052146	1.35935317184662
TMEM139	-1.76264376538335	5.52746839133719	-5.81905268229896	8.08116548174054e-08	8.39566444765364e-06	7.74219511906662
CPXM1	-1.76175913098002	6.6924769207369	-4.62018724363666	1.21225827077415e-05	0.000502365285948189	2.9827973175069
TMEM163	1.76154505362356	5.45051342242327	5.77806710274098	9.67567563833479e-08	9.60656366948955e-06	7.57033374952404
MYOC	-1.75762122963436	5.45184134818786	-7.69659442219833	1.3483565627459e-11	6.83978524762251e-09	16.0745630100454
CA4	-1.75705139965801	6.51262799854982	-6.29165816822384	9.76767063884369e-09	1.46915971437235e-06	9.76165511247864
LEMD1	1.75057262984667	5.2293223519822	6.19276534927026	1.52792766967879e-08	2.10927275221754e-06	9.33366327405203
FAM20A	1.74952744472368	5.00235189456394	5.53899141909911	2.73564755405013e-07	2.31667968285211e-05	6.57933786730377
ZFPM2	-1.74079367881116	6.55457470660317	-5.0468860581295	2.17652938810274e-06	0.000126545803185985	4.60760470687556
TMEM171	-1.74038158064937	5.95484731123256	-7.25147762977038	1.12899545164443e-10	3.67014569804734e-08	14.0356726222733
ITGA2	1.73539435531455	6.32675830430933	6.09390215235104	2.38337337397179e-08	3.00230564702509e-06	8.90855417886897
HBB	-1.73415379985329	10.0794559291592	-4.32186191794474	3.82948864136399e-05	0.00125019599804868	1.90003139357083
TSPAN8	-1.72554891156388	5.58203076897808	-4.2656103955512	4.73330885535121e-05	0.00148597881588168	1.7011618946079
LAMP5	1.72057106261155	5.9089023038644	5.43416425558701	4.28802923680906e-07	3.36284938785551e-05	6.15131984180503
C4orf48	1.71543568348044	8.71190629160239	6.9771175864639	4.11858569012336e-10	1.07137244473677e-07	12.7945190490092
DLG2	-1.70988553835019	5.01064081143382	-6.87582713359021	6.61802432477705e-10	1.625791951753e-07	12.3398295933802
TMEM178A	-1.70051836546452	6.32669706696312	-5.16630460670672	1.32725560691463e-06	8.54659321321548e-05	5.07702942968236
RAB27A	1.69821794723704	8.3443710327726	7.47825052274137	3.8375005199334e-11	1.51656515645603e-08	15.0709218734167
KLHDC8A	1.68882012597846	5.94907616131639	7.02264408912552	3.32574218080443e-10	8.93737782054844e-08	12.9995328392091
TIMP1	1.68699514760396	9.90847032218724	4.33171090947212	3.68940076524135e-05	0.00121503059515424	1.93502865875053
AMIGO2	1.68641729178215	7.97726364771817	4.74385786204127	7.43144114146051e-06	0.000344323439554337	3.44488743536756
ZMAT3	1.68358585390594	7.71337360716541	7.23484193116484	1.22161140238889e-10	3.90818695478541e-08	13.960044787326
PHEX	1.67995073268353	5.81242246232946	3.95680884422535	0.000147017708138297	0.00363130135726394	0.641238665172808
SDC4	1.67763254770057	10.0405983198164	7.57729732027435	2.38964429089891e-11	1.13160588028918e-08	15.5254264737901
ANO5	-1.67598209828724	6.05870643952666	-6.03796585775148	3.06130800572595e-08	3.7169074009281e-06	8.66929508371719
TFCP2L1	-1.66953893955084	6.52868783163911	-7.35331148931536	6.96094782641329e-11	2.4613667270414e-08	14.4995887067926
SLPI	1.66876490320465	7.38421370237084	4.50147923741277	1.9259372302937e-05	0.000726915072594933	2.54641510236387
PBX4	-1.66827469137941	6.72944598033712	-8.12823374483198	1.6774175478366e-12	1.6099214607927e-09	18.0747145774279
TRPC5	1.66734116834942	3.59478715149553	5.76440058997158	1.02732305069218e-07	1.01003395544883e-05	7.51315167333074
EVA1A	1.66721550299908	5.70413588332744	5.97207330739127	4.10641102065535e-08	4.78408752146292e-06	8.38865999549596
PRSS23	1.66478288063576	8.6775234276844	5.83982158865166	7.37487399147231e-08	7.90641411160237e-06	7.82949539073727
CYSLTR2	1.66031203969824	4.55943407700085	9.31676057390193	5.04090948440743e-15	2.03199061316464e-11	23.6448169262324
FAM3B	-1.65988984924159	5.77421816212353	-5.06321334452809	2.03490814826531e-06	0.000119573101248651	4.67142466203871
GPR83	-1.65001077055587	5.47988826750251	-4.40253141064152	2.81803336880012e-05	0.000962668856748582	2.18821933863148
MMP7	1.64675894521332	5.58857250070771	4.24237844338617	5.16372835980183e-05	0.00158650830932631	1.61953617915498
HEY2	1.64569210280997	5.89577664561229	5.96231141234558	4.2885633606954e-08	4.96758589280551e-06	8.34719768843465
OTOS	-1.6373506395585	6.76333595556057	-3.92629208604977	0.000163975906444271	0.00400113122806813	0.53951819504023
NRCAM	1.62528939643525	6.37887337332236	6.31233966408214	8.89225056995729e-09	1.3681168720419e-06	9.85149858265702
DDX25	-1.60860013542655	5.23586200147801	-8.28276397475755	7.91946569594442e-13	9.38922535892704e-10	18.7949278564808
OMD	-1.60604450164293	4.61571456136783	-4.85562888815108	4.74672119662673e-06	0.000237969208538565	3.86883858142407
AHNAK2	1.59811250571551	5.85841183976303	6.09822665204514	2.33760392026247e-08	2.97769378681021e-06	8.92709017647505
ANGPTL1	-1.59107016608189	6.85854188142584	-4.70511532422136	8.66923661496224e-06	0.000389150253840899	3.29932473353028
CD36	-1.58670079004478	7.16771913197022	-4.48651542725409	2.04068230427771e-05	0.000753295821295189	2.49191758803208
TMPRSS4	1.58384445336584	5.56261366107561	6.29231854602508	9.73844557370714e-09	1.46915971437235e-06	9.764522114161
NFE2L3	1.57595209729041	4.69174191073541	5.51725263355223	3.0038631060886e-07	2.5130197724703e-05	6.49024014788517
DPY19L2	-1.57450464404966	6.350736208273	-4.9454411519012	3.29780408849671e-06	0.0001767745782012	4.21370547710327
TNFRSF11B	-1.57267680144654	7.12524603909659	-3.56469524911708	0.000573807008502302	0.0105617171290995	-0.621860344233605
LTF	-1.56881361343696	6.7209224209948	-4.42270704868759	2.6086233032407e-05	0.00091120975176458	2.26083898674931
CDH2	1.56737220298493	6.92989134197211	4.09536412347092	8.89794656301927e-05	0.00243335295763437	1.11002329339637
UBE2QL1	1.56528559514488	6.2768079438109	4.82655588501494	5.33661084744718e-06	0.000259179256940477	3.75799819501768
OGDHL	-1.55995193941459	7.14487961144029	-5.3028076384656	7.48829400504451e-07	5.25876535441366e-05	5.62091155280433
CXCL14	1.55920076868921	6.95108990274085	2.78649733544518	0.00644127744633699	0.0619093690657711	-2.82072176739371
RASSF9	-1.55355205925233	4.40806497835558	-5.74539822203642	1.11647817372807e-07	1.07668026753537e-05	7.43374836802959
LOC100507165	1.54505004621761	6.53088765359341	6.48016904577803	4.13367511966393e-09	7.57402018516604e-07	10.5847070909935
SYTL1	1.54410141540761	7.12422050778591	5.82770323699912	7.77924601681703e-08	8.13514067727208e-06	7.77853976983373
C11orf74	-1.53270358210718	7.89382638852289	-5.3046142232694	7.43142379338266e-07	5.23707505439257e-05	5.6281603927012
MT1M	-1.52253346638801	7.22512755661848	-3.89279857451829	0.000184736486083348	0.00439075928892675	0.428521800185734
BID	1.51946884429805	6.47546011064269	7.29901253070719	9.0104086446186e-11	3.07804722427607e-08	14.2520192052646
BBOX1	-1.51850927620485	6.14268194419304	-3.88525823378262	0.000189744892199842	0.00446243675879558	0.403627203250617
KISS1R	1.51784051517475	4.84097632664259	4.68669523053041	9.32581885899071e-06	0.00041219710329596	3.23037230262585
MFAP5	-1.5162655286031	5.3243925788956	-3.18398849603144	0.0019681972397693	0.0263470310636595	-1.75161345682964
CCDC146	-1.51619778328618	6.92117379487916	-6.12794648446645	2.04566570259096e-08	2.71252580498164e-06	9.05462553090048
NR2F1-AS1	1.51528594653523	4.53174362636467	6.12036425720205	2.11653710040017e-08	2.73453879862599e-06	9.02206381310922
PLA2R1	-1.51318476128968	4.7812986124918	-8.93447291676221	3.2854592068492e-14	6.62184303140456e-11	21.8478426127998
FBLN5	-1.51271524713247	6.81475911199855	-4.96071017622642	3.09873115000034e-06	0.000167889586903916	4.27270073804962
FHL1	-1.51110071143402	8.54738516998428	-3.85812639223302	0.000208860253622358	0.0048006846807447	0.314337783812267
RMI2	1.50737847916097	6.5367720577831	6.17604903117118	1.64753428227142e-08	2.25891520130479e-06	9.26158681359126
CEACAM6	1.50601207272011	4.8240131548222	7.28307351101535	9.71863195870041e-11	3.26465045212678e-08	14.1794351802087
MYEF2	1.50308997181704	5.82093229081345	6.25176958692644	1.17031850871219e-08	1.70925866254306e-06	9.58869992543503
COL8A1	1.50280879745647	4.37894561406246	6.39885165731922	5.99665854249245e-09	1.00718877436613e-06	10.2285459166373
APOE	1.50183496098115	7.81875382679352	4.66467267175191	1.01742954810899e-05	0.000442900486871202	3.14815225874203
CLDN10	1.49829492172299	4.57004032753564	8.20621515488584	1.14885475074245e-12	1.2863981945119e-09	18.4379282946845
DYNLRB2	-1.49231534370767	5.3580135479748	-5.48681158976121	3.42324514971543e-07	2.78207685453688e-05	6.36576966511253
TNRC6C-AS1	1.49102336208229	5.63683833503689	8.14441608566702	1.55077710448539e-12	1.56279562704515e-09	18.150046405974
GLT1D1	1.49083668678573	6.07208279065216	7.67271328496664	1.5122336859002e-11	7.43391949739475e-09	15.9644931830921
PMAIP1	1.48952231078539	6.01503519041914	4.14435115549564	7.43187599579436e-05	0.00211567034880276	1.27843720669776
GJB6	-1.48546348689862	5.85517213734733	-3.25265879848477	0.00158664000657435	0.0223627477849692	-1.55524286458428
EPS8	1.48130425409468	9.398665815992	6.4611223274568	4.51070431848416e-09	7.97484609991651e-07	10.5011356631581
FAXC	1.48021644729956	4.40167835636756	9.2261724711047	7.86195879908845e-15	2.26368256565183e-11	23.21885960059
CD55	1.47843770882826	8.84662492309748	5.07451956099943	1.94215035160614e-06	0.000115810770226692	4.71568605064811
FLRT3	1.47831700964636	7.015498744081	4.25375787941863	4.94839333256182e-05	0.00153202561624859	1.65948064051873
TNIK	1.47641903342945	6.40698050126447	5.36689425069297	5.70958619483508e-07	4.23076138812136e-05	5.8788471668333
CAPSL	-1.4762162414035	6.01058309887512	-4.0306002935876	0.000112666878413037	0.00296062703313529	0.88949905387792
MCTP2	1.4751018269301	6.30840356481471	6.77126011119686	1.07754359969962e-09	2.38658145625778e-07	11.872612118797
RGS16	-1.4713841082468	8.0932473471869	-5.21042417241569	1.10397759175115e-06	7.31929880320539e-05	5.25198333963962
PPARGC1A	-1.46584956342786	5.75588483905373	-6.81032458291932	8.98378607053157e-10	2.08124377300648e-07	12.0468897271861
CSGALNACT1	-1.45813140344606	7.55278763070068	-6.01665285057796	3.36686673621002e-08	4.03923803978054e-06	8.57837859114044
SPX	-1.45546223338964	6.17746580395225	-6.0729757161388	2.61763785627479e-08	3.25669697489002e-06	8.81893558617023
IGF2	-1.45231857755039	6.45855321250129	-3.32265759041491	0.00126973808556486	0.0189146867069916	-1.35165915502218
TMEM255A	1.44238781636333	3.92698148091162	4.54561959376824	1.62266279730957e-05	0.000629747114177808	2.70784348560676
TFPI	-1.44089486755339	5.14952135850944	-4.23857531779639	5.23768604615867e-05	0.00160361681892415	1.60620233791102
NOL4	-1.43797563199573	4.5035924723887	-6.60989191859164	2.27591431037986e-09	4.45350028404914e-07	11.156236492806
KLK7	1.42953072528268	5.47879741093947	5.92987211869401	4.95290104891113e-08	5.57685590172088e-06	8.20962963333294
SDPR	-1.42706333301305	7.29550700745598	-4.4491764842872	2.35657869021971e-05	0.000837686834239475	2.35643801380036
IGSF10	-1.4262360584038	5.92505278741505	-7.7168920360778	1.22304220642691e-11	6.4869514922459e-09	16.1681703270424
SLC24A3	-1.42586417440695	6.09742142778886	-5.29670828960086	7.68346154234975e-07	5.35848330055568e-05	5.59644782620525
SUCNR1	-1.42542407847073	6.04480539350574	-4.4712965438224	2.16415442312983e-05	0.000783097529590335	2.43661014188078
AGR3	-1.42270983804097	3.77775438113196	-6.92330524828015	5.30013693950477e-10	1.33530325019648e-07	12.5527054888534
DUSP5	1.41940375766031	7.71163081542062	4.05574242562443	0.000102830055463635	0.00273422132964323	0.97481919332045
AKR1C2	-1.41043299144268	7.77424538825859	-3.11349870934574	0.00244761809028467	0.0307938468225265	-1.94968699853168
FAS	1.41024189353157	6.16933428048388	4.9857271741804	2.7976040495564e-06	0.000155761628781241	4.36958509747398
APOC1	1.40807004665599	8.03224592523605	4.16437824686162	6.90193690964501e-05	0.00198160311130905	1.34768371596195
BMP2	-1.40667422966535	7.6651651089011	-4.48180941200369	2.07811609176439e-05	0.000762477654979716	2.47480245809467
FCGBP	-1.40627601853809	10.5929898603448	-2.8971502876771	0.00468078912456295	0.0492386768296275	-2.53494591489682
RYR1	1.40505151612947	5.18414763968284	4.4290923417571	2.54553892190263e-05	0.000890717655745618	2.28386685703361
RYR2	-1.40252421144115	4.74150906602655	-6.51148008312846	3.58043963105803e-09	6.62052851045638e-07	10.7222852370587
CLUL1	-1.39935561066489	5.15609169106657	-6.47090277007677	4.31303983881223e-09	7.83147008569914e-07	10.5440381342264
RBM24	-1.39455757313653	4.81611886977383	-4.02413675276478	0.000115337852681025	0.0030111844828835	0.867624813226579
TCF7L1	-1.39145792728847	7.04050927031023	-4.62254646825644	1.20107443315854e-05	0.000499126911346607	2.99154204680609
NUPR1	-1.3840967650626	9.18766739362236	-3.84843616569939	0.000216122361144205	0.00492197309475869	0.282557008167788
PAK3	-1.38086271522499	6.75542624126797	-5.65398934988242	1.66337310840353e-07	1.51014797296726e-05	7.0535143084045
TNFSF15	1.38083259596876	5.1860768699859	6.71510534213144	1.39867081580549e-09	2.9364802388083e-07	11.6226635139839
SRPX	-1.37961343129875	7.47999628620995	-3.18391072638043	0.00196867421393556	0.0263470310636595	-1.75183394946964
PRTG	-1.37413099122302	7.31208104120864	-4.02476262138787	0.000115076591203719	0.0030082603057211	0.869741835812465
MT1F	-1.3726719443536	11.0941199379517	-3.75761765614951	0.000296944734434872	0.00638098563569155	-0.0124742182650461
DEPDC1B	1.36193408108212	4.86111121746824	3.30556015926702	0.00134114350089206	0.0197593181728652	-1.40170058600429
RASSF6	-1.35430840300739	4.51921963651209	-5.50812931321903	3.12396248826069e-07	2.58046983405305e-05	6.45289964325206
CTSH	1.35178873313615	9.7670468720132	4.82955112690882	5.27268699511365e-06	0.000256693252141342	3.76939930044291
MLLT11	1.35152082318204	7.3393800034679	4.60854750299822	1.26893038172674e-05	0.000519823004953303	2.93969395557254
SORBS2	-1.34961983799073	6.20339016674441	-4.22045876698619	5.60421344933474e-05	0.00168838448537132	1.54279577084093
IL1RAP	1.34897347324423	5.12913480714565	6.56579056096408	2.78907698143928e-09	5.35369967246749e-07	10.9614851158162
CTHRC1	1.34647195458533	8.01519660885461	2.5758148439466	0.0115523461832785	0.0923591976691702	-3.33862781836218
CTSC	1.34497193601533	7.69555525550586	4.13592160646176	7.66643223359153e-05	0.00216022318672214	1.24935911869197
FIBIN	-1.34462096389158	5.77149852197434	-4.52209126111153	1.77805210520958e-05	0.000680012147637555	2.62167224541339
ATP2C2	-1.34407302218846	5.54705939323771	-9.2585974999122	6.70573235138444e-15	2.25256725903589e-11	23.3713225619096
SCN4B	-1.3409073648365	6.29493647873163	-4.3306470519382	3.70429118661042e-05	0.00121794435344426	1.9312458295268
COLEC12	-1.33971297494499	6.71376412035257	-3.64077170118734	0.000443715528992377	0.00879359536562572	-0.384418629396118
LOC102724927	-1.3391730007578	4.46008443060156	-4.19509891219126	6.15898038305874e-05	0.00181748535315591	1.45434617054276
TREM1	1.33272438218304	5.54770926745082	5.15180672450206	1.4098322379788e-06	8.91720478657438e-05	5.01971612589422
COL8A2	1.32562036559763	6.46323993935012	4.59538331957542	1.33612049867289e-05	0.000537457186719367	2.89102704765467
IP6K3	-1.32470018664867	5.9172135177752	-4.69992066002081	8.84971348687683e-06	0.000394341156398765	3.27986268321108
FBXO15	-1.32436069471386	5.66270091911696	-6.21933958895659	1.35519019636472e-08	1.91006002851265e-06	9.44840639648638
PNP	1.32197223695367	7.9550829511666	4.32454969867312	3.7907580228107e-05	0.00124030402515827	1.90957689528421
KCNIP4	-1.31959054581632	5.19020915969872	-8.08227816455913	2.09604984811278e-12	1.83677759516144e-09	17.8609034457814
PTN	-1.31535676573183	6.45556755530477	-3.63483026951535	0.000452772208428062	0.00890304766913912	-0.403097827809033
WDR72	-1.31361844383103	5.98973352696582	-5.91659854538185	5.25306782039786e-08	5.84947966409497e-06	8.15343456869045
FAM19A2	1.31312625245778	5.1668683854499	4.31936295138633	3.86584056258961e-05	0.00125468625666656	1.89115997376222
IGSF6	1.31210337235302	5.23785953592132	4.13452476908935	7.7059803649582e-05	0.00216314810941132	1.24454458573157
CCL18	1.30977774194138	6.5084050281823	2.76341772584967	0.00687743373546406	0.0649249072310436	-2.87914617073748
PROX1	-1.30664865048515	5.43231495729938	-4.7799625932891	6.43358888978588e-06	0.000306546061639798	3.58118813716098
DUSP6	1.30098424832858	9.78234953676028	4.08553590138235	9.22379202931695e-05	0.00250209324832952	1.07640083376914
HLA-DQB2	1.29735724555938	6.14355316329274	4.51797915517105	1.80664921614187e-05	0.000688336766565962	2.60664097604111
TNFRSF12A	1.29646459440072	7.9888491147043	5.1574169850005	1.37729877122087e-06	8.81252594728781e-05	5.04188424817974
COL11A1	1.29570475099478	4.91636273642625	2.35651445459285	0.020514712775256	0.135832469114746	-3.84007623871431
CKS2	1.29456884910364	8.03587901650695	4.48941394583601	2.017951614507e-05	0.000750402486907539	2.50246481399296
KCNN4	1.29440284510926	5.45514433260177	5.03491314636291	2.28644621612214e-06	0.000132043906836509	4.56087888886577
MAFB	-1.29416094798408	10.1950518072305	-5.71868820464411	1.25477782475624e-07	1.18732615295596e-05	7.32234506629317
NPC2	1.29144856308303	12.3761988641194	6.74384341933986	1.22399311006284e-09	2.65264313261467e-07	11.7504931056694
RSPO3	-1.29044460047508	5.27649941299261	-4.61505158537632	1.23695387620644e-05	0.000509832420755435	2.96377101994808
GGCT	1.29022047286782	10.3310731520271	6.3181041676515	8.66236988680439e-09	1.34300050052725e-06	9.87656084624692
TTC30A	-1.28752111225702	5.21858303396824	-4.93642437927441	3.42115604743556e-06	0.000182416402476359	4.17891646459138
ALDH1A1	-1.28630625594127	9.37649615094703	-3.33666179567177	0.00121392378767754	0.0183797803709631	-1.31052008746966
C8orf4	1.28531166711283	8.0372579587453	3.09137639284272	0.00261916070985008	0.0322672274492838	-2.0111108412855
LAMP3	1.28473847569577	6.50005731760096	2.88048901963331	0.0049139545288338	0.0511465477891237	-2.57857119818743
DIRAS2	-1.28333021427204	4.27367377556063	-6.33009711503654	8.20274654951127e-09	1.28159966438294e-06	9.9287307870165
ZBTB16	-1.28068553860779	7.28993232641378	-3.94466784421243	0.000153553219270538	0.00378345370953263	0.600702511744657
LOC101929340	-1.27900493950342	5.43481556674492	-4.61541741067703	1.23517873586907e-05	0.000509832420755435	2.96512587374277
LINC01314	1.27527868326691	5.25481643582753	3.48731564585599	0.000742622734146094	0.0127348415391275	-0.859466229993905
PRKX	-1.27167713765112	7.88335959163059	-5.59654538589851	2.13387832939234e-07	1.86992685777837e-05	6.81605946871239
ALDH1A3	1.27107771818551	5.08831167148571	5.82824989062569	7.76054408779063e-08	8.13514067727208e-06	7.78083731962417
TIAM1	1.27080374065192	6.45272471393149	4.85655743232411	4.72896704462788e-06	0.0002376866104351	3.87238511804959
CCL20	1.26782932903635	4.95441333378183	3.82139000591454	0.000237687453964048	0.00534068075211303	0.194160216044591
NEXN	-1.2668668919233	6.51702099970416	-3.49985144473566	0.000712413299185491	0.0123781810733479	-0.821243188397823
SLC25A33	-1.26653085418462	8.14679872028538	-6.13838343456473	1.95192452043024e-08	2.62273591395143e-06	9.09947403765374
FBLN1	-1.26642658999112	6.07491684857301	-4.87398501485154	4.40748494800062e-06	0.000223456293209157	3.93902305535844
SYNE1	-1.26487913282052	5.33834195317534	-4.50240915837791	1.91901629630608e-05	0.000725661790845198	2.54980565065328
MFAP4	-1.26371400985943	5.97900574634376	-5.59012217745913	2.19399388552348e-07	1.90603218804853e-05	6.78958115336315
TIMP4	-1.2616578585389	5.04810533966296	-5.66777970954683	1.56655891180982e-07	1.42868755056683e-05	7.11069268766268
CNTN3	-1.26067785935155	5.38979502507708	-3.40733479543813	0.000965703801250082	0.0154671649651446	-1.10084960219594
GLRB	1.25680712222629	4.45761837077979	4.99683698463054	2.6732076541235e-06	0.000149662500746831	4.41269987985733
VLDLR	-1.25459734359415	7.69185582573797	-3.73266434051599	0.000323758061982888	0.00683998295520451	-0.0926342562840459
STEAP2	-1.25227881220679	6.33224907683864	-5.18496129731449	1.22791597167599e-06	8.00927068256619e-05	5.15091284779343
SLC25A15	-1.24949083496568	6.73694311606907	-4.22601749752093	5.48920395680584e-05	0.00165902522595165	1.56223146514652
MAMDC2	-1.24883847739731	5.7853634707588	-3.46277135026604	0.000805303517226211	0.0134288648705266	-0.933999859719538
ADK	1.24773823822092	7.38242142257544	6.82873311164843	8.24509609502875e-10	1.93232455575935e-07	12.1291266413871
S100A2	1.24682966871685	7.67901051973452	3.27895125898926	0.00145979872566796	0.0210459537309283	-1.47917569646522
LMO3	1.24549222189759	5.67166663947626	3.5976693416184	0.000513516983591536	0.00972168748860732	-0.519408373881006
PTCSC1	-1.23968779281662	9.93198989348084	-2.50481415465349	0.0139660092390677	0.10514938969496	-3.50524485090164
TPD52L1	1.23579410602389	8.52381836718037	4.60381900869209	1.2926788991187e-05	0.000527382568668197	2.92220310892548
CORO2A	1.23481225119897	5.33347432419546	6.40315001661864	5.88012480807479e-09	9.95915256359222e-07	10.2473303135076
C15orf48	1.23424823295861	7.06745888178191	3.15871783034162	0.0021289874721259	0.027737390110341	-1.82303336527498
MAMLD1	1.23403830098805	5.69990546964126	5.56642594312157	2.43049160304978e-07	2.09344266066104e-05	6.69202713802627
FAR2P2	-1.23273985282474	6.85666146736115	-3.96457891300312	0.000142975614904324	0.00355323491787502	0.667227524277149
CBLN1	1.23222864986823	4.43077518161553	4.51278755826442	1.8433897120391e-05	0.000700353977632094	2.58767617141472
C11orf80	1.2318117882211	5.61879215571328	5.7650941614403	1.02420494481855e-07	1.01003395544883e-05	7.51605213557463
LPL	1.23102411488943	7.27364194656411	3.44944531226142	0.000841391701035073	0.013934469789944	-0.974297458990519
SOSTDC1	-1.23093920109486	4.48637594236988	-4.01951524528893	0.000117284712840172	0.00304622859187327	0.851999534458222
PDE5A	1.22922979124173	4.75389186920682	7.21906572777609	1.31639599918962e-10	4.14561896307295e-08	13.8883664660726
MLF1	-1.22783886627475	6.4852204408039	-4.40784474344784	2.76136102023763e-05	0.000951371476288709	2.20732309537167
WSCD2	-1.22733326160552	6.04780304051578	-6.30296074185653	9.2792071248922e-09	1.4168365121379e-06	9.81074093616415
MDK	1.22637811200918	6.72833606014856	4.52547813085525	1.75482801408536e-05	0.000672406057488413	2.63405902226927
TBC1D4	-1.2228602668598	8.42065417449007	-6.10402284742374	2.27761485235349e-08	2.92390620058501e-06	8.95194287519642
INHBB	1.22190214837214	8.61208167494544	4.15185173899515	7.22897803725637e-05	0.00206082110807499	1.30434483413851
SPOCK1	1.21705791915884	6.87865905307029	2.66388630246044	0.00908399078878407	0.0782426642512577	-3.1263654869039
GDF10	-1.21663218100339	4.38596123574617	-4.88990254675435	4.13251210005343e-06	0.000211989244761157	4.00000933288755
LCN2	1.21629550170066	5.85217158374439	3.77864519537826	0.000276003459291643	0.00604001055594252	0.0553785088618994
IRS1	-1.21449139626369	7.47403933177716	-4.43439468833338	2.49427622302052e-05	0.000875821206881159	2.30300552497285
NMB	1.2139799394561	8.18287843509807	3.70381280922958	0.000357628777268649	0.00740802467199345	-0.184826149556299
HLF	-1.21274042671552	6.93797753023418	-3.33646815448911	0.00121467960576149	0.0183797803709631	-1.3110898573322
SIPA1L2	1.2126555214351	7.26533140263585	7.08520604019779	2.47748174767599e-10	7.03290769357882e-08	13.2818896014815
COLEC11	-1.21120953200774	6.62125549231859	-5.58027507325224	2.28939526347882e-07	1.9803760315629e-05	6.74901739129765
ESM1	1.21067146145548	4.8407738677351	4.55036611442318	1.59294950802524e-05	0.000624628352806393	2.72526160628886
PKNOX2	-1.20610913545191	6.15074774372392	-4.47647267821136	2.12137059595068e-05	0.000773453044372852	2.45540739952411
FMO2	-1.2050558827946	5.94177838115429	-5.19374551825443	1.1836960979118e-06	7.8140662977572e-05	5.1857499392025
EPHB1	-1.20367496480394	5.73790667735408	-5.21309517237693	1.09170838566357e-06	7.28588824935403e-05	5.26260095032509
JUN	-1.20120428145069	9.7349316738118	-4.19281674300546	6.21141747655958e-05	0.00182636605830787	1.4464041604469
ARNTL	1.19943555817688	6.96528300193077	4.49870605118421	1.9467203471181e-05	0.000730654536241438	2.53630654710593
C16orf89	-1.19898036337547	10.2593914373063	-2.57999399418732	0.0114227561063966	0.091686837644135	-3.32869478353633
IL33	-1.19890501317073	5.40500622513074	-3.12823342862723	0.00233922004092274	0.0296870923711967	-1.90857861416894
FAM132B	1.19797670802897	6.89336354407896	2.83702376221648	0.0055733538233995	0.0557750478205645	-2.69138861479315
CYR61	-1.19761910573632	10.2072294423036	-3.53318567791736	0.000637627096157187	0.0114234436649316	-0.719094252099262
C8orf31	-1.19719457125193	5.15053436458553	-4.44066093220334	2.43498007769512e-05	0.000859492530051577	2.32564241883607
CRYAB	-1.19542971176683	8.9584422981866	-3.07873527037218	0.00272213087228599	0.0331307655379977	-2.04605000153944
LRRN3	-1.19379617977105	7.25016862232323	-2.6548273395073	0.00931376278486845	0.0794073134217528	-3.148481622431
ETV5	1.19143366183783	6.42269697445592	5.02298620019902	2.40131687937533e-06	0.000137887583201737	4.51439481458908
GSTM3	-1.19093918235087	8.22470480743738	-4.85159569973644	4.82459293692508e-06	0.000239234414333597	3.8534386224184
ITPR1	-1.19052706988454	7.59538537677055	-4.54774012769668	1.60932249578763e-05	0.000626175577270264	2.71562370839571
FZD8	-1.18611687968317	5.60902129435359	-5.46393794526772	3.77564594003301e-07	3.01976761592719e-05	6.27246932560704
C8orf88	-1.18081392988985	5.27244141573136	-4.80004548383554	5.93623506418514e-06	0.000284868613615837	3.65727227048509
XPR1	1.18065062816424	7.17356769009232	5.06595647737871	2.01201366654199e-06	0.000118921218325964	4.68215835018756
VIT	-1.18064156609707	5.13030101322922	-5.19320775998033	1.18635787006386e-06	7.8140662977572e-05	5.18361633827285
DAPL1	1.18007645877406	7.75216169374326	2.39979399304331	0.0183675338939067	0.125928277938227	-3.74421911691089
PELI1	1.17936747689271	6.51596756103571	3.57029892027363	0.00056310972803334	0.0104123638243229	-0.604499750745134
ARHGAP24	-1.17882705686555	5.6662477177043	-5.45999543952403	3.83987824596745e-07	3.05900182005826e-05	6.25640794667612
ULBP2	1.17641142566969	5.6743049417967	5.89513503544188	5.77674735147443e-08	6.25969585317027e-06	8.06268472558254
WASF3	-1.17462273990115	8.11043067423855	-4.06550908646657	9.92354902522951e-05	0.00264212854165787	1.00806203672105
IER2	-1.17362112377583	11.1039789624759	-4.44405323099298	2.40345022483423e-05	0.000852844001435455	2.33790575107828
SEMA3D	-1.1728911497724	4.49625362114293	-4.25974636578077	4.83857153193079e-05	0.00151195983296225	1.68053040430231
FRMD5	1.1717627571739	4.98891697639739	5.28883264394802	7.94284294747438e-07	5.50130582839677e-05	5.56488162731103
CPA3	1.16829975703674	5.01666490138799	3.02900648689038	0.00316474988279759	0.0373451603558462	-2.18236397094337
S100A11	1.16795276778663	9.8019476407897	4.32050719374805	3.84915441321955e-05	0.00125128559997484	1.89522165366558
SGCD	-1.16775898314077	5.72262623322777	-4.13514643800834	7.68835514856405e-05	0.00216121057209635	1.24668717821241
GABBR2	1.1677203234034	6.07195269336358	3.53066247273217	0.000643017761356776	0.0115097895027938	-0.726852129101502
TCEAL7	-1.16625709537642	5.27220035541572	-3.77145450586717	0.000283001236323165	0.00613981691936855	0.0321440567536566
ICAM1	1.16558863401391	6.38635070518067	4.19408176741103	6.18229837790978e-05	0.00182169917846157	1.4508061176059
MMP12	1.16550692555272	4.92763329972639	2.29055871575549	0.0242151181961588	0.152137065848997	-3.98317749462036
CD1A	1.16455589055923	5.25715947165746	4.40586626894431	2.78233372931039e-05	0.000955331112678891	2.20020786381495
GSTM5	-1.16338031784247	6.1210939683785	-7.7219389119273	1.19372605089626e-11	6.4869514922459e-09	16.1914528423362
VCAN	1.16205623092315	6.54997169043375	2.58278459312766	0.0113369546607938	0.0912889816972831	-3.32205431067337
SHROOM4	1.1617294187849	5.69423363583624	8.04876284256484	2.46556018570082e-12	1.987734621712e-09	17.705087431612
CTH	-1.16128342245111	5.78333691293301	-5.29732406657485	7.66353414202065e-07	5.35848330055568e-05	5.59891695547781
USP18	1.16112075864367	6.91811770120202	4.11508292320583	8.27718821004368e-05	0.00228843248797572	1.17764954518645
SLC4A4	-1.15974615607149	5.87279044678405	-4.48724780277971	2.03491561614218e-05	0.000753027938390757	2.49458216954146
EGR2	-1.15887162328262	8.82003780390664	-2.84320115406954	0.0054749368533893	0.0551461030884864	-2.6754423081618
CCND1	1.15808713083951	8.88593169478046	5.14677835055227	1.43962843438389e-06	9.03916233489327e-05	4.99985849671935
MRGPRF	-1.15801855360312	5.40112994517376	-4.83528382949931	5.15241096512061e-06	0.000252055444179626	3.79123198068759
SYNDIG1	-1.15696534813479	5.62801776523358	-4.64775678067047	1.08764175085966e-05	0.000462477204400345	3.0851595376514
TNFAIP6	1.15678898446524	5.50924422598963	3.19525459430163	0.00190022782124952	0.0256352689004579	-1.71962623600642
SLC6A14	1.15146475329495	3.57309364641608	4.34118703564199	3.55928959540424e-05	0.00118183660288917	1.96875057490382
CTGF	-1.15113577117132	9.74338136682854	-2.79245961537048	0.00633278856821706	0.0610412977486441	-2.80556196341479
MEGF9	1.14888893015662	7.23099380687494	5.32222569463329	6.8987088235625e-07	4.98363714476352e-05	5.69889375372163
SBSPON	-1.14597210945234	4.43168413834373	-8.06645302647567	2.26309263106941e-12	1.90052633246683e-09	17.7873183934607
LCA5	1.14528698742818	5.25147192136073	4.71788059366487	8.2407819773001e-06	0.000373242608432547	3.34720604207351
FHL2	-1.14460858326277	8.32427181844054	-3.64551861926933	0.000436603394996567	0.00868681285898895	-0.369478460769086
NOV	-1.14451081738737	6.37928994964287	-4.19923471058824	6.06503562648961e-05	0.00180296154943803	1.46874631951419
SPATA18	1.14269600174882	5.00745085425462	4.65897514691644	1.04057224647212e-05	0.000447827141763624	3.12691961952997
UNC5CL	1.13946817125483	5.00232531800758	5.4419932292154	4.14704781897314e-07	3.27779407025112e-05	6.1831434318512
LOC158402	1.13838648264491	5.90159758300157	4.47291576579166	2.15068170061446e-05	0.000779622116472743	2.44248888772701
ABHD17C	1.13751175361824	6.82388871238907	5.07176133549568	1.96439128706825e-06	0.000116505020815039	4.70488309672811
TGFBR3	-1.13640504897328	7.55115532874135	-4.75999298704414	6.96819235993299e-06	0.000325855955949999	3.50572300486276
CENPK	1.13441240751944	5.03655950836487	3.7732552243051	0.000281233144941161	0.00611462139837012	0.0379594752236043
IYD	-1.13438380853148	8.11789335220775	-2.36306512353708	0.0201760625371191	0.134146910237763	-3.8256667267023
LGALS3	1.13393795898496	7.79119480538647	6.00543163231727	3.53962164315619e-08	4.19653377751841e-06	8.53056678235809
SMOC2	-1.13194456624384	6.73688936760569	-3.6896711837045	0.0003754349910852	0.0076977540644173	-0.22982090417433
KDELR3	1.13192146669298	6.62592060318627	4.66148862184611	1.0303005295471e-05	0.000445616033755832	3.13628447317935
NPY1R	-1.12972885310325	5.82971570692671	-3.31316665375552	0.00130892323275048	0.0193411640440512	-1.37946267167511
FGF13	-1.12962548929746	6.78000381558769	-2.80823365059793	0.0060537743305622	0.0591725614124545	-2.7653228595162
PLEKHG1	1.12742515718751	6.08489914417026	4.14324930777285	7.46213907549867e-05	0.00212128932393054	1.27463403378087
CTSS	1.12663520069258	7.85656875911713	4.09667529978716	8.85532001255231e-05	0.00242498607137217	1.11451306113044
LPAR1	-1.12622170241622	6.76358340212855	-4.72246354181673	8.09203323602033e-06	0.000368160112577855	3.36441549290302
HSD17B3	-1.12253632593365	5.22809628996628	-6.71882534881936	1.37473903794698e-09	2.91661740103383e-07	11.6392002535627
LRP2	-1.12181255401299	7.44810729607786	-2.78763632539174	0.00642042218169718	0.0617678324926523	-2.81782786389058
AKAP12	-1.12066743018408	6.4356039204605	-3.65387912371629	0.000424339294831446	0.00849310674014676	-0.343129761583935
FGL2	-1.1183772348751	7.59034292641723	-3.42001301694828	0.000926567236145962	0.0150483180052553	-1.06287503298951
FOS	-1.11442104961868	10.4843557699427	-2.85951386265999	0.00522265746359025	0.0533786314293415	-2.63319303156726
FMO1	-1.11386315382902	4.90632626745762	-5.3066057323436	7.36922197094886e-07	5.23707505439257e-05	5.63615274249173
IGFL2	1.11116223514486	5.12448559629194	4.44265412038362	2.41640620963018e-05	0.00085593439639888	2.33284716339406
FMOD	-1.1109326042719	8.71841661993767	-4.19644259972426	6.12830605624639e-05	0.00181374461914311	1.45902360877655
ADM	1.10789030382287	9.0555068107346	3.65032769765913	0.000429508451577917	0.00857952709767385	-0.354327826907632
MYOT	-1.10662840734429	3.7461431636679	-3.14103189642605	0.00224870780207084	0.0288447416268682	-1.87274501991891
SELE	-1.1024630716206	6.0300702992327	-2.3208788530793	0.022446630930029	0.144108653410833	-3.91784189832533
KLK10	1.10173670566584	4.45386955387202	5.27636198181207	8.37117811518094e-07	5.77811968874904e-05	5.51494919496915
CUX2	-1.10003537752182	4.76632561345258	-3.66137129649864	0.000413627231983524	0.00833338461669695	-0.31947942429246
FXYD6	-1.09956369860121	8.0642891418024	-3.49624754466199	0.000720977228176832	0.0124839313006049	-0.832242628062045
LAMA2	-1.09921755378716	5.60284166661955	-4.8133057652562	5.62854935659347e-06	0.000270748000673368	3.70761326873307
GPC3	-1.09787023959487	4.4752881783234	-8.95848246535876	2.92088206740605e-14	6.54115311872989e-11	21.9606318667244
BUB1B	1.0966419310611	6.09576567025301	4.02351941259835	0.000115596110697714	0.00301402278281038	0.865536864094228
C1QTNF7	-1.09344448570338	4.35954330267757	-6.78762617377251	9.98538815976943e-10	2.26129773438374e-07	11.9455863775111
LOC101928307	1.09127200792466	4.52057695654984	4.48405553503186	2.06016730312036e-05	0.000759098208306961	2.48296986575327
ALOX5	1.09097655598807	5.1574227290692	5.05548499184686	2.10078520040755e-06	0.000123085249169227	4.64120170359719
SORD	-1.08701784732886	9.79859903837246	-3.33440325547753	0.00122276680304347	0.0184882707541944	-1.31716400461967
ADH1C	-1.08457803708249	4.18936194418996	-7.72989050233655	1.14894903531112e-11	6.4813581439722e-09	16.2281416597446
TLE1	-1.08235022006468	6.23141027115715	-5.21792043232772	1.06988062331824e-06	7.18781465432638e-05	5.28178950623396
PASK	1.07884996246271	6.68471356689401	3.97801310235249	0.000136236561414178	0.00341523370062533	0.712246390495684
MRO	-1.07729026940505	5.09293929557237	-5.50893079038066	3.11322588659434e-07	2.58046983405305e-05	6.45617874416678
PLA2G7	-1.07586593475157	7.66154965765735	-3.3774064598699	0.00106434583051188	0.0166036301965688	-1.19005816506913
BCO2	-1.07559567701603	5.75833982165299	-4.21692773595299	5.67847057772967e-05	0.00170311866806758	1.5304587376048
CDKN1A	1.07513638489914	9.20227807759365	4.25573604626259	4.91185325099431e-05	0.00152539911053606	1.6664317813203
ODAM	-1.07487555019171	4.54510186320891	-4.62295362787905	1.19915445247221e-05	0.000499126911346607	2.99305150987138
OLFML1	-1.07370022227072	5.23940065627094	-4.29753191430113	4.19788033836356e-05	0.00134298854317012	1.81380358539113
FAM167A	-1.07222342997778	6.65920392744752	-4.7360918528743	7.66493953828124e-06	0.000352709717794654	3.41565112972487
CYP24A1	1.0703556624973	4.50952885244297	2.79983171383765	0.00620095756908754	0.0601734712590078	-2.78677973677951
PLEKHH1	-1.06620932029205	8.50557281877308	-3.1422958585215	0.00223994804273946	0.028773838624228	-1.86919973343569
ADAMTS5	-1.06544363533858	7.54885939820358	-3.9088593025299	0.000174486238611961	0.00418663111812391	0.481661771733331
BMP8A	-1.06479352899947	6.73222454356423	-2.98889589787085	0.00356934956732057	0.0405525594866663	-2.29098808779061
ABCA6	-1.06231162916263	4.24480297326512	-6.69939715714157	1.50435632507326e-09	3.12580430225274e-07	11.5528687681903
DRAM1	1.06144808897392	7.21071550372238	4.38860228648054	2.97198538837998e-05	0.00100842366166327	2.13820924289114
CXCL12	-1.06068251641647	7.85078771939186	-3.189452859729	0.00193495192183839	0.0260166484220498	-1.73611008354219
MYH10	1.06003843355637	8.74814276029512	4.98374208492057	2.82041751222944e-06	0.000156168997140067	4.36188716656857
CCND2	1.05844051336842	6.95315176872648	3.82257523872842	0.000236700911821339	0.00532531309150927	0.198024532261227
MALL	1.05651807349728	8.20797588713918	3.00064090912246	0.00344618311423987	0.0396657043172008	-2.25930435109313
SNRK-AS1	-1.05641763074635	5.17109175822582	-4.82982277998383	5.26692640130422e-06	0.000256693252141342	3.77043352966902
B4GALT6	1.05324621953904	4.8630143044523	4.85366927766084	4.78440287304778e-06	0.000238097876311798	3.86135524094952
CA12	1.05300014048871	6.26849988209536	3.22329820716865	0.0017404309613621	0.0239303625690617	-1.63961158268068
ALOX15B	1.05200379676748	5.01333943347414	7.1847060289913	1.54883762675676e-10	4.6592272189974e-08	13.7323989720714
PLXNC1	1.05188151048327	5.41270886998612	5.55570493009289	2.54554554247331e-07	2.18321150674679e-05	6.64795712870018
HPGDS	1.05142700238349	5.12208318249917	4.35529543341011	3.37374207608734e-05	0.00112579091959504	2.0190467942608
TXNL1	-1.05046530992781	8.13107322257337	-3.01369429272953	0.00331391421151273	0.0386313052604824	-2.22397136741297
DOK7	1.04988699423801	5.04723909312667	4.66187734273546	1.02872076723978e-05	0.000445616033755832	3.13773307015359
CRABP1	-1.04744326052527	5.24895911539456	-3.62160997678688	0.0004735570102284	0.00915104653993615	-0.444578979654804
FBLN7	-1.04621011156178	6.67348375589598	-4.20232340202956	5.99577652403103e-05	0.00178500555157822	1.47950688510182
SLC25A29	-1.04589132831708	8.28993546821692	-3.35638341450129	0.00113921655905493	0.0175408019463347	-1.25235563977663
NAPSA	1.04422600121672	5.87545889938138	5.81171262841141	8.34636197916557e-08	8.58270029031031e-06	7.71137576270613
TMEM173	1.04382973469021	7.00255188750897	4.24612381968254	5.09187683340662e-05	0.00156921678252768	1.63267539564368
RHOU	1.04054056862641	7.98256338346018	4.88505919759406	4.21436271655952e-06	0.000215584976020957	3.98144024737967
AGPAT4	-1.04027096062001	5.54702810027162	-6.21064119031877	1.4094961391802e-08	1.97280518647062e-06	9.41082640182635
EPHX4	1.03847806596504	4.85037960330942	3.27938827852186	0.00145777295659339	0.021031792369463	-1.47790725376313
SPINK2	1.03657455496891	5.11016896337709	3.471958689926	0.000781278542270097	0.0131551119627851	-0.906148003924228
ICAM4	1.03527708357015	4.37770054825058	4.65367495497458	1.06255894408125e-05	0.000454689501442834	3.10718205264013
LRRN4CL	-1.03424018050074	4.86079768155692	-5.13010769413902	1.54287841403068e-06	9.53886945852401e-05	4.93410048301391
SGK223	-1.03226412441979	9.46998635384466	-3.61324584066866	0.000487170596561643	0.00934245801493806	-0.470764483671802
MELK	1.03181346278116	6.12541269274598	3.38301781007026	0.00104515806310708	0.016418675574375	-1.17337882208357
ESRRG	-1.03178137600981	6.09486002765879	-3.63550887908588	0.000451728989566018	0.00889120877412411	-0.400965509456558
CHODL	-1.03110798476821	4.9204520501161	-5.00729338102786	2.5610629621524e-06	0.000145403447893469	4.45332885720552
CLDN5	-1.02943010019363	7.48609699227955	-4.13564937326613	7.67412454325503e-05	0.00216022318672214	1.2484207146573
TRIM22	1.0290516006336	9.1080423959662	3.2665230350901	0.00151852403434124	0.0216401918942724	-1.51519244766782
SLC16A4	1.02856373418355	6.16147368314725	2.8353245011538	0.0056007090922885	0.0559794099697798	-2.69576998030346
PDK4	1.02840134976249	5.62611643392187	3.02831981068299	0.00317130377348584	0.0373787295640977	-2.18423355575355
ARHGEF26-AS1	1.02790830173502	5.09845723504435	2.62035486627197	0.0102370743966653	0.085189196723695	-3.23204931103168
ST6GALNAC5	1.02586043112159	4.19283246073746	4.01389707684528	0.000119693839259213	0.00309535622428008	0.833021488763746
HSD17B6	-1.02522532435761	7.73173641449636	-1.74293368982314	0.0846021060956043	0.32703403305656	-5.02796926173607
ALOX5AP	1.02507830095978	6.61209118328913	3.39136089658712	0.00101722947505339	0.0160635298410002	-1.14853975513051
PQLC2L	-1.0247568197314	4.59193071922887	-4.04884530540972	0.000105443356945176	0.00279265553118269	0.951376931053907
NRIP1	1.0232474277018	8.56522675279088	5.30957629375743	7.27738656219238e-07	5.2012668851414e-05	5.64807717721702
NGEF	1.02309033109731	4.74997364606074	6.54034255354326	3.1356393595177e-09	5.90643096178311e-07	10.8493161065495
UHRF1	1.02258274298738	5.73353087077869	3.41535369827058	0.000940773354535167	0.0151933389107823	-1.07684360222687
CST6	1.02155530686862	5.62227395712017	4.59179260937978	1.35503797109001e-05	0.000542958057799585	2.87776757243255
SHISA6	1.02031422396922	4.03695650008088	3.95884818008126	0.000145946364442077	0.00360926254641725	0.648056220407577
C1orf192	-1.01970614371457	4.65797490780011	-5.26024567395842	8.95832800987332e-07	6.14132996731282e-05	5.45051253100466
NOD1	1.01966485908907	6.261132860358	5.21122500128955	1.10028491554214e-06	7.31889190519861e-05	5.25516644136747
ENC1	1.01933524163896	6.85260332146552	4.47337916054654	2.14684097845761e-05	0.000779622116472743	2.44417153940369
UPP1	1.01921297254839	7.48938912654998	4.26363821413732	4.76846205950067e-05	0.00149468666888392	1.69422102574556
SUSD1	1.01915796921743	6.68061957923593	5.13972475647017	1.48246410757104e-06	9.2219333605229e-05	4.9720210031633
GJB3	1.0190682313968	5.27348445202702	4.49295522228496	1.9905125535695e-05	0.000742940379948024	2.51535683285269
ADAMTS9	1.01884430647904	4.86959129225451	5.60289116640584	2.0760760499266e-07	1.83523301694169e-05	6.84223314730397
TMEM154	1.01859684554361	5.5749258661346	4.19760964451968	6.10178348428495e-05	0.00181121422865631	1.46308696879803
SLC43A3	-1.01741851371417	6.96502172346367	-3.60330549236777	0.000503831832337388	0.0095709053541565	-0.501825469432585
LRRC2	-1.01594164464474	5.99851009450654	-3.27042925118908	0.00149983245839604	0.0214786940018276	-1.50388397226985
ATP6V0E2-AS1	-1.01585636002295	5.14330720614787	-4.13310139796941	7.74648126832575e-05	0.00217149276721982	1.23963974456693
ARMCX3	1.01567475236618	10.102261464833	4.08446227197216	9.26007303538174e-05	0.00250705915437565	1.07273131962051
HDAC4	-1.01566962121534	6.45776037174219	-4.81876854115139	5.50635414467536e-06	0.000266140450325976	3.72837605651741
ART4	-1.01501016093304	4.12513879667673	-5.64971923653728	1.69452537847604e-07	1.53153179386478e-05	7.03582284688261
TSPAN5	-1.01467383537805	6.94870590520457	-4.30240098002512	4.12152312455802e-05	0.00132275953145648	1.83103417869057
LMOD1	-1.01344413362394	5.78477029191879	-5.38065270050689	5.38557156788057e-07	4.03517453348077e-05	5.93443249220784
DDB2	1.01224372081019	6.99154384436849	6.0971363236467	2.34906133516658e-08	2.97769378681021e-06	8.92241621049765
PRR15L	-1.01223403888005	8.13313055031281	-2.84884330689041	0.00538644231923375	0.0544685985680302	-2.66085225928324
RNF157-AS1	-1.01183493463105	5.06035516684903	-3.69107604188753	0.00037362911126441	0.00766852824596149	-0.225356738816537
SLC17A5	1.01057424725267	8.95238212201983	4.75252297955042	7.17906283071194e-06	0.000334939841094905	3.47754273538484
MYO6	1.0101095107889	8.07027189395004	5.75806293976291	1.05625106046724e-07	1.02844155187039e-05	7.4866556140059
C1orf116	1.00995074519499	5.91088408709754	3.5972865991158	0.000514181040082134	0.00972168748860732	-0.520601651264247
AOC3	-1.00972145767285	6.83380488348277	-3.40142740644105	0.000984465823702943	0.015648192962723	-1.11850641457294
KHDRBS2	-1.00828089528204	5.37218412017615	-4.99267637372112	2.71914916821271e-06	0.000151812885000906	4.39654702968256
C1R	-1.00815247166941	8.07546524181918	-2.70892658709992	0.00801612607430431	0.0722674619148819	-3.01545006497859
CHPT1	1.00808775218581	7.21655566403082	4.34814465742168	3.46658820074381e-05	0.00115486091216515	1.99354097953782
OLR1	1.00805933536693	4.34022552208736	3.36192524832899	0.00111901387065507	0.0173090748757121	-1.23596302420746
RRM2	1.00794368336206	6.48637233610589	2.66292086071007	0.00910823118869045	0.0783175766245973	-3.12872554619692
STXBP5L	-1.00417248562542	4.27601431421823	-5.07164265023214	1.96535386142958e-06	0.000116505020815039	4.70441832400973
SLC35F2	1.00344877892601	6.68453957768471	5.31037277103247	7.25295433770165e-07	5.2012668851414e-05	5.65127499613326
GPR34	1.0030685481161	5.82540324356083	2.70184380356796	0.00817610763777896	0.0731097823599978	-3.03299721589718
SPP1	1.00296727920887	5.8240782022476	2.63773799962795	0.00976161051652892	0.0823201924521508	-3.19002669194865
PLSCR4	-1.00235300750916	8.63545585827103	-3.29559452219362	0.0013844824475759	0.0202582871462885	-1.43077462326033
PTCHD4	1.00217710712644	4.44611127960752	6.66970247403681	1.72619415025334e-09	3.51428718165212e-07	11.4210790681721
MFAP2	1.0008852994362	6.84298177975703	2.82622887783835	0.00574923707989563	0.057039773608513	-2.71918460931488
DSC2	1.00067465141102	5.51171018878993	3.7111697113163	0.000348685642596631	0.00727080380822223	-0.161368156799617
TNFRSF21	0.999837425680529	7.13044539725578	3.89969140478018	0.000180268820111877	0.00430487922909346	0.451308868134944
ENPP1	-0.998011601854618	6.10742396248478	-3.1722093473004	0.0020416816655728	0.0271406755761052	-1.78496050456735
RGS8	-0.996938371410024	4.55101332793555	-5.73132678277772	1.18735773309583e-07	1.132126167288e-05	7.37502828872892
PLAUR	0.995583134805023	6.50215224192147	3.33197459726319	0.0012323433147806	0.0185634376004507	-1.32430441948342
SMAD9	-0.994805046601159	6.91742666240446	-3.83041551913044	0.000230272600760151	0.00520891612606155	0.223608743551944
GBP3	0.99416854520798	8.3121857591334	2.61182772416728	0.0104778817613375	0.0865144231461517	-3.25257566019424
SH3GL2	-0.993986436296135	4.53334239394575	-2.62372802533242	0.0101432056561553	0.0847228802319975	-3.22391361136733
BHLHE40	0.993868304019166	8.19554439092282	3.55851384259207	0.000585830041847599	0.010734004084944	-0.640986861257774
MACC1	0.993106690192948	4.42948827247545	5.66979066176533	1.55291163285781e-07	1.42267881637496e-05	7.11903617222797
RXFP1	-0.992864080597688	3.79338801999653	-5.29570466982324	7.71604878220452e-07	5.36265390363214e-05	5.59242385848888
ITIH5	-0.990793513730911	6.07234635035484	-4.85441596872738	4.77001043163384e-06	0.000237969208538565	3.86420648716252
ITPR1-AS1	-0.989843854340718	4.9044425486317	-3.5225953993059	0.000660542898735369	0.011719403278179	-0.751626942004534
RGS17	-0.98897960275376	5.36542923162903	-2.58780653260446	0.0111840101939382	0.0904549460107642	-3.31008853204946
PRIMA1	-0.984723210018094	5.87376684022434	-4.46665704589167	2.20321077276896e-05	0.000792959162949256	2.4197735445378
BLNK	0.983826048318637	8.28335350634413	3.32811122390095	0.0012477222091821	0.0186855251763221	-1.33565458087027
FAM189A2	-0.983543176559355	8.70365006062224	-2.73973799964352	0.00735279590133811	0.067924905212583	-2.93866179773037
SELENBP1	-0.982040075360747	9.24346596551222	-2.97129410378293	0.00376156761890379	0.0420257180482294	-2.33827968665373
STXBP6	0.981780344274106	6.79018718281713	2.41192770982877	0.0178025700173995	0.123439345962593	-3.71706851532081
TMC6	0.981521198346162	6.66857826520434	6.0210367162946	3.30165574444082e-08	3.98472284606017e-06	8.59706794157136
RRAD	-0.981324473170957	5.72106651076439	-2.66450761271115	0.00906842183355954	0.0782088327151872	-3.12484628256974
PPARG	-0.980696871259777	5.84201973721788	-3.59648569041419	0.000515573244926678	0.00972377704310845	-0.523098337317027
MCEMP1	0.980448442330394	5.85178030603759	4.18478413434172	6.39941798254308e-05	0.00187199229953782	1.41847378095115
SLC39A10	0.980174937255525	9.85130551251862	4.26788293184037	4.69311145639875e-05	0.00147565774420775	1.70916248824675
KLHL2	0.979200136126019	9.10222855477028	6.65343809565221	1.86111818934069e-09	3.75108371061616e-07	11.3489792036229
RILPL1	-0.979169728700425	8.64572783608134	-6.08476925027676	2.48295630849762e-08	3.10832201228382e-06	8.86942612753141
FAXDC2	-0.978725865198932	6.91262747161072	-4.51011210731218	1.86260491281176e-05	0.000705654173265434	2.57790821147046
MARCO	0.975493430118054	6.13643406081972	3.80331350874822	0.000253227962029192	0.00565137744394425	0.135331722307905
XKRX	0.974743069994932	4.54441626226764	7.79716458653973	8.31176340196633e-12	5.40398681827843e-09	16.5388393408168
SNX25	0.973543429797769	5.54111953879586	6.24695748182178	1.19608860207948e-08	1.73432847301524e-06	9.56786421454515
TRIM58	-0.97292618459976	4.92661205582198	-4.24826723156624	5.05119155767974e-05	0.00156035286978007	1.64019823387486
MDH1B	-0.971534397809229	5.61034930270572	-4.97981859239575	2.86604248915697e-06	0.000158260510599887	4.3466775053365
DACT1	-0.970140578930105	6.79279538475993	-3.35724609722358	0.00113604930973323	0.0175054081327776	-1.24980523292064
PEG3	-0.969399630838987	6.57558950262009	-3.47210872520257	0.000780891866015563	0.0131551119627851	-0.905692694418822
SLC27A2	0.969352248284075	6.09404783620684	3.10277568200859	0.00252941957334189	0.0315473090969714	-1.97950440924783
DEPTOR	-0.968506769828013	6.9469530714093	-4.49612352457605	1.96626959106142e-05	0.000735253499217864	2.52689653760666
LONRF3	-0.967356799177281	6.87886385748245	-4.19182307511869	6.23438277407996e-05	0.00182636605830787	1.44294708487396
C1QC	0.967295737151436	7.41017475282739	2.4897404814781	0.0145332686916827	0.107733941976569	-3.54009596749517
SLC35F4	-0.965941542865386	3.99525009743173	-4.04106396845672	0.000108468111236575	0.00285774481303683	0.924962721010536
ITPR2	0.96339129742012	5.9717825517134	7.09713409318646	2.3420399362231e-10	6.74340213065379e-08	13.3358045358831
TTC39B	0.962697587442003	5.17335768962696	5.35622987203938	5.97379511015507e-07	4.41032382583061e-05	5.83581298758684
SLC14A1	-0.961943746381325	4.84483324774971	-2.39264646362049	0.0187077458676278	0.127771812254164	-3.76015599714084
FBLN2	-0.961436057594885	6.36331100209871	-3.94214123211402	0.000154947788243448	0.00381315344572246	0.592277814444739
RASA1	0.959024801810758	9.34842981255729	6.35419222385463	7.35089222255108e-09	1.17585105353585e-06	10.0336607626199
RASD1	0.957817353245167	8.58305984402662	2.82029320842434	0.0058481008980069	0.0576655937374408	-2.73443056111729
CDC42EP3	0.957010391262559	6.64977010689522	3.65854807437719	0.000417633303749711	0.00837552162893077	-0.328395652652612
IMPA2	-0.956119415899921	8.2331093874918	-3.19673944086263	0.00189143474114764	0.0255679860548832	-1.71540364805991
ZNF883	0.956087564023607	3.93217972214398	4.65860858427569	1.04207853876031e-05	0.000447827141763624	3.12555411868496
CHIT1	0.955999511204578	5.04895185081091	3.33280387640684	0.00122906547688178	0.0185417774599942	-1.32186674300395
WDR1	-0.955128259226001	7.59205651173458	-5.54314778541204	2.68711039067579e-07	2.28517763392702e-05	6.59639276547043
LOC100129129	-0.954900835162256	5.91421205153044	-4.32112278250708	3.84020621544022e-05	0.00125039347774148	1.89740708331893
ZNF595	-0.953764546007842	4.93097649629848	-2.61109074369611	0.0104989326521152	0.0866527385763238	-3.25434699623996
ASGR1	-0.952903777144082	5.62920860819079	-4.92661307112803	3.56048336175492e-06	0.000188341208529317	4.14110366204218
IL13RA1	0.952896761814574	7.498769417362	5.32227231587375	6.89734946597809e-07	4.98363714476352e-05	5.69908116332022
SNX10	0.951604428384592	6.85122010460575	2.79693631974026	0.00625243198644664	0.060498207722915	-2.79416144246655
STK32A	0.950796664751944	4.277237154962	5.02134198857566	2.4175875501475e-06	0.000138427491685292	4.50799155999273
MYL12A	-0.950745903900633	5.37340385245526	-4.97366276464584	2.93907980858223e-06	0.000161787518155652	4.32282788208482
IL17D	-0.950307464301487	5.8113704193155	-3.71653779193469	0.000342294676198244	0.00715658630578383	-0.144229956233132
CDC42EP5	0.950169162224829	5.80207367333008	2.63319037130172	0.0098840270595196	0.0829829861574867	-3.20104337665871
LINC01140	-0.949382643484959	5.51563479881829	-3.61364360200399	0.000486514884024291	0.00933876903572342	-0.469520246104649
HAPLN1	0.948939079437609	4.12495956671207	4.07931315278453	9.435987764462e-05	0.00254137593717825	1.05514163286506
NAB2	0.948609229081662	6.69130408589511	5.21315065063319	1.09145496519765e-06	7.28588824935403e-05	5.26282151558137
SEPP1	-0.948088288291094	5.38785385055982	-3.62182594539671	0.000473210316975076	0.00915104653993615	-0.443902247723122
RIMS2	0.945428909254706	4.60073846016412	3.35030252737563	0.00116177822605888	0.0178478158915817	-1.27031843815558
C1QB	0.9451655408504	7.52198652532855	2.34164986151497	0.0213019092132399	0.139344878016609	-3.87264232548077
MUC1	0.944219557539615	5.97333864601565	3.77001714118249	0.000284420145682483	0.00615734482946342	0.0275035462201609
EPHA4	0.943287381384129	7.41910604517443	3.48653305780357	0.000744548186894315	0.0127348415391275	-0.861848944982343
PBX3	0.941528628511458	9.51042116895223	2.83230070914144	0.00564969162962343	0.0563116949992191	-2.70356106009515
TESC	0.940781139200586	5.68370238120897	5.18003109435185	1.25343769223004e-06	8.14936667319243e-05	5.13137435581719
LINC00273	0.939489794783402	10.7470820691565	1.63272156439994	0.105859610102567	0.37294187058508	-5.20632646540155
CLDN8	-0.939376738599559	7.28690815170422	-2.29246584329091	0.0241003671916167	0.15165248228131	-3.97909047794237
C8orf48	-0.939359256092399	5.07908916739854	-3.8024325289627	0.000254009564648675	0.00565137744394425	0.132469827212336
PRDM1	0.939297509525333	7.14083152843392	5.88933987853195	5.92673908203462e-08	6.38788375392555e-06	8.03820740545867
LRRN1	0.938154174091289	5.21153471848838	2.10271897734763	0.0381517623031329	0.202835338754852	-4.37071762112283
IL13RA2	-0.936093882125546	5.12853182702886	-2.77561998389831	0.00664358676708225	0.0633403459274091	-2.84830820363579
KRT15	0.935841225890065	4.94149457206641	3.84956939506714	0.000215260815491503	0.0049078978916643	0.286270652724177
C5orf28	-0.935362992300265	7.04630296898104	-3.98491506737676	0.000132893578726635	0.00335227794647726	0.735417117322963
KRT19	0.934882251173478	5.91194926283589	3.4943477418533	0.000725530736532958	0.0125416928289873	-0.838037514159832
SH3BGR	-0.934100111600941	7.32104485995142	-3.13642006050942	0.00228094079875237	0.0291702803292222	-1.88567100132175
NAT8L	0.933862871740923	5.88316457277291	5.73065982973736	1.19082484477824e-07	1.132126167288e-05	7.37224676806516
BCAT1	0.933461376605435	6.27284211270823	3.09453063458668	0.00259403739993063	0.0320360439924031	-2.00237462277333
FHDC1	-0.93318311765447	7.84918084529045	-4.33338615085311	3.66606998300827e-05	0.00120932308522965	1.9409866686727
NRN1	-0.932970643348866	5.87226494458288	-3.95917209895912	0.000145776885822487	0.00360926254641725	0.649139318911764
PHYHD1	-0.93251170370494	6.7165817219652	-3.08908348272836	0.00263756521036965	0.0324542898748475	-2.01745691352919
FCER1G	0.930767588784379	6.22425191736207	2.59714940406908	0.0109044157202027	0.0889791493282125	-3.28777382712688
TBC1D2	0.930141245446942	6.65854055464282	5.41316874022144	4.68970360692491e-07	3.63542216144506e-05	6.06609177364928
LIX1	-0.929493408935254	4.5486303575476	-2.61568167497846	0.0103684187424349	0.0857863217380034	-3.24330565385339
LOC100505474	-0.929469861667527	5.08466150900169	-6.44603791727611	4.83324775110917e-09	8.39776796755219e-07	10.4350138443921
PARP4	0.929121901266303	9.06764943221111	5.63579130480878	1.80017067235472e-07	1.61255288450264e-05	6.97816281889759
TMEM170B	-0.927818789649063	5.77318095475897	-3.88554064612497	0.00018955499526005	0.00446243675879558	0.404558969875107
CLDN2	0.927714149161162	4.56693521859681	6.12182850774642	2.1026646372346e-08	2.73414230732022e-06	9.0283507060415
TLR2	0.927592732941818	6.684996147189	3.96487667666922	0.000142822849178473	0.00355323491787502	0.668224183889312
CD44	0.926878871963708	7.19004630684586	3.8739193073512	0.000197521123738806	0.00460768315851347	0.366256704585227
TYMS	0.924062996267457	5.5538873356909	4.25998289386211	4.83428242847119e-05	0.00151195983296225	1.68136221663027
HRH1	0.92340097044974	5.54794334331698	4.1824545066202	6.45495780893627e-05	0.00188277387321433	1.41038017609321
SNHG19	-0.922601898843205	9.2636333222717	-3.26548866622752	0.00152350995563956	0.0216699669413658	-1.51818514804451
B3GAT1	0.922246927390396	6.77616675569282	4.51892647585652	1.80002199852984e-05	0.000687110670082746	2.61010301436092
KRT80	0.921915667570561	4.89264581713997	5.03937593343549	2.2448570973789e-06	0.000130014640223195	4.57828816697397
TMEM117	0.920517386360772	6.76266841258856	4.19684549459585	6.11913725257524e-05	0.00181369428420079	1.46042630212769
PCSK1N	0.919220065768908	5.86264700057632	3.34152343679069	0.00119509188941207	0.0182332225947321	-1.29620670237373
STAT1	0.919062032293347	7.34663919081262	3.47924976358461	0.000762695037549656	0.0129011296817385	-0.884004443494257
GXYLT2	0.919015986126654	7.59588156297659	3.3902058556924	0.0010210536973073	0.0160901776929075	-1.15198138480617
MT1H	-0.918534894248802	11.5141545075207	-2.75677231922448	0.00700792472925658	0.0657692340272528	-2.89589228215323
HPN	0.918239268219803	6.18598695274222	3.36432705342185	0.00111036306061331	0.0172148980666625	-1.22885198085017
FXYD5	0.917995018932718	7.61523243170645	3.35029332786048	0.00116181267426223	0.0178478158915817	-1.27034559401012
INHBA	0.917743752788805	6.67809721340949	2.30182108173136	0.0235443774537873	0.149117571083653	-3.95899806234817
CALCA	-0.915907457862181	5.12755668964932	-1.62003444299167	0.108561574393023	0.377895651969772	-5.22615369763853
B3GALT2	-0.915724009760366	3.82510667251528	-3.09791979522219	0.00256729256296844	0.031863071966088	-1.99297970068178
MVP	0.915371063975481	8.169647642556	4.77700968061107	6.5100515985089e-06	0.000309457759358365	3.57001712772739
DCLK1	-0.914587692896954	4.92454959203439	-2.97053398218373	0.00377007985499774	0.0420741746829897	-2.34031675573403
GNA14	-0.912298565666062	5.85905995024312	-3.85032355348238	0.000214689277780505	0.00490041041185287	0.288742501716517
PRKCQ	-0.91204885222069	7.52306319786422	-4.87652715739626	4.36240508286738e-06	0.000222593099861246	3.94875517563735
FREM2	-0.911316147423114	7.07244792213572	-2.16719632795133	0.0327367582894201	0.183626513368556	-4.24106010589923
SLC16A2	-0.91127481380589	6.73941843087742	-3.22449320939057	0.00173390879035023	0.0239035100338639	-1.63618958758351
MYH3	-0.910764264835031	4.73519929621478	-3.37755394562202	0.00106383730069584	0.0166036301965688	-1.18962005003202
PTX3	-0.910351011887115	5.34572078132459	-2.49550606394279	0.0143139023300895	0.10692983745847	-3.52678733444789
PLP2	0.91025478147725	8.51637704067239	4.01313139996836	0.00012002581642456	0.00309746521131498	0.830436489938457
KCNK5	0.909177133795517	6.64523022605443	4.01367388995127	0.000119790516246017	0.00309535622428008	0.832267952635052
MIOX	-0.908724754730556	5.65348358285429	-3.58843936705787	0.000529759484707607	0.00992314350769686	-0.548158034783668
PON2	0.907238353327564	8.69340241806356	5.23053346291218	1.01481917273821e-06	6.86365114984519e-05	5.33199280115887
SULT1C2	-0.907164035189886	6.58280191119373	-2.88466345308241	0.00485455408485239	0.0506174534817382	-2.56766070536921
CLEC5A	0.906221241824458	4.31123069045099	3.75228794853023	0.000302487943713804	0.00644465592553037	-0.0296283104678103
SYNC	0.905012206067886	6.01411923673782	3.21122275825789	0.0018076353289638	0.0246262761347453	-1.67413394888902
ERP27	0.904996508848024	7.34832134488982	2.35113028659714	0.0207968191024536	0.137114782142608	-3.85189325080642
NTM	0.904531590065808	5.36490575595744	3.72447781240751	0.000333045438210312	0.00699279053429029	-0.11884703110886
COL10A1	0.903936154231775	4.91571636787734	2.9582870383674	0.00390970202373351	0.0433390389079857	-2.37307833837726
SERPINF1	-0.901767080738757	8.03301718000145	-2.30392694669445	0.0234207944643622	0.148582345744168	-3.95446520096261
CHI3L2	0.901603763820607	6.00056299750259	3.47514877554144	0.000773095707066058	0.0130500368307507	-0.896463851559723
YPEL4	0.899596785178631	4.57856840545656	4.92455559513625	3.59039416075103e-06	0.000188341208529317	4.13317967407662
MTUS1	0.89957146580999	7.23047993763524	4.41336590364528	2.70363866752708e-05	0.000938757961169234	2.22718993614927
CORO1C	0.898145186376539	8.4323459751603	3.78610208742558	0.00026892077187851	0.00589782171622564	0.0795072520027027
ADTRP	0.897001693995255	5.02036275154875	4.02496578833071	0.000114991903526444	0.0030082603057211	0.870429104643014
MACROD2	0.896684473548439	5.14563077039842	4.69350564412446	9.07762600850626e-06	0.000402994608373224	3.25584664635744
MREG	0.895852787038692	6.53887233151185	4.74153679180105	7.5004944371729e-06	0.00034593241506	3.43614638235174
ZNF367	0.895773191891442	5.66672754544231	3.23590656364196	0.00167275636824117	0.0233317678905888	-1.60345555235653
DOK5	-0.895347503088561	6.10271340410394	-3.27507095070661	0.00147790152733492	0.0212007866786016	-1.49043237143228
ABCC3	0.893555310785977	6.1460984341003	4.36782481579746	3.21681423355389e-05	0.00108238549043871	2.06380363635953
MYH11	-0.892223905950113	5.4633387784126	-5.33704454888558	6.47957225189049e-07	4.73173111365409e-05	5.7585064172432
PCP4	-0.891342229583206	9.14739053722434	-1.90297599316439	0.0600916167338848	0.267371359569485	-4.74963432529923
B3GNT3	0.890517437831016	5.79809812700811	5.52399485779654	2.91802989265758e-07	2.46079048060726e-05	6.51785493250101
TMEM98	0.888407481738565	8.05202737654625	3.21230164797409	0.00180153374767247	0.0245669233317582	-1.67105372857408
PTPRO	0.887667416340423	4.78734280757672	4.4291309506989	2.54516200023568e-05	0.000890717655745618	2.28400616139188
CRISPLD1	-0.887330038486486	7.44333439522058	-2.14989566249409	0.0341197835708133	0.188509933626574	-4.27619793173137
EMCN	-0.887080010965627	7.29262970168493	-3.07987594616435	0.00271268734102616	0.0331307655379977	-2.04290203053401
COL1A2	0.885812612979327	9.72448164310763	2.05893461947836	0.0422556403943733	0.216928790664441	-4.45673464001403
SLITRK4	0.884305568235882	4.43485400721062	3.23146602318752	0.00169630511213237	0.0235809728294936	-1.61620217223106
PKIA	-0.883229755819144	8.01516530291196	-2.5940304204747	0.0109970446964917	0.0895175427535506	-3.29523099588628
NUDT11	0.88321160667346	5.59919067009646	3.54850970603159	0.000605794554897565	0.0109800263075184	-0.671888366108124
GPM6B	-0.882849091759559	5.94047304904049	-4.19216903613372	6.22637779647826e-05	0.00182636605830787	1.44415065676964
SAMD5	-0.882507939820369	4.91875762491031	-3.58381406703807	0.000538080655388555	0.0100603113259335	-0.562544046182309
PPAP2C	0.882211235043568	5.73390704168509	2.92788383887905	0.00427719165325861	0.0463726722815639	-2.45392527075512
ACSF2	-0.881686792505286	8.44669292597485	-4.74170903929493	7.49534862973285e-06	0.00034593241506	3.43679497030901
RCN2	0.880423035916124	9.7112998264404	6.38667668038722	6.33926475026874e-09	1.03876326050135e-06	10.1753654426717
MEOX2	-0.878782267969671	4.10189884814918	-4.53050873132285	1.7208737643643e-05	0.000661912418335162	2.65246825254582
MARC2	-0.878674553487331	8.03231856050574	-3.52009777514625	0.000666059640915486	0.011789780940213	-0.759288651098314
SH2D4A	0.877705647322419	7.15494902027627	4.77009019592093	6.69270018017593e-06	0.000315166757316462	3.54385662129333
ST7-AS1	-0.875251785302677	5.03081530134366	-4.71879246739427	8.21097528244986e-06	0.000372730195535534	3.35062941418418
CRABP2	0.875073738647431	7.34680031052476	3.03846918959268	0.00307570244653445	0.036572733221181	-2.15656494832626
MGP	-0.87490802889589	7.41061204497161	-2.9369092176108	0.00416490789510335	0.0454733036976208	-2.42999754473162
PPP1R15A	-0.87421221529424	7.11380848309977	-3.54140180527492	0.000620368283809109	0.011173836246803	-0.693803652556847
CPNE4	0.873782172155306	4.03442162329279	3.99558563583629	0.000127879322132427	0.00325430269896348	0.771295168289135
SLC1A1	-0.873716772548504	7.11810555207605	-3.2071633195573	0.00183076647753751	0.0248646215328629	-1.68571620744745
FAM218A	-0.873258441642789	4.48832689118815	-5.49497183504549	3.30550029515563e-07	2.69726147566242e-05	6.39910228750464
MGAT4C	0.872591535494603	6.10200506893136	2.20148945635462	0.0301388989978267	0.175259523745297	-4.17065964797061
CRLF1	0.871547076699001	6.28886492572677	2.43861594236687	0.0166140356691327	0.117741170503295	-3.6569263705329
SETBP1	-0.870598358154057	7.31482419345261	-3.67234077310234	0.000398405231413896	0.00809461435397891	-0.284787302940426
STMN2	0.870199893745301	4.18771837757073	4.46984242488752	2.17632292965312e-05	0.000784683160056504	2.43133198209352
MAP2	0.870195417890547	6.69277915006513	3.59604438324994	0.000516341885463581	0.0097260473845967	-0.524473852634687
EXT1	-0.868706091789399	6.14612555874207	-3.5553154742907	0.000592144116838112	0.0108398407582853	-0.650873385420518
PDGFC	0.867996057662642	8.04501419742248	4.07907329684423	9.44425987073437e-05	0.00254137593717825	1.05432264567656
COL27A1	-0.867369999441001	5.81191690609391	-3.64433520813233	0.000438366271743401	0.00871328620018565	-0.373204419937944
TCFL5	-0.866543211408141	6.89990803572046	-3.57255497019249	0.00055885648078856	0.0103432069516009	-0.597504516946084
CHCHD10	-0.865738141168925	9.23547225662564	-3.73194189461373	0.000324567644717904	0.00684990667988415	-0.0949491904594577
EYA2	-0.865559069790427	6.4814050274044	-3.25984198330681	0.00155099954924725	0.0219982362049711	-1.53450924298816
EDN3	-0.865217003301215	5.72477425259702	-2.41189812536583	0.0178039284898665	0.123439345962593	-3.71713486078324
AGPAT9	-0.864657054272906	7.94144546306099	-2.52592207113799	0.0132050363661273	0.101505533165254	-3.45613403495765
NCAM1	-0.86452159378247	5.09800817655725	-5.79536402280623	8.96818279629599e-08	9.03768621296728e-06	7.64279541138395
IGFBP6	0.864126083343654	8.21929544351289	2.58931142628295	0.011138542172439	0.0903409728311907	-3.30649890819316
SLC16A9	0.86203774664674	7.90655129131274	2.05680612764887	0.0424644655391361	0.217226219020631	-4.46087415340113
C15orf52	-0.861701523869285	7.63589597970881	-3.60768264001921	0.000496429766761148	0.0094813320190399	-0.488155953334831
TTC25	-0.861653143300378	5.43413400642078	-4.13848072353897	7.59448211247968e-05	0.00214981442383466	1.25818261623764
KLK11	0.86155175514781	5.11788910288067	3.15412284539492	0.00215950779442353	0.0280082880287041	-1.8359705602382
SHANK2	-0.861464992044666	4.84861956706953	-5.27241198090174	8.51150311107853e-07	5.85492645746716e-05	5.49914648369541
MS4A7	0.861080689997843	6.64681686911888	2.61516812581231	0.0103829450331778	0.0858360365642734	-3.24454158700012
GRAMD2	-0.860107634806799	6.257959578341	-3.16094128778343	0.00211436375464489	0.0276205551765247	-1.8167677762378
ASPA	-0.860055226712633	4.80656580374268	-4.96655481401981	3.0256715327849e-06	0.000164817323630486	4.29531047724208
SH3RF1	-0.85979706056715	7.85290775505893	-5.15397889780728	1.39714788154465e-06	8.88312793455281e-05	5.02829758063844
TMEM47	-0.859770866175261	7.90052093499054	-2.92981250014439	0.00425296566389084	0.0461640999437102	-2.44881721062532
MMP1	0.859080244230431	4.72934601753674	1.89812354330085	0.0607356052140874	0.269174540975731	-4.75840662712419
BTBD11	-0.858613988442393	6.67882315083771	-2.97846482117801	0.00368213508394526	0.0414368691328402	-2.31904155240599
ID3	-0.857992010251811	10.1390014649118	-3.63223297374038	0.000456786139468521	0.00893837343785246	-0.411256265374972
ERO1LB	-0.857066604672107	6.55555902220563	-3.47993471042334	0.000760970832639704	0.0129011296817385	-0.881922375126345
EZH2	0.855953531029376	5.52396189861095	2.80630015136394	0.00608735888888923	0.0593856333037572	-2.77026543036499
C4orf47	-0.855422484147343	5.02530000019853	-6.04889534921551	2.91538526099758e-08	3.58290182532965e-06	8.7159709706167
TIPARP	0.855216898641698	9.32800938564127	3.99177497017991	0.000129648853172505	0.00328688381848029	0.758474672993713
DPYSL3	0.853981983675884	5.32252335999734	2.95611111377641	0.00393500242840315	0.0435051968976771	-2.37888741955474
IL18	0.853911257027228	4.79184139861975	2.94547562301908	0.0040608533446602	0.0446273168820209	-2.40723020248157
EML1	-0.853733659328287	6.88624267062477	-3.14787589325506	0.0022016545104126	0.028445094011132	-1.85353456132803
PIWIL1	0.853695552550843	4.1223417365587	3.68070704822342	0.00038715460694622	0.00790587751063938	-0.258276207358441
C1S	-0.853497590696153	6.86051842897093	-2.05143630705673	0.0429952399993834	0.219218077962958	-4.47130007754176
LINC00936	-0.853099634917625	6.6739799658906	-5.22544583106064	1.0366872675441e-06	6.98810430680647e-05	5.31173478463611
PRICKLE1	0.852572154700621	7.0178222618413	2.92650617215661	0.00429457434695622	0.0465110940155307	-2.45757231323801
ZNF536	-0.851361153417863	5.62853703647634	-4.40994132540467	2.73930296740968e-05	0.000947009456400378	2.21486534369488
IRX3	0.850939602974565	7.18416467389504	2.69153709201482	0.00841409809473562	0.0746417900965653	-3.05846141685513
GPX3	-0.850533413727259	12.0292079225263	-2.11857504611504	0.0367529256070738	0.198593891584604	-4.33916174886051
VTCN1	0.848326082483644	4.33074708788672	3.49195022962647	0.000731315911798456	0.0126195823649811	-0.845347101239764
PLAGL1	-0.84810869285614	5.8824899839244	-2.96582070423832	0.00382325985160669	0.0425733714415099	-2.35293838763705
NT5C3B	-0.847890465713579	9.76638876809486	-4.69953838535305	8.86313787390922e-06	0.000394341156398765	3.27843099175204
MSRB2	-0.847871053091915	7.85674738138118	-4.44195465172989	2.42290868083161e-05	0.00085673200810809	2.3303185680198
MT1HL1	-0.847256075111485	11.5690453397668	-2.69098488942644	0.00842702481595118	0.0746907146726016	-3.05982336678099
ILF3-AS1	-0.84716779027694	7.21931078175136	-3.10122515921992	0.00254145592715722	0.0316113061195406	-1.98380903494381
PLLP	-0.84703678429497	6.89486633767515	-4.25885666011214	4.85473793263405e-05	0.00151466320483343	1.6774018003869
CASC1	-0.846177933852353	5.22049900706352	-3.27790027727174	0.00146468126280688	0.0210861791799091	-1.48222560815885
WNT11	-0.846127662223313	5.43963141346885	-4.45867348936933	2.27201893528192e-05	0.000813366636600482	2.39082773259532
C2CD4A	0.845752368431006	4.02370337465022	2.48992242605618	0.014526300384177	0.107733941976569	-3.53967639773641
GPR64	0.844615871414406	5.91188202935637	2.79552063269106	0.00627774210151108	0.0605976494520861	-2.79776834250886
RNF183	0.844308920490321	5.04710409496886	4.13723781425511	7.62934538360341e-05	0.00215665436474792	1.25389676227429
PTP4A3	0.843753726170221	6.73182269005451	4.2255625563898	5.49853064220144e-05	0.00165902522595165	1.56064014923588
GRB14	-0.843639576104031	5.90515341913605	-3.00193729345949	0.00343283186815185	0.0396043081297084	-2.25580092269977
HSD11B2	-0.843251039667396	5.30730769754612	-3.64244553772964	0.000441195234005615	0.00875225387931414	-0.379152155920603
DIO2	-0.843210114309176	9.26602570730509	-2.47200680673657	0.0152269895675655	0.111155369335126	-3.58086167346547
TMCC3	0.842291655384998	7.38350685270119	3.64315384261978	0.000440132832158309	0.00873978052428642	-0.376923036968971
CRELD2	-0.841832748329704	10.0393772291539	-3.57562653465312	0.000553114616868994	0.0102604066755567	-0.587975285022453
CASQ2	-0.841555020467722	5.82476358087268	-2.7744995002367	0.00666475317191105	0.0634521021161395	-2.85114472070923
TMEM220	-0.841508412318573	6.76813782687482	-4.07342038831078	9.64124234389084e-05	0.0025806007893907	1.03503047107592
FJX1	0.841240651668784	6.45506868939242	3.61490145483399	0.00048444680270208	0.00933463222606159	-0.465584878834796
RPS6KA5	-0.839589712353412	5.88254983675302	-4.93217596239565	3.48082210739862e-06	0.000184620972564787	4.16253771035035
TCERG1L	0.839387405376383	7.57979050627613	1.55907423923457	0.12232588742365	0.401412937320688	-5.31937983710668
KL	0.837726349706862	4.02043412974798	4.57358850808866	1.4550089594787e-05	0.00057727766886404	2.81064482007988
MAP3K1	0.837721640391672	7.73782967068887	4.40526198154814	2.78877005558291e-05	0.000955912593031865	2.19803506552628
LAMC2	0.835018928884895	6.27180692089444	3.54980146699839	0.000603180985209325	0.0109424957307776	-0.667901990236593
PCED1B	0.834135053609715	5.64493558327298	3.50130526133727	0.000708985855858671	0.0123505703758267	-0.816803551636439
RBM20	-0.834129253571907	4.40569073987	-3.8314408964808	0.000229444296436048	0.00519601100524555	0.22695753744233
CLMN	-0.833442835605526	5.62949873051113	-5.17732617431935	1.26765943786929e-06	8.21532989397282e-05	5.12065900651301
CCDC109B	0.833361941317376	7.4363535584776	2.92977998494693	0.00425337303872338	0.0461640999437102	-2.44890335025747
LOC283588	-0.832931231523338	4.1255303959479	-7.57515888209191	2.41424226506747e-11	1.13160588028918e-08	15.5155996622461
RAP1GAP	-0.831559356162459	7.40543011462724	-4.49816279492596	1.95081701520528e-05	0.00073083116991566	2.53432678607357
WFS1	-0.831195651200693	7.33137339552609	-4.96361678515857	3.06218540488893e-06	0.000166356730014923	4.28394292216853
MYO10	-0.830576600303084	5.37918530437727	-3.77469574262282	0.000279826302541378	0.00610378693476349	0.0426130891594312
ITM2A	-0.829393188985822	8.66795364729644	-2.953740995804	0.00396273261689557	0.0437877609065407	-2.38521092029679
G0S2	0.828577296357663	7.40213809434152	2.09914793569475	0.0384730742671667	0.204005475362995	-4.37779480450728
IL1RL1	0.827993185448189	5.56119080726284	2.60582509203537	0.0106504546786975	0.0876162914486319	-3.26699047197014
AIF1L	-0.826945277858613	7.78492525021083	-3.48334340019593	0.000752444736370707	0.0128195466285305	-0.871556130801798
RHOBTB3	0.826678515344369	6.990514524791	2.92319047237343	0.0043366772656164	0.0467695885241074	-2.46634399485555
EGR3	-0.825475391560445	6.98184291622547	-1.84154191898103	0.0686829906768218	0.290429838236	-4.85916317092351
CDKN2B	0.82411897980043	4.61151818278727	5.46867744042406	3.69982192714788e-07	2.97091278652054e-05	6.29178531736223
TENM2	-0.822033839275494	5.07999832738072	-1.98657259026207	0.0498697435101499	0.240371437540132	-4.59526769747097
CD109	0.820955537228399	5.69945403505444	3.72777190595934	0.000329278337534751	0.00693480135111066	-0.10830463880044
KLF6	-0.819188676246524	9.42845156421923	-2.78122879619158	0.00653855397449997	0.0626345023760375	-2.83409488065135
SHC3	0.819152887419565	5.35850111651215	5.3928361180118	5.11373247355615e-07	3.86019767807206e-05	5.98371596679442
GALNT12	0.81912521168706	7.66008908635081	2.68942498475565	0.00846363875984047	0.0748835115033296	-3.06366941892605
TNN	-0.819116210955034	5.16764239446253	-3.82447149546579	0.000235130653596276	0.00530096009310174	0.20420886779263
CD163	0.81903794067265	7.55113881506631	1.94905980766433	0.0542574779135539	0.253138765589741	-4.66529342809001
MNDA	0.817690187388663	6.53656210275169	2.33714012663066	0.0215459623552402	0.140400540339433	-3.88248631607333
CDH6	0.814828639507041	4.98454368813634	7.82241573298564	7.35965493343664e-12	4.94446150611385e-09	16.6555909178211
BLACAT1	0.813346325416553	5.62158648793079	4.39358209578209	2.91603571851557e-05	0.000992782093018264	2.15607652666677
TMEM79	0.812949395261586	5.63405474250263	5.4551525759567	3.92024665294237e-07	3.11073115315171e-05	6.23668663233602
NUDT16	-0.812659122533653	6.3171495511968	-5.89514574095938	5.77647375559404e-08	6.25969585317027e-06	8.06272995299517
PEAR1	-0.811768398545733	6.00195062574757	-3.96904429574001	0.000140700999356123	0.00350535060818623	0.682179382734238
CHST2	0.811476438089483	5.49597760238536	4.79375335581001	6.08789603257443e-06	0.000291452599849258	3.63341398945006
CCNE2	0.809609299719233	4.4485339627966	3.67034357974415	0.000401136489553332	0.00814189924163887	-0.291109387245752
CLCNKB	-0.808289894990072	6.17821542369075	-4.32159216114574	3.83339680870298e-05	0.00125019599804868	1.89907358406958
SOD3	-0.806592841625521	7.37288350390969	-3.30933499621027	0.00132506190867151	0.0195366662540412	-1.39066971541478
GRHL3	0.806237531605159	4.5295328363779	5.15432993439813	1.39510850179561e-06	8.88312793455281e-05	5.02968458284841
C12orf5	0.805494625455675	7.23029291092877	3.44568439998486	0.000851849089834253	0.014076025191866	-0.985648703816026
ATAD2	0.805475908732785	6.0028711421558	3.38241679688987	0.00104719754591887	0.0164251101462995	-1.17516632227607
IGFBP3	0.805287159055781	8.44747135435132	2.49345707659627	0.0143915191034728	0.10715222295179	-3.53152007044756
OSBPL1A	-0.805002930047586	7.81157146858495	-4.86305138116724	4.60659355307497e-06	0.000232696473840166	3.89719965318455
FILIP1L	-0.803575497076911	6.56530268516336	-2.492085651375	0.0144436799064319	0.107381913874635	-3.53468588131767
TNFSF4	0.803296908238551	5.15087932098716	3.00014001464256	0.00345135459080691	0.0396657043172008	-2.26065766598638
PCDH8	0.80292173934948	4.61842722598966	2.06539166961238	0.0416275345818634	0.214963607352666	-4.44415301424583
MLLT3	-0.802871840447763	6.65766976903809	-2.77904781815478	0.00657921421353386	0.0628753259714438	-2.83962459089376
RPS27L	0.802312401912648	7.76003918248684	4.31689114330327	3.90212460375013e-05	0.00126239681201579	1.88238830571153
CPQ	-0.801554011949918	9.48044539532714	-2.67947585284552	0.00870058406843141	0.0762973947326925	-3.08815483812431
TGFBR1	0.801101707543635	7.15465783344145	3.17840514685739	0.00200271608989644	0.0267493325327123	-1.76743240629283
DHRS9	0.800856262559292	4.88251957999805	3.83519023072115	0.000226439685778037	0.00513373663313423	0.239208062575366
GNPTAB	0.800554525400743	6.46058015667217	4.27587822204836	4.55428509924869e-05	0.00144099868407154	1.73733297476832
ATP6V0E2	-0.800423272515413	8.90209477166057	-2.38652781098797	0.0190034219436949	0.129161324082904	-3.77376543632764
FAM105A	0.80008537583241	5.63941004806786	3.59732054961436	0.000514122103273923	0.00972168748860732	-0.520495807561772
LRRC75A	0.799557318076586	5.52537440004319	3.85926928985827	0.000208019247991156	0.00479157479229915	0.318089912906013
DUSP1	-0.799340541165372	7.58767535149489	-2.77495881309137	0.00665606912212349	0.0633993729472585	-2.84998208214079
UCP2	0.799052180597947	8.9001032805688	2.98823167595166	0.00357643516175202	0.0406099849150098	-2.2927768612826
CENPJ	-0.799039599683754	5.81728730279641	-3.33328040437874	0.00122718563811485	0.01852728579491	-1.32046576779748
SGPP2	-0.798356417438272	6.44616306259536	-2.47423705435286	0.0151381460854935	0.110827945642253	-3.57574885583851
SYNPO2	-0.797820571573207	6.10802332323677	-2.65247235156501	0.00937435136481657	0.0797551928061958	-3.15422040008342
IVL	0.797452239778805	4.90654013808002	7.45025088998251	4.38625270994375e-11	1.6073622430712e-08	14.9426844184107
DNALI1	-0.797177518584136	6.37155299930549	-3.05771530043326	0.00290170736545079	0.0349575086375736	-2.10388975113792
EFHD2	0.796959897047004	8.08037715265391	4.17387253088019	6.66358315643735e-05	0.00192689409638443	1.38059105580631
RNASE6	0.796890872502201	6.1279405005997	2.19478827865112	0.0306319155424794	0.176345689162717	-4.18449480756401
SGPP1	0.796863366339279	7.05383157497911	3.55009312091029	0.000602592370192218	0.0109416659650668	-0.667001793611716
ST8SIA4	0.795052303403629	4.72411317801741	3.33213715942128	0.00123170012031119	0.0185634376004507	-1.32382660346622
NOX4	0.795037089684587	4.3856928004495	4.41482167079588	2.68861422073204e-05	0.000935907074591609	2.23243092497109
NEGR1	-0.794770423591807	4.2609194318026	-4.4701679687248	2.17359294620438e-05	0.000784683160056504	2.43251354521571
SFTPA2	0.794469703406365	4.71349291771903	3.16155680044594	0.00211033208676425	0.0276013907908719	-1.81503266671057
PLXDC1	0.794169195257311	5.43666407171478	3.99077722579879	0.000130116026461933	0.00329458355947269	0.755119312099104
TSPAN7	-0.793005010876072	8.09720081703115	-2.36442883045285	0.0201061893371011	0.133963717715462	-3.82266252367156
FAM46B	-0.792823753297524	5.99429543383898	-3.51762198352947	0.000671571088378796	0.0118628530116342	-0.76687929874639
TRIM45	-0.79153634621453	6.30721965782194	-5.08989493037012	1.82260194195361e-06	0.000109004576083309	4.77596582606798
INMT	-0.791441866200158	6.22885792478744	-3.22941671761151	0.00170727698470732	0.0236821525304721	-1.62208002807127
OPCML	0.790058362645842	4.61936375035807	3.44300184701537	0.000859382737320561	0.0141625994036761	-0.993739393643049
ID4	-0.789991283083493	8.88202756772974	-2.25841122400348	0.0262231231441524	0.160305443424444	-4.05161283748818
HIGD1B	0.789682296046382	6.52577550294769	3.51117778409259	0.000686119402207297	0.0120354539177442	-0.786617776870419
AKR1C3	-0.788950351033403	7.4396864718742	-1.68270221916834	0.0957382948248027	0.351860928554686	-5.12679935711486
MAPK13	0.788124633538643	7.74482948713101	3.88585247071693	0.000189345532007399	0.00446243675879558	0.405587833131777
PGM5-AS1	-0.78737172154277	6.06920186294278	-6.40535312106136	5.82126613749298e-09	9.94301855942127e-07	10.2569600062305
CXCL8	0.787220170135604	5.94025610692424	1.96194100311699	0.0527152687599786	0.24838949235462	-4.64138628126659
TSHZ3	-0.787064068345952	7.036287237133	-3.37997365733548	0.00105552668778221	0.0165300236148023	-1.18243002735347
THBD	-0.785315776609574	6.89379965267653	-2.96286213606951	0.0038569942703874	0.0428779478872907	-2.36085265115672
FNDC4	0.784685302560223	6.69510607123908	5.32635434458516	6.77933868864952e-07	4.93276430576647e-05	5.71549357807608
ATIC	0.784657798617928	9.11189324847678	4.85097086592842	4.83676772346197e-06	0.000239234414333597	3.85105348916647
C1QA	0.782682865483563	7.60017737558678	2.00840398055163	0.0474581205183491	0.23324799603979	-4.55395069134229
SDC2	-0.781337563978068	9.99321100602633	-2.21774031662153	0.0289719710067476	0.170889691437225	-4.13695078072732
FANCI	0.781234886118205	5.44279176596197	3.40343049193427	0.000978065882812022	0.015559986641958	-1.11252198255157
DPP10	0.780324134313156	3.7541834909117	2.9802698284649	0.00366238594230559	0.041306876702389	-2.31419292368211
TMEM71	0.77878506241874	5.40318458779032	2.87519336392378	0.00499027044659127	0.0516318792869851	-2.59239319212074
MT1E	-0.778352519555224	11.3177885401388	-2.54152158599691	0.0126668065427287	0.0984951720172445	-3.41960891294877
IL17RD	0.778125265927942	5.38631748311503	4.70611260052872	8.63499967603684e-06	0.000389150253840899	3.30306257573973
ETHE1	0.777361449754148	8.06625185780323	3.4117433726483	0.000951921807580345	0.0153242683959919	-1.08765716156976
SLC38A11	0.776363091994275	4.66238657635751	4.43825575765157	2.45757685176916e-05	0.000865952123206424	2.31695125167692
TYROBP	0.775752934630495	7.63140129147987	2.23562942380844	0.0277332725705528	0.165963215160182	-4.09958623113184
APLP2	0.77509228118554	10.5361584953338	3.76274920667142	0.000291699046770453	0.00629464056494484	0.0040589550465242
ARHGEF28	-0.775043918227425	6.19822868458444	-4.21881607057695	5.63864216383369e-05	0.00169369348453156	1.53705550431023
DDR2	-0.774914021184527	6.78832186253974	-2.84944713580698	0.005377049679306	0.0544631401214763	-2.6592893816423
NUSAP1	0.774667154901932	5.92466419783103	2.54482941872444	0.0125552435450771	0.0978163639934402	-3.41183874900343
WNT3	0.774337556103981	4.83610357393802	5.89663484948103	5.73854131011254e-08	6.25969585317027e-06	8.06902132036552
RGS2	-0.773976303148002	8.92881156096429	-1.79066481794623	0.0765531968312383	0.306821551012409	-4.94734077073379
CTSF	-0.773610061946294	7.6225634510927	-4.57109566269314	1.46924312963953e-05	0.000581779867934866	2.8014661334829
DENND6A	-0.773560524092085	9.88633733441183	-5.7004504466225	1.35874406705508e-07	1.27374356611605e-05	7.24641849707028
SLC47A1	0.773306863187446	6.99664101028826	2.1693855671117	0.032565273209478	0.183208335017125	-4.23659560681407
NCF2	0.773145201637529	6.3607824618738	2.38223114065972	0.0192135267822436	0.129949205468496	-3.78330392083314
STOX2	-0.771384698905619	6.27792064967201	-3.72243079461209	0.000335406992725805	0.00703447236044599	-0.125394829619942
EFNA5	-0.770760743538749	5.24318218249004	-3.88765217056658	0.00018814092377771	0.00444546344518141	0.411527088250776
TGFBI	0.770028682855413	9.21186669269476	2.20078563675219	0.0301903525114895	0.175379891048767	-4.17211452881779
FAAH	-0.769745168151304	7.11078805004742	-4.08174368681593	9.35255508965586e-05	0.00252583014430235	1.06344256280162
MGAT4B	0.7693874514728	8.31758189608506	4.48280636832965	2.07013081697913e-05	0.000761377492996613	2.47842729209605
ARHGDIB	0.769362369471406	8.53478999503241	3.10391766564306	0.00252058851108536	0.0314566324711613	-1.97633287184166
ID1	-0.768870436667306	10.3188468558027	-2.33299176525288	0.0217726393843149	0.141363011767051	-3.89152660726086
MYO1G	0.768803902774243	5.52745888712206	3.86853385855704	0.000201320132360413	0.00467327703440184	0.348534993441807
CFB	0.767265542324745	6.05142701049927	3.16601720289769	0.00208132932846457	0.0273819795138404	-1.80245082980393
LIMK2	-0.766995345935419	7.65204481397728	-4.92565379590954	3.57439861806413e-06	0.000188341208529317	4.13740895229576
MGST1	0.766185803598489	8.88231508157565	2.16972024239083	0.0325391267909446	0.18314049161449	-4.23591274738254
GPR125	-0.765994474143565	5.96648562076159	-5.81268869777331	8.31060918850657e-08	8.58270029031031e-06	7.71547304976407
ABCC6	0.765586936108582	5.64820594999879	2.8948434182625	0.00471245402467226	0.0494684952433695	-2.54099864713916
BAALC	-0.765021225312382	4.68400011722556	-4.16969159838258	6.76755385927381e-05	0.00195415541595507	1.36609358978788
FGFBP3	-0.764979371048256	4.83395471173974	-4.20943556209854	5.83917814968906e-05	0.00174353534232567	1.50430499313928
AS3MT	-0.764805043316291	5.92458920194487	-2.74975597571289	0.00714814768431648	0.0666994984154623	-2.91353604773705
COL13A1	0.763180171089404	5.97055496268554	7.4825754880326	3.759050297377e-11	1.51656515645603e-08	15.090739992985
RNF24	0.762771647093928	6.52974047406844	5.37165237527423	5.59542846995463e-07	4.16147087866921e-05	5.8980620584896
COLCA2	-0.76109481592672	6.25552056507245	-2.59880899976346	0.0108554159671502	0.0887589893784637	-3.28380275077737
CD86	0.7602710241112	5.17486094380091	2.82684772748916	0.00573901821959232	0.0569802523230952	-2.7175935241116
PPP1R13B	-0.758850728555093	8.12567767129436	-3.70771359410787	0.000352860146057159	0.00734700025184094	-0.172392512670294
FAM81B	-0.75861271010428	4.28300894630165	-2.99126281833699	0.00354420576548876	0.0404199325751143	-2.28461122619088
ASCC3	0.757290087927859	6.54822164778778	4.62365809496786	1.19583952968784e-05	0.000499126911346607	2.99566337599536
DPY19L2P2	-0.756387698804532	5.55554740033751	-2.74510898714527	0.00724242215625657	0.0673608761233738	-2.92520068138956
MT1X	-0.755820730978572	11.3691779281598	-2.62216920511989	0.0101864875352977	0.0849787484577503	-3.22767443933785
CFH	-0.75578786860042	8.17098304416858	-2.07071612347611	0.0411156587490486	0.213578892290483	-4.43375125132773
MFSD6	0.755748431232283	7.88918838923642	3.67563801110317	0.000393934684563097	0.00802457383769285	-0.274344351661625
CCDC173	-0.755102933022386	4.48503106697416	-5.24164453057707	9.68616948798442e-07	6.59543060913263e-05	5.37627186875913
NEB	-0.754872885446924	4.82334927876745	-2.26992355832331	0.0254878272453869	0.157038165708246	-4.02720483755258
UGT8	-0.754724377643759	5.57473509256064	-2.51033697354244	0.0137631944435814	0.104288351408236	-3.49242986141989
ANKRD22	0.754524814726249	5.1019267630446	2.99271492161271	0.00352886119721683	0.0403302463573221	-2.28069697284212
HLA-DRA	0.75421023026747	10.0179051659329	1.65077608027561	0.102108264362242	0.365144776124756	-5.17785957521128
C12orf56	0.75318291087114	4.32476890705859	3.77554349485577	0.000279001502762587	0.00609238926130005	0.0453523712119415
PLD3	0.75193739246734	8.48042505448865	3.40669956890397	0.000967705037015497	0.0154671649651446	-1.10274939465746
FAM95A	-0.751833307112105	5.51551658443026	-3.63032249523462	0.000459760150936999	0.00897044127989857	-0.417254535479634
MB	-0.751743535648356	5.6170872280002	-1.97292942503513	0.0514292470616717	0.244182915083155	-4.62087759884974
SYBU	-0.751683053889849	7.0494784381759	-2.55644426928947	0.0121704769562157	0.0956286188892129	-3.38448574872894
ATP8B4	-0.751322687337293	4.14778394590017	-4.10253002799348	8.66736144917258e-05	0.00238974924771646	1.13457309009315
REEP3	0.750946514246357	7.32290925397054	4.72692889637514	7.94961052330316e-06	0.000364146363857216	3.38119312797651
P2RY14	-0.750637010122004	6.20453676052112	-2.36365964424406	0.020145574243033	0.134060440501101	-3.82435720518797
A2M-AS1	-0.750211869440905	4.80844746933816	-4.36728343400159	3.22344683173192e-05	0.00108280951489261	2.06186799725821
SELM	-0.750153298129364	8.97029935644551	-2.33716284739418	0.0215447266037867	0.140400540339433	-3.88243676271188
LURAP1L	0.74949040019628	5.84759575523214	3.06634592783486	0.00282668496590766	0.0341557766713843	-2.08018026955957
GPX1	0.749191297447624	11.0482601024573	4.25391662039722	4.94545148573025e-05	0.00153202561624859	1.66003836540136
LRRC4C	-0.748955649710534	4.77020751103304	-3.86035345638245	0.000207224446812351	0.00477872851888207	0.321649968020588
PERP	0.748871487395249	5.45912755148413	3.34949219225124	0.00116481626110744	0.0178803288214931	-1.27271022557624
STAC	0.748479351384788	5.73688911842411	3.97915529318636	0.000135677836219107	0.00340970921321211	0.716078906638594
KGFLP2	-0.748173613564949	5.53630727034825	-3.20599719500409	0.00183746210008581	0.0249387532843297	-1.68904119278299
LOC257396	-0.747904767776753	5.09600788909094	-3.13273816407196	0.00230698237458048	0.0294123663997571	-1.89597956396116
EHF	0.747744055606158	4.06865533594549	4.63441731657518	1.14630180900216e-05	0.000484354569401228	3.03558468886003
TNFSF10	-0.746011448290971	6.88676472997047	-2.4786396728525	0.0149641249238137	0.11007369994141	-3.56564405711911
DAPK2	0.745697874809871	7.3520399635147	2.58318681624594	0.0113246357118809	0.091226232123485	-3.32109667381987
ATP13A4	0.745660949529261	5.2414708266647	3.62206797506814	0.000472822073851512	0.00915104653993615	-0.443143818185615
TMOD1	-0.745433695729571	6.80307873575767	-3.29546330259228	0.00138506175577204	0.0202582871462885	-1.4311569855386
PRSS2	0.744041459846324	5.45288360372105	3.48980934622793	0.000736518607461902	0.0126659833902685	-0.851871026698117
GINS1	0.743646146021824	6.12177922465557	2.48247702978578	0.0148139093505965	0.109287826852589	-3.55682381619726
STARD13	-0.743533299598127	5.98463233944535	-5.25258315154923	9.25143477980927e-07	6.32076840634088e-05	5.41991292106934
DDIT4L	-0.743305156174442	5.40921261249821	-2.83014463534924	0.00568485738660484	0.0564981758515881	-2.70911212063342
KCNS3	0.742537478549837	6.26839866161237	2.74803641879153	0.00718290149539304	0.0669308273877238	-2.91785434265651
POLI	-0.74228742065682	7.12451444459383	-3.20755341422274	0.00182853173099884	0.0248510162092256	-1.68460371013801
SERGEF	0.741355792995097	6.84028932940352	3.42778406357272	0.000903321852817956	0.0147182311588892	-1.03954476691434
KIAA1462	0.741011181825038	6.44015121558842	2.55562378126748	0.0121973048335286	0.0956935301361502	-3.3864215479791
TNFRSF10C	0.74010780633219	5.44320472398572	4.38372679247082	3.02776634560725e-05	0.00102390319959252	2.12072904069669
JAM2	-0.739747580330461	6.50593549708526	-2.9110948338086	0.00449351174630023	0.0480205351254938	-2.49827298280009
P4HA2	0.739086122404257	6.26460359005682	6.20763184641006	1.42877958624041e-08	1.98600362487417e-06	9.39782994926911
RBBP8	0.738891624254885	8.73188529974877	4.58857549087724	1.37220742741957e-05	0.000548746839278598	2.86589316838949
CENPV	-0.738001384858322	5.78442840234931	-2.67533553823708	0.00880095099552904	0.0769079917390018	-3.0983215354237
KIAA1324L	-0.737386696650442	5.76795392177927	-3.8833713297292	0.000191018334360818	0.00448192611064293	0.397402963444309
CD74	0.736890395973401	6.64591463861009	1.82704849746253	0.0708530051840572	0.295294110728841	-4.88451657244691
FGF14-AS2	-0.736668350426009	5.30335930215949	-3.63364360761375	0.00045460194144176	0.00891976271045591	-0.406825825846543
TRIM47	0.735539915237021	7.04672952920988	4.66473321112257	1.01718634544992e-05	0.000442900486871202	3.14837795309343
PDLIM3	-0.734747958246658	5.14161526157824	-2.65716474909144	0.00925397766631735	0.0791319133918652	-3.14278136140422
CXCL16	0.734552905777088	7.15543553987937	3.01695855634864	0.00328158001172534	0.0384147114009221	-2.21511597001424
TENM4	-0.734115612891856	6.54595628159909	-2.56355870247215	0.0119400711434948	0.0943363911788075	-3.36767788480918
DANCR	-0.733865126115788	9.15434672981578	-3.74829182936747	0.000306708568649374	0.00652079240625331	-0.0424784191608785
NDNF	-0.733395954634178	5.28410991648364	-3.21902376665502	0.00176394837800395	0.024199709343377	-1.65184354734113
SRL	0.732799138112057	6.69734982900106	4.55466705308958	1.56648104778758e-05	0.000615446891192176	2.74105449027498
ST6GALNAC2	-0.732141972450689	7.72588574014506	-2.5792797144061	0.0114448117038879	0.0918273009123651	-3.33039347615808
TOP2A	0.731786721345383	5.05837490680402	2.34283934897517	0.0212379467970408	0.139113037924718	-3.87004306746203
CKLF	0.730932974376021	8.60763639603729	4.6587742978586	1.04139732081685e-05	0.000447827141763624	3.12617141845191
TC2N	-0.729179033094169	5.19684016682152	-3.17785439961944	0.00200615147644784	0.0267774721906002	-1.76899159730597
PLA2G12B	0.728681310043555	4.82281767647219	5.100919891447	1.74133233077576e-06	0.000104454027163052	4.81925219715265
HSPB8	-0.72827472378435	6.85390295345002	-3.03754163896759	0.00308432730875493	0.0366238185920683	-2.15909672284234
AR	-0.727706685035099	5.84499112390468	-3.2756516574672	0.00147517904982011	0.021191898609497	-1.4887484266614
ADIRF	-0.727233075648916	7.73151162753356	-2.27659632006693	0.0250699845979362	0.155664060249971	-4.013006715924
TP53INP2	-0.727182524213017	8.36734896299973	-3.43359232190784	0.000886307471449435	0.0144996161420969	-1.02208046023085
KNTC1	0.726657452196389	5.57541238671875	2.90459494882761	0.00457993112099611	0.0485578704595879	-2.51538533902544
CD207	0.726099202968109	4.3780555211604	3.69362924015143	0.000370368192687213	0.00761711318735794	-0.217240310813302
ZNF217	0.725686689068123	8.96872052954495	4.72379767331441	8.04922350708149e-06	0.000367040949740333	3.3694272041909
RAD23B	0.725562967669179	9.26784654778048	5.82738837858712	7.79003795938235e-08	8.13514067727208e-06	7.77721648483159
TM4SF1	0.725312092457461	7.81975041115245	2.0438483917101	0.0437549664743989	0.221742581634683	-4.48599018635199
MOK	-0.724845693893815	6.88361431700973	-4.60121512648582	1.30594003880539e-05	0.000529602041893817	2.91257604736073
BEX5	-0.724805673181983	9.17216826495623	-1.86157570162417	0.0657750578307396	0.283026535136327	-4.82381171576723
RAB38	0.724505580617389	7.48634480082439	3.12056966190073	0.00239502964220146	0.0302455027810592	-1.92997933337081
PTGR1	0.724319558958089	7.19167133719032	2.88038463314736	0.00491544842805917	0.0511465477891237	-2.57884385858401
C7	-0.723769272505546	5.61609116229103	-2.42575101932847	0.0171778299789025	0.12050788834834	-3.68599027645053
HAS2	0.723743794743185	4.71240437095607	2.09980519167086	0.0384137614207452	0.203744568798715	-4.37649305823434
SPAG5	-0.722930440731421	6.22660181302456	-2.60265528807451	0.0107426173708842	0.0880541376391545	-3.27459094404691
MID1	-0.722890322125492	7.28730933183961	-3.23453012161052	0.00168002293767113	0.0234007341456542	-1.6074081335957
MTMR11	0.722116464384661	5.6808197417289	3.74363432061407	0.000311698431678361	0.00661989661799512	-0.0574426319198977
TMEM108	0.722010861866537	5.4715022339472	5.39749698507402	5.01333219947904e-07	3.80821811599027e-05	6.00258496730345
PAX9	0.72182446484817	4.16737992027416	4.01611833388854	0.000118735730350135	0.00307598797584443	0.84052262191686
SDC1	0.721600009119964	7.81324015525018	2.77988484660776	0.00656358215348853	0.0627556917948583	-2.83750279995662
EPC1	-0.721166202161185	7.53426125514708	-6.04436440941069	2.97502809017255e-08	3.63404188832895e-06	8.69661661847904
TDO2	0.720754564763218	4.13992054088083	3.48637177743297	0.000744945580482823	0.0127348415391275	-0.862339938049825
AHR	0.719733631169686	7.81651688627406	2.77990220885246	0.00656325826161257	0.0627556917948583	-2.83745878253025
TBX22	-0.719208834215282	3.32403828459839	-5.12382051253311	1.58366712921049e-06	9.64314531396902e-05	4.9093310196392
TNFRSF10B	0.71872827357836	6.40464006375965	5.48162589402986	3.50019671013364e-07	2.83319135312223e-05	6.34460029001804
COX7A1	-0.718503120497318	8.23489969390405	-2.02866500225188	0.0453098039526196	0.226212310791441	-4.51523568986311
NRP2	0.718036444242252	4.90360675992144	5.12415968083531	1.58144012346035e-06	9.64314531396902e-05	4.91066680499328
LONRF1	-0.717838849086022	6.46992573315661	-3.26590624445007	0.00152149528131148	0.0216565942053905	-1.51697707508913
MMP16	0.717391971772723	4.2596308858379	5.16833193931191	1.31609166492557e-06	8.50186779056885e-05	5.08505094310308
DTL	0.71715221511715	5.31271721562736	2.38995197228731	0.0188374462074563	0.128309810176168	-3.76615302358033
GNG11	-0.716981844593752	8.66237638889336	-2.29377958389237	0.0240215988945841	0.151345834861001	-3.97627333763214
CRNDE	0.716646143485384	6.68897235404148	2.90209700743934	0.00461354740014079	0.0487603816726994	-2.52195324659428
ENDOD1	0.715768886501523	7.53188338151034	4.12421790583059	8.00391175702482e-05	0.0022250874684529	1.20905400999246
DCXR	-0.715459806619496	8.54551245898843	-4.13170301945624	7.78647006914599e-05	0.00217664777036945	1.23482215382716
CIART	0.715441673916953	6.73959688563865	2.51559540802412	0.0135725484563132	0.103273448286082	-3.48020547496445
HCG4	-0.714989139282298	4.89983706465063	-2.65885725432957	0.00921090499258108	0.0789627828555378	-3.13865114909654
TGFA	0.713763323353103	5.43112104631342	5.00170154851346	2.62045216784579e-06	0.000147117586192011	4.43159542949795
FSTL1	-0.712855453280706	5.63468996056821	-3.33831770839699	0.0012074784464727	0.0183396594488751	-1.30564667109472
CDR2	-0.712831943182435	9.11407089497482	-4.50030799660809	1.93468855337114e-05	0.000727493428977525	2.54214532225784
SPOCK2	0.712828498852838	6.52130575623987	3.76669467150097	0.000287725915253433	0.00622222727675209	0.0167819565617409
NR4A3	-0.712728257822979	5.4829204080428	-2.01717039175272	0.0465181469922235	0.230305392441234	-4.53724338767939
TAC1	-0.711633354408792	3.70617695853028	-2.82295745547085	0.00580353449535398	0.0573991122005547	-2.7275906921984
IGF2R	0.711473022060011	8.87297623141883	5.61349893900247	1.98286582878107e-07	1.76055774357192e-05	6.88601793641945
MAN1C1	-0.71118405289643	7.61647728495005	-2.79991679453442	0.00619945088077584	0.0601734712590078	-2.78656272914381
FAHD2A	-0.711086241159881	7.30092753674491	-6.2639855954771	1.10733411978724e-08	1.63752177427017e-06	9.64162197541378
MT1G	-0.710958608854561	8.08085906090472	-2.62424065697625	0.0101290084210601	0.0846393717771423	-3.22267640981932
CARNS1	0.710807920609748	6.45032820703589	3.28420077413125	0.00143563841560448	0.0207614411302262	-1.4639302220526
C3orf52	-0.710777027783985	6.46242351506929	-2.78312381531606	0.00650341145626514	0.062357877212666	-2.82928722257179
SDK1	0.710338278612052	4.64748330948945	3.53447408100635	0.000634891003286303	0.0114011756131633	-0.715131286700264
CA11	0.71033488183352	6.94849425901394	2.49135976361872	0.0144713568240993	0.107508365937974	-3.53636091160117
ATP6V1B2	0.710122617102392	9.29832347218133	4.66201696601255	1.02815391180161e-05	0.000445616033755832	3.13825340471307
SIGLEC15	0.709948972732468	5.42018414871204	2.83523785983112	0.00560210716492413	0.0559794099697798	-2.69599331679199
C1orf106	0.708936089099536	5.75156864335519	2.3543954012473	0.0206253345731802	0.136340970259904	-3.84472993370685
LYN	0.708175709672608	7.945683974257	3.75728939850256	0.000297283329789847	0.00638098563569155	-0.013531257901831
CERS6	0.708044748903284	7.59709965114944	3.88615443510975	0.000189142902821338	0.00446243675879558	0.40658421915743
LOC100289094	-0.70782918964066	4.59594599454478	-2.76052917403027	0.00693387921540837	0.0653353602555192	-2.88642938139319
LINC00472	-0.707738205493259	4.9187559063117	-2.87985094904802	0.00492309262802226	0.0511996552723367	-2.58023772739762
SLC16A5	-0.707601828084668	5.82644614692977	-3.99581642711147	0.000127772897220156	0.00325430269896348	0.772071912236185
PLN	-0.70757263668402	4.45576716775609	-2.33571821040721	0.02162342327812	0.140732264256937	-3.88558662511535
FAM110C	0.706182144936488	7.81869257555312	2.2011168257046	0.0301661310305279	0.175367283219005	-4.17142997307189
ENO1-AS1	-0.705652644863997	4.76223163748601	-3.79850073745193	0.000257525940301968	0.0057037750843804	0.119703140915944
TRAM2	-0.705059951258553	7.06134476277508	-3.75851481267213	0.000296021194906033	0.00637425981125116	-0.00958489219242775
PAIP2B	-0.704715021470355	6.65379736726998	-2.72899949152539	0.00757808116746436	0.0693940145071532	-2.9655081853869
SEL1L3	0.70470075427987	5.64179171481107	3.45347608510346	0.000830318303979245	0.0137650305934493	-0.962121124751481
LOC439911	-0.702645812089695	6.51115651973562	-3.39885336810301	0.000992747824045372	0.0157549861367201	-1.1261926136175
RBP7	-0.702388174517234	7.69602679254116	-2.60042286679606	0.0108079571249634	0.0884427023360285	-3.27993899364818
FOXF2	-0.702062091278596	5.16117338392404	-3.26063206177598	0.00154712550590739	0.0219593764588475	-1.53222653839908
BICD1	0.702040306996259	6.42791206554624	5.016795178238	2.46314327297235e-06	0.000140636409820843	4.49029054731563
CH25H	0.701239620768461	5.53751646121241	2.05903729200629	0.0422455896031224	0.216928790664441	-4.45653486266547
CHST11	0.701136061323758	6.53544150347399	3.00603283368023	0.00339096619789772	0.0392536288340032	-2.24472471844958
PTPRG	0.700861909750308	6.30664144579115	3.05079443863895	0.00296319686975962	0.0355495433988126	-2.12286290550047
PVRL4	0.700846799809246	5.43550478093218	4.49133108366227	2.00305185112199e-05	0.000746238633259958	2.50944334955198
NETO2	-0.700811427276447	6.51913196615842	-3.11005158173455	0.00247364264622897	0.0309730794787203	-1.959281474881
TRIM59	0.699873698969475	5.22621439271803	3.2663682344742	0.00151926923991047	0.0216401918942724	-1.51564037420693
C3AR1	0.6998497917965	6.90062089106237	2.46974248269716	0.0153176673739643	0.111615179292209	-3.58604848079391
LINC00982	-0.699789819888447	4.76222737130228	-4.76240989634693	6.90126324911941e-06	0.000323476652990702	3.51484639652411
LOC101928988	0.699752105007079	4.30067400160801	2.71504911201251	0.00788013449985554	0.0714631213749616	-3.0002503472599
VAMP4	0.699683705166999	6.49101894447079	3.58026099127941	0.000544556692403219	0.0101531361104411	-0.573585624004556
FPR3	0.699334386326493	5.41064714860584	2.58857039900978	0.0111609102722668	0.0903837206400972	-3.30826670643475
MIR181A2HG	0.699244049907725	7.68479061753009	2.24015210280571	0.0274275522374616	0.165080621812412	-4.09009716273024
CCL19	-0.698891797055034	5.57376651589723	-1.46986681056064	0.144923619196253	0.439442207818878	-5.4496791916024
SDF2L1	-0.69838077284066	8.64670988679942	-3.0370310946143	0.00308908417794672	0.0366238185920683	-2.16048999778877
ITGA3	0.698292678183972	7.23916042373041	3.32941609888643	0.00124250788314504	0.0186720298906548	-1.33182215873228
DNAJB4	-0.697681949159422	8.11551380418431	-2.86100722497911	0.00520010367458362	0.0531750834912394	-2.62931517212115
PRDM16	-0.697564540262595	5.98196047633979	-3.68437336424537	0.000382319932226414	0.00783095348986116	-0.246644245853294
ALDH2	-0.697520699240117	10.1900026672313	-3.70461703876632	0.000356640640427661	0.00740277251062771	-0.182263483792417
SNAP25	0.696975988801243	4.38824659058227	2.84037710201215	0.00551972965582558	0.0554189589110082	-2.68273592014518
ARNTL2	0.696558940054167	5.1415238166866	2.42624937986447	0.017155676196656	0.120469709032008	-3.68486691835556
KIAA1456	-0.696006845675067	4.74249426877395	-4.62663119848444	1.18194696952776e-05	0.000496294607725669	3.00668910758719
F10	-0.69498879980839	5.02804916050902	-5.59525681901758	2.14580708646173e-07	1.87223990595828e-05	6.8107464361999
SLFN12	0.694859088429923	5.73907446414265	3.56891797559333	0.000565728262391443	0.0104511944349217	-0.608779936076898
ANXA2P2	0.694761656293979	10.1470257608099	3.01594361683081	0.00329160209542961	0.0384369873889826	-2.21787017209155
AMOTL2	-0.694492092672723	8.96388140630507	-3.33878486638175	0.00120566593449981	0.0183396594488751	-1.30427146406288
CORO6	-0.693626690119113	6.96113715449192	-1.96732257358264	0.052082068212323	0.246338224640328	-4.63135532979945
SNX1	0.693399627107087	8.82186515682217	4.13113241917479	7.80284415765024e-05	0.00217820393348256	1.23285668488108
PYGM	-0.692940371079408	5.46258877963083	-2.59618214967947	0.0109330660413533	0.0891407548800472	-3.29008726063265
DNAH7	-0.69292657723302	5.2720002114058	-5.02507918811114	2.38075965909552e-06	0.000137097745511629	4.52254751136731
S100A4	0.692656044768345	9.19821063617667	1.9232116202547	0.0574677425489311	0.261872429896529	-4.71282914140594
NDC80	0.691819306564194	5.54981310648271	2.32231910303	0.022365538191744	0.143972206439285	-3.91471933691054
SASH1	-0.691630869006509	9.10127494130349	-3.41813651534013	0.000932264174452104	0.0151043283248249	-1.06850253077505
C3	0.691491792133345	8.72694706063747	1.53035100030211	0.129274858233609	0.412985687370972	-5.36213068254791
SCGB2A1	-0.690172096677296	5.20801727585818	-1.75813552530745	0.0819663193454118	0.320720474938221	-5.00251097064784
CYCS	-0.688849526402386	6.80806347006079	-3.24798448187638	0.00161024217022649	0.0226320996798569	-1.56871536852011
SCARB2	0.688610817914764	8.25942961694906	5.14480737822738	1.45147468642903e-06	9.08523984626618e-05	4.9920778057661
UGT2B28	-0.687198306337383	5.1664487124298	-5.80084649655265	8.75474110520259e-08	8.86692497363609e-06	7.66578382741201
GLIS3	-0.687100110488339	7.71760639959221	-1.92363761213516	0.0574135627510814	0.261744030139798	-4.71205047137675
CAPN3	0.686967721310269	5.18055131145027	3.37015495802954	0.0010896325785389	0.0169456362812126	-1.21158078352812
FLJ38379	-0.68635521101754	3.76631773924774	-5.23763149707042	9.85061681319938e-07	6.68482093838496e-05	5.3602735804846
CSTA	0.686316040575435	6.26877267708271	1.30673109557477	0.194479211024399	0.511486229573285	-5.66894799221193
MOB3B	-0.686101177560396	6.19745449349839	-3.9622083724176	0.000144197393766242	0.00357478286759977	0.659294858279922
FOXF1	-0.685658810749832	5.56994115710435	-2.91068366230253	0.0044989337034927	0.0480275470306649	-2.49935642325673
LOC728024	-0.685649547740158	4.9271601022431	-4.8751418085408	4.38691557045923e-06	0.000223278493238903	3.9434512558654
ANKRD35	-0.685454549954037	5.47671782890296	-4.78588407781248	6.28287911076617e-06	0.000300074475065148	3.60360186322143
LINC00622	-0.68538034239288	5.10048183265883	-2.46078670592775	0.0156810636848021	0.113734620084675	-3.60652235537105
FAT4	-0.685311553800945	6.44115025915925	-2.67924361742418	0.00870618614791291	0.0762973947326925	-3.08872545689451
KIAA0101	0.683300109287614	7.53985007366347	3.51786646324189	0.000671024932755326	0.0118628530116342	-0.766129917904529
LY6E	0.683098297596734	7.36251050022473	2.63439380093011	0.00985149773656547	0.0828701739901824	-3.19812964401934
INSR	0.683082637816095	7.47063888315292	4.23799587286798	5.24904338679976e-05	0.00160361681892415	1.6041714965814
GFRA2	-0.683050470896085	6.07373694544014	-3.51337685319321	0.000681121694000645	0.0119667872304909	-0.779885167502948
SSFA2	-0.682983838228686	7.56465342284522	-3.20040311506714	0.00186990104830678	0.0253278599654725	-1.70497822641825
TMEM56	0.68188404912012	6.22402274310404	2.1460412749914	0.0344347274614932	0.189678035525115	-4.28399154287086
CLIP4	0.681598098148848	7.88849737074259	5.0476846254035	2.1693844191326e-06	0.000126545803185985	4.61072344272551
CCL13	0.681202013719306	4.92531103937566	3.12546972046915	0.00235920513530648	0.0298867250170347	-1.91630103270099
PCLO	-0.681176134208533	5.1034825490005	-2.42788084028882	0.0170833303751888	0.120095752951493	-3.68118801139084
BIN1	-0.680845641140682	8.05997978020979	-3.29239228749818	0.00139868469327005	0.0204136191642235	-1.44010222190042
LOC100505920	0.680344013061267	6.18819575774847	1.55663057856454	0.122905294377325	0.40207047689904	-5.32304627794515
NQO1	0.679906444685349	8.89557355330789	1.82578712777265	0.071044535140846	0.295717962519794	-4.8867142799137
LOC100506098	0.679727401170083	5.71491894457888	2.56738109190213	0.0118179096814211	0.093554583514942	-3.35863076199884
PAPLN	0.679485895767957	6.4887602417534	3.55092760523732	0.000600911214943711	0.0109209788432737	-0.664425828328897
IER5L	0.679108406338075	6.27441399275389	4.65043854669987	1.07620535755939e-05	0.000458923703306964	3.09513669409039
PTPN4	-0.678854790732305	5.40253113139631	-3.03873310706279	0.00307325248678427	0.0365651734776488	-2.15584446297078
USP54	-0.678831944001001	9.17351043648927	-2.84112487738547	0.00550783646368476	0.055339204349734	-2.68080525017324
LINC00893	-0.678041959797234	4.04573555429167	-3.79997615327212	0.000256201009421738	0.00568692879393737	0.124492748918786
WARS	0.67788383870872	9.33501336851267	2.55264898428208	0.0122950201199732	0.0963780352801474	-3.39343554475285
NDNL2	-0.677009485151879	7.37487825136358	-4.27048560972978	4.64747830070899e-05	0.0014681806449967	1.7183288607749
ETV4	0.676602408570663	5.74737984514566	4.47392090483868	2.14235928619855e-05	0.000779408870276746	2.44613883093291
MEIS2	-0.676287657750823	7.55959191815926	-2.5072868375936	0.0138748756828126	0.104776365450389	-3.49951035223266
CTSE	0.676028218164283	6.32615703711172	2.40133378270372	0.0182949664997316	0.125661885286879	-3.74078034891096
BNIPL	0.675612574700001	4.55623171736354	4.10129578698315	8.70666386067238e-05	0.00239730614906902	1.1303425717978
CNN1	-0.675255821614255	5.88479312015173	-3.15490997828426	0.0021542508252911	0.0279580974782628	-1.83375546047874
CCL2	-0.674498144971661	7.04315411206012	-1.45566431547294	0.148803807200252	0.446300704482303	-5.46974866788396
FAM60A	0.674121590894829	7.75759286813622	3.64941461847303	0.000430847072410199	0.00859774529151244	-0.357205559944833
MAGI2	-0.673881765766159	5.33588725319519	-3.47971187456422	0.000761531369623247	0.0129011296817385	-0.882599775322638
DOCK11	0.673732304190754	7.2099561165961	3.34702305690084	0.00117411936929954	0.018009418484195	-1.27999534119292
ADAMTS3	-0.673582862141043	4.95560019534203	-2.73929037734755	0.00736206339250509	0.0679406536977748	-2.9397826472028
GLDN	0.673286556590694	5.24366255857223	3.24618507027883	0.00161941519522384	0.0227293267825464	-1.57389760436371
CDH13	0.673129945934034	5.24076185546679	2.87810960481426	0.00494811072308528	0.0513538473860885	-2.58478424709777
FLRT1	-0.673001118811941	5.69073483182282	-2.97261923728223	0.0037467705074405	0.041910830019493	-2.33472739999075
KBTBD11	-0.672920162833613	5.61109883362157	-3.46971729933392	0.000787076672813448	0.0132196086171292	-0.912948114815408
LOC101928303	-0.672750590459005	5.33727381317195	-3.14899482478209	0.00219404947485814	0.0283832266789254	-1.85039062191944
CYB5D1	-0.672620048678588	8.22140276608371	-4.16788663471052	6.81291968985004e-05	0.00196265003052146	1.3598378995224
ATP11A	0.672458682796659	4.88899193149546	4.00026072451952	0.000125739959308281	0.00321610263941423	0.787035652739712
FMO5	0.672254245363424	4.43634283247933	4.66766966087223	1.00545732231756e-05	0.000441503100900009	3.15932737422046
CCDC96	-0.671829143537056	5.43565406835458	-3.99278565790459	0.000129177256775796	0.00327905240593977	0.761874163448718
IER5	0.671359411801243	9.00245693004198	2.89029567721303	0.00477545559551656	0.0499477465114874	-2.55291918180822
IDO2	-0.670995017236686	3.96930312775046	-7.02658576890161	3.26468207168306e-10	8.89184691280703e-08	13.0173012598203
MMP9	0.670093967367721	7.24366237762421	1.42890109823985	0.156334046666337	0.456654016023193	-5.50706153552889
SYTL3	-0.669384151202649	4.5407139158741	-3.33382697363516	0.00122503281743607	0.0185086480025667	-1.3188586803197
ARHGAP19	0.66921769135037	6.98481044913397	3.21403799704547	0.00179175431604832	0.0244691918718267	-1.66609473395401
C6	-0.669213217321539	4.42003475643241	-6.12573587700235	2.06608312079907e-08	2.72169315684349e-06	9.0451303998444
LOC646903	-0.668821623210702	4.88762775784054	-2.66943174027117	0.00894588521848096	0.0777122956915945	-3.11279525870145
HK1	-0.668721103929444	10.7452798159708	-4.20260340940794	5.98953553973281e-05	0.00178500555157822	1.48048265601413
HPSE	0.668701408811422	4.87692693740389	3.0000843431982	0.00345192981257108	0.0396657043172008	-2.26080806743027
SCN3B	-0.668169467896579	4.843705840846	-3.35781608731103	0.00113396118949788	0.017486601204537	-1.24811985196276
HLA-DPA1	0.66800777493498	9.200466453466	1.57930615224381	0.117611703203771	0.39334432177401	-5.28881465679568
SPINT1	0.66796311633653	6.72883458891173	4.37264522205423	3.15833614042662e-05	0.00106448603528927	2.08104528723397
LOC100272216	-0.667303457634214	8.45402527170504	-2.32881078669035	0.0220032295242341	0.142321916258324	-3.90062354051139
ADRA2A	-0.666893312660697	5.4040819805871	-2.07128203289074	0.0410615738660094	0.213394315122739	-4.43264426566471
SPATS2	0.666430067907401	6.69456625037843	5.54541559230996	2.66098470022511e-07	2.27254858614564e-05	6.60570096955244
DOCK9	0.666181865117689	5.09289151476159	5.39690488803345	5.02597875888569e-07	3.80821811599027e-05	6.00018746294946
ST3GAL5	0.665242016616893	7.29800773221622	4.12058368716563	8.11157674201148e-05	0.00225094492783832	1.19655447236668
MS4A6A	0.665002430122734	7.26524859457905	2.04880589241558	0.0432573129066707	0.219942265800693	-4.4763981551432
CTTNBP2	-0.664861523445365	5.1473167142127	-2.50761558077323	0.0138627997345277	0.104724411038008	-3.49874757898997
MMP13	0.664804736367604	4.31368673225227	1.79583694674685	0.0757204243663822	0.305412277987679	-4.93848179073093
LY86	0.664061778290778	6.58972741750494	2.49839261489127	0.0142051946706318	0.106275314991308	-3.52011424041062
LRP5L	0.663901360137718	5.91523113491753	3.26640149724194	0.00151910908507392	0.0216401918942724	-1.51554412745211
LMBR1	0.663857493311333	6.54052751636979	3.29855154722669	0.00137148781646198	0.0201181491563255	-1.42215493161773
NDRG1	-0.66335568929288	9.77316563650619	-3.08798102570255	0.00264645698924851	0.0325236447112306	-2.02050681558101
MYC	-0.662982551718373	7.45794497522171	-1.6738056044882	0.0974800089045191	0.355001925835679	-5.14112044776953
ARX	0.662725664429375	4.98530164961804	2.9519410363493	0.00398391231074955	0.0439645777774494	-2.39001043037105
QTRT1	-0.662097126566089	7.50982785591907	-3.89208043680871	0.000185207990192794	0.0043916082851009	0.426149362925509
CC2D2B	0.66198959410931	5.61805784749677	5.11094984892964	1.67047748183526e-06	0.000101106527466636	4.8586771709339
KATNAL2	-0.661803916530143	4.62530570353915	-4.45219943820408	2.32933809507866e-05	0.000829466595517851	2.36737934840482
FERMT1	-0.661459873037981	5.44369525809372	-2.65726385998809	0.00925145036214862	0.0791319133918652	-3.14253956372602
IQCH-AS1	-0.661237106250763	6.22173683577221	-5.896881898125	5.73227193114925e-08	6.25969585317027e-06	8.0700651500934
CCDC148	0.661100850846505	4.59270160981118	4.38721938251098	2.98770570667506e-05	0.00101205392467287	2.13324980293705
PGF	-0.660981072624169	9.10847868911336	-3.23263400944281	0.00169008128891258	0.0235245776091388	-1.61285080488139
PCDHB16	-0.660368284833021	4.9927110630334	-1.9740471751241	0.0512999395657564	0.244157640296691	-4.6187855416534
WBSCR17	-0.660344648889068	6.77842751291713	-2.81710822467115	0.00590178915040171	0.0580246635738275	-2.74260017991866
LINC01023	-0.660165714630651	6.55624786173292	-3.25962883718645	0.00155204623584564	0.0219982362049711	-1.53512499231907
TMEM246	-0.65994038471339	5.33976503589245	-3.2867897677162	0.001423861213417	0.0206608515165009	-1.45640425628634
CLIC3	-0.659812995154349	9.22373947614792	-1.33799288300041	0.184113651729114	0.497852445322517	-5.62884632076965
MRC2	0.659353777177781	7.847419368912	3.86467912481429	0.000204082053338012	0.00471705709292159	0.335861244098794
MARCH1	0.659198878742457	4.81657188070821	2.36265429198348	0.0201971547501096	0.134170617662643	-3.82657147468417
EIF3M	-0.659067657209611	5.84324372329213	-3.37920064658332	0.00105817497341903	0.0165505040554019	-1.18472741662613
SGMS1	0.657573891269024	8.10662520650367	3.36691358794825	0.00110111716651776	0.0171110381581847	-1.22118957480496
AK1	0.657266884619278	8.1626077321918	4.37553993513581	3.12371383330059e-05	0.00105458044070642	2.09140508921873
ZSWIM5	0.657079778286543	6.94913700612698	2.17117630277313	0.0324255849689871	0.182706100359049	-4.23294074719074
MNS1	-0.656740210215067	5.32808546798763	-2.78507858880826	0.00646734173331652	0.0620710822071402	-2.82432506965214
MEIS1	-0.656458562735536	5.06758583528696	-3.51347157435162	0.00068090720035595	0.0119667872304909	-0.779595099560013
RAP1GAP2	0.656229507818153	7.27843037725581	3.07888730034639	0.00272087047257601	0.0331307655379977	-2.04563049277946
SLC12A2	0.656113505146794	7.19844218870358	4.69178500885065	9.13971924224437e-06	0.000404859431488869	3.2494084760236
UNC5B	0.65537436326191	6.67983599817978	3.93785316812653	0.000157342352768186	0.00385852318634684	0.577988532807861
FAM162B	-0.655185361730421	6.12747233245187	-2.49261903380653	0.0144233731390979	0.107315135203862	-3.53345479710358
BHLHE41	0.654339831462954	6.24108338898876	2.97992506848128	0.00366615049155423	0.0413262098195054	-2.31511920840526
PCDH7	0.653485296275841	4.77566017714304	2.73882530699404	0.00737170339991461	0.0679984814761002	-2.94094702199697
ZFP36	-0.652111985752404	9.9275174761287	-2.29584180401006	0.0238984112057909	0.150852639477831	-3.97184828024804
CPD	0.651421367825049	7.31582955465909	3.48538819918732	0.000747373444441485	0.0127547093757139	-0.865333912721795
LOC642852	-0.651370694803888	6.44451095939733	-3.84392539433842	0.000219584418946934	0.0049895422366127	0.267782829683513
TREM2	0.651269652391785	6.22050605802356	3.66750185751981	0.000405053326717335	0.0082048741708421	-0.300100403679183
SALL4	-0.650461004349864	6.75537436086468	-3.28442107620068	0.001434632732701	0.0207614411302262	-1.46329000655995
LOC101927221	-0.649928955039351	6.65020956284434	-2.94637366301785	0.00405008497780411	0.0445575669910708	-2.40484026006877
KCTD16	-0.649877268542487	4.32493019844752	-4.55714875099315	1.55140269452856e-05	0.000610779363150566	2.75017146782362
DDX60	0.649027662681289	7.38939097714589	3.01312883058306	0.00331954526952001	0.0386513199925914	-2.2255045720115
ZNF770	0.648975930344325	4.95475892232361	3.17342525661403	0.0020339794805979	0.027059311175875	-1.78152282588972
CRYBG3	-0.648626312902984	9.60170494663215	-2.87471987444312	0.00499714668002658	0.0516764963242359	-2.59362799509104
RNF128	0.64726296165988	9.48737660221985	1.74553169833968	0.0841467740473501	0.325898968279082	-5.02363307332257
CBS	-0.646995450578095	6.72689593928485	-2.45304017700767	0.0160015867355834	0.115171716727588	-3.62417916152428
SOX7	-0.646850866679353	5.35504360065282	-2.47358292580823	0.0151641555708055	0.110937769702209	-3.57724885649587
CETP	-0.646817020435676	5.09074203116101	-3.15596811471053	0.00214720270335217	0.0278983297206895	-1.83077701894051
FCGR1B	0.646246305336568	6.24018625163962	2.04553319980887	0.0435852905290081	0.221219222012631	-4.48273271194878
LDLRAD3	0.646071543468585	6.76120683003979	2.70532171385759	0.00809719145857656	0.0727591570650299	-3.02438580658958
FAM13A	-0.64584668689105	8.0361002771653	-2.89103585981717	0.00476514908451556	0.0498658254405042	-2.55098007996419
VPS37B	-0.645741301240676	7.94070636136282	-3.69889444723436	0.000363728667248755	0.00750353253674376	-0.200489479205252
DMRT1	0.645531277068353	4.47384021094563	2.20620031119551	0.0297964738332608	0.174071863799818	-4.16091095903246
GPR146	-0.645406265272322	4.97851612694448	-3.88061914832815	0.000192890377531383	0.00451533746706739	0.388328364962788
FAM189A1	-0.64487716396451	4.94642165606426	-2.83225463061885	0.00565044108513734	0.0563116949992191	-2.70367973168249
TG	-0.644725148881006	12.7658407912187	-1.08307167824565	0.281535884589668	0.614374932656268	-5.92905150621922
TTC30B	-0.644463938812902	5.67101573901496	-2.70742740560102	0.00804974916031671	0.0724945014862302	-3.01916746058324
CDADC1	-0.64435536200396	6.18893728566442	-3.87657244553626	0.000195674797308102	0.00456990213180162	0.374993809702679
TRIM14	0.644266868209428	5.37157720566173	4.66894817587796	1.0003916650434e-05	0.000440237860457416	3.16409601932226
THEMIS2	0.643701380942584	6.66437253604601	3.07047244172314	0.00279145435346414	0.0338518426558783	-2.06882495371469
ELF3	0.643224919775603	5.59871404258765	3.05037203730544	0.00296698859478737	0.0355738578988336	-2.12401975916202
MTMR4	-0.643190015785688	8.43818938554657	-5.38725900218959	5.23646016426574e-07	3.93809158995433e-05	5.96114868135943
SYT1	0.643010215845812	3.96486370392281	4.54820359893513	1.60642096630733e-05	0.000626175577270264	2.71732448573329
LYZ	0.642798874355956	7.42662352593251	1.27459203923566	0.205582869171128	0.525427685536911	-5.70922215239026
DFNB59	-0.642095824648841	5.3728424376456	-3.80239985272168	0.000254038599067898	0.00565137744394425	0.132363686524595
AGBL2	-0.642090228073384	4.54139559315958	-3.95326516560343	0.000148897257978661	0.00367322427730711	0.629397969636137
MBOAT2	0.641969916295137	7.01846305237663	4.34493799181045	3.50901982242982e-05	0.00116706756635434	1.98211220151907
CTSB	0.641652173482569	12.0691169419893	3.2164898646275	0.00177802934903211	0.024328704365066	-1.65908858498659
GRHL1	0.64155313135192	5.31309911257357	3.39180216927744	0.00101577202490785	0.016057164832955	-1.14722467173047
PMEPA1	0.641458429844567	7.98727526172848	2.11767838847673	0.0368308289512939	0.198642054459012	-4.34095196622036
THSD7A	-0.641395429556107	5.42060202460498	-1.99745574219761	0.0486547812563497	0.23722073866343	-4.57472254651657
TAPT1-AS1	-0.641013745017374	5.81831250829358	-2.78652656124774	0.00644074153961819	0.0619093690657711	-2.82064752403861
PLA1A	-0.6409544159868	5.26580181205235	-2.53127383707589	0.0130181123954547	0.100451782285754	-3.44362530708927
SH3BP5	-0.640928585763056	9.72629609517487	-3.61391040137386	0.000486075531867773	0.00933876903572342	-0.468685613147007
ANKRD37	-0.640560902773654	5.91391888033938	-4.33909148770737	3.58767553550964e-05	0.00118734976056152	1.96128913850733
CDC7	0.640406804094905	5.85806184742833	2.44122926865014	0.016501546887868	0.117191218296328	-3.65100594039816
SFRP1	-0.640241370278943	5.57684884015473	-1.38817184350398	0.168352804438467	0.47383756087939	-5.56257348460686
CACNA1D	-0.639650046208565	5.23963414885687	-3.84113732876277	0.000221750665810197	0.005033090843924	0.258657307902783
PRRG1	0.639089362868504	7.67770485235299	2.72920755902834	0.00757365700309815	0.0693850258624742	-2.96498886571591
STAM	0.638980995596279	8.49740738018332	4.30542473082902	4.0747800328619e-05	0.00130984356558742	1.84174110874592
CAMK1D	-0.638964809908913	6.31180893716021	-3.52401800361723	0.000657419978663871	0.0116948805560197	-0.747261111947567
SFTA3	0.638781520646317	9.51827222898318	1.23673818428017	0.219252948815259	0.543517503037114	-5.75541519821078
SNTA1	-0.637996438899228	7.80422623376624	-3.32860126230108	0.00124576159638168	0.0186855251763221	-1.33421547470621
VAPB	-0.637567325940848	9.04310539837624	-3.97925262787535	0.00013563032456692	0.00340970921321211	0.716405540109039
HK2	0.63754184428504	7.68376740370389	3.1463736073839	0.00221190368978745	0.0285409211700807	-1.8577542227635
SLC25A25	-0.637090769698139	7.35577707593301	-3.82252903483119	0.000236739296948266	0.00532531309150927	0.197873873454042
PELO	-0.636751172325559	4.45098308873655	-4.00215579040455	0.000124882557695378	0.00319823119485432	0.793419805130656
SLC15A4	0.636714031737039	8.10730344356834	4.84062930613032	5.04266617154495e-06	0.000247286950577831	3.81160374658065
KRT222	0.636624550593137	4.10415181007716	2.23040482351084	0.0280901534809452	0.167199068142926	-4.11052658743916
LOC100130938	0.636561507206538	4.66431318276364	4.41054249108468	2.73300958720048e-05	0.000946457186082915	2.21702840800334
B4GALT5	0.636430693318419	8.2799962569937	4.08763292465169	9.15332057113235e-05	0.00248967849002932	1.0835700878133
OCIAD2	0.635836226262903	9.72071033506671	4.0912936374219	9.03153683444382e-05	0.00245987330943534	1.0960913417615
PEBP4	-0.63467604840739	7.4827352503317	-1.43497486110989	0.15459984324442	0.45408916359535	-5.49865165940405
GALE	0.63460246244583	6.39529240116317	7.4520638492458	4.34847268015271e-11	1.6073622430712e-08	14.9509843269521
SPHK1	0.634355084319004	6.84405918745208	3.22405567255071	0.00173629415712698	0.0239200333129831	-1.63744263049794
FOXA2	-0.633745201989317	5.04759688494481	-2.8460846623393	0.00542954514049653	0.0547710121655193	-2.66798887004221
TOLLIP-AS1	-0.632891480208923	5.47521360240764	-2.99108251159348	0.0035461153889096	0.0404199325751143	-2.28509714747817
SLCO2A1	-0.632233409403067	8.25514594031074	-2.53879234165	0.012759525872987	0.0989933403492237	-3.42601334935552
IL18R1	0.631452814075523	4.87547610739239	2.7601775720604	0.00694077868972692	0.0653698105100215	-2.88731547212035
MSN	0.631172403478857	10.8805514457427	3.58933280003516	0.000528166250588446	0.00990250305173035	-0.545377589409483
SLC28A3	0.630966747490617	4.35160717578007	4.65024949135468	1.07700774827186e-05	0.000458923703306964	3.0944332222495
TTLL1	-0.630835157543568	6.76303741951068	-3.52363444278806	0.000658260600481314	0.0116995082916233	-0.748438353907066
RBM26-AS1	-0.630605384375323	5.24411078334853	-3.65352891190017	0.000424846399036852	0.00849482060772595	-0.344234381837547
CXorf57	-0.630596702503742	4.58739219796308	-4.74435000268859	7.41687919662376e-06	0.000344323439554337	3.44674114869946
HES6	0.63042937958043	5.27253048889204	4.96781460396561	3.01014512537752e-06	0.000164415921414591	4.30018592557314
PLAC9	-0.630170759561154	5.99319670561257	-4.17574412139028	6.6175398922849e-05	0.00191632926047417	1.3870840356656
MYADM	-0.630150816610545	8.71711278709904	-2.34425660226785	0.0211619586355706	0.138831370296284	-3.86694456799534
KRT6A	0.630145052578211	3.87586022537498	1.60108578247228	0.112699981223889	0.384994596875844	-5.25549417316224
EPSTI1	0.629970260857061	6.28468371686944	2.41587322943259	0.0176222225456363	0.122643610292576	-3.70821395659102
PCNXL2	0.629962741407838	5.51200288147105	4.60331533651883	1.29523379553837e-05	0.000527382568668197	2.9203406695072
HSDL1	-0.629741543371488	7.42467123253981	-5.04664564894778	2.1786848774764e-06	0.000126545803185985	4.60666586390254
CA2	0.629487229473528	7.23144432245729	1.94130722183864	0.055203971219867	0.255778399985384	-4.67961210888784
LRP2BP	-0.629054271885129	5.112453425543	-3.90764323808423	0.000175242939919245	0.0041947998266893	0.477632718404151
ANKRD29	-0.62873415185182	4.24457969982029	-3.24273446390448	0.001637142499808	0.0229143104747432	-1.58382883550894
SLCO4C1	0.628264984326105	4.04534383346047	2.61383947457875	0.0104206127735212	0.0861121158057891	-3.24773821517526
EGFL6	0.627567400095417	4.53817628731364	1.79315098180444	0.076151953543406	0.306355813107255	-4.94308536765497
ETNPPL	-0.62727303467098	4.11921620361749	-2.28318297730005	0.024663454495325	0.153946090230188	-3.99895529147543
FLJ32255	0.627166977135515	4.59287514720407	2.32457420391549	0.0222390853195976	0.143525060716135	-3.90982666188057
PAPSS1	0.627100151585275	9.43259879339464	4.39618539946493	2.88719300836522e-05	0.000984625635932336	2.16542229245681
SNX22	0.626630968415873	6.7952321234309	3.34646596967612	0.00117622796165309	0.0180280414959073	-1.28163843037611
ST3GAL6	0.626040513490008	5.59511988906696	2.18876991263934	0.0310806790679374	0.178216525352569	-4.19688786159645
CLU	0.625256522302482	9.44334319585721	1.76220096581743	0.0812730104774944	0.318982099921505	-4.99566759426459
OSCP1	-0.625175758670989	7.07996829048186	-2.99031804782315	0.0035542223699424	0.0404719502068865	-2.28715708682205
TSHZ2	-0.62504032073288	4.94751975790209	-4.26946888224307	4.66525364154566e-05	0.00147148962668784	1.71474760355522
RPS6KA3	0.624759219528405	8.57285119391521	4.77336541491991	6.60563433633232e-06	0.000312260391267949	3.55623640839728
CSRP2	-0.624511661937035	9.09263058857801	-2.70748344120435	0.00804849011050015	0.0724945014862302	-3.01902854531849
HLA-DMB	0.624187227654801	9.65541462188974	2.82293021276529	0.00580398862142051	0.0573991122005547	-2.72766065933332
HCK	0.624150898234575	5.82119694738801	2.16921698400932	0.0325784506425887	0.183208335017125	-4.23693954170986
WNT5A	0.623946152366502	7.43522836059291	1.8229715562227	0.0714736154618554	0.296653772576956	-4.8916148081234
S100A1	0.623868995730696	7.60005952646013	1.99736084213427	0.0486652655008793	0.23722073866343	-4.57490214328279
AVPR1A	-0.623745201927619	4.80600548159002	-3.75367718804252	0.000301033641922823	0.00642173521389193	-0.0251586525931851
SPECC1L	-0.623014922831139	8.54083761923814	-4.9523691936573	3.20598054094164e-06	0.000172771491451013	4.2404605182416
PFKFB3	0.622916422900332	8.1458162017449	2.21016482897687	0.0295109370633533	0.172854674952597	-4.15269222083692
EML6	-0.622891898595636	5.84166017502811	-3.20983399241459	0.00181551779517058	0.0247074687114538	-1.67809764683733
TMSB10	0.622596791546899	12.4001785765893	3.77201262861038	0.000282452097816094	0.00613450649944329	0.0339462965002824
ARL14	-0.622554767454111	3.7642850108219	-2.07119865587338	0.0410695384947211	0.213394315122739	-4.43280737826994
GCAT	-0.622516415978222	7.47408145723726	-4.28860134972754	4.3414883638421e-05	0.00138453636033604	1.78223390534907
SLC22A31	0.622273306005917	6.29924462041199	4.90503576267956	3.88661415633186e-06	0.000200858226463766	4.05809833403622
BRINP3	-0.622236894648545	3.54052700942534	-3.75361986849934	0.000301093514121949	0.00642173521389193	-0.0253430931463754
HIP1	0.621674454737874	5.28130990166147	2.75156069679513	0.00711183761500665	0.0664572666167414	-2.90900141748636
RAMP3	-0.621380147192813	7.64167622042293	-3.03070247323561	0.00314861646816713	0.0371983381687623	-2.17774489267849
FAM84A	0.621250022875221	4.62043738751221	7.10503053747488	2.25644409688357e-10	6.59110590908527e-08	13.3715105709894
SOWAHA	0.621145485875283	5.53307686326068	2.52110528176875	0.0133753325437349	0.102385046494104	-3.46737265205423
TDH	-0.620919386400349	4.28292654275198	-4.52887423359512	1.73183552737215e-05	0.000664859905794014	2.64648546897097
LGALS1	0.620704773571443	10.1083661898996	1.93129397428479	0.0564471218769777	0.259155294175509	-4.69802829002222
POR	-0.620566302042658	8.53034545015868	-2.8411906987488	0.00550679071622819	0.055339204349734	-2.68063528657623
NPTX2	0.620400801611525	4.43842927768057	2.1019098905521	0.038224357774144	0.203099759250228	-4.37232204801787
LINC01094	0.620286978100549	4.17278600238722	3.16409219728391	0.00209380038547929	0.0274564390171341	-1.80788260538778
HSD17B10	-0.619805501892458	9.60563452878543	-3.99563501111571	0.000127856546548138	0.00325430269896348	0.771461341542973
F13A1	0.619713981427849	7.52333199041085	1.54866243732359	0.124809728715304	0.40566684119609	-5.33496367219693
ZNF404	0.619691072547561	5.27412122768655	2.49979636827638	0.0141525971640375	0.106012651886678	-3.51686662607845
RCAN2	-0.619342514540868	8.12980465809457	-1.73101397791167	0.0867172071713634	0.332429639287218	-5.04778623162995
FAM149A	-0.619151008779784	5.17696791547228	-3.24468933766414	0.00162707728990118	0.0228209761850789	-1.57820352044013
KIAA1377	-0.618759290178096	5.3275634730921	-3.50002917481602	0.000711993454342029	0.0123781810733479	-0.820700515378105
SPATA17	-0.618602989909633	4.44314748522083	-3.91234799855158	0.00017233266668514	0.00415971843956766	0.493225454789468
PPL	0.618529241116022	8.91259611308329	2.1269296006238	0.0360338942830791	0.19591668175761	-4.32244847294286
GADD45B	-0.61776252075367	8.18132886266668	-2.50875374951399	0.0138210633917128	0.104560215621075	-3.49610604546254
DLC1	0.617724855091865	5.17048880113776	2.32307653355839	0.0223229952613083	0.143882239377898	-3.9130764839053
CXCL10	0.617277327901653	6.51364102710671	1.28050172351553	0.203506764579141	0.522927967363076	-5.70188919826056
PLCL1	-0.617117469434095	4.86019127166184	-3.38600611778161	0.00103507283192729	0.0162856307006203	-1.16448749277015
TRMT10A	-0.616948370227499	5.15070070084901	-2.50259080789323	0.0140484111785354	0.10549393714731	-3.51039688902489
GANC	0.616801701467684	5.02948093212878	5.48065130551953	3.514846958861e-07	2.83366961823374e-05	6.34062288713883
ABLIM1	-0.616729904469814	8.96552973768694	-3.08338423482744	0.0026838328536591	0.0328367070071085	-2.03321411817465
SERPINA5	-0.616676223582193	5.45190283491805	-3.7810955600918	0.000273656695658487	0.00599516380543132	0.0633034792391882
COL1A1	0.616532839508931	7.0963690435133	1.88883171659929	0.0619849804815747	0.272164599301112	-4.77514665254616
S100A6	0.616322240640349	8.33277973018207	3.32844172419726	0.00124639958079694	0.0186855251763221	-1.33468401189469
TNS3	-0.614869286732101	7.35433229034243	-5.73880235882753	1.14916881959325e-07	1.1029284551858e-05	7.40621546676115
JMJD1C-AS1	-0.614862353917612	5.76179891350491	-4.70527167584304	8.66386029756613e-06	0.000389150253840899	3.29991071541621
TAPBPL	-0.61481942148736	7.48298439533255	-3.54339046618759	0.000616257773662263	0.0111242135350728	-0.687675516767149
NTS	-0.613957635238398	4.155677883519	-1.58114536478657	0.117190434628526	0.39249779988702	-5.28601756581197
PLK2	0.613937780336183	8.14532219442089	2.16711772516053	0.0327429298990728	0.183626513368556	-4.24122032429135
CD58	0.612566726125712	6.89004671530799	2.74730907453574	0.00719764809969343	0.067037244662348	-2.91968022064438
SLMO1	0.611889377479176	4.96507046594545	5.15154704228121	1.41135615327077e-06	8.91720478657438e-05	5.01869035014639
KCNA1	-0.611772056445574	4.46634241156841	-5.83628528841501	7.49068917083185e-08	7.94604422305873e-06	7.81462087913583
PIR	-0.611046380686299	6.99700006274286	-2.21091388331193	0.0294572572431392	0.1725904127138	-4.15113788530755
ACSL5	0.61013720198252	6.39840634591614	2.52658201036844	0.0131818567288774	0.101366013876583	-3.45459279874381
SPRED1	0.61013031911547	7.81262108480658	2.89546606602893	0.00470388798943887	0.0494558489447786	-2.53936534817332
ARHGAP20	-0.610052358066328	5.63416948675184	-4.45435246071453	2.31012252030713e-05	0.000825541124056563	2.37517495403718
CKB	-0.609826352322662	9.32020308381714	-2.27384646102283	0.0252414430372818	0.156162319870695	-4.01886230361327
RAD51AP1	0.609534121889586	5.50665222457663	2.31385026198394	0.022846110030335	0.145872273936077	-3.93305563868014
FAM177A1	0.609258807607809	9.20215543092588	3.70552184970987	0.000355532022414055	0.00739499268498997	-0.179379824842315
GPR110	0.60913517898245	5.30222035595686	2.98489279916279	0.00361224996268701	0.0408557227822428	-2.30176361938138
PCDH9	-0.608601653718718	5.41010735552468	-3.40353512968513	0.000977732638861855	0.015559986641958	-1.11220929094101
NUP62CL	-0.608587486379932	4.77042523580849	-3.6022940473646	0.000505557063116198	0.00958560922587674	-0.504982364046018
DCAF17	-0.607910366485276	6.06225174844239	-3.03553472817405	0.00310306537416949	0.0367247695927106	-2.16457247683625
BCL2A1	0.607892742223409	5.34180666808728	1.54098082196189	0.12666774024429	0.408536696182944	-5.34639755681487
ALDH6A1	-0.60725985853506	7.83073237457033	-3.37911266412545	0.00105847679123855	0.0165505040554019	-1.18498887469951
SLC22A4	0.606676718099247	4.73624301782417	3.46360953102122	0.000803083124753006	0.0134213435981732	-0.931461226537984
LIPG	-0.606651407859447	9.68572839705276	-1.39340737997002	0.166769497062549	0.471350573905303	-5.55552387066927
PDK3	0.606540867870438	5.54229799083478	2.90520348083747	0.0045717759556289	0.0485224562325964	-2.5137845964989
HSPB11	-0.606533482410435	8.09927332248092	-3.54661374823854	0.000609649968410276	0.0110399776399902	-0.677737300297131
HEBP1	-0.606120327421712	10.5803701582755	-3.40925234381877	0.000959686293780651	0.0154123324710351	-1.09511306242111
SUSD4	0.605925461963955	4.8889047548792	3.16289267829996	0.00210160658466495	0.0275229894177531	-1.81126593767364
IQGAP2	-0.605868019354542	6.16548186133236	-3.48288670143682	0.00075358181806445	0.012828075627609	-0.872945459245781
PCDHB7	-0.605492197349621	4.7361921745464	-2.38244631084384	0.0192029562171341	0.129941333288517	-3.78282661054737
POU2F3	0.605348761564754	3.65598540271636	5.18880841875791	1.20835432068388e-06	7.90726666668299e-05	5.1661660915869
CRY2	-0.605082387817861	7.80744834735834	-4.54878239722127	1.6028045518482e-05	0.000626056700436054	2.71944862653718
MED13	0.605041154530589	7.49929726256663	4.65448555142165	1.05916741076662e-05	0.000454202535404282	3.11019976347666
MYOF	0.604999121169151	8.20899202545902	2.64010295045773	0.00969849300410576	0.0820281689037984	-3.18429111240008
PTBP3	0.604912058164461	6.56122185618875	3.37773080358255	0.00106322779679488	0.0166036301965688	-1.18909466348327
PP12719	-0.604436773357858	5.48719319051886	-3.3413010189984	0.00119594742099905	0.0182332225947321	-1.29686188937295
TPST2	-0.603966201398716	9.31420761714275	-3.28038353486668	0.00145316934344311	0.0209803926340229	-1.47501803837461
MINA	-0.603959216858747	7.78933003642649	-2.56139730068741	0.0120096506713168	0.0947005122380245	-3.37278848420659
FCHO2	0.603905242265494	6.86473535117895	4.58417475052924	1.3960355003548e-05	0.000557170208111899	2.84965844140456
SALL2	-0.603873876349729	7.82323121457453	-2.33166982413284	0.0218453153028563	0.14161863297815	-3.89440444157346
SDSL	-0.603628112980959	7.75723881368153	-2.71356474007283	0.00791291071728977	0.0715011851492434	-3.00393811842208
FAM19A5	0.603368736992061	4.07668420506104	2.60404760336275	0.0107020471698749	0.0879150761427762	-3.27125347025656
HSD17B14	-0.603309382864657	6.82277861880928	-3.27732446898222	0.00146736276907319	0.0211097049326696	-1.48389625563968
ACVR1	0.603300132815553	9.21204110171241	3.70272523085695	0.000358969195196001	0.00742815619011847	-0.188291047522019
IFNE	0.603024328655977	4.02210557216496	3.99857932057562	0.000126505408494758	0.00323157985831667	0.781373069716456
RAB23	-0.603011053308681	7.46475657250851	-2.71353434201713	0.00791358322693165	0.0715011851492434	-3.00401362135082
LIPI	-0.602585408291993	3.46333363085551	-5.11720832040211	1.62770012433561e-06	9.88141445963379e-05	4.88329923496774
CYP4X1	-0.602312199502775	5.83400327119629	-1.50381770757447	0.135967351024324	0.423902515832261	-5.40095045329528
TMOD3	0.602220709537185	5.52050614340871	3.6069609149598	0.000497643121242734	0.0094891174159388	-0.490410707525193
SNX30	0.602038183688146	6.53746021721824	3.43629469851831	0.000878494571109049	0.0144105348360719	-1.01394715222066
MAP3K5	0.60176229406555	8.28471481344325	2.5789888714117	0.0114538033770701	0.0918628758714076	-3.33108503930189
WWOX	-0.601693515201898	6.00633565907629	-5.75034702332215	1.09255261766512e-07	1.05867298120387e-05	7.4544156785767
MTM1	0.60161121537693	6.42863995821599	3.04469348000102	0.00301840122794928	0.0361021287338797	-2.13955923718471
ITGA6	0.600810966462815	7.00547197740011	2.91801657313276	0.00440313568631908	0.0473307732041393	-2.48001505095962
C1QTNF2	-0.600733779326541	4.8061046539142	-3.66043878873821	0.000414946384210019	0.00833338461669695	-0.322425013462816
DIS3L2	-0.60069633387945	5.98961911356707	-4.12728524747559	7.91410979998081e-05	0.0022031613676604	1.21960971811998
SLC6A16	-0.600549738823439	4.49629470750955	-3.88064929434214	0.000192869777562079	0.00451533746706739	0.388427738548845
FAP	0.600243190778916	5.91471161535412	1.72743528624135	0.0873606317588534	0.333300907064508	-5.05371107053458
L3MBTL4	-0.60016335421339	4.79067131617517	-4.48101861413427	2.08447128699491e-05	0.000762477654979716	2.4719275625643
GJA1	-0.600132043033124	11.469286574625	-2.32190288164904	0.0223889467553761	0.143972206439285	-3.91562191064007
INAFM2	-0.598856103887703	8.25566520752272	-2.55570830982528	0.0121945385064587	0.0956935301361502	-3.38622214240745
DKK1	0.598764350668852	4.74489461195669	1.57362699256952	0.118920129084072	0.395517360014765	-5.29743210630621
HSPA5	-0.598699202616791	10.5993134306371	-3.13190430232309	0.0023129184658881	0.0294484344156505	-1.89831285046791
SOX9	-0.598636516785034	8.28419727034199	-1.99127397870251	0.0493417595758745	0.239058452945132	-4.5864050786347
ACP5	0.598461541801655	5.94565247867363	1.85809364659309	0.0662729524245911	0.284198160876092	-4.82998161058954
PKDCC	-0.598325195526658	6.1251046804352	-3.80346605828391	0.00025309285347039	0.00565137744394425	0.135827334053512
CD300LF	0.598196375473117	5.46517345282321	3.13902186225946	0.00226270383505433	0.0289922414466116	-1.87838059506121
APOLD1	-0.597907741655156	9.16405694028134	-1.95495209247792	0.0535473372396531	0.250987577224467	-4.65437549461589
H1F0	-0.59785278193281	9.53986555969168	-1.98136817946026	0.0504598239901437	0.242031830680949	-4.60505613897528
EGFEM1P	0.597694386905358	3.5325416418842	2.69809297606767	0.0082619997316774	0.0735965111508702	-3.04227378413212
PYCARD	0.59762886760566	7.0583248523676	2.43342572099568	0.0168394755341498	0.118962365717066	-3.66866817128626
ZNRF2	0.597533683407704	5.15733605666933	6.22675783859417	1.31051150172328e-08	1.86009572656568e-06	9.48047236993538
SOX4	0.597492918445362	7.46817099095001	2.36545351668393	0.0200538280269957	0.133747486394473	-3.82040416252548
MIR4458HG	-0.597353435631854	5.62385276539283	-2.58020897036691	0.0114161255598349	0.0916701237683159	-3.32818344979246
TRAPPC6A	-0.597264535052286	7.84575924637862	-3.40589554765266	0.000970243643196891	0.0154831833955925	-1.10515361296997
PON3	-0.597192130254877	6.24800804010833	-1.57484888271587	0.118637642504276	0.395034145824168	-5.29558051699952
GNMT	-0.597166337147513	4.70451792606208	-4.27818275974809	4.51501031658087e-05	0.001430818127841	1.7454592788063
STAT4	0.597108745231458	6.04875083724673	2.37354147942573	0.0196447603429263	0.131760447491407	-3.80254826819191
BMP5	-0.596217952867105	4.15949094456984	-4.66587028578221	1.01262887953959e-05	0.000442756789278035	3.15261736936904
PLEKHO2	-0.595828910919464	8.06223552304619	-3.69510792664741	0.000368492008119161	0.00758626805274942	-0.212537774113279
OAZ3	0.595445516747886	5.80667488626653	3.75603967287795	0.000298575777073179	0.00639510604347495	-0.017554945171649
MAGEL2	-0.595389703988607	5.00949161047475	-3.27529279868186	0.00147686090186285	0.0212007866786016	-1.48978908022707
KIZ	-0.595389284634086	6.17605574008383	-3.7330730838807	0.00032330086940237	0.00683998295520451	-0.0913243733496758
CLEC4A	0.595175059225023	5.59602572047585	2.66771808275835	0.00898835800626616	0.0778560894325972	-3.11699132665219
PLEKHJ1	-0.595118566692409	8.09514104484431	-4.18326113454372	6.43567502968658e-05	0.00187987000323671	1.41318222068458
TEAD4	-0.59483981402841	6.63269104377281	-3.56625791555502	0.000570804742323377	0.0105256812273812	-0.617021160741475
CEP55	0.594432880568391	4.86920783691983	1.78791422520967	0.076999155403568	0.307920233563277	-4.95204236183549
HPCAL4	0.593741186331433	4.93914568043039	3.71888341244392	0.000339537186951644	0.0071063052990762	-0.136735557393144
TEAD1	0.593188271258049	6.05656061339802	3.31544547526255	0.00129941257341083	0.0192288255632124	-1.3727926115606
STOM	0.593135780955143	8.42943930386725	2.47555975435979	0.0150856747528244	0.110564281688427	-3.57271467435266
TMEM164	-0.5929431103243	7.37440060694943	-4.30908457401161	4.01888713364449e-05	0.00129512854990547	1.85470707695616
PHLDA3	0.592873106831137	6.66764819905783	4.84879742595672	4.87935010086054e-06	0.000240448169395707	3.84275838469764
ADORA3	0.592743659522726	4.99064155161139	3.57586686102541	0.000552667722637832	0.0102604066755567	-0.587229434672718
FBXL7	-0.592739350440812	6.43635854899766	-2.5363902231807	0.0128416362991277	0.0995473767726609	-3.43164520443311
NUCB2	-0.59268640741753	7.77904018663833	-3.8706117967264	0.000199846121707007	0.00465115309815787	0.355370692768841
NR1H3	-0.592448287956816	6.98556766590834	-3.22649955031276	0.00172300975747171	0.0237857956587961	-1.63044197951715
ARHGAP6	-0.59232025933092	6.41551752435479	-3.70471771897479	0.000356517119991749	0.00740277251062771	-0.18194263877881
OR7E14P	0.592236521247657	4.61651052058115	2.65877246469694	0.00921305847686313	0.0789627828555378	-3.1388581144775
LOC100505710	0.592139346556488	5.2462794751199	5.14886944714903	1.42716343577573e-06	8.98889970251868e-05	5.00811518520593
ADCY10P1	-0.591591579180352	5.121064575879	-3.88961017335291	0.000186838669404466	0.00442506860381553	0.417991003880901
FAM65B	0.591410107762499	5.23131837150445	2.84134705948781	0.00550430723978352	0.055339204349734	-2.68023151941361
DLGAP5	0.591168022908009	4.6295535032424	1.87876819858679	0.0633624185556443	0.276338265974344	-4.79319116692596
PRMT8	0.590844055830814	4.72966182529851	4.92024884856631	3.65379833516164e-06	0.000190290194948793	4.11659925327003
AIM1	0.590665967935106	8.02632387770106	2.31792643871086	0.0226136776816557	0.144921676843806	-3.9242375494814
RAB15	0.590517630849406	6.93857979880288	3.00513788719682	0.00340007404504608	0.0392858349767565	-2.24714611980465
PPP1R16B	-0.590441680445404	5.58386628531938	-2.69013947509777	0.00844685040485181	0.0748006458303111	-3.06190803034068
CMYA5	0.589653625771699	6.36429311827749	1.94147708845303	0.055183083774174	0.255740412386405	-4.67929893619051
ATP10B	0.588963062882348	4.94256545795906	2.7984739184865	0.00622504804401069	0.060349130989435	-2.79024219023308
ABHD3	0.588738941298409	8.67861414749675	2.66612377011134	0.00902803703101678	0.0779606196915781	-3.12089309395292
TMEM243	0.588652422449384	9.91916858328938	3.01684669517066	0.00328268320564032	0.0384147114009221	-2.21541956061817
ATOH8	-0.588369111971697	6.00566292156317	-3.73747763890892	0.000318413023064296	0.00675538366301146	-0.0772025806163938
DOCK3	0.588152219387109	6.74389621862489	2.10999369286953	0.0375043696420027	0.200645505317921	-4.35626660228737
NINL	-0.588004116020845	7.52804831506035	-3.65544857916112	0.000422073778295556	0.00845616004129914	-0.338178495263901
FABP5	-0.587913207437706	8.98568211591165	-1.93433671577886	0.056066883571934	0.257911711555516	-4.69244142204461
CCR1	0.587855148419025	5.7076014589086	2.05972233586149	0.0421785820518834	0.216774271138694	-4.45520169084583
CMTM3	0.587463669571333	6.90939288031134	3.40613457305583	0.00096948829384619	0.0154831833955925	-1.10443891509086
POSTN	0.587401233431801	5.21995033697912	1.57468600961152	0.118675265939391	0.395094150150055	-5.29582740517302
F2R	0.587026964760394	5.84846183368392	3.88850449042698	0.000187572989977197	0.00443724602463662	0.414340548096531
LOC202025	-0.586910541409679	5.7165022595089	-2.87817638873579	0.00494714908067226	0.0513538473860885	-2.58460992159793
FAM163A	-0.58654128861543	4.70856189776275	-3.32995409589123	0.00124036398556793	0.0186563702456132	-1.33024171655349
FGF20	0.585640790415288	3.90099245989758	3.59073721864658	0.000525670956176946	0.00986489583030386	-0.541005855207285
RNF180	-0.585544523075211	5.81272289087159	-2.36752206192834	0.0199484939447174	0.13330964703441	-3.81584254451911
NR2F2	-0.584828034080247	6.11314254458743	-2.96010226153731	0.0038887105759997	0.0431353669010864	-2.36822952246225
CCDC110	-0.584462655000135	4.17430729029837	-3.55939295378712	0.00058410572782671	0.0107121482660121	-0.638268247481315
TRAK2	0.584188547561064	9.82412881151572	3.15745456931895	0.00213733787758325	0.0278040669351982	-1.82659159064872
DCBLD2	0.584025162786358	6.54104066187168	3.26155079860074	0.00154263198813265	0.021911027287395	-1.5295715611428
MS4A4A	0.582469294264423	5.93699768247874	1.77707579362295	0.0787773958169702	0.312325180668152	-4.97050284477597
C9orf16	0.582258616718483	6.95188233061203	3.05582910372277	0.00291834724132553	0.0351369705190657	-2.10906412999794
EMP1	-0.582217855945753	7.80777510060852	-2.308411816364	0.0231595039624119	0.147668396824553	-3.94479923959725
LPGAT1	-0.581993088392631	8.3570177546802	-3.51466690891624	0.000678205871397847	0.0119400764396278	-0.775934071698434
ILVBL	-0.581941503400113	8.52850438571476	-3.15022016678813	0.00218574926410989	0.0282940118292452	-1.84694666151403
FYN	0.581859436915872	8.54893350311501	3.32642325413226	0.00125449784889045	0.0187430720121475	-1.34061040448732
DDX50	-0.581584138071828	5.42724458224064	-3.53430341260206	0.000635252801467744	0.0114011756131633	-0.715656304321174
CX3CR1	0.58143758252753	5.72878999660067	2.65400914742609	0.00933477268449655	0.0795191646052527	-3.15047593785826
MROH7	-0.581035876533109	5.47038757621385	-3.61397765449803	0.000485964842043956	0.00933876903572342	-0.46847521676598
LY96	0.580994727619466	6.45267047151684	1.38957204234993	0.167928243899676	0.473171222675516	-5.5606906194019
SLC22A18	0.58089462655494	7.75047077844615	2.60535019426367	0.0106642167802612	0.0876937124464152	-3.26812967757053
DHTKD1	-0.580317276148499	7.42986930200652	-3.77367111217364	0.000280826289766508	0.00611462139837012	0.0393028732610299
KLHL8	-0.580317023323836	7.92799145766582	-3.23040893656793	0.0017019564433733	0.0236246088954468	-1.61923449811914
RPL36A	-0.579854985173635	4.46014814157366	-5.6863087165896	1.44514405012186e-07	1.34225245761319e-05	7.1876232677687
SLC30A2	0.579519207375926	6.44066409702729	2.54975643480987	0.012390708768192	0.0968715031896467	-3.40024881924972
CCNA1	0.57881570939037	4.13107588951161	3.09339461535083	0.00260305980814234	0.0321081214400911	-2.00552185771491
SHROOM3	0.578531008482925	6.10418070349284	3.37602770440143	0.00106911083201848	0.0166650648254698	-1.19415311768269
GAS2L3	0.578465562821354	5.26519659482718	3.13271219634123	0.00230716701949967	0.0294123663997571	-1.89605223363605
PHYH	-0.578240837262252	9.61203658832612	-2.453186960786	0.0159954593705251	0.115171716727588	-3.6238450484239
WDR17	-0.578038236146208	4.19905015139504	-2.93824105544777	0.00414857059003513	0.0454426305663902	-2.42646146162796
LTBP1	0.577702687674634	7.39359315579985	2.05499610748857	0.0426427426700641	0.217861718254789	-4.46439122670442
LINC00476	-0.577501180605395	5.27443353245876	-3.48243653817264	0.000754704213966531	0.0128328884856262	-0.87431476932014
CAV1	-0.577294553638035	10.1895016357092	-2.1203192843149	0.0366017912471764	0.198149100882847	-4.33567732951321
ZFP36L2	-0.576438670998842	7.40605158064655	-1.81392931310762	0.0728662266924066	0.29971812224193	-4.90730531356853
MAP4K4	0.576435325897834	7.05524618308742	3.51316083473111	0.00068161110099745	0.0119667872304909	-0.780546666135957
TNFRSF10A	0.575768900744773	6.02924028580046	3.70049617247764	0.000361731393039303	0.00746997564211799	-0.195390214337789
TMEM30A	0.575696887663927	9.54652265329184	3.98370407149101	0.000133474391651956	0.00336272045468146	0.73134961032398
DNAJB1	-0.575392547909505	8.77177595140328	-2.8981345720345	0.00466733814759986	0.0491918824065709	-2.53236214105715
VSTM4	0.57509587132903	6.07406694950474	2.33556505289491	0.0216317814273377	0.140732264256937	-3.88592046578891
IGF2BP2	0.574723305147676	6.50067169104144	2.31439556403576	0.022814894056767	0.145840212405372	-3.93187677428406
ZC2HC1C	-0.574458516956402	6.50546750927799	-2.57161990096262	0.0116837574008633	0.0930063373327022	-3.34858437087961
RBPMS-AS1	-0.574413544497114	6.5536509107894	-2.74523930529362	0.00723976298829605	0.0673608761233738	-2.92487379156877
EGOT	0.574387244414976	4.44255460944922	4.09346910935378	8.95990187572692e-05	0.00244697591199561	1.1035360851132
TNNI3K	-0.573901489034364	4.43835595940326	-2.32809250777883	0.0220430607025083	0.142488097645624	-3.90218490522317
USP51	-0.573663187890022	6.0774148149741	-3.39095685754034	0.00101856567287513	0.0160635298410002	-1.1497437579545
MRPL14	0.573402688978472	9.01911435737187	4.16223426303225	6.95688469368064e-05	0.00199170470172064	1.34025970057336
PLEKHA2	-0.573375785837278	7.44036060172096	-2.10460703826252	0.0379828187678434	0.202417692296638	-4.366971396508
DDX31	-0.573224215341724	6.47010827907656	-2.80658898416555	0.00608233110333585	0.0593653188318325	-2.76952727420302
TLE4	-0.573120354261369	4.16597212339087	-3.46945190031471	0.000787765899262926	0.0132201679430843	-0.913753080342129
MARC1	-0.572897301595161	8.84406938561451	-2.18011079248634	0.0317364055198632	0.18013158356881	-4.21466495554246
ECHDC3	-0.572285094616965	7.67195744945411	-2.39827586046704	0.0184393311101422	0.126323833625056	-3.74760761343773
CLDN7	0.57199690338157	8.20833783121205	2.22910591809724	0.0281795005589539	0.167440399105459	-4.11324294043766
HHIPL2	-0.571426528712108	5.15102215035884	-2.19365262624035	0.030716160953155	0.176729724239463	-4.18683569605492
IFIT2	0.571339902461593	6.86843549497374	2.71154264539154	0.00795775990990141	0.0718587145985945	-3.00895904271888
TCTN3	0.570649376113547	9.15172567007211	3.07513671282608	0.00275212328532432	0.0334755852840746	-2.05597487733461
CCDC176	-0.570644327914506	7.43716823498574	-2.80421727051893	0.00612372886727811	0.0596538208409813	-2.77558665440004
FLNC	-0.570221579828427	6.37482746697485	-2.41150403461655	0.017822033327025	0.123479918083942	-3.71801857158246
ALK	0.570199226485567	5.03463964783967	5.59930628916288	2.10853830272175e-07	1.85578993412038e-05	6.82744526036286
FBXO30	-0.569769618076618	8.61772166135741	-3.79035221114126	0.000264961714493023	0.00583639710995286	0.093275178442731
TMEM44-AS1	-0.569405184005646	5.82931549280149	-3.48213928570305	0.000755446220323489	0.0128328884856262	-0.875218879781306
EFCAB2	-0.568955990391583	5.49703356399429	-2.58814678613616	0.0111737153363659	0.0904442701222709	-3.30927708289027
ZBTB21	-0.568878450748016	8.11369708478122	-4.00399708837719	0.000124054846912697	0.00318512794844002	0.799624856831347
KIAA1324	-0.568678098360475	5.22664535463528	-2.08525134187343	0.0397457852464013	0.208450768056523	-4.40523133823306
CCNG1	0.568396849521115	10.4544620060572	3.77678204481527	0.000277800645220105	0.00607274620868895	0.0493552187099846
SPG7	-0.568218983239754	6.65370622631505	-3.48566489645116	0.000746689691517351	0.0127538396038409	-0.864491722238891
CCL28	-0.567536972893032	6.37822951159604	-2.74309402417019	0.00728365136208213	0.067557290935465	-2.93025333492461
S100A5	0.566931107435639	5.27841440902843	3.62277497875504	0.000471689687522382	0.00914125543462848	-0.440928118143546
B3GNT7	0.56644744501617	5.01631143004993	4.67190087236242	9.88787107664674e-06	0.000436083241903315	3.1751121456965
ACKR3	-0.566412276011383	5.05493436766939	-2.53175022062541	0.0130015892862765	0.100362708565646	-3.4425107354122
GPR87	0.566303330887044	3.84236240957592	1.76817490478093	0.0802630112969327	0.316575536729878	-4.98558482738404
FAM124A	-0.566274767086385	5.07284000941253	-4.28352745353191	4.42517596650354e-05	0.00140899560197281	1.76431706957077
TMEM88	-0.565666582384422	6.71126934971395	-3.24225897697805	0.00163959946171516	0.022932773872914	-1.58519668217334
SPRY1	0.56554289061646	7.55148257896313	3.11280854273833	0.00245280812909309	0.0308398926025397	-1.95160864521194
SSX1	0.565067171631814	4.41664826219086	3.52688222900807	0.000651174653389575	0.0116042662591219	-0.738467018861441
EFCAB13	0.564793180939436	4.63537788465356	2.83500827750114	0.0056058133272061	0.0559886856342116	-2.69658508651523
GPR183	-0.564462484949811	6.6934774924299	-1.44787069744089	0.150967042287794	0.449113023957268	-5.48068270380942
PDGFA	0.564397000114165	5.81180684170652	3.15116848555614	0.00217934563185846	0.0282292488496833	-1.84428056535249
MIR646HG	0.564323752882498	5.43620010190639	1.7338393163052	0.0862119807117312	0.331477007105102	-5.04310051922871
MANEAL	0.56413509016157	5.21688519090006	4.25634759789734	4.90060953512482e-05	0.0015242559441426	1.6685811692074
MAN1A1	-0.56396860051984	6.55637804063704	-2.30771497978378	0.023199932482863	0.147700091148914	-3.94630218696574
NKAIN4	0.563415978778238	4.75292989606924	4.07743284503651	9.50102223289844e-05	0.00254984158593965	1.04872222344458
PRSS16	-0.56325510100706	7.46323382242094	-1.84301960854349	0.0684648954709831	0.289721591360463	-4.85656778503586
GPD2	0.562748711429635	5.31263939140727	3.58049025538994	0.000544136606193306	0.0101531361104411	-0.572873409795025
LATS2	-0.562283842127523	7.2574798380643	-4.04326434311284	0.000107604453013534	0.00283870124409394	0.932428431652247
PCAT19	-0.561832662786633	5.90943422062197	-4.48144206587384	2.08106591083002e-05	0.000762477654979716	2.47346695415565
ZNF571-AS1	0.561701368710643	4.61053062027889	4.01147351555944	0.000120747655761471	0.00311210869804661	0.82484049739657
GJA4	0.561424543663278	6.74450688318215	3.49896065507532	0.000714521099857489	0.0123934361167192	-0.823962767951139
ABR	0.561362261581974	6.47426121366165	3.56335539090195	0.00057639309344263	0.0105996375897228	-0.626008268745156
TMEM41A	0.561191871136193	7.49850125887412	4.43460541319355	2.49225969890508e-05	0.000875821206881159	2.30376643604352
UACA	0.561038308169052	7.47580510061046	2.40114475396735	0.0183038613176024	0.125661885286879	-3.7412026061353
HOGA1	-0.560890621404403	4.71884563392915	-2.93020151635404	0.00424809456346894	0.0461625040964782	-2.44778656296252
SCN1B	0.560846439022854	6.20271336806326	3.06841626528143	0.00280895797035145	0.0340231658007412	-2.0744846817793
SHE	0.560807790763811	7.27603675926148	2.84229809659363	0.00548922403001403	0.0552623927696967	-2.67777527424857
POLD2	-0.559630056517189	8.30990353299409	-4.40666490238996	2.77384940947812e-05	0.000954043256792347	2.20307975711194
LRRC7	-0.559488206156892	3.98348487184948	-3.18634264737628	0.00195380974345879	0.0262177332752409	-1.74493692091458
PAM	0.559282862816584	10.8334144393649	3.73289888288701	0.000323495643699561	0.00683998295520451	-0.0918826409726643
TRO	-0.559277290126745	5.52849811201973	-3.36236034443233	0.00111744206314252	0.0172980374674635	-1.23467512581193
SLAMF8	0.558903158227918	5.72189703843778	2.02550940736086	0.045638821678146	0.227460546716873	-4.52128881673455
FAM150B	0.558861331671657	4.48893387797686	2.36144963826547	0.0202591147550709	0.134449278198371	-3.82922360300012
IKBIP	0.55857511728144	6.01750055516396	2.92569493443436	0.00430484054762276	0.0465472431530777	-2.45971920452668
VANGL1	-0.558544010447306	5.98256225721826	-3.97391794611857	0.00013825794253058	0.00345302209628727	0.698511853352907
PDIA5	-0.558526537937011	9.00995200076846	-2.74137743872553	0.00731894396256454	0.0677552956981449	-2.93455530261777
SCUBE3	-0.558408540556838	6.74283756168792	-2.92488200616075	0.00431515081450798	0.0466337075959294	-2.4618700743407
ADAM12	0.558361251231466	4.71009234688315	1.82806477301744	0.0706990040938067	0.295079401016913	-4.88274487006289
ITGB2	0.558287414881168	6.44998138508127	1.75840825608549	0.0819196565878126	0.320662396295856	-5.00205234405034
DUSP14	-0.558126848045935	8.76673506928016	-2.91074892396301	0.0044980727217769	0.0480275470306649	-2.49918446671379
IRF5	0.557950489929208	5.42935345417251	3.86315855207518	0.000205181458997877	0.00473703586036908	0.330864344908474
OSBPL6	-0.557419260033673	4.81252314564103	-2.72193302644631	0.00772974083888906	0.070462653373048	-2.98312551614946
TRIM36	0.556400416172655	4.54707331341944	4.00443778882317	0.000123857521280317	0.00318411778240407	0.801110285274094
PCDHB2	0.556051465033831	4.69557800799043	2.01141690638331	0.0471332473982739	0.231983052823495	-4.54821607830888
PAQR6	0.555914708516328	5.76408939584134	5.34077398206302	6.37807864726536e-07	4.67455182311394e-05	5.77352269129756
TMEM133	0.555684101686198	7.08880380828027	2.2390665531567	0.0275006616796573	0.165328420000226	-4.09237633162857
KLF4	-0.555522028355821	7.73724868991293	-2.07323403686433	0.0408754873189867	0.212901168609151	-4.42882380077247
EVI2B	0.555458749880062	6.31729139107509	1.32919683499438	0.186987257447114	0.502564098392662	-5.64022188784219
PSMB8	0.554726318060645	8.53972834468053	2.67088385639915	0.00891003731869984	0.0776737898608976	-3.10923779600764
DNAL4	-0.55455290556081	7.40408937816319	-3.30136470762139	0.00135923154718294	0.0199528855305697	-1.41394894807912
STX11	-0.554375773104926	4.93743849502434	-3.09603985190689	0.00258209593017347	0.0320062382980605	-1.99819202742179
MERTK	0.553990100406351	5.48135765189277	2.86620298748877	0.00512232852741557	0.0525664620519658	-2.61580998235384
RAB11FIP1	0.553828037893656	7.51641370500056	2.89401702760149	0.00472384519386021	0.049510712367266	-2.54316594252531
JADE3	0.553666230710678	7.11796957476357	2.57477949521139	0.0115846551873749	0.092580779263101	-3.34108648870459
CXCR4	0.553657868166421	7.25819516491747	1.50246946577843	0.136314543047701	0.424517401700759	-5.40290575844488
WASF1	0.553072762313814	5.84489233994003	2.31155924108109	0.0229776724411411	0.146601768930421	-3.93800579337139
RRN3P1	-0.553060512682852	5.24344081977596	-2.96853064234061	0.00379259957089337	0.0422786749730951	-2.34568349683933
BLVRB	-0.552658033495868	9.1988814348427	-3.00068835585646	0.00344569362292538	0.0396657043172008	-2.25917615005412
TLR1	0.552344634509407	4.92968481693048	1.96790987422303	0.0520133586322285	0.246144457204171	-4.63025910462563
HIST3H2A	0.552203085929729	5.31277863843705	2.71972889705401	0.00777760789814	0.0707885165208146	-2.9886126558867
LDHD	-0.552090803207072	4.95831189887863	-3.09464357889897	0.00259314197123432	0.0320360439924031	-2.00206166988814
C1orf162	0.551788709530125	6.52029958570938	1.86457382595093	0.06534887306352	0.281673767449796	-4.81849071945716
KRT14	0.551260169407688	4.60795201148213	1.26583527272641	0.208687856946055	0.530069786609672	-5.72002764936469
AFAP1L2	-0.551020424223987	7.69261647847623	-2.24098771554623	0.0273713915951795	0.164921183225129	-4.08834207485316
ZNF233	0.551006499163032	4.19654852473138	4.75041668473141	7.23963325402788e-06	0.000336985700311621	3.46960165749568
CDKN2C	0.550771775213855	7.11643762744282	3.46316953469291	0.000804247981526103	0.0134288648705266	-0.932793920767068
HCAR3	0.550718830646369	5.04829173109038	1.70241757907612	0.0919687065102153	0.34345549003398	-5.0948088015057
LRRCC1	-0.550444179048666	5.73539627526736	-3.63989082477511	0.000445047340548891	0.00881021416164603	-0.387189447024125
GLRX	0.550247316688178	8.03662432533253	2.40119816008393	0.0183013478830792	0.125661885286879	-3.74108330915871
C7orf31	-0.550150104120292	5.87649865968163	-2.90809396032881	0.00453322171160485	0.0483027502381726	-2.50617738568496
GBP1	-0.549981793443063	8.91696371783637	-1.56595268177543	0.120706605204406	0.398699191042949	-5.30903021249706
HAUS7	-0.549411168981802	7.2287588847006	-3.44103303844981	0.000864951802452781	0.0142194972091646	-0.99967430832237
OXR1	0.549179488136173	6.38590575856819	2.82419282996356	0.00578297541665994	0.0572474801192441	-2.72441729736653
PKIB	0.549149907251085	4.59365957480507	2.23760974370784	0.0275990430230152	0.165503931011268	-4.09543342316024
HP	0.548850272949422	5.56280437571074	2.99654962923679	0.00348863404254119	0.0399735185488447	-2.27035272066732
CSGALNACT2	0.548626856726138	7.66976387279474	2.70601791788548	0.00808147756570865	0.0726503926569393	-3.02266084996491
JPH1	0.548252684966215	5.10464089178005	3.33055604851712	0.0012379693410184	0.0186342584527452	-1.32847315821567
LRG1	0.547862953560807	5.41786940185111	3.0478024330584	0.0029901519499019	0.0358089795307623	-2.13105445771409
CTTN	0.547658137251897	5.63288067132002	4.07115564088891	9.7212607660227e-05	0.00259666311329893	1.02730657341148
SPAG4	0.547602318989344	5.40050622449576	1.94228823329399	0.0550834345776931	0.255396048749346	-4.67780312986714
VASN	0.547373322833267	6.90737380997788	2.91621804895038	0.00442645640144847	0.0474801643274049	-2.48476260194118
PARP9	0.547272783388579	7.12908308843978	4.08425844776571	9.26697628384945e-05	0.00250705915437565	1.07203475254167
LOH12CR2	-0.547174943121464	5.19252825600011	-3.4901766326506	0.000735623566821221	0.0126659833902685	-0.85075201051477
UBE2T	0.546903719070531	5.66453354241359	1.92034153791424	0.0578339009736257	0.262692458307801	-4.7180712125648
CCDC170	-0.546404609747083	5.21017091963928	-3.25107867952646	0.00159458210847751	0.0224432977628242	-1.55979886781013
FCGR2C	0.546316952027956	6.00643872705369	2.55651166209633	0.0121682757449276	0.0956286188892129	-3.38432672312843
MAD2L2	0.546266928582464	7.35041566625749	2.90175459853536	0.00461817304935019	0.0487836885794827	-2.52285318547389
GLS	0.545391708686509	6.52512121502708	3.44354723696074	0.000857846006360952	0.0141488430918208	-0.992094868761479
MICAL2	0.54536385505825	5.9215744881878	2.69556033205407	0.00832045905442982	0.0739739092377737	-3.04853131358284
COPZ2	-0.545258464927389	6.84962092732878	-4.13249160352445	7.76389497332424e-05	0.00217335143315764	1.23753878818262
EPHA2	0.545086816516252	6.83941253437321	2.57791573967009	0.0114870353499886	0.0920245537616603	-3.33363613583998
DOCK9-AS2	0.544918862616314	5.31767455280619	5.37891215805552	5.42554465541754e-07	4.05006861222002e-05	5.92739647900624
PLEKHG4B	-0.544555835186804	5.23893815576153	-3.10962828224011	0.00247685607457799	0.0309730794787203	-1.96045906178598
ABCA17P	-0.544523563502452	5.46404809445248	-2.45917219325267	0.0157473890524204	0.113908664981874	-3.61020637070433
GKAP1	-0.54422748336098	6.87443673164501	-2.87364786248248	0.00501274710609653	0.0517846837126476	-2.59642304429126
FHOD3	-0.544132764763899	5.64329261241825	-1.9568334298153	0.0533222648861965	0.250515209506128	-4.65088313775502
FOLH1B	0.544049193715664	4.44087619039485	3.75011539783245	0.000304775648122032	0.00648653979714841	-0.0366157135344531
VAMP8	0.543835717443377	10.4421690176143	3.59347785779731	0.000520833643307459	0.00979235268737111	-0.532470965499339
CABLES1	-0.541650182473794	6.78105887043758	-3.92352211630251	0.0001656045126481	0.00402624722849513	0.530312876702583
BASP1	0.541405135159204	7.46579514279464	3.32644058349768	0.00125442811248859	0.0187430720121475	-1.34055953606776
SHPRH	-0.541266980223178	7.27376732139394	-3.16557863678992	0.0020841644546728	0.0273835297157303	-1.80368856234861
LRBA	0.541166136312384	8.6969338331662	2.93696318958257	0.00416424468393009	0.0454733036976208	-2.42985427279462
PFKFB2	-0.54103535176348	5.93266468748028	-3.32094143169555	0.00127674109728625	0.0190049607206828	-1.35669123776231
SDR16C5	0.539759939114002	3.88163191746871	2.16618143449019	0.0328165219602875	0.183850784044121	-4.24312838969155
GSTM2	-0.539199760068212	8.55393975505772	-2.83058438128942	0.00567766885059455	0.0564824361716353	-2.7079802321923
PRICKLE2	-0.539137806227478	7.49151232179818	-2.41716394271299	0.0175635789233153	0.12231994927416	-3.70531456276572
RNASE4	-0.538923568545386	6.58441652553058	-1.93002226818199	0.0566066864956516	0.259572272226362	-4.70036090392242
PRELP	-0.538386531065245	6.17640517495051	-2.24446135359603	0.027139011095153	0.164191858100907	-4.08103989335698
MAPRE2	-0.537484500097164	7.18260064174294	-3.33853667302187	0.00120662857418731	0.0183396594488751	-1.30500210773285
DNMT1	0.537313030250222	8.30414739481075	3.1314100509314	0.00231644364543901	0.0294746980264035	-1.89969561297465
ACKR1	-0.53720014458772	6.19883198120637	-1.6591477828356	0.100405652237993	0.361122123828567	-5.16455961569498
VGLL3	-0.536940751354603	4.5561297177123	-1.58631876185574	0.116011928171743	0.390810699030835	-5.27813328318602
GIMAP6	-0.536922277138228	7.24066757659009	-1.88563106608584	0.0624203117594862	0.273343764452151	-4.78089529642349
STON2	-0.536764811365479	5.03827509575021	-2.72546262624688	0.00765364691418597	0.0699588451498495	-2.97433076432789
DOCK10	0.536751966152982	5.06599844966705	2.93739762150985	0.00415890989946761	0.0454733036976208	-2.42870096693186
TBCE	-0.536369648692358	7.76357976200026	-3.53874494853276	0.000625900387831192	0.0112533651353592	-0.701986781453379
BBS4	-0.53627683814844	7.52729859582083	-3.32807558988792	0.00124786489145768	0.0186855251763221	-1.33575922154679
SCGB3A1	0.536253245461682	5.86479239192055	3.7551209076629	0.000299529358000713	0.00640192387116052	-0.0205124274466284
VSIG4	0.536196105267975	6.86478304907408	1.58184566837531	0.117030347968443	0.392344189734226	-5.28495172718614
ZBTB2	-0.536160176506499	8.76593367546867	-3.3940587735275	0.00100834948192222	0.0159774243774705	-1.14049744781072
GUCY1B3	0.53595288588308	6.61045431412409	2.08702951315001	0.0395809332185536	0.207910792030218	-4.40172987968626
ACTN1	0.535914991525373	7.33528523225039	2.12866155322717	0.0358863687669429	0.195434409017275	-4.31897624171079
P2RY12	0.535878718824658	3.90456617121313	3.0241014582016	0.00321184179410797	0.0377902343025371	-2.19571107365697
TMEM45B	0.53565590186464	6.74012193135426	1.76112055160526	0.0814567878569965	0.31932821999252	-4.99748770274035
SPTBN1	-0.535297048437751	5.85224163798088	-5.14162923216116	1.47077729929022e-06	9.17755927776914e-05	4.97953507785082
HMBOX1	-0.534760211463531	8.13099431870401	-4.21548095368061	5.70916885103069e-05	0.00170978154818014	1.52540585178678
KCNJ8	-0.534551393019842	6.74050073941879	-2.21418404586383	0.0292239043215375	0.171772467658381	-4.14434654270861
H1FX	-0.534418754475666	8.52588744312287	-2.6749700389934	0.00880986148768435	0.0769336041093059	-3.09921838632338
LINC00667	-0.53395635809403	6.18856313696561	-4.5743066331393	1.45093330302133e-05	0.00057727766886404	2.8132895477346
HOOK3	0.533790800660583	6.42230613034033	2.81844534922371	0.00587919494368014	0.0578589717235709	-2.73917134408788
MBIP	0.533385956443114	8.23826567638568	2.00661950563918	0.0476514346058781	0.233620691919599	-4.55734343473811
ZNF791	-0.532824693350006	8.47085030334625	-3.19422798283301	0.00190632957334321	0.0257003829770785	-1.72254478305358
P2RY13	0.532713583595609	4.99261082250214	2.08556980276869	0.039716217696708	0.208404157166662	-4.40460444548701
CHST7	0.532639123282808	6.16062553735378	2.42451680256601	0.0172328048086586	0.1207674481636	-3.68877145923849
FHIT	-0.532419744415524	6.0826868408106	-3.01394118088591	0.00331145839105381	0.0386313052604824	-2.22330187625736
MRPS31	-0.532358033029962	8.34738654668189	-3.50390993878456	0.000702884092967256	0.0122654795616927	-0.808845914374037
ANXA2	0.532305320892315	11.6525565391471	2.45921886548894	0.0157454682094235	0.113908664981874	-3.61009990316196
AIF1	0.531763841308347	7.95685126743372	1.90745284544575	0.0595025861706766	0.265881760573593	-4.74152267107603
KIAA0226L	0.531462605911379	6.1718261707967	1.9125518446899	0.0588376339132084	0.264655276385484	-4.73226228977181
C11orf70	0.53110817023674	4.85389644812618	2.38383110618645	0.0191350495019243	0.129723149246984	-3.7797538184782
MAFF	-0.530610346464465	8.20908332149182	-1.56064190759562	0.121955326922213	0.400718880684253	-5.31702485250082
ECHDC2	-0.530331423169629	8.9327768518557	-2.62050017788476	0.010233014507794	0.085189196723695	-3.23169902068814
MALT1	0.530330992960632	6.60868122981809	3.18636154189201	0.00195369466662598	0.0262177332752409	-1.74488331877061
PXDN	0.530232027900494	7.46604084955304	1.88912413851221	0.061945334750405	0.272164599301112	-4.77462098774466
USP11	-0.529927374670342	9.35362293103393	-3.40098792643985	0.000985875239921083	0.0156582470138766	-1.11981904223537
LACC1	0.529679515060427	4.20708578569388	3.55309001677479	0.000596575423089379	0.0108814277396981	-0.657748555122149
LEPROTL1	0.529580365545783	8.44260290451769	3.63650890838891	0.000450195808200196	0.00888706808450045	-0.397822687305815
MAPKAPK3	0.529054069936435	8.07874870419294	3.33699942282218	0.00121260702058831	0.0183797803709631	-1.30952659127022
HLA-DPB2	0.528915739792939	4.0178444804643	2.11403197043966	0.0371491105604356	0.199557655475901	-4.34822512007442
PDLIM4	0.528759060359627	6.22013754560765	3.98785635718824	0.000131492945252685	0.00332110314732816	0.745299982128188
PLCD3	0.528577936041041	6.14523263792201	4.23683249167946	5.2719177200293e-05	0.00160749624277141	1.60009463603434
IGSF11	-0.528572307724437	3.92841004312354	-3.01751981910037	0.00327604992092072	0.0383888291605565	-2.21359256676471
RASSF5	0.528268315738531	6.600497336831	3.1709585407935	0.00204963326731619	0.0271957593829873	-1.78849574290166
LRRC8E	0.52794145921712	4.88611462429323	3.4641610890625	0.000801625163297502	0.0134080955736607	-0.929790441865841
ZNF91	-0.527623526984026	6.19015538633445	-2.80734321867528	0.00606921986457866	0.0592947776881158	-2.76759941147734
LIPC	-0.527442988501565	4.8567973791228	-2.53934808233386	0.0127405966295117	0.0989163039552422	-3.42470973484921
RCAN1	-0.527264456067055	5.96491803172663	-1.91854173027229	0.0580645197876939	0.263341673339552	-4.72135479020898
SLC39A4	-0.52620040897287	7.40713483237622	-2.06916114420327	0.041264586447555	0.213856451491507	-4.43679155535939
P2RY8	-0.526051492968506	6.34899725469688	-2.35337274861158	0.0206789093081447	0.136605511997921	-3.84697447366538
FBXO17	-0.525924423516423	5.63157190408358	-3.22782137076137	0.00171586425018676	0.0237239834258046	-1.62665377602005
LOC286071	-0.525704534934324	5.12434831205681	-4.36294375125375	3.27709233516437e-05	0.00109717269128302	2.04635771541544
SIGLEC6	0.525530061590085	4.72263265948909	4.90341987352784	3.91217557015467e-06	0.000201662144799149	4.0518907346172
FAM24B	0.52545113916715	5.95743136543486	3.13211552538381	0.00231141346957601	0.0294478751449459	-1.89772185995626
ZNF512B	-0.525399244901039	6.98860783782425	-3.51461966083743	0.000678312454645193	0.0119400764396278	-0.776078799453739
FZD6	0.525313479933576	8.76297196466227	2.30177519569569	0.0235470766704128	0.149117571083653	-3.95909679063507
MFGE8	0.525247882096449	7.04623213040042	2.45894474134969	0.0157567530622409	0.113908664981874	-3.61072520296291
LOC100506990	-0.525156598098134	7.70549353057242	-2.23767156183987	0.0275948620600704	0.165503931011268	-4.09530373504581
TUBA4A	0.524822361172168	7.98626705828443	2.37696315773811	0.0194739413258374	0.130963392533284	-3.79497795465247
RNF19B	0.524656304608324	5.74571062200481	2.3412924508341	0.0213211615629016	0.139344878016609	-3.87342310738033
TMEM87B	0.524398137686498	7.70228758845723	4.17582091190806	6.61565730458855e-05	0.00191632926047417	1.3873504819913
ZNF503-AS1	-0.524179871651756	5.8453511552482	-2.78463257173177	0.00647555555980803	0.0621203342731703	-2.82545753407181
GSTT2	-0.524149719434986	5.87919461786743	-2.31956492016795	0.0225208378287503	0.144418544842018	-3.92068909256639
MT2A	-0.523845701522086	12.0476481600574	-2.01585089337869	0.0466586035667478	0.230547721227703	-4.53976238917026
CCDC126	-0.523602511449003	6.88563594178262	-3.29392552967886	0.0013918676603559	0.0203430693941067	-1.43563702453179
MYOM1	-0.523572762797181	5.29832310472167	-2.58371549159177	0.0113084622558541	0.0911688227066956	-3.31983777578567
SLFN5	0.523550309607233	6.20046692820104	3.10110475552812	0.00254239281665965	0.0316113061195406	-1.98414323169591
ATF4	-0.523541063350313	11.0899932584579	-3.90970383363907	0.000173962563253054	0.00418121252869575	0.484460391148658
FAM43A	0.523297503514334	5.94186240054361	3.63183616011082	0.000457402348455532	0.00894175008062196	-0.412502323225501
ADIPOR2	-0.52320855419687	9.82385713233398	-3.68267193092098	0.000384556396078709	0.00786078515513832	-0.252043378619405
EID3	-0.523085280773818	5.00546370677165	-2.31747119107829	0.0226395328985073	0.145041254154296	-3.92522308256038
DDX43	-0.522878111338159	4.03125919335104	-2.13000623623541	0.0357721914876167	0.195178267307232	-4.31627864511089
TOB1	-0.522823320698286	9.95949788384858	-1.8743208271298	0.063979287710029	0.278029871452271	-4.80113713311509
GNAI1	-0.522381370603165	7.88331697977171	-1.56252320851098	0.12151180847761	0.399913536882141	-5.31419575887643
NT5C3A	0.522343923199307	8.95563586208329	4.48729253123576	2.03456393769037e-05	0.000753027938390757	2.49474491284501
EPHA3	-0.522255702715665	4.43742901752541	-2.75153786575957	0.00711229591130296	0.0664572666167414	-2.90905879961736
FDCSP	-0.522082058812918	3.80886393388582	-1.26737801510123	0.208138337519578	0.529195639387629	-5.71812918794432
LOC100505501	-0.521759944857172	4.21073012899046	-2.44488628583275	0.0163452741689524	0.116759271026811	-3.64271170221249
ERLIN1	0.521631973459832	7.81610564427425	3.35591036764214	0.00114095681922127	0.0175541867873318	-1.25375392251857
MR1	0.52143087070323	6.41977932756441	3.78765307951988	0.000267469514982864	0.00587878743127549	0.0845302578019709
PNPLA4	-0.521402282417601	7.73067689853025	-2.62087325221458	0.0102225977801166	0.0851742283002273	-3.23079960553368
LCP1	0.521096863616199	7.09940819698992	1.59717818766075	0.113568921754793	0.386586998474558	-5.26150416540427
ZNF208	0.521080173668842	3.85120337235504	3.72090204888777	0.000337181012126044	0.00706432775405449	-0.130283098762106
PARP14	0.520919374077981	6.78154806113142	4.63064614407775	1.1634342491529e-05	0.000490565215307045	3.0215854787534
SAMSN1	0.520799525390663	4.6124915877893	1.87797039668471	0.0634727081070252	0.276663588213039	-4.79461785628362
PHACTR3	0.520588485880377	3.71508129588743	3.85808453341465	0.000208891117093183	0.0048006846807447	0.314200376653687
ZNF430	0.520576446700215	6.23473332274407	2.91439117795875	0.00445026105106323	0.0476341006288791	-2.48958249023961
SCARA3	0.5205718121982	5.75328731931999	2.10660922069827	0.0378043702049387	0.201712103890115	-4.36299539972149
ARC	-0.520548335750822	4.88360496696643	-2.04118991358333	0.0440238526238688	0.222354528469317	-4.49112520659524
GPRASP1	-0.520261520232493	8.20743720602525	-1.86600190908	0.0651466852124033	0.280982546641555	-4.8159534011923
INPP5F	0.520249192036032	4.70124252022312	3.63762204993781	0.000448495012617478	0.00886217350912281	-0.394323623456909
F5	0.520046850367677	5.03011900071626	2.25761063912859	0.0262749425657322	0.1605634672473	-4.0533060760869
LOC101929122	-0.519953001082373	5.60559149895095	-2.44408434891885	0.0163794292497267	0.11684353835491	-3.64453145551719
RRN3P3	-0.519913915892515	5.87693955760161	-4.03317467069409	0.00011161964109687	0.00293693716228121	0.898218222336994
DSG2	0.519637861012331	8.05779880542618	2.10882740248799	0.0376075167071749	0.201108914628047	-4.35858645593704
IGDCC4	0.519507010781853	7.53667963456204	1.27668416213688	0.204846114153203	0.52454242545519	-5.70662991309824
TRAPPC12	-0.519449238811761	8.5839528262454	-3.69295581230336	0.000371225653688619	0.00762696539255261	-0.219381491928295
WBP1L	-0.519289932892965	9.83664693885867	-4.4208687050837	2.62706373958561e-05	0.000916063489123669	2.25421318707161
CORO2B	-0.519243858683936	4.97232215703657	-2.23638569408424	0.02768194389503	0.165803738247943	-4.0980006921825
PXK	-0.51913495604393	7.88092370470807	-2.47164898037123	0.0152412871704242	0.111219457972447	-3.58168161060555
WIBG	-0.519079300215223	6.4627122798473	-4.59539353289182	1.3360670570937e-05	0.000537457186719367	2.89106477177226
GARNL3	-0.518052003907983	5.00804245294205	-6.16876562519001	1.70249320035678e-08	2.30293627202624e-06	9.23020741503293
TRIM16L	-0.517925395462285	4.69518583752774	-3.05085769195748	0.00296262945725937	0.0355495433988126	-2.12268965891884
CSF1R	0.517800251834202	6.87431465310238	2.03331475331389	0.044828700825745	0.225148882417865	-4.50630073995426
MXRA5	0.517674756697142	9.11049039295186	1.70858373873231	0.0908149109123222	0.341233133750532	-5.08473161508461
HYOU1	-0.517075653579168	9.2286395787102	-2.1880940832471	0.0311314289971819	0.178253963476762	-4.19827761841647
PTGDS	-0.516771622277724	6.79886461670431	-1.89235434028773	0.0615088098905406	0.270797305230198	-4.76880928771141
DONSON	0.516267963427274	6.04130971912008	2.43217581798179	0.0168941716243952	0.119131936921326	-3.67149253207125
PELI2	-0.515970191371253	5.16501371202486	-4.28140773215688	4.46059653942075e-05	0.00141580036617362	1.75683613688254
ISOC1	0.515604409989644	8.7189986963154	2.86348993774944	0.00516280581061224	0.0528741621508586	-2.62286448785062
SLC7A6	-0.515576166235377	6.10018645699485	-3.0629829641742	0.00285570124040126	0.034465064970232	-2.08942525353084
UBE2A	0.51552696190006	8.93761389806385	5.00571469236302	2.5776954917889e-06	0.000145527878535029	4.4471916664837
GLCE	0.515323891790055	5.80169475498235	2.23701138020771	0.0276395410052751	0.165660168861468	-4.09668856245055
LINC00473	-0.515240093699112	4.24749427867107	-1.42512725018973	0.157419096953983	0.458243166247923	-5.51226970494645
NLGN1	-0.515065218557274	3.45926073659143	-4.92405652854242	3.59768619616904e-06	0.000188341208529317	4.13125790071957
BAZ1A	0.515054700683408	7.86831573609991	3.56006476522948	0.000582791254290271	0.0106977757105832	-0.636190356458327
XG	-0.514970320940759	4.17867592764801	-1.61756110184817	0.109094722302754	0.37910416000207	-5.230001979729
PDLIM1	0.514818731457432	10.7024616261024	2.49674468702131	0.0142671647304358	0.106659757100124	-3.52392472546616
IQGAP1	0.514796310333374	9.73993606831618	3.41000635024298	0.000957329804836671	0.0153944666775539	-1.09285669056777
STC1	-0.514747984836399	7.84171809916469	-1.66496027035583	0.0992371040592371	0.35885304800689	-5.15528815471577
FXYD3	0.514637454169567	5.82646232306318	2.48746685373851	0.0146205993466098	0.108218207796886	-3.54533676297183
SERTAD4	-0.514276972592091	5.09899391371802	-2.46062893991083	0.0156875338047827	0.113734620084675	-3.60688244129548
ZFP3	-0.514219702600164	7.16662571026313	-1.94839671111934	0.0543378921191253	0.253396625557837	-4.66652019344536
SLC35F3	0.513553664817085	4.33431836656885	3.61718320671398	0.000480716532584932	0.00927228152467059	-0.458443477286483
TMSB4X	0.513540384464862	12.4370713522375	3.13555965448633	0.00228700172835935	0.0292292452980867	-1.88808083825756
TMEM132D	0.513436020071993	4.07588620188491	2.442263867764	0.0164572014179103	0.117041247204651	-3.64866054088402
SERPINB2	0.513264782387003	3.78634511491561	2.25028141588425	0.0267535348366732	0.162576351446257	-4.06878240931546
CXCL17	0.513152622824618	4.82242913926435	3.28685686859889	0.00142355718117588	0.0206608515165009	-1.45620913794398
RPGR	-0.513105752506169	5.72731277769316	-3.33873203090985	0.00120587080110558	0.0183396594488751	-1.30442700725752
SOX9-AS1	-0.51298690267586	4.18244289395123	-5.67014974071826	1.55048707003617e-07	1.42267881637496e-05	7.12052614721018
PDP1	0.512965593775666	8.72215392099046	2.98629225762942	0.00359719837890436	0.0407083286506554	-2.29799791192214
ZNF271	-0.512954046220777	6.10752549498142	-2.97131943135509	0.00376128429333858	0.0420257180482294	-2.3382118032522
ARL13B	0.512825468315079	7.36030121504839	2.50917694892215	0.0138055735534107	0.104487921505442	-3.49512359108957
ASXL3	-0.512784875187666	5.12270779624424	-4.82121475951938	5.45247531308498e-06	0.000264169807536605	3.73767812262777
SSBP2	0.512471180354105	5.59769270119335	2.33874658709448	0.0214587434778341	0.139967953008332	-3.87898161579065
GSTM1	-0.512423017683591	8.1935343712436	-2.88046180041549	0.00491434402916155	0.0511465477891237	-2.5786422963341
ANXA3	-0.511996550790951	8.76752469865079	-1.47985484106266	0.142242334686518	0.434773165848768	-5.43545379937708
GPR84	0.511965525732628	4.54036221110176	2.92396547647534	0.00432680231987081	0.0467095344172448	-2.46429446099534
XDH	0.511431842288956	4.80052861906518	3.7705056652984	0.000283937136187898	0.00615349782781408	0.0290805939004555
STRADB	0.511333290657365	8.40270593988269	3.22366488172335	0.00173842726495066	0.0239303625690617	-1.63856168497667
HEIH	-0.510964353778292	9.13186096956296	-3.62361625835138	0.000470345584075968	0.00912398002603575	-0.438291184375189
PEG3-AS1	-0.51082252494987	5.26465066568631	-2.3688882522316	0.0198791943738838	0.132978812680262	-3.81282784517052
DDIT4	0.51072613101633	8.97961105199604	1.89541708195308	0.0610973078995223	0.26986987523885	-4.7632903938368
RPARP-AS1	0.510495523985435	5.62870908516023	2.75087356255223	0.00712564252859671	0.0665511238016064	-2.91072824195857
OSR1	-0.510297859481716	4.12417087724252	-3.40860950039272	0.00096169967502513	0.0154200930390863	-1.09703647235714
SRF	-0.509924833861083	6.29652502885628	-3.79564928511106	0.00026010507666941	0.00574196913501857	0.110450376148064
ERAP2	0.509810618145694	4.72820540594791	2.03127467431981	0.0450392433260544	0.225534242577292	-4.51022325340787
C1orf216	0.509698294881611	6.88602690683996	3.44462643397823	0.000854812807261605	0.014110362105125	-0.988840153012561
LOC494150	-0.509692322110496	5.24367237386622	-2.90232809005071	0.00461042808254141	0.0487529790155415	-2.52134585196858
GBP2	0.509551513139769	6.98676111589369	1.47081563137065	0.144667229465891	0.438989462493982	-5.44833179014623
PLEKHA8P1	0.509506775286552	5.97103388785253	3.89210973922653	0.000185188728782023	0.0043916082851009	0.426246160155996
CHEK1	0.509501543157126	4.78159074168765	2.40028785612066	0.0183442312201595	0.125843424180502	-3.74311639867325
LOC100506870	0.509351352843902	5.3951910883494	2.45107202103774	0.0160839484951372	0.115404763944283	-3.62865743548373
SPINK5	-0.509235617434676	4.95609323834043	-2.12169961896785	0.0364825698967491	0.19760983506288	-4.33291802737143
NME8	0.509034573852212	4.05255325719052	4.6142327888572	1.24093599222238e-05	0.000510429896392695	2.96073880478806
SYNM	-0.508965039867259	6.0901761109924	-4.1364712946688	7.65092263318024e-05	0.00215972472929619	1.25125405567954
FCGRT	-0.508728737966383	8.87896864773769	-2.98669506475376	0.00359287682376331	0.0406822653836795	-2.29691375635697
GIMAP1	-0.508685471895784	6.04761639882989	-2.22958228481722	0.0281467041381639	0.167393573887487	-4.1122468972143
SMURF2	0.508513606614009	7.33238788960941	3.19635420061205	0.00189371243249447	0.0255816180140255	-1.71649934019053
NFIA	-0.508467769791647	8.56052326325336	-2.59908971140897	0.0108471476100912	0.0887273782797846	-3.2831308481214
LST1	0.508198266914195	6.2086009148922	2.59015289815722	0.0111131911811131	0.0902443063075478	-3.30449095861148
FAM111B	0.508036612323381	4.02904045262919	3.5536672398206	0.000595423060784748	0.0108702461866998	-0.655965636872971
ZDHHC20	0.507862407259639	6.75360865144546	4.45343936956427	2.31825300900745e-05	0.000826980343301683	2.37186856211902
IKZF2	0.507683013645832	4.58610868833041	4.60672146428366	1.27805097762944e-05	0.000522497311442622	2.93293805594512
YAP1	0.507626094110025	9.5147971649065	3.26814109831944	0.00151075517227773	0.0215952273030196	-1.51050946111297
WSB1	0.507548967466143	8.79555568331314	2.30710223316885	0.0232355337622285	0.14777916786927	-3.94762343390781
CD151	0.507496875545531	8.42697465212714	2.97351767550774	0.00373676868541498	0.0418879715542486	-2.33231821275234
ZNF548	-0.507383379727539	6.46290758538489	-2.7700361731512	0.00674967998910382	0.064018729496653	-2.86243406907676
ACACB	-0.507252452047705	7.49668821824656	-2.32185867394709	0.0223914342963525	0.143972206439285	-3.91571776634072
ATL2	0.507186753109561	6.41186558532504	1.87165468429133	0.0643515028421099	0.279105775722558	-4.80589227314938
EDEM1	0.506799110854416	8.44537538624951	3.93307770279523	0.000160050727417005	0.00391483302316717	0.562088073731248
PTPN20B	-0.506065213703072	3.62073065972787	-2.68976441952808	0.00845565929645875	0.074845767729524	-3.06283268133733
CASZ1	-0.505791513808382	4.66965792093274	-3.85083398904214	0.000214303266741746	0.00489714551154183	0.290415716696595
MAD2L1	0.505187953959075	5.6533593931019	1.86905875706687	0.0647156585076318	0.279707961541048	-4.8105161537262
RABAC1	-0.505163197536749	9.45128933045343	-3.2506673257607	0.00159665577356194	0.0224568018954228	-1.56098464791974
ACADL	-0.505063223576221	7.00752610313636	-1.40489851114882	0.163334299746766	0.467348496791039	-5.53996195670029
SNRNP25	-0.504865247440735	8.81746399616458	-2.93416615016039	0.00419874337638412	0.0457683465392223	-2.43727631361572
RUNX1T1	-0.5046448440778	4.89078456956689	-3.91591747181494	0.000170155527085752	0.00411702838945179	0.505064503795451
FEZ1	-0.504418817765942	5.6242133347043	-3.41464689397318	0.000942946201402963	0.0152040645514214	-1.078961302783
ANLN	0.503966141156306	4.80181123248353	1.60290038714538	0.112298277860657	0.384197160589442	-5.25269853604315
KPNA2	0.503965167466479	9.23029022204856	3.00011749392714	0.0034515872740337	0.0396657043172008	-2.26071850801288
CYP27B1	-0.50391783358871	6.23561116178796	-1.8860751555372	0.0623597565705175	0.273171244007559	-4.78009821275005
NSUN6	-0.503670154587755	6.43485694498573	-3.22810106071472	0.00171435585317829	0.0237239834258046	-1.62585205455874
SNRK	-0.503598660872608	5.84116007150954	-2.4481015596839	0.0162089708341868	0.116012715611873	-3.63541034701207
RARRES2	-0.503563156837077	7.07878648771287	-1.54268980054857	0.126252495554281	0.407987662000406	-5.34385845638456
TLN2	-0.503549687801715	6.27060427979385	-3.62691869144461	0.000465104330701838	0.00903970856826958	-0.42793549575317
LOC100288675	0.503471719326484	5.31582706104829	2.99262856719975	0.00352977199574876	0.0403302463573221	-2.28092979134217
GNAL	-0.503369784430532	5.15814353079581	-1.8727988512465	0.064191546010493	0.2785918625843	-4.80385238784558
MGC24103	-0.503220470769053	5.87880006717392	-1.28103387276125	0.203320581362172	0.522695357017325	-5.70122728111609
MAPK14	0.503097344446958	6.54807135904797	3.0399269046382	0.00306219296926065	0.0364766544299341	-2.15258479882255
MAOA	0.502982640458324	8.85737840766802	1.37785917815351	0.171505005475376	0.478876349090898	-5.57638495810616
PPP1R10	-0.502797036470495	7.96069187786507	-2.92608354452625	0.00429991987550265	0.0465189936074911	-2.45869083317628
N4BP2	-0.502640842435953	6.3377936787333	-2.95208279361595	0.00398224050653512	0.0439645777774494	-2.38963252881833
EFR3A	0.502612164499039	10.240616109896	3.56245636058993	0.000578134504444058	0.0106219698605925	-0.62879081931581
POLE2	0.502556497261583	5.26655538847893	1.99412738665396	0.0490236401393594	0.238032152977304	-4.58101672710645
SAMD4A	0.502526576687439	4.87903183931657	4.62314986392122	1.1982301549617e-05	0.000499126911346607	2.99377904532312
PRRG4	0.502425789270984	7.0160012379069	2.37398707143118	0.0196224402036496	0.131654554695259	-3.80156296173701
GPER1	-0.502027069239984	5.82725199124278	-2.92239379074473	0.00434685005460076	0.0468256348746544	-2.46845038588105
C22orf39	-0.501966416432931	7.22814500682482	-3.53374022741711	0.000636448074603762	0.0114124652523477	-0.717388662475788
SMA4	-0.501663942471724	7.28636979176815	-2.23038931271497	0.0280912189483296	0.167199068142926	-4.11055903297359
TUSC1	-0.501511140484052	9.01195252229054	-3.5544299992646	0.000593903523532479	0.0108621828646072	-0.653609299698604
PRMT3	-0.501432321276433	7.90654190288433	-3.14267244902826	0.00223734426913254	0.0287587205002336	-1.86814321266549
ECM2	-0.501333228158045	5.90617990411631	-2.26843744604293	0.0255817155626631	0.157428818930542	-4.03036187405703
ITGAV	0.501082085181409	11.0074013500136	2.75400864533897	0.00706285496573454	0.0660960424170256	-2.90284655101266
OLFML2B	-0.50084677710854	6.76384859346348	-1.48550679463811	0.140742305390625	0.432088524775025	-5.42736333718114
ELOVL5	-0.500786735690502	5.53156827738551	-3.68284533434712	0.000384327897269095	0.00786078515513832	-0.251493204864109
CXXC5	0.500768558140859	9.27978702152694	2.40432412730895	0.0181547652736866	0.125054440906068	-3.73409654007267
NMNAT3	-0.500465804103015	5.97907636821232	-4.17988081256643	6.51685512978421e-05	0.00189534220982397	1.4014421938931
RHOJ	-0.500230658745935	5.75560297505883	-2.15833940531029	0.0334385714150585	0.186021089392908	-4.25908040227693
MAP7D3	-0.499817935996408	5.79840669997463	-3.73291111149411	0.000323481967242091	0.00683998295520451	-0.0918434521814273
C1orf226	0.499626756105253	4.75877628211854	3.21110016289761	0.00180832987742114	0.0246262761347453	-1.6744839052704
NLN	0.499620932008234	6.31584789444294	3.80299131415127	0.000253513545990861	0.00565137744394425	0.134285005413877
SLC35D2	-0.49961142426051	6.81738450043681	-3.56554019818934	0.000572181803928462	0.0105414298520824	-0.619243949527699
ODF3L1	-0.499609774808075	4.08603166478388	-3.22326621580507	0.00174060588073651	0.0239303625690617	-1.63970317890332
RRAGD	-0.499559801809882	9.08228259551226	-1.83623714664022	0.0694707169741477	0.292313632696022	-4.86846443535397
KCNJ13	-0.499476498542418	3.85943838036864	-3.67546975807589	0.000394161652161544	0.00802457383769285	-0.274877408235731
B3GNT2	0.499346295891905	6.43651913020189	2.1112136267027	0.0373967401404895	0.200300637133023	-4.35383880114787
SH3KBP1	-0.499257866026822	8.66319138904792	-2.48612910037589	0.014672202153649	0.108528958442475	-3.54841837795752
CCDC3	-0.499220472719583	7.77043642793365	-2.41536505380168	0.0176453593273965	0.122762242748939	-3.70935512269303
UCN	0.499163756081589	5.2091351970545	2.71457025690691	0.00789069451168996	0.0714631213749616	-3.00144020177145
MICB	0.498751214368191	5.81823365181756	1.75090165219633	0.0832120117148686	0.323640450128571	-5.01465122916759
ZNF319	0.498612525112245	6.3721624311496	3.48684293617036	0.000743785210233291	0.0127348415391275	-0.86090551953126
HIC2	-0.498595652954401	6.08722258490538	-3.04433154108226	0.00302170598326936	0.0361021287338797	-2.14054888814319
PAX8	-0.49844145452332	8.00912022314836	-1.64224985324268	0.103866221931836	0.368950247274612	-5.19133983098985
KRBOX4	-0.498436506211423	7.17959544143519	-3.41495053567277	0.000942012172769638	0.0152011652059024	-1.07805158449786
ZNF782	-0.498430263575538	4.52099908322418	-3.43555879205215	0.000880615715404261	0.0144299266211162	-1.0161624900149
PLXDC2	0.498377080720344	6.6509128340444	2.33516674573277	0.0216535313209955	0.140782878636989	-3.88678857331057
MBOAT1	0.498261119783964	6.69829704973832	3.28963388699843	0.00141102778156048	0.0205634598245491	-1.44813126667014
GRB7	0.498113595352328	6.04604244709631	4.33784351289023	3.60468400221769e-05	0.00119102305024094	1.95684670982393
LOC100130987	-0.497982035515185	6.59190044976001	-2.78974078510936	0.00638205115456215	0.0614573535691353	-2.81247830408883
LAPTM5	0.497979141582746	8.43093609194572	1.36330120314004	0.176030978332784	0.485917057270783	-5.59571377433601
LOC100996756	-0.497406148654544	5.43486349289541	-2.49460366313864	0.0143480394282209	0.107012952339471	-3.52887211162345
PTPLA	0.497405125340569	6.0895779341613	3.55395135147435	0.000594856636376577	0.0108697511388666	-0.655087996245876
OGFRL1	0.497226430952331	5.65343458785373	2.970864634135	0.00376637485967625	0.0420561137378254	-2.33943068604614
SCRN1	0.497110646935589	8.66258554410584	2.58710963870886	0.0112051224352504	0.0905530243313837	-3.31175022241989
PNMA1	0.496889125975098	9.27611131623482	3.25741339344518	0.00156296470888072	0.0220908511272727	-1.54152320926071
PRRX1	-0.496841581104634	5.7440412767598	-1.57668949488363	0.118213124016261	0.394467800421811	-5.29278877741327
TMEM120B	-0.496840503570499	5.9872313361015	-4.32895261976594	3.72812726756195e-05	0.00122179520451563	1.92522208989623
SRCIN1	0.496792397056903	4.61489732869334	4.98431394334104	2.81382695142125e-06	0.000156168997140067	4.36410458314417
SFXN3	0.496754129568456	7.07364343769896	3.04845912970646	0.00298421635490935	0.035759144252793	-2.12925710703871
ISG20	-0.496203499204205	7.81645747599974	-1.89967094489264	0.0605296151781972	0.268555880569703	-4.75561146985004
TAP1	0.496145877743853	8.26045941669692	2.0935692645933	0.0389797029477756	0.205879432104931	-4.38882887880905
SLC16A7	-0.49589669941571	4.75643820886711	-2.01926822048399	0.0462955839495914	0.229622727640176	-4.53323540050983
PLP1	0.495870305316049	4.48009688501143	1.37869102107634	0.171249089044492	0.478595020166629	-5.57527455733717
DSC3	0.495847351708043	4.0065553043008	1.7282708437687	0.087210055013204	0.333084474283576	-5.05232875988125
ENKD1	-0.495283279622272	7.18369995590778	-3.40874661307203	0.000961269905902439	0.0154200930390863	-1.09662625003692
BCL6	-0.495063972566274	6.69417559410926	-2.99461805740592	0.00350884348143095	0.0401822388455914	-2.27556456178773
DEGS1	0.494703536774988	9.24616940169112	3.69685498563674	0.000366286939912942	0.00754858207969871	-0.206979958931377
CSRNP1	-0.494610374270577	8.33540216150923	-2.11288994569066	0.0372492814385926	0.199881672752129	-4.35050066621107
DZIP3	-0.494332180310499	6.44557804687656	-2.8133130566863	0.00596635216798076	0.0585167045964245	-2.7523248067017
BEAN1	0.494317496065581	3.9631919605662	4.24804617792371	5.05537297924281e-05	0.00156035286978007	1.63942227326237
TM7SF3	0.494199206083644	7.22026450696113	2.66979184591835	0.00893698323091274	0.0777122956915945	-3.1119132093365
IGF1	-0.494084011045264	6.19532699857522	-1.37414793359458	0.172650314164891	0.480365417171918	-5.58133114459127
ELAC1	-0.493866489430834	5.87237223321916	-2.83639199633956	0.00558350986561441	0.0558489535193342	-2.69301781376193
HIST1H1D	0.493782816618269	5.99575343357865	2.20970343333809	0.0295440447934969	0.172897857959619	-4.15364941047969
GPRC5B	0.493650206445923	5.92837709359041	3.91310257566169	0.000171870218297821	0.00415353027553069	0.49572755587013
FAM171A1	-0.493096831054821	7.66316844438025	-2.30769460027652	0.023201115781566	0.147700091148914	-3.94634613570345
SERTAD3	-0.492667931200749	7.94282612989142	-2.65529560933699	0.00930175763872023	0.0794057285931411	-3.14733999337181
ALDH7A1	-0.492242885243972	8.62318510352322	-3.10133588595338	0.00254059461950353	0.0316113061195406	-1.98350168861654
MORF4L2	-0.492194413933344	5.90422838844475	-1.66935380645635	0.0983611597993517	0.356880139650033	-5.14825979354435
PRTFDC1	-0.492122138420981	7.07862168213182	-1.80875306604581	0.0736735330502633	0.301072599073004	-4.91625467291585
C1orf132	-0.491478771311908	7.76964601645371	-1.47675201205135	0.143071112858576	0.436181860484737	-5.43988282431775
NBL1	-0.491274565630158	7.42973236130576	-2.05330838502	0.0428095530439419	0.218603126830668	-4.46766811645788
TOR4A	0.491247194218011	5.12832005225694	4.31285624883532	3.96205990791224e-05	0.00127973265134569	1.86807687545744
RNF175	0.49108268503153	4.91870290101648	2.25547103158856	0.0264138742845738	0.161220195862508	-4.05782871271786
ANKRD46	-0.490873382644894	8.56498461489579	-2.70717863288732	0.0080553409349023	0.0725124593760411	-3.01978415188323
OSR2	-0.490848910198973	4.70957420459983	-1.67365942874457	0.0975088395646897	0.355001925835679	-5.14135515385431
EMP2	0.490830531154413	7.55901521486971	1.94518046378945	0.0547293634910257	0.254398136799267	-4.67246497446693
CPNE3	-0.490647036421201	9.77208038994536	-4.54528923888566	1.62475067909928e-05	0.000629747114177808	2.70663162225847
RAMP1	0.490517059456486	5.92886125620335	2.67534342595062	0.00880075879146333	0.0769079917390018	-3.09830217963691
RFK	0.490462701916284	8.66964924733703	3.85668012994855	0.000209929141764096	0.0048135629718491	0.309590857595265
CFAP69	-0.490333810269783	6.31790638001321	-3.75737426768336	0.00029719575265998	0.00638098563569155	-0.0132579726987876
LINC01296	0.490291374056318	5.73826650219902	1.93882844109642	0.0555095339995042	0.256604279302754	-4.68417921263165
KRBOX1	-0.490288379062031	6.35027883424785	-1.77829611956602	0.0785754984907678	0.311934050045583	-4.96842956812004
ARHGAP18	0.489891451146805	8.4199210904483	1.91614603464675	0.058372696888594	0.264026415123342	-4.72572109848253
SMCO3	-0.489820527779793	4.06051086299651	-2.94579954139885	0.00405696621026025	0.0446089219682463	-2.40636823213777
SAT2	-0.489742659728165	9.79448376946484	-2.65513128277867	0.00930596891977481	0.0794073134217528	-3.14774063670284
PRKAR2B	-0.489734641878777	6.01801440643293	-1.86482995442159	0.0653125717837808	0.281577515358738	-4.8180357808625
KLHDC7B	0.489711687543453	4.95955487272563	2.55264050224073	0.0122952997400718	0.0963780352801474	-3.39345553363336
BZRAP1	-0.489417668579687	6.03154023181033	-4.36524383382356	3.24855318356289e-05	0.00108942744450433	2.05457708765487
SLC7A7	0.489277719136749	7.15822404804029	1.88685356375002	0.0622537334197519	0.272829643975917	-4.77870065053632
PKP4	0.489268303620054	7.11627566026618	2.41522855986308	0.0176515783807858	0.12276313397679	-3.70966159930893
ETV1	0.489266904250037	5.55207451141481	3.28643973722887	0.0014254481780936	0.0206689985823571	-1.45742203643684
TK1	0.489033956360595	5.77020676784241	2.51596646677501	0.0135591855701195	0.103243439805727	-3.47934202531816
ERV3-2	-0.488990759455588	4.43209558514092	-4.01978419889016	0.000117170555753739	0.00304622859187327	0.852908519925322
RAB11A	0.488823322093058	8.99501220455664	3.03887791158397	0.00307190902702191	0.0365651734776488	-2.15544913001734
PTCD3	-0.488440310665879	7.0113116015135	-3.50051286380159	0.000710852037031584	0.0123723858431533	-0.819223534531893
ZNF423	-0.488298407501031	6.61508581478329	-1.83212288905834	0.0700868361301577	0.293729398441113	-4.8756611062881
SPRY4	0.488202327189268	7.33309775542521	2.60629688618642	0.0106367984068094	0.0875396781907898	-3.26585853411798
LINC00312	-0.488051330577767	5.30642664318666	-3.80764775468168	0.000249415881311283	0.00557933084109757	0.149418700522657
RBM14	-0.487995370085601	6.00621192247742	-3.89922735810378	0.000180566328304822	0.00430688088400437	0.449773866387456
HSPA2	-0.487196165093356	6.73196688118488	-1.40196181635985	0.164207007009364	0.468183933551243	-5.54395063994887
CBFB	0.486551917213336	7.99352819750395	4.7349523010982	7.69979610946915e-06	0.000353506584479159	3.41136355591996
NT5E	0.486408359855233	6.63609633329233	1.88971747004271	0.0618649580595691	0.272000559131335	-4.77355416901181
CYSRT1	0.486336323642367	5.5346997578619	4.09796778278149	8.81349302364094e-05	0.00242118245730792	1.11893978957833
LOC100507557	-0.48619884847995	6.1131860241668	-1.85716192417629	0.0664067119194519	0.284590108172773	-4.83163072311501
CYP26B1	-0.486152825812759	5.29486761165218	-3.41894266529641	0.000929812727517499	0.0150767301070919	-1.06608523609346
TMEM132B	-0.485959161547036	4.7005497693703	-3.48998759920754	0.000736084094347875	0.0126659833902685	-0.851327952356158
CD46	0.485809241534501	7.92346065559677	2.70672139269681	0.00806562774036049	0.0725726460298954	-3.02091749444058
KPNA5	-0.485529325589051	7.07545287192984	-2.35994288810068	0.0203368498608648	0.134876343845255	-3.8325391308653
CAPG	0.485169176030357	8.95981517248626	1.82560257470375	0.0710725943335299	0.295717962519794	-4.88703571170152
DERL1	0.48483496018136	8.69097340987332	3.48679127930085	0.000743912347546487	0.0127348415391275	-0.861062793459443
LRP12	0.484775455652036	5.24641978395804	2.13360871496573	0.0354678543325311	0.193780049897578	-4.30904403089743
ACP6	0.484607971374594	8.26951047542703	2.65330654492904	0.00935284869597101	0.0796394868894363	-3.15218808674514
COL3A1	0.484122427444186	9.07897124071862	1.00022181735572	0.31976073153532	0.649117605071597	-6.01336153511971
ZNF826P	-0.483917564983833	5.00411827002869	-1.98417313077989	0.0501410619495658	0.24113412159234	-4.59978352314411
KIF5C	0.483908629129943	5.62993903273031	1.65913489712727	0.100408255119588	0.361122123828567	-5.1645801356757
ZNF682	0.48366774652953	5.28655639160561	2.03237350701477	0.0449257353597434	0.225272534027976	-4.50811094622026
LSR	0.483514236671902	7.60028122357123	2.02556845865736	0.0456326459738929	0.227460546716873	-4.52117562246413
C8orf12	-0.483505514190566	3.92217692059727	-5.40949672961308	4.76364531385379e-07	3.67859277014265e-05	6.05120316828923
BCL11B	-0.483229374546045	5.02888884605586	-2.0696730333415	0.0412155092387112	0.213764926168906	-4.43579093667368
ACRC	0.483199420422183	5.81524895725925	1.91061487652447	0.059089488841484	0.265067582372604	-4.73578274150074
METTL10	-0.482940711520577	6.39344051411144	-2.69803195424283	0.00826340385683052	0.0735965111508702	-3.04242461275412
MYL2	-0.482780363763948	3.92740775334433	-1.1341630375687	0.259598680498039	0.590769585584394	-5.87380156009655
AHSA2	0.482566408695419	7.0174290498483	1.80887304633902	0.0736547367109818	0.301072599073004	-4.91604750526411
C8orf82	-0.482485057665819	7.29894269357004	-2.60152792033313	0.0107755690748821	0.0882493273889674	-3.27729219214367
RMDN1	-0.482333269158566	7.77592354930326	-3.86509761481243	0.000203780464206354	0.00471705709292159	0.337236732421139
EMB	0.482143085884989	6.58191090195474	2.10821519076418	0.037661758973558	0.201239802477465	-4.35980373254487
DYX1C1	-0.481553002661796	6.38242773199443	-1.90901965571527	0.0592975900534155	0.265587317228131	-4.7386795905924
CAMK2D	0.481517962460861	7.37749063006476	2.53346707884197	0.0129421972078806	0.100095926602008	-3.4384923713843
TRIM63	0.481494218071903	4.5007816857468	1.90285842753681	0.0601071510895231	0.267371359569485	-4.74984710624501
HHIP	-0.481488251369059	4.1481991244087	-2.8555441668577	0.00528304778475341	0.0537919888626258	-2.64349302285155
LYST	0.480711807059521	6.18275508556904	5.4068616375925	4.81740969367174e-07	3.70591192274633e-05	6.04052206837979
AVEN	0.480552196015577	7.27882885164913	2.49079218614682	0.0144930307169998	0.10762971042783	-3.53767033423345
SMC4	0.480197197931279	7.14230768599635	1.8869744472433	0.0622372820724545	0.272829643975917	-4.77848356716797
SULF2	0.480023219732186	7.08320518469206	1.60930792670353	0.11088899432157	0.381784707986204	-5.24280292335754
OGT	0.479804571873934	7.619670377335	2.63922456194538	0.00972189280273197	0.0821298489639433	-3.18642193327264
SMIM1	0.479757892660491	6.31585003902859	3.09580294808264	0.00258396701352578	0.0320097450261906	-1.99884868436809
FXYD1	-0.479234931089916	5.55181480912142	-2.38257535705716	0.0191966191016236	0.129941333288517	-3.78254033009241
FAM216A	-0.479052315776174	6.73139973871631	-2.7498296629641	0.00714666183003927	0.0666994984154623	-2.9133509469635
ARL6IP5	0.479044702198316	10.8949097845604	4.07586966368556	9.55541529848105e-05	0.00256102919336284	1.0433870509269
RILPL2	-0.478867756312269	9.91690313159941	-2.8261419829313	0.0057506732806995	0.057039773608513	-2.71940799588067
ADAP2	0.478773656829548	6.80234762931666	2.55033736703614	0.012371437299636	0.0967759126295788	-3.39888099674778
CGNL1	-0.478700778926403	7.2115246629595	-2.1501636293422	0.0340979811567339	0.188441132496291	-4.27565562969863
BMX	0.478677474599186	4.48386210158701	2.05030666947177	0.0431076203083096	0.219679920939059	-4.47349019009062
ZNF132	-0.478657888762639	4.77056318341912	-2.55253134112287	0.0122988988707784	0.0963780352801474	-3.39371277889034
ATP6V1A	0.478514159375809	8.85701990294278	3.03823888124039	0.00307784188931632	0.0365765939146053	-2.15719364017845
CTBS	0.478463272139603	7.23878937097726	3.29622278434531	0.00138171194016425	0.0202386658096006	-1.42894375674014
DMD	0.478253175172582	4.49436071943056	5.51507869866767	3.03206312110043e-07	2.52525752916443e-05	6.48133973236429
RHBDD2	0.478150744218484	8.59831583808029	2.52425365853982	0.0132638008807114	0.101787644411535	-3.46002891847479
LIF	0.477947082445356	6.06462446428339	2.9901062884368	0.00355647106232329	0.0404746890237865	-2.28772762127147
LYSMD2	0.477756457266565	8.68098807580165	2.39066791216647	0.01880290646226	0.12820452630137	-3.7645601656938
CDHR3	-0.47763582430511	4.13888344857115	-6.96572698338204	4.3446489862224e-10	1.10843544705459e-07	12.7432868780693
KIAA0247	0.477530503874114	9.33442676051321	3.99452250317368	0.000128370661945617	0.00326268687454467	0.767717529473028
TPSB2	0.477334243285498	5.35228729929037	1.89707580095756	0.0608754154298171	0.269539542615985	-4.76029802619294
ITGA9	0.477309099586865	5.62758461381042	3.1002642201388	0.00254894216535494	0.0316731993481682	-1.98647595848475
ISL1	-0.477246054765575	4.37843711075356	-1.50796159651832	0.134904580295605	0.422074171974218	-5.39493027208634
SLFN13	0.477100924711102	4.57317627298076	2.63313615268672	0.00988549490271027	0.0829829861574867	-3.20117462331555
SLC39A6	0.476574537162499	8.11359728631324	2.70516217677411	0.00810079625174532	0.0727591570650299	-3.02478103188421
INPP4A	0.47648631646154	5.66774474494979	4.77299259457095	6.6154893114073e-06	0.000312260391267949	3.55482695159614
CFL2	-0.476446405896072	8.33062033017705	-2.36728220687922	0.0199606826000324	0.133346886908735	-3.81637166099941
TSPAN3	0.476435271394065	9.69061575171225	2.87376361016835	0.0050110605391639	0.0517846837126476	-2.59612129810006
TTC9	0.476331263340662	5.93693381529095	2.24236529076099	0.027279026273864	0.164564134854753	-4.08544738924017
C1orf186	0.47594938283976	6.27764195500675	3.63618470498022	0.000450692315014959	0.00888816400110225	-0.398841641944246
BLOC1S2	0.475892802442527	9.48717229118652	4.14278803318583	7.47484345328606e-05	0.00212190802536592	1.27304208910935
LOC100507477	-0.475725121606018	4.1122415218344	-4.22982510111792	5.41173948854357e-05	0.00164267484023487	1.57555441456077
ECSCR	-0.475556095814707	6.93202639701245	-2.31357192281229	0.0228620581632435	0.145910317378142	-3.9336572725084
EVI2A	0.475261378438703	6.41489005401492	1.22880609134566	0.222199632830117	0.547362593099596	-5.76492405851341
RRAS	0.475244330431523	7.59582432299154	2.56174778074391	0.0119983433217879	0.0946483795110119	-3.3719600336569
ACSM5	-0.475124930763989	5.32273075745685	-2.77048897285647	0.00674101943612933	0.0639968189991459	-2.8612894776802
BRD2	-0.474917497651179	9.86100592742065	-2.76493358837237	0.00684798020065881	0.064677151332839	-2.8753214860755
RMST	0.474731090266959	5.06239222998423	1.86280421845328	0.0656001429521181	0.282515145555543	-4.82163233508417
ABCA9	-0.474649846417565	4.02833850103131	-5.71383118543016	1.28167614138575e-07	1.20711133783317e-05	7.30211338844544
GIMAP7	-0.474506649284921	7.15157392117569	-1.49998905169761	0.136955101683149	0.425643715253515	-5.40649864843738
ATP7B	-0.474463643298669	5.31110303350495	-4.09214668142817	9.00338214751273e-05	0.00245552323657807	1.09901024166729
SERINC5	0.474363226854182	8.4993536170043	2.76634556186772	0.0068206488712565	0.0645097034257038	-2.87175732739061
UBFD1	0.47421107787126	7.78043425862686	4.40265962211954	2.8166527262426e-05	0.000962668856748582	2.18868013863899
PPP1R1C	0.474137162861734	4.44573436055258	3.93781163388466	0.0001573657186394	0.00385852318634684	0.577850180672558
CMTM8	0.473822437121788	7.3901047046794	2.28524270733814	0.0245375238081352	0.153492797130033	-3.99455379520353
ARL4A	-0.473795660534806	8.00056822919646	-3.71104133928673	0.000348839855249362	0.00727080380822223	-0.161777774876427
AAK1	-0.47374117301883	4.98499918128234	-4.02251705955477	0.000116016615368951	0.00302107865989821	0.862147213542859
VAV3	0.473531986781701	6.41796886410639	1.38582810146032	0.169065292021701	0.47511949975077	-5.56572107003548
HES4	0.473446009968894	6.08879604373842	2.83886547015128	0.00554384374438722	0.0555901346607584	-2.68663747776695
NPDC1	0.473385981572551	7.45410127730041	2.214040764277	0.0292340946870181	0.171782267760015	-4.1446442932052
GABRG3	0.472598441736671	3.64788689271179	3.08778477890663	0.00264804271749588	0.0325236447112306	-2.02104963158748
SGIP1	-0.472590579858393	5.49174387658532	-1.34975328465033	0.180323678836241	0.492469342404394	-5.61352434240885
CYB5D2	-0.472582964130707	7.77934376035059	-2.34395702673459	0.0211780007424044	0.138831370296284	-3.86759965983207
FAM220A	-0.472308488706442	9.09684925502793	-4.21936305752306	5.6271555115787e-05	0.00169276596023685	1.53896673753357
NDFIP2	0.472283579484627	7.15583805060036	2.9057749404777	0.0045641297783223	0.0484923751618798	-2.51228111879695
HIST1H2BC	0.472198940614878	5.51855571562938	1.19650541722191	0.234496458562026	0.561382126418534	-5.8030335949401
NEBL	-0.472156107256509	6.27129781697176	-2.50352343933048	0.0140137929494984	0.105393850716405	-3.50823623997935
EPB41L2	-0.472124831803285	6.31022444191058	-1.97366719956393	0.0513438661788594	0.244157640296691	-4.61949685195032
FCGR2A	0.471717434843767	4.75260038419749	2.88609057710469	0.00483439856182352	0.0504333866529778	-2.56392768482633
CDC6	0.471649957485047	4.40410238168625	2.03273202889341	0.0448887535891895	0.225246722355173	-4.50742152676157
FBXW7	0.471395030566228	8.00750986985645	2.89801145706506	0.00466901865759217	0.0491918824065709	-2.53268536126876
RNF146	0.471227990263326	8.64685926695935	2.66884318199351	0.0089604519880852	0.0777433963925343	-3.11423666478184
YIPF1	-0.471171024844361	8.66603764908497	-2.84157315285237	0.00550071801655322	0.055339204349734	-2.67964765015338
OLFM1	-0.470909476771735	5.52149159598357	-1.95747784968301	0.0532453550178053	0.250270552794745	-4.64968617995823
GPR137B	0.470900764409574	8.10397912972536	2.62296159183134	0.0101644654596084	0.0848652863870788	-3.22576295830262
CP	-0.470522528597065	4.53305562069774	-1.92701461196446	0.0569855839494566	0.260810122902382	-4.70587202682962
TRIM41	-0.470402166024067	7.61825251090408	-3.16499632941953	0.00208793436258184	0.0274071588803507	-1.80533175229935
PKNOX1	-0.470244022346035	6.18249437234784	-3.76336289903828	0.00029107764074896	0.00628796339688669	0.00603729697181254
DIP2C	-0.470119923705472	6.59466487040566	-2.62170400775476	0.0101994364331253	0.085051568601423	-3.22879640713741
GSTM4	-0.469933535322553	5.96805229796646	-2.82214400385432	0.00581710847187505	0.0574161710336149	-2.72967962629668
LOC645513	-0.469715488762928	3.90763713835149	-6.46464090987915	4.4385828873167e-09	7.91678213220072e-07	10.516567384557
SLC39A14	-0.469597120574751	5.78684636029681	-2.16928158257936	0.0325734006954524	0.183208335017125	-4.23680775375848
TMEM80	-0.469483873421384	8.01380197440675	-2.62521909683339	0.0101019606024896	0.0844483682883359	-3.22031443437369
MLIP	-0.469124874173151	4.86387774253304	-2.00768859485805	0.047535538424126	0.233423881043827	-4.55531115441115
MAGEH1	-0.469119477724226	9.03446662266326	-2.1444799664105	0.0345630190576169	0.19017680838282	-4.28714492392151
EYA1	-0.469012688058421	4.6002893721663	-2.08461048315476	0.0398053433935309	0.208708817923157	-4.40649260957565
RPL23AP32	-0.468979661731082	6.91715547888196	-2.91219720753066	0.00447900484129588	0.0479163177156679	-2.49536759082147
PPP1R7	0.468958767115689	8.87967601313306	2.74123848187229	0.00732180769191564	0.0677552956981449	-2.93490344502658
ZC3H12D	0.468932689260864	4.57747822496396	1.81732059789424	0.0723413077385054	0.298594932924345	-4.90142911511299
LOC100506388	-0.468887328737081	4.10787557669301	-3.49900155357899	0.000714424196385333	0.0123934361167192	-0.823837916472254
TSHZ1	-0.468764431159982	7.46260018025579	-2.70602123519526	0.00808140275775603	0.0726503926569393	-3.02265262989443
ADD3	-0.46835853590537	10.3309903793058	-2.97430295164379	0.00372804683331455	0.041860046755128	-2.33021198116347
PCDHAC2	0.468321443113779	4.4446040571074	4.9729545676748	2.94759783395671e-06	0.000161787518155652	4.32008518735094
HRASLS	-0.468178554142143	6.05662067861048	-1.45881057021604	0.147937359913194	0.445092922682552	-5.46531875332784
DDX59	-0.468033739884648	7.23095073446023	-2.81629868330711	0.00591550707320426	0.058094654352389	-2.7446754503212
GALNT18	-0.46777656563788	6.51071148250206	-2.9572703809757	0.00392150439391268	0.0433797590885346	-2.37579295537579
CYP7B1	-0.467611147193735	4.17229943153267	-2.98073452164408	0.00365731745248015	0.0412728069735372	-2.31294426846403
ESYT3	0.467486603674679	3.99526915617388	3.1115841081329	0.00246204103576297	0.0308981550907862	-1.95501701804142
CDC42EP2	-0.467440565835278	6.60426526320594	-4.34028631729054	3.57146392797206e-05	0.00118392854388613	1.96554317421912
RAP2C	0.467423021600625	7.83362034366843	3.26276062816415	0.00153673336813122	0.0218426382473095	-1.52607447624104
RTN1	-0.467419022875385	5.97451810268181	-1.88175559225638	0.0629508640351973	0.274804995587915	-4.7878438996083
FGF2	0.467331584287641	4.62153571370475	3.06217671635497	0.00286269863063377	0.034528839557405	-2.09164044762703
IER3	0.467263344924106	10.0650353578474	1.58179330601895	0.117042311760972	0.392344189734226	-5.28503143640347
SV2A	0.466991322220043	6.2564800756769	1.87297747963331	0.0641666035260823	0.2785918625843	-4.80353381483359
HIF1A	0.466487991928792	11.5276007177759	3.66094387662219	0.000414231377731117	0.00833338461669695	-0.320829620103496
EBF1	-0.466173099629474	5.94419085201142	-1.79786053719464	0.0753966534740785	0.304777286556368	-4.93500923899332
PALM2	-0.466093558746249	4.21687919721739	-2.57141710622921	0.0116901441742551	0.0930063373327022	-3.34906534111904
SPIRE1	0.465866009199296	6.37236009582176	2.52402032002788	0.0132720381797824	0.101787644411535	-3.46057346506815
LOC729680	0.465153203861743	6.71355232879317	1.80690361423117	0.0739637761318893	0.301769212133245	-4.91944646611954
RASSF3	0.465116719292129	7.24596205286731	1.86708392299204	0.0649938430657118	0.2804911821041	-4.81402975516552
BRINP1	0.464877730309811	4.1907194673456	3.91948010834582	0.000168008777615191	0.00407489809473726	0.516888555865559
TUBD1	-0.464821720483611	6.30748696619328	-3.16488088522203	0.00208868251253876	0.0274071588803507	-1.80565749082908
SMIM3	0.464677906243982	7.89049863535409	2.40961474838211	0.017909056414821	0.123827455245529	-3.72225334770324
EPHA5	-0.464644502593385	3.81540258457462	-4.95988973785319	3.1091234681493e-06	0.000168001028151606	4.26952813108896
LRCH2	-0.46438799948871	5.70221632016467	-1.55131134856536	0.124174045467188	0.40425260642726	-5.33100832103994
NIPAL3	0.464256322974513	7.26986435203082	2.45737068147204	0.0158216923040292	0.114241312693407	-3.61431458042531
FBXO22	0.463892568534374	6.74463609396493	3.3292280785211	0.00124325795650006	0.0186720298906548	-1.33237444785934
WBP5	-0.463359822892729	10.5464396740052	-3.6078786907908	0.000496100653138302	0.0094813320190399	-0.487543409045943
FGF1	0.463344760439628	4.53789899663589	3.81022778326987	0.00024717270675948	0.00553529544970814	0.157809735472174
SIRT4	-0.463225442395944	4.55716147193936	-3.14485814031828	0.00222228778979471	0.0286431871549031	-1.8620092638262
ARRDC4	-0.463183905862422	8.8107740327199	-1.85813214962617	0.0662674297256353	0.284198160876092	-4.82991344520249
FOXO1	-0.463121794568274	7.86721919614829	-1.94566034181387	0.0546708030319093	0.254243201455499	-4.67157856156873
ANXA1	0.462773992451496	8.54742860203894	1.53476618618744	0.128186873731935	0.410778692551667	-5.3556083604766
NEK11	-0.462751023769475	5.25116064428464	-3.48495996532854	0.000748432827534404	0.0127619827740744	-0.866637237978843
SCARNA17	0.462507755179595	7.03071830040167	1.60351024064567	0.112163530949379	0.384008147831617	-5.25175830408922
SPATA2	-0.462311401398337	6.86255284098278	-3.67497598761515	0.000394828448525134	0.00803003771949957	-0.276441659259413
PUS7	-0.461731924450071	7.85545872116097	-2.84869468785903	0.00538875641501624	0.0544685985680302	-2.66123688422672
ARPC3	0.461587388302229	9.97105322444521	4.07824202831175	9.47298236758892e-05	0.00254570612825006	1.05148454055554
EFS	-0.461583836750862	5.8130722903335	-2.25751306899316	0.0262812641254697	0.1605634672473	-4.05351240037867
ABLIM3	-0.461570330600861	6.0506804534466	-2.0280505270058	0.04537371241776	0.22647403245259	-4.51641506460211
AMT	-0.46154321457145	7.2768123305236	-2.94128186291908	0.00411149095714738	0.0450854734718746	-2.41838301848121
MAB21L1	-0.461532450519155	3.892290480426	-3.27029497233667	0.00150047140434499	0.0214786940018276	-1.50427288641176
D2HGDH	-0.461360744098415	7.71232743137057	-3.16899774976992	0.00206215647773802	0.0272542713500392	-1.7940354053743
NT5C2	-0.461206111095192	7.06271104182124	-2.09461521625955	0.0388842783445091	0.205537012859581	-4.38676212025625
LRRC8B	0.46117918543857	4.91451361521127	2.64454374151385	0.0095809715891353	0.081170442361926	-3.17350918609116
SLC18B1	-0.46115482475563	8.26802441353628	-2.51744133189632	0.0135061881333358	0.102956589193413	-3.47590893330699
NUDT16P1	-0.461029288918388	5.46802114153543	-2.68586356444929	0.008547774334468	0.0754622828345171	-3.07244320410971
GPC4	0.461007762008484	6.14063483096451	2.05818967376232	0.0423286259880891	0.217137555813168	-4.45818386253805
[truncated: 18,156 more rows]
