# Supplementary material for: Genome-wide expression analysis suggests a crucial role of dysregulation of matrix metalloproteinases pathway in undifferentiated thyroid carcinoma
Source: BMC Genomics. 2015 Mar 18;16(1):207. doi: 10.1186/s12864-015-1372-0 (PMC4377021; doi:10.1186/s12864-015-1372-0)
Supplement: Additional file 4 — Validation files. A compressed folder that includes two subfolders (named ValidationSet1 and ValidationSet2, respectively). Those folders include the following files:.csv files with the results of the gene expression differential analysis for the three contrasts (ATC vs normal thyroid tissue, FTC vs normal thyroid tissue and PTC vs normal thyroid tissue)..csv files with the normalized expression matrix for the preprocessing of the validation arrays (each array is identified by its GEO accesion key). PDF files of the volcano plots for the differential expression analysis. [file 12864_2015_1372_MOESM4_ESM.zip › AdditionalFile4/ValidationSet2/ALLStats-ATC-Normal.csv]

	logFC	AveExpr	t	P.Value	adj.P.Val	B
TG	-9.65407091814882	13.2989864476657	-80.073800342654	6.16774922341492e-55	1.24310985597928e-50	111.15375994422
TPO	-8.60224037530163	11.3963548227742	-35.5486068464682	1.9278920399022e-37	6.47611067737146e-34	74.9750578291445
FCGBP	-7.92403413144089	11.228065348329	-26.7834519198694	1.55364736770209e-31	1.30858821259137e-28	61.697921952109
DIO1	-7.74496347548968	10.738511922336	-23.4099404656882	8.5268015341171e-29	3.01504710386193e-26	55.4568460749441
C2orf40	-7.22943815913606	10.4342999894125	-24.5867613772305	8.69047457033379e-30	3.98059485164238e-27	57.7209853235408
CLIC3	-6.97794085783023	11.051432814551	-22.894674101535	2.38894973725593e-28	8.02488032573221e-26	54.4338146769952
C16orf89	-6.90045891451254	10.763649621868	-32.2417311360486	2.18919838057207e-35	4.90258815115889e-32	70.388577149669
TSHR	-6.88431477875692	9.39966111365207	-35.5806368978712	1.84523043748685e-37	6.47611067737146e-34	75.0173328626049
TFF3	-6.71917791933059	11.0953753826104	-20.3683074978355	5.0012542347946e-26	9.33335917613752e-24	49.1133392746976
SLC26A4	-6.71769293974587	9.78367857826096	-24.747018701923	6.41369991769745e-30	3.15288102051688e-27	58.021809360684
PDE8B	-6.55123769215456	9.63177815008446	-24.1399703253172	2.0453165250442e-29	8.41292950250322e-27	56.8729427005748
SPARCL1	-6.53357374590238	10.2371463770177	-43.2230634467366	1.34073345735588e-41	1.35112414165039e-37	84.1076680796676
IYD	-6.35720069978577	8.77989840310284	-22.2681352743181	8.58242396569161e-28	2.50693847867412e-25	53.1626107655906
SLC26A4-AS1	-6.33888338959733	9.04375323040976	-25.9557685672229	6.83657965376018e-31	4.17549281580414e-28	60.2357124013279
ANLN	6.12620695113127	4.51675770635547	21.1349528241421	9.36203570962315e-27	2.16816013088594e-24	50.7838803523435
DUOX2	-6.05562433614242	9.36185826951609	-22.5181331493276	5.13420337405567e-28	1.59199798467834e-25	53.6734900902957
CCL21	-6.00446585657944	9.61699743665361	-14.6059886774036	8.90243812812846e-20	3.24464087653579e-18	34.7032268024346
ZBED2	-5.98834949604338	9.7828778580204	-22.9088394506228	2.32164397264792e-28	7.93097190995236e-26	54.4622059850627
GPX3	-5.97837335570945	12.7386977922147	-22.8209046824889	2.77297001662316e-28	9.01438882016772e-26	54.2857134157598
SFTA3	-5.88637026846318	9.44102242652167	-12.2988454360285	8.12123267706619e-17	1.54127537294039e-15	27.857118546888
MMP1	5.864120863058	3.89156477621548	8.67945670076067	1.37341906677597e-11	9.3612652319478e-11	15.7724914285996
PCP4	-5.83201080958943	9.03006180885777	-21.2552620109518	7.22918061610059e-27	1.77687969899399e-24	51.0414576958506
PKHD1L1	-5.82155127592329	8.51764080538911	-13.6531554711519	1.37043962000462e-18	3.89579838380721e-17	31.9578603928796
CDH1	-5.81680665176948	9.34774026044914	-22.208963339235	9.69894583958086e-28	2.7926036199536e-25	53.0409713294005
RRM2	5.80768561197898	5.95484398895963	8.09013999236035	1.11537243625074e-10	6.49532835961677e-10	13.6756258431377
TOP2A	5.72553734342013	4.94024857612462	9.49706830127868	7.91843055945936e-13	6.85549690403366e-12	18.6330101241917
FNDC1	-5.71715380232879	9.620214894456	-20.3357916976578	5.37550856548089e-26	9.84939773975157e-24	49.0413498879999
PBK	5.65041098845809	4.65939719407694	10.8929746853302	7.21161450090958e-15	9.23444029643155e-14	23.3499438716755
TPX2	5.63381611722637	5.51209024936799	12.0569264712845	1.72597733866899e-16	3.04882324810459e-15	27.0996583831458
HLA-DRA	-5.63206992220187	9.41552904579727	-7.9163021245025	2.07910276752074e-10	1.15725811321128e-09	13.052769811733
DIO2	-5.60387476852923	9.47760423153062	-20.414769633983	4.51195028569633e-26	8.61999692108521e-24	49.2160427031348
ID4	-5.60015709521245	9.48166918626633	-26.2979052143344	3.68736729868271e-31	2.83009839230198e-28	60.845279432228
FAM83D	5.55405625016783	5.09373926461866	17.4578955140532	4.68235835409129e-23	4.23197007294663e-21	42.2743701476407
KCNJ16	-5.55198446861288	8.91676517872381	-27.3518876532199	5.74604310758508e-32	5.51483327777987e-29	62.678079644924
ITM2A	-5.54114370039366	9.4759571281051	-33.4896786589711	3.49082467227151e-36	1.00510816099475e-32	72.1728406129684
TFPI2	5.50115337442294	4.65111702308298	17.7842494069792	2.0874710579118e-23	2.11422005890514e-21	43.0831626274737
DLGAP5	5.49605697233481	4.50355174172919	10.0621222887727	1.14941677253462e-13	1.16751841801043e-12	20.5697281990715
IPCEF1	-5.49018301678902	9.08103925261089	-17.4219362511076	5.12167576841902e-23	4.52751645230198e-21	42.1845672447087
ALDH1A1	-5.45314232946214	9.77485143919355	-14.5143572963741	1.15238834301629e-19	4.08196609024487e-18	34.4441177099923
SALL1	-5.4507019224463	8.50534056498686	-21.168501017676	8.70982203138198e-27	2.04123794235469e-24	50.8558286090193
MAGEA3	5.42142628445755	4.20370350734213	12.5284715865505	3.9983089398545e-17	8.13999158411792e-16	28.5690720595707
SELENBP1	-5.40329413833114	10.004021482875	-18.1011530437922	9.6251205596359e-24	1.06590277406298e-21	43.8579396587828
MAGEA6	5.38821377649366	3.8753818309311	12.212864058761	1.06075148495611e-16	1.97227363277586e-15	27.5887754325667
HBB	-5.357459054996	10.4661741993555	-8.57620109905534	1.97825965491916e-11	1.31243658146464e-10	15.4069563493493
ABAT	-5.35150905685851	9.16981131633315	-15.0322421794641	2.71536412538136e-20	1.12378160055568e-18	35.8950828343306
PPP1R14C	-5.33592834704039	9.98074679211812	-20.36334187251	5.05664590344559e-26	9.35015579669228e-24	49.1023515503353
NUSAP1	5.26586492749253	5.52942005922739	9.95617544471796	1.64594340327685e-13	1.61903315241801e-12	20.2093168814706
CEP55	5.24266859246231	4.46636296610832	12.7324648712061	2.14266407231986e-17	4.65539093922281e-16	29.1958217863829
NUF2	5.239523450621	4.28748454741948	12.2757889489811	8.7233900495758e-17	1.64471399858934e-15	27.7852545612868
CDC20	5.21755877299649	5.83065872076507	11.3322332897469	1.72758725304083e-15	2.46074353957866e-14	24.7853639848431
MUC15	-5.21411713639489	8.98444063165218	-13.9068795210218	6.54546923676699e-19	1.97490916866824e-17	32.7000142407578
CDKN3	5.19924401542285	5.33218953880434	10.7110843257643	1.31253186703921e-14	1.58407663354343e-13	22.7484768208762
RAB25	-5.16633417353527	8.34326793992978	-28.799063888395	4.94505135780819e-33	6.22921938228901e-30	65.0896634173455
LRP2	-5.15991155620433	8.48641329062836	-22.5601822988068	4.71131349836416e-28	1.48369568061765e-25	53.7589394439334
MAFB	-5.15597497083369	10.4690268530405	-16.3775418166319	7.35200768178899e-22	4.5476743472479e-20	39.5152920711037
KIT	-5.14020662910694	9.85718397145678	-17.4305103813435	5.01325958618116e-23	4.4907665315325e-21	42.2059923099027
FAM189A2	-5.13572080278677	9.27702717612239	-18.111515164403	9.38611801919957e-24	1.05961248636093e-21	43.8830993334608
UBE2C	5.13373031332761	6.07448327519185	12.8849062758407	1.34899535900569e-17	3.06873605651915e-16	29.6606694654458
KCNJ15	-5.11704587328934	8.61742056166865	-17.2469403239187	7.93925665456674e-23	6.61221974680962e-21	41.7455762899517
KIF20A	5.10645156552586	4.79514672507302	14.6492267966798	7.88441847250718e-20	2.92114805723129e-18	34.8251347773824
CD24	-5.10435316795506	11.6737795841686	-13.322284510086	3.63593270706061e-18	9.41594073071802e-17	30.9777690337731
PMAIP1	5.09901217735268	5.18550475100187	10.2258329242305	6.61694427896177e-14	7.02288109228407e-13	21.1240842223694
DCN	-5.05091922113135	9.20303341659876	-16.503302131187	5.30144088526405e-22	3.47032490864192e-20	39.843076188299
MELK	5.04379781344442	5.50858380014834	11.5286678827162	9.1912156705817e-16	1.38452131420459e-14	25.4193469175641
TCEAL2	-5.03949049818762	9.02349922960934	-22.3930395620548	6.63545137371878e-28	2.02632609753488e-25	53.4184692351333
SERPING1	-5.01718436795682	8.36914991972529	-19.4790672958021	3.72088787356156e-25	5.55514778456543e-23	47.1100984997971
NCAPG	5.00184276202948	4.58767716079676	13.4381720047367	2.57937544382395e-18	6.95947952747949e-17	31.322634371157
ENPP5	-4.9353205114301	8.05046267832834	-20.7102757848613	2.35417257839701e-26	4.84166819567263e-24	49.8648005267814
SPC25	4.932165636529	3.99756236296748	14.921508431851	3.68884627176386e-20	1.47517255173414e-18	35.5875783278126
CLDN8	-4.92784926009273	8.2358370830838	-19.7509889094773	1.99940892889043e-25	3.1730777135265e-23	47.7303604203366
DEPDC1	4.90590359425982	4.29206739318212	17.7878447402603	2.06910014274179e-23	2.10619764530105e-21	43.0920107913386
ADORA2B	4.88249237052891	4.92684106278922	36.7752740493779	3.69232432527213e-38	1.86046991939649e-34	76.5667161079503
BEX2	-4.87518775676752	11.2048661427141	-17.2986161281323	6.9730223664263e-23	5.90509520148412e-21	41.8755492781194
SERPINE1	4.87447312255837	6.23336091104775	10.871684068184	7.73360338232524e-15	9.83411837039528e-14	23.2797534001538
PRC1	4.87022475309013	6.093000602651	15.6616863332318	4.88985666061549e-21	2.3979333575354e-19	37.6152047500139
TRIP13	4.86603294564156	5.43144974382753	17.8964815767193	1.58507626323171e-23	1.6726289049966e-21	43.3587353701782
MUM1L1	-4.8390842796489	7.93831795966105	-14.9617652693743	3.29946310235029e-20	1.34073949249738e-18	35.6995417219875
CENPK	4.83739599142126	4.5898844254861	9.84571182095228	2.39666445833422e-13	2.28067857213061e-12	19.8321790358645
SHCBP1	4.82652701756531	4.77159387853294	9.48412445843347	8.27984506502831e-13	7.14690695013471e-12	18.5882376096446
UHRF1	4.8203953532341	5.21400009409548	9.50547546165573	7.69225829728033e-13	6.68264939576228e-12	18.6620808884393
DKK1	4.80222767640372	4.3955542181461	12.0292723609845	1.88222261039247e-16	3.29021654054295e-15	27.0125890934907
EPCAM	-4.78095038383052	11.155680915531	-11.6723902575967	5.81050057512761e-16	9.0363147447297e-15	25.8800694698397
FOSL1	4.75653810469331	5.57806494877826	16.8192722737355	2.34900361457717e-22	1.70917573472213e-20	40.6588516390456
PTCSC1	-4.73670764620463	9.32050602400997	-8.85402714918316	7.42710165161545e-12	5.33475530250568e-11	16.388462401842
CFD	-4.73564669882265	9.07039436003842	-14.574251088851	9.73380856786909e-20	3.51585863235487e-18	34.6135981512885
FMOD	-4.7177689351578	9.43803221285681	-23.8836757748728	3.36217030863896e-29	1.35529085141236e-26	56.3801515942339
OTOS	-4.70558174124996	8.02563226346532	-20.2936913746939	5.90278441489321e-26	1.07180738632588e-23	48.9480007473487
GINS1	4.70375171894849	5.82048313453996	12.5225994567598	4.07107842672025e-17	8.26310027095133e-16	28.5509507190191
TTK	4.68922050143169	4.85952392963711	12.0087421680483	2.00742483635236e-16	3.47890348896662e-15	26.9478855012507
NDC80	4.68747492959881	4.86885539114335	9.39914771002774	1.11037476576351e-12	9.41110319762976e-12	18.2938698139176
MPPED2	-4.6818333625643	7.52155852096336	-15.9732460240159	2.12855475733148e-21	1.12013110010485e-19	38.4494056916721
HLA-DMB	-4.67726833201048	9.26839857683952	-14.9147057417279	3.75911428608897e-20	1.5002960086361e-18	35.5686391430212
HLA-DPA1	-4.67353914380395	8.45595810463316	-6.71567951530323	1.59019061803474e-08	6.43063641783513e-08	8.72536547766335
PEBP4	-4.64794542964542	8.0828820455533	-15.6828687667094	4.6194074862648e-21	2.28196465406047e-19	37.6722780684308
KIF4A	4.63384517566783	5.0057902194002	14.3330459063023	1.92616088749387e-19	6.52466767856116e-18	33.9283673941908
CPQ	-4.62817139508395	10.2890780298886	-20.2734388473881	6.17489102562001e-26	1.11120471983367e-23	48.9030384662382
ELMO1	-4.62175849615963	8.55750619207	-17.6213638125637	3.11989268566394e-23	2.99435414664556e-21	42.6808854081859
AURKA	4.57400359147663	5.83544160450735	14.1484200585893	3.26326551767908e-19	1.05233786414115e-17	33.3990000243393
PLAU	4.57357175934095	6.52025265014607	12.3593063207647	6.73451112084602e-17	1.29889063770958e-15	28.0452397456557
LRRN3	-4.5699286214	8.51567311967038	-13.9054638026585	6.57236676338944e-19	1.9800605697476e-17	32.6958957491317
HMMR	4.55357700443934	5.24282531197158	9.26441337237041	1.77105851388158e-12	1.43818228635307e-11	17.8256161704087
FGL2	-4.55137792548259	8.38009636238068	-19.6098277738511	2.75785956488104e-25	4.21095905531646e-23	47.4092260632091
ANGPTL1	-4.53441629982672	7.65377009506407	-16.6979251993346	3.20696559130903e-22	2.23655333885237e-20	40.3468642387762
BUB1B	4.52869492698294	5.59020950368639	9.51348498252004	7.4828491808901e-13	6.52039884309727e-12	18.689769736303
FREM2	-4.50059385324832	7.44176285343674	-16.4793890201268	5.64078373879057e-22	3.65562688923871e-20	39.7808851100952
COL9A3	-4.50052997505347	8.55024858885325	-7.98381267042937	1.63208274311819e-10	9.23891836721145e-10	13.2948547944425
FXYD6	-4.46427098152904	8.25939437155099	-21.8499590950345	2.0486979285171e-27	5.65637078757016e-25	52.2969819757168
SDC2	-4.46080067766532	10.8315424543871	-11.3930998535243	1.42000162915948e-15	2.06196922447474e-14	24.9823353417602
TYMS	4.45477853163749	5.32720282881953	10.9086082476086	6.85114124563155e-15	8.80081273458915e-14	23.401448268896
STEAP1	4.45208204415612	5.4136898935101	17.1160970231526	1.10413549620055e-22	8.76135863225276e-21	41.4152018961425
TCERG1L	-4.44448023956465	7.84809126968058	-8.57815708037913	1.96461481246272e-11	1.30467253855638e-10	15.4138886799199
GPM6A	-4.43378741308962	7.89858672467575	-15.3909839594535	1.01635720700152e-20	4.65560897888992e-19	36.8811968232921
LIPG	-4.39528143708597	10.2556826867036	-10.5561404809541	2.19316509824254e-14	2.5172689382163e-13	22.2328970516184
CRYAB	-4.3915139320746	9.92647573275784	-13.0076315430884	9.31483511553868e-18	2.20352701588829e-16	30.0327225523661
MAOA	-4.37625736748778	8.75087405199736	-14.0955697504795	3.79776150412284e-19	1.20541548213537e-17	33.2466830482125
EGR2	-4.3703167495149	9.24605602369365	-7.66574050710019	5.11785959717646e-10	2.65783200672743e-09	12.1523841352106
ADIRF	-4.36437902850682	9.95085260663587	-12.8517770262631	1.49131911121891e-17	3.36214056897283e-16	29.5599019905002
CXCL8	4.36280536577362	5.2838607102669	10.0973176732514	1.02047577872002e-13	1.04671449257156e-12	20.689170153428
GGH	4.36205341174899	6.62115599011587	15.4720818929867	8.15584733037469e-21	3.85569370704622e-19	37.1019986252015
LOC646736	-4.35120764722075	7.41883541033395	-11.4284283047264	1.26753376178889e-15	1.86203665953754e-14	25.0964453378035
INPP5J	-4.34819278848691	8.80099161028424	-24.9758579215633	4.16837699055018e-30	2.15419585242408e-27	58.4483494664544
CLDN3	-4.3458495141221	8.94869768056808	-15.3981455339716	9.96765168736946e-21	4.5762646869916e-19	36.9007266351847
MAD2L1	4.34336334851542	5.95769399222347	10.6619458437469	1.54411292813074e-14	1.83608740819468e-13	22.5852859929982
PPAP2B	-4.34256981311038	11.9354020823264	-13.8280191805049	8.22836204532653e-19	2.42459995648474e-17	32.4702154346712
CKS2	4.30827996736532	7.71167689495588	8.13581716462072	9.47330820026939e-11	5.58941823116012e-10	13.8389990847498
ESRP1	-4.27229502231593	7.96431268981351	-26.9689769137116	1.12070076615749e-31	1.02671472463201e-28	62.0199358743476
ASPM	4.25667220449304	3.98704120325118	25.7083784303793	1.07304766576288e-30	6.36096344219143e-28	59.7903443586359
GREM1	4.23828980737161	4.74770974907318	7.78121888230964	3.377530049821e-10	1.81240996150538e-09	12.5676968942283
ESAM	-4.22742975184565	8.41588274332793	-26.1631266863064	4.69868307772228e-31	3.15673191438309e-28	60.6060263990488
NPNT	-4.21904536588146	7.65742104461806	-19.2887845256105	5.76947714290888e-25	8.24707885215096e-23	46.6719387409783
SGOL2	4.21459371421479	5.12960570187488	15.9745683442428	2.12110381410259e-21	1.11913213018947e-19	38.4529222851622
APOD	-4.20552132147001	8.06777626948102	-10.2909328063132	5.31716789961327e-14	5.72931046537235e-13	21.3436505091817
E2F7	4.20157516860662	4.35046307697964	39.0207202587781	2.0382139214194e-39	1.3693400528736e-35	79.3421781200664
LINC00973	4.19352601316119	3.50062612230333	18.9514243191268	1.26597713153484e-24	1.71805744804837e-22	45.8866337062815
DEPDC1B	4.17498538417746	4.27245452516979	10.8528571043625	8.22697206438959e-15	1.0402422958455e-13	23.2176379869133
ARNTL2	4.16817857878084	5.09375251232637	20.4126211912273	4.53346402200463e-26	8.61999692108521e-24	49.2112978419195
EZH2	4.16227531361844	4.89452416846848	8.56865315365438	2.03181445370812e-11	1.34310332287593e-10	15.3802023112715
KIF23	4.15942056696832	3.80155985424811	19.4303113913646	4.1621609878797e-25	6.12323757012521e-23	46.9981546632046
HSD17B6	-4.1567916182968	8.953806456385	-10.0929734497224	1.0355654606526e-13	1.060560053834e-12	20.6744350051695
PRR15L	-4.15461022860797	8.51410766244705	-14.727011974874	6.3407033646327e-20	2.40672083454185e-18	35.0438706199815
KIF14	4.15070255748674	4.18100552937512	16.7301788182944	2.95181232537955e-22	2.07295391700435e-20	40.4299478488706
SLC7A5	4.14639608655502	6.36903138011089	12.2100940325955	1.06993498435336e-16	1.98751517139557e-15	27.5801144011135
COX7A1	-4.14285423248359	8.64451980180974	-11.6080155607247	7.13306852568707e-16	1.09328514171272e-14	25.6740355274999
CXCL1	4.13673342324879	4.52837158824262	11.632215905816	6.60340420612285e-16	1.01751996769424e-14	25.7515523009909
CDC6	4.13556226069284	4.41391382318294	16.5213706795663	5.05885306678463e-22	3.33206482225635e-20	39.8900248429379
PARM1	-4.12683620165974	8.47269722116774	-23.5805603675409	6.08750884199333e-29	2.31497623981841e-26	55.7912623697602
CPVL	-4.12612249128263	9.62128408775539	-13.1392798072818	6.27440946288599e-18	1.54976375887827e-16	30.4296697673807
KIF15	4.11963207043241	4.35716130644254	13.6165443045362	1.52565040998225e-18	4.3006271347122e-17	31.8500982256135
LYVE1	-4.11801144779473	7.57169886817208	-9.18121096195653	2.36515496670231e-12	1.87160181994052e-11	17.5355461402194
MMRN1	-4.10875078339083	7.1530427083951	-9.7244302215302	3.6264796125431e-13	3.32688650845727e-12	19.4165331301005
BSPRY	-4.09764741789003	8.03096467407197	-27.6518420089807	3.42433074528475e-32	3.83429923173412e-29	63.1876490294065
TMC4	-4.09193360535138	8.60870626135748	-19.6587483091238	2.46649571138981e-25	3.85366054752415e-23	47.5207269326114
BEX4	-4.0913299593503	10.253591495117	-13.3520046488178	3.32895248511139e-18	8.73633298664325e-17	31.0663758047548
MAL	-4.06299759897075	8.32609068815561	-26.1951394663267	4.43539474173953e-31	3.08259934550897e-28	60.662956610965
TMEM158	4.06105201234656	5.21575741538337	11.6963092620237	5.38493497556021e-16	8.41996620887635e-15	25.9564873292034
MAL2	-4.04532892998831	10.2410837939278	-11.567967202531	8.10588426102078e-16	1.23326448579219e-14	25.5455901715636
SUCNR1	-4.04106546941148	7.75822324887444	-18.3388586014066	5.4206952513112e-24	6.44695019144087e-22	44.4323565759147
TPM4	4.03982316192184	6.50330453248093	16.4853233777575	5.55456470136856e-22	3.61255209042241e-20	39.796324624872
MTHFD2	4.03759115518304	7.63428873657832	7.57833051067501	7.01293750158713e-10	3.55676284208577e-09	11.8376805913943
CDH16	-4.03653084448209	7.82069397146828	-14.6818047720905	7.19610422831813e-20	2.69086235105291e-18	34.9168357115558
HLF	-4.03377369585669	7.45913144734616	-14.2150238029715	2.69678475579013e-19	8.80935117551865e-18	33.59045843454
PLEKHH1	-4.03376113678106	9.01589336017849	-14.0804145548378	3.96684665632764e-19	1.25316292097623e-17	33.2029406573836
BLNK	-4.03048837114885	7.36454446655914	-12.9171424321165	1.22372293072344e-17	2.80912706933153e-16	29.7585844809645
TMEM47	-4.02341443814631	8.33906345502735	-11.7314048989589	4.81692546591563e-16	7.60855272457128e-15	26.068479534626
ZBTB16	-4.01823762882129	7.69015930008737	-8.53801245258741	2.26463851757386e-11	1.48435087225045e-10	15.2715489760654
CENPF	4.01730221311652	4.11722632314286	27.4237307134369	5.07378142066727e-32	5.11310322667744e-29	62.8006034030703
KIF18B	4.01524576379002	5.13086369012378	12.7439752583488	2.06888492205853e-17	4.51281121256382e-16	29.2310258459305
RAD51AP1	4.00921168850304	5.46080714608068	11.8642046217682	3.16381676201466e-16	5.24397424657939e-15	26.4908129927767
MRC1	-4.00825932661541	7.53057603239344	-21.3971366636568	5.33746804546133e-27	1.37918805713171e-24	51.3436430978307
CCNA2	4.00232104103102	5.29427440986391	9.86740645489527	2.22591390986977e-13	2.12420903662051e-12	19.9063561117691
RGS16	-3.99118654458713	8.08381949366192	-15.2221832799923	1.6108240983912e-20	7.04255091172985e-19	36.4191095554518
EMCN	-3.99000295279669	7.42631847149822	-18.6552133629561	2.54629259804236e-24	3.16793378478665e-22	45.1880308991236
BBOX1	-3.98211618510443	7.23976251496222	-12.0804327174725	1.60353308682933e-16	2.85001846252602e-15	27.1735902067888
ST6GAL2	-3.98203031786487	7.42061564529263	-13.1577360583422	5.93733848381996e-18	1.47191952203433e-16	30.4851411158563
PLK2	3.97958361402393	7.0879341280913	14.7603901355744	5.77599263620587e-20	2.21743107776627e-18	35.1375051352262
HJURP	3.94554654132948	5.63105012856177	14.9296007245434	3.60699174684681e-20	1.45107622071252e-18	35.6101005669243
DAPL1	-3.93837177305676	7.47411995701871	-10.5658746429087	2.12337155997608e-14	2.45111991931947e-13	22.2653741814578
AFAP1L2	-3.93759103669923	8.29716629180162	-16.2889290121702	9.26664690678583e-22	5.47710464534511e-20	39.2832614682433
MAN1C1	-3.93250259206443	8.141853303904	-24.4396690690945	1.15022827855234e-29	5.03975020743963e-27	57.44332338636
GTSE1	3.93115892658277	4.81337701688297	17.2021600528059	8.88619925376901e-23	7.28054251868758e-21	41.6327151245259
PEG3	-3.92770744147415	7.28423842534053	-12.4478437371217	5.12387054460076e-17	1.01445590202778e-15	28.3198647478438
CENPE	3.92464131315093	4.85432074612787	12.737568191458	2.10962923525405e-17	4.59671105259951e-16	29.2114322017739
SORL1	-3.92411537798087	9.17713769139812	-12.1214726942102	1.4104495362524e-16	2.54499645507315e-15	27.3024975430663
OIP5	3.92089592000691	4.86693069970265	11.3744652169469	1.50777473592211e-15	2.17754184115037e-14	24.9220816922925
SLC16A1	3.91705038139165	4.98400151876951	25.3508237918988	2.07236076703349e-30	1.16023420165444e-27	59.139692555021
COL3A1	-3.91176473644337	8.62575131788969	-8.45390624393507	3.05142637018862e-11	1.96051955661944e-10	14.9729326307338
MGP	-3.91132943526395	7.98038699764804	-12.9618136261772	1.06935848357763e-17	2.48305532678654e-16	29.8940484396754
BEX1	-3.90364002714964	9.88490803154996	-8.68254619776001	1.35852470430517e-11	9.27857181134218e-11	15.7834151502783
CENPW	3.89970031484309	6.11325224983812	10.4559980125192	3.06097936009834e-14	3.43699381631098e-13	21.8981127960408
CKAP2L	3.89898655910414	5.02492975205435	19.4373757347445	4.09506528956264e-25	6.06882653758345e-23	47.0143882771617
FJX1	3.89865624560385	5.80902523037628	25.1651275106294	2.92608331029381e-30	1.59392457078302e-27	58.798480111531
MGAT4C	-3.89799812278239	6.94134246737987	-10.1190753474923	9.4817704112136e-14	9.76520606223863e-13	20.7629369026269
NEK2	3.89093516034982	4.27010945865301	13.2922411564802	3.97548372382927e-18	1.02201370476759e-16	30.8880837312209
LOX	3.88643454436554	5.17567352774123	8.83908183893165	7.8275913853644e-12	5.59054232360097e-11	16.3358310639451
TWIST1	3.8827760488415	5.01695337346339	23.5289413930914	6.73940170395005e-29	2.42558288112702e-26	55.6903136595835
KIF11	3.87492764132037	5.30907847830462	9.61900521266382	5.20517301960803e-13	4.6482172002747e-12	19.0539152862497
MTCL1	3.85369372103579	5.24353382015508	27.8463202639689	2.45454196638386e-32	2.9100760783804e-29	63.5152676082078
CENPH	3.84558251369121	4.99474862659218	15.7983014856397	3.39094827489472e-21	1.7390473913614e-19	37.9823776245665
GIMAP6	-3.84053964628237	7.13890043404124	-16.0066617491353	1.94816814017226e-21	1.04707543640458e-19	38.5382102203669
FOXM1	3.82399166964658	5.00992421535951	14.6528400568383	7.8048910711401e-20	2.89700883128598e-18	34.8353118358571
TSPAN7	-3.82142539577269	8.31586412402262	-15.6933943257784	4.4907224054537e-21	2.22384545655822e-19	37.7006183396822
PROM1	-3.79954324604178	6.80637246182848	-6.99816006889057	5.71451119826943e-09	2.48760201298316e-08	9.7445722962989
LRP1B	-3.78871116415277	6.89029408545255	-9.94906857876763	1.68614759516713e-13	1.65463866821771e-12	20.1850946790077
RACGAP1	3.78491581782434	7.10398242244713	11.2040745088141	2.61459308262317e-15	3.60199067534313e-14	24.3690843115814
OLFML2A	-3.78445847791284	8.6159376014717	-13.9771038051278	5.342350911726e-19	1.64389439123416e-17	32.9039885183978
MND1	3.77862673999246	4.03723108599777	11.7860370119175	4.05086826733844e-16	6.5107854807182e-15	26.2424977324985
DNER	3.77840424472255	4.10150703482802	7.80631253910406	3.08616942642593e-10	1.66537469316237e-09	12.6578705862529
CDK1	3.7764479906997	6.22802604440699	9.99485206433824	1.44351883283233e-13	1.43320798402639e-12	20.3410366888901
LMNB1	3.77259722592477	5.24100809066927	10.4105796730244	3.5620819251892e-14	3.95340094725707e-13	21.7458760507819
CPXM1	-3.76856096829426	7.53200366010832	-11.4396004571139	1.22285301773887e-15	1.80429008583652e-14	25.1324978881187
C3	-3.7638830880839	9.15365207199786	-8.04926960254103	1.29100555085717e-10	7.43647238568915e-10	13.5293401468393
SMOC2	-3.7598196695948	7.62169178560694	-11.337506182958	1.69845939400673e-15	2.42611262127609e-14	24.8024463873916
CPE	-3.74938557785421	10.4170266754214	-10.5946395685951	1.92997235519683e-14	2.24199382242029e-13	22.3612781763493
MARC1	-3.74852039332425	8.8936992863034	-19.9207224199798	1.36138779513834e-25	2.26766702570357e-23	48.114062682365
MAGEA12	3.74564346896991	3.8622918061705	13.9239722406209	6.22940095627354e-19	1.89086711255562e-17	32.749719066408
PBX1	-3.7314548914067	9.76373878665488	-13.0391293283539	8.47287684716647e-18	2.03056876164852e-16	30.1278979853004
UBE2T	3.73133294608949	5.82822834816548	11.9977958137199	2.07759637035473e-16	3.58817093783201e-15	26.9133643305109
CRNDE	3.72760608514917	5.74178716901636	11.9830012793444	2.1764039505268e-16	3.73005285908739e-15	26.8666826311485
TMEM30B	-3.718297230479	7.18603812632777	-32.8621889977587	8.71766167664171e-36	2.19630588865892e-32	71.2841408393808
PRKCQ	-3.71608778513914	8.34770970842048	-22.3708168612138	6.94565945488444e-28	2.08939949721188e-25	53.3730371299137
PNMAL1	-3.71547679892448	8.8013973414682	-12.6448843796799	2.79888433711041e-17	5.94431125547527e-16	28.9273990363317
COL23A1	-3.71231198283359	8.60127862730008	-12.982825226119	1.00373094540366e-17	2.35234851216404e-16	29.9576764692801
LINC01116	3.71142632389892	5.36937782587712	21.3625291681128	5.74657474912586e-27	1.4661039755523e-24	51.2700862209101
POLE2	3.70361511169194	5.35555830259847	17.1729719052185	9.56449616030224e-23	7.73978373080521e-21	41.5590352713357
HELLS	3.70066152974966	4.7742001487428	16.3478681814133	7.94372165349664e-22	4.83703051136631e-20	39.4376909834211
PLAUR	3.68846352545683	6.246120332134	16.5530807295304	4.66004068332261e-22	3.12036943429791e-20	39.9723309459232
CLIC4	3.68491337885522	6.70855891934111	16.2468205818536	1.03471205053606e-21	5.99270729268803e-20	39.1726904673646
CCNE2	3.67305294819834	4.35004868419525	11.1110017693478	3.53727999665403e-15	4.77520953332632e-14	24.0654632627835
FANCI	3.66913772927254	5.26516818554174	12.580429232298	3.40919146482858e-17	7.10571395797519e-16	28.7292182852316
GAS2L3	3.66822449014829	5.16024054016289	17.2194135302083	8.50845186341849e-23	7.05711305790945e-21	41.6762251209918
GPRASP1	-3.66378191419798	8.75266519102959	-19.9702784562463	1.21746380368362e-25	2.06201537506247e-23	48.2255925427116
FHDC1	-3.66278017337926	8.71246822570511	-20.1759719868167	7.67428873422577e-26	1.35680078454667e-23	48.6861407077411
CHEK1	3.65774866185641	4.73607060072034	16.7625372137815	2.71653349072603e-22	1.94155079807033e-20	40.5131859355009
FAR2P2	-3.65619913920349	7.17298572134175	-16.6583322692006	3.55107231332778e-22	2.44272568174476e-20	40.244717608679
CLDN5	-3.65277948955826	7.49758651140534	-16.0587764199912	1.6972889679802e-21	9.19592987893571e-20	38.6764526606174
MYO5B	-3.63863044144213	7.70642967103234	-18.5014944137064	3.67140872582938e-24	4.43097262689169e-22	44.8220884923341
CWH43	-3.63771581017224	6.83020174891584	-10.713449067856	1.30231810010228e-14	1.57269151033921e-13	22.7563227244832
ZNF750	-3.6362240945355	6.30521950939193	-11.0250331994707	4.68101498404444e-15	6.17851060926101e-14	23.784045427718
ISLR	-3.63197050992014	8.07548775742325	-13.0185702764366	9.01322319900348e-18	2.14984039734811e-16	30.0657901096311
DEPDC7	3.63183671147371	3.91990598892666	19.6374060041407	2.58954901554102e-25	4.01479695447917e-23	47.4721103788592
CLU	-3.62836001385557	10.0799398445023	-11.7579361472118	4.42811354612852e-16	7.07199909050874e-15	26.1530368895659
CDC7	3.62832978739198	5.25875020549166	13.2424851073379	4.61014477868564e-18	1.16223445385014e-16	30.7392978488313
PRSS8	-3.62827941901	7.47907244737159	-21.8510944422825	2.04382672047316e-27	5.65637078757016e-25	52.2993511748787
KCNQ1	-3.62138682918563	8.3958866584078	-24.6502390413599	7.70366119355641e-30	3.69684027038403e-27	57.8403510269436
G0S2	3.62065256194245	7.13880950936307	8.58223864834942	1.93644637605449e-11	1.28881287138043e-10	15.4283534751053
LRRC2	-3.61240422366216	7.06778873912198	-12.6872646843917	2.4591448653217e-17	5.26716947508596e-16	29.0574130498358
C1QA	-3.61160839359196	7.03894149836686	-7.20681684635906	2.68446437470649e-09	1.23162712206259e-08	10.4978341833752
ORC6	3.60744342790916	6.16314601880241	15.7047611583447	4.35583683384526e-21	2.17845884332881e-19	37.7312092404272
CSGALNACT1	-3.60224558439978	7.93734277897177	-12.1981625524426	1.11042161945677e-16	2.05326126056434e-15	27.5427969149219
EIF4EBP1	3.60221884374686	6.68001329528275	18.9500347421128	1.27010945055424e-24	1.71805744804837e-22	45.8833764073737
PLA2G7	-3.6012453522078	7.84337693478603	-11.9186775169375	2.66448648868492e-16	4.47895956459086e-15	26.6633904257233
PSAT1	3.59549915801469	6.93537117547481	16.1721207562942	1.25891882198608e-21	7.04819690475817e-20	38.9760440411604
RNF128	-3.59468045802291	9.17809429140632	-8.69224402300438	1.31282031993996e-11	9.00609038406738e-11	15.8176991959681
LINC01296	3.59202732180982	5.30924051688312	19.2436144658396	6.40570865671381e-25	9.09204633634274e-23	46.5674234346801
BMP8A	-3.58876156331157	7.77290525310433	-14.3147786696663	2.0289233544476e-19	6.82686981784496e-18	33.8761796628823
SLC16A9	-3.58796466090618	7.85606928610154	-12.3039369297448	7.99404047325549e-17	1.51999892206099e-15	27.8729787625652
ARSJ	3.5821995174829	4.23122018505234	16.1364274992424	1.38290638163802e-21	7.69957959168903e-20	38.8818578798377
PHYHD1	-3.58201948752296	7.51393682511889	-17.4281413632754	5.04297943408484e-23	4.4974004643354e-21	42.2000733796813
MKI67	3.58124118602145	5.10017090847125	11.4967917336152	1.01788965817143e-15	1.51961876459223e-14	25.316803947583
IGFBP7	-3.57795506911334	11.3566167215683	-7.18218558536575	2.93476061975917e-09	1.3388433746321e-08	10.4089218562229
PDE1A	-3.57787765354579	6.82048375836488	-15.3438473986214	1.15544901709753e-20	5.22154146627821e-19	36.7525024840699
IGFBPL1	-3.57719742981438	8.1848179319521	-10.0457222410318	1.21500563002293e-13	1.22626131562905e-12	20.5140227124601
HS3ST3A1	3.57152797939896	4.11204515762873	10.8159419190534	9.28877691992376e-15	1.15779405578889e-13	23.0957164656465
GIMAP7	-3.57099972069976	6.57305516373729	-8.85933929960745	7.28978040512189e-12	5.24921486478141e-11	16.4071648925398
GPR133	-3.56999428902534	6.96713945095137	-14.7006284625949	6.82652815198508e-20	2.56611844776495e-18	34.9697617288135
SYK	-3.56840059970969	7.3723268157167	-27.6107628918543	3.67480735284329e-32	3.8981969577135e-29	63.1181700905077
HHATL	-3.568399010832	7.42921191966122	-9.41608267361306	1.04723359429424e-12	8.94364114110187e-12	18.3525940527245
PLVAP	-3.55507563613689	8.25341145973095	-13.6147492728597	1.53370363133037e-18	4.31729004042787e-17	31.8448103102376
FBP1	-3.55405669435134	7.46032648196489	-20.5668822915295	3.22501854791739e-26	6.37257341502696e-24	49.5509495718437
GPR116	-3.55396731102528	7.60486686240999	-16.8768181647134	2.02769625723234e-22	1.50805232710398e-20	40.8062378741033
FAM110C	-3.54633317831845	7.38769557823475	-13.0831788687792	7.42305711775835e-18	1.80908967603893e-16	30.2607862800538
INHBB	-3.54471758673783	8.06306156676562	-17.2092265779052	8.72946542754694e-23	7.18132145682484e-21	41.6505394278527
PLK4	3.54286487828698	4.35200600593809	17.5665981575534	3.57338798742194e-23	3.34984348309252e-21	42.545007068847
HLA-DMA	-3.54132705013704	8.21377260096712	-6.49583668518624	3.52500057668857e-08	1.35120552725672e-07	7.93365169047295
CECR1	-3.54106633472141	8.38327077302498	-10.579128545319	2.03193702107229e-14	2.35501383897136e-13	22.3095760320097
DTL	3.54098807810086	5.32738764057068	11.4270742724149	1.27306007492052e-15	1.8676673089015e-14	25.0920747889115
RCAN2	-3.53927273423854	7.92911300670562	-13.2305539477669	4.77704576558304e-18	1.2020144495047e-16	30.7035728394963
NDN	-3.53522828161417	8.72724472836595	-10.779668575706	1.04672532761866e-14	1.29111070857736e-13	22.9757499612018
DPP6	-3.52731485414606	7.52543781883378	-11.2121924704282	2.54669910718729e-15	3.51807542874297e-14	24.3955146275018
EFNA1	-3.52347296133373	9.45273355740304	-13.0392256492596	8.4704241552643e-18	2.03056876164852e-16	30.1281888378863
BOD1L1	3.52271240852431	5.0213732517365	18.1098221153433	9.42475181408408e-24	1.05961248636093e-21	43.8789892857215
FAM3B	-3.51683275517921	7.01535392934568	-9.37442080567663	1.20953498520563e-12	1.01787798024298e-11	18.2080728916962
TYROBP	-3.51596599420547	6.90012519516367	-6.93235643255332	7.25288851001706e-09	3.10760986223201e-08	9.50704122864318
KIF2C	3.51467249309944	5.84872737794878	14.9599563718857	3.31602970834452e-20	1.34476013625118e-18	35.6945149711978
DDIAS	3.49942869714274	5.04492199760327	14.763598421797	5.72447691601003e-20	2.20605797786199e-18	35.1464980659657
TRIM59	3.49911721877264	5.45665684305934	12.06617668318	1.67670077702762e-16	2.96958736036834e-15	27.1287606804783
A2M	-3.49507130407381	7.07306298594465	-30.3914963259549	3.7636796640413e-34	6.32141363572936e-31	67.6132238029746
C12orf75	3.49447772034533	6.31111858724029	7.27419436166453	2.1037202676908e-09	9.87895666246695e-09	10.7410184913102
AIF1L	-3.48511527878578	8.41907909841578	-15.151166150432	1.9571477950965e-20	8.4467481392227e-19	36.223687171899
OGN	-3.47683394659796	6.98710341468834	-9.79197163516621	2.87886558943872e-13	2.69626096445806e-12	19.6482068067069
LOC100288637	3.46140218571082	3.90734435297557	21.1966678950245	8.19802983460332e-27	1.94717335648593e-24	50.9161625006472
EPHX2	-3.46051109387874	7.42960678927793	-22.2734515812931	8.48874602311811e-28	2.50693847867412e-25	53.1735259179115
BDNF	3.45824352574793	5.01529565905794	10.6707159589684	1.49994201926359e-14	1.7930801541078e-13	22.6144336617438
LOC100128727	-3.44742079477821	6.85178716665396	-6.06860880165605	1.64811316494866e-07	5.6782428785539e-07	6.40265301907525
CTSC	3.4459293853076	7.26954734505048	9.05252214742361	3.70487748523881e-12	2.81674106808707e-11	17.0855681229615
SOD3	-3.44257844150746	8.13470380952587	-13.825840577693	8.28063097697108e-19	2.43643966920952e-17	32.4638558595461
TMEM125	-3.44221246900231	8.33011530028618	-21.0584940981195	1.10406204711221e-26	2.44531544610402e-24	50.6195486585849
AURKB	3.42858103457581	4.69087165462743	14.7255622794399	6.36646318478058e-20	2.41195611821904e-18	35.039800763653
CDCA3	3.42270483616808	5.8697064320338	11.0780758679792	3.93750464879269e-15	5.27311669079181e-14	23.9577904883679
DCBLD2	3.42151002175809	6.65029176499723	24.3472951060581	1.37263425503107e-29	5.88626455535134e-27	57.268187051672
RAI2	-3.41565988475259	7.09874008262914	-24.6113069146841	8.29446981210637e-30	3.88779160611637e-27	57.7671743650851
PRSS16	-3.41024452470041	7.34147011826026	-14.3359237387584	1.91046019050608e-19	6.49330946705735e-18	33.9365853100691
TSPAN1	-3.40945291642742	9.52843698813696	-15.2332651050291	1.56269312588527e-20	6.87687335201257e-19	36.4495497716544
CDH2	3.40861487494415	6.03544028262433	12.7297233485496	2.16062656415178e-17	4.6774896241116e-16	29.1874344224047
NUPR1	-3.40352958288815	9.9651502776047	-7.32621931444608	1.74292606674898e-09	8.3066150095355e-09	10.9287502801009
RAB3B	3.40332810564778	4.25007278518238	18.8015881333984	1.8008977744694e-24	2.32673683618145e-22	45.5343227130159
RGS5	-3.40023936665235	8.04609406371524	-14.1047622436869	3.69878414455607e-19	1.18519863964273e-17	33.2732013113208
S100A14	-3.39929420192334	8.15152703354538	-15.6618995201361	4.88705615885002e-21	2.3979333575354e-19	37.6157794155542
CASC5	3.39602471523837	3.9171803063781	21.2870185537241	6.753620701199e-27	1.70149031540832e-24	51.1092438873616
POPDC3	3.39553102806664	4.17914304693651	10.6147211211707	1.80560492095228e-14	2.10967925691554e-13	22.4281713829612
ACADL	-3.39461413763722	7.0717602845733	-15.5478111994801	6.64533063099916e-21	3.19657849326463e-19	37.3074830299112
HAS2	3.3903065443557	4.55051929454676	10.9579082614695	5.82940226393972e-15	7.56546056855795e-14	23.5636659344736
EVA1A	3.38990210618681	5.48610300371794	12.5243376730429	4.04939904927329e-17	8.23568494834543e-16	28.5563153045366
CCNB1	3.38903454684427	6.83067654593539	11.6194655813994	6.87730492373171e-16	1.05649451781869e-14	25.7107207832067
E2F8	3.38288329991962	3.93867571686179	8.85997752659177	7.27345507020794e-12	5.24495481001935e-11	16.4094117304025
TLE2	-3.38010935263849	7.85305612545561	-20.4173912208797	4.48583929849089e-26	8.61999692108521e-24	49.2218319551088
FOXE1	-3.37754178614803	7.03673230588249	-19.4063739436268	4.39794356417507e-25	6.42322844463395e-23	46.9431123189669
NELL2	-3.37612749530434	7.92575536321775	-9.06800447447388	3.50982577189514e-12	2.6826142750302e-11	17.1397880224578
ST6GALNAC2	-3.37064469018789	7.84324880019754	-19.8717414886997	1.52067695466244e-25	2.51223311649356e-23	48.0036068240286
ZNF204P	-3.36448429984651	7.06275269666334	-12.130202599719	1.37251483462859e-16	2.48544802263605e-15	27.3298901958896
TMEM37	-3.36226712609535	8.09400806868879	-17.522405456444	3.98785078245676e-23	3.72107095001926e-21	42.435131016921
SPINT2	-3.35357556441178	10.9966855763764	-7.75568026531272	3.70244743786518e-10	1.9746712916161e-09	12.4758958829841
SDPR	-3.35133296982979	8.27128772487511	-7.4752669874582	1.01719160404948e-09	5.02734104453586e-09	11.4663032244431
PAX8	-3.34985490052512	8.72846418937376	-9.66088597667275	4.50838228072571e-13	4.06561274577301e-12	19.1981123561553
TK1	3.34906985362209	5.79205286107909	9.32440886651523	1.43827360319321e-12	1.18804936362127e-11	18.0343511428454
ERCC6L	3.34857878175994	4.57398182667314	15.7431761604161	3.92968594787021e-21	1.98503308970737e-19	37.8344818805324
NR3C2	-3.34631344202015	8.9513362440565	-9.88190280350824	2.11871764371721e-13	2.03031731142115e-12	19.9558917265363
LYZ	-3.34629355029747	6.58886188491411	-4.53457218663646	3.56770800894134e-05	8.51274475200813e-05	1.11077856478098
CDCA2	3.34521438534901	4.89454429161086	12.6940228800726	2.40896934089462e-17	5.17068978335794e-16	29.078124310967
EGR3	-3.34324058552279	7.36722867619416	-5.37521056061495	1.95633589728034e-06	5.67152182978865e-06	3.95717657451977
SMC4	3.34028632967823	7.36661996117321	14.6688462833315	7.46227366023269e-20	2.78522454855537e-18	34.8803755322534
BTG2	-3.33950419536781	8.32706309557325	-9.77024682881944	3.10060723491859e-13	2.8811774467397e-12	19.573743628319
PARPBP	3.33653182128589	4.10051221052877	14.620733276285	8.54109200962993e-20	3.14134506303086e-18	34.7448242963429
FEN1	3.33562423654434	6.70818424987717	13.2685023621998	4.26640907867261e-18	1.08572569420008e-16	30.817137014392
CDS1	-3.33257650054382	8.35343037928966	-16.3178401282733	8.59184498709582e-22	5.15382844389631e-20	39.3590619736768
BRIP1	3.3286889500264	3.98698878540207	14.8263282826658	4.8058250499972e-20	1.87715898997468e-18	35.3220801163887
GJB6	-3.32618786207933	7.40052127015627	-7.61614376040816	6.11922665749847e-10	3.13824461277053e-09	11.9738529875493
DGKI	-3.32006938531328	7.75672072456634	-7.74513812770693	3.8455593711817e-10	2.04450670340721e-09	12.4379930220096
TGFBI	3.32001045618436	8.67131145369399	7.14288294725197	3.38345169403548e-09	1.5269473554251e-08	10.2670411057557
MIS18BP1	3.31955446815049	4.52203614865435	19.9418949295072	1.2978903748907e-25	2.17991504216017e-23	48.1617405171035
LBH	-3.3192777716697	9.02368953725167	-13.322356377284	3.63515676136805e-18	9.41594073071802e-17	30.9779834329108
SCGB2A1	-3.3183237975916	6.31130222838802	-7.63462678493569	5.72490906602372e-10	2.94952817550379e-09	12.0403958478485
SFRP2	-3.315178516367	7.3265912742277	-8.24158001290374	6.49446469806098e-11	3.96174140403811e-10	14.2167824266725
ZWINT	3.31044453582568	7.97607134394677	11.9564710749613	2.36567389068625e-16	4.02024934795796e-15	26.7829000336046
LTF	-3.30781352328042	7.68500850150475	-4.98763849000852	7.58928591630907e-06	2.00107349088448e-05	2.62427128416255
KIAA0101	3.30715711898684	6.93355369869733	10.4038565187845	3.64300569950568e-14	4.03211311771208e-13	21.7233197659085
IGF2BP3	3.30411150123674	4.14970270246621	31.0318576050005	1.38218087640809e-34	2.53253232400046e-31	68.592085027235
XIST	-3.29731262865632	7.74156482652343	-3.23970190774458	0.00211766810365398	0.00381085719903089	-2.81266592145207
DUOXA2	-3.28998929076644	7.83738891853921	-13.0039251261395	9.41933677008962e-18	2.22302965575125e-16	30.02151463702
NEIL3	3.2878962341264	4.20549826032724	13.8462097529374	7.80479556650488e-19	2.30992150723797e-17	32.5232922860355
CRIP1	-3.28310568779179	9.02374007388354	-8.08669132353068	1.12921556533654e-10	6.56835201135872e-10	13.663285941846
SLIT3	-3.28278458713191	7.25825740952734	-17.0770228376204	1.21885126253864e-22	9.59607312361961e-21	41.3161830233603
FOSB	-3.2803734667619	9.07863597376096	-4.32300766563713	7.2249289241149e-05	0.000164857287971851	0.424453130629487
FAXDC2	-3.27903986035818	7.75813555860622	-14.0217754940297	4.69632742899007e-19	1.46071727363109e-17	33.0334200040523
TNFRSF11B	-3.27463069673113	8.89932371533403	-8.90662161371963	6.17484082045934e-12	4.50593471167118e-11	16.5735210182898
NFIA	-3.27262072336453	9.3709173547126	-11.1364784273409	3.25604806355423e-15	4.42519546331325e-14	24.1486819263483
ATAD2	3.27127627296624	5.76568839583549	14.9730505253641	3.19798884729094e-20	1.30213061044745e-18	35.7308934304784
IRF6	-3.26510234010579	6.85639533161902	-16.0622823492643	1.68163921670225e-21	9.1603887601713e-20	38.6857415217971
LOC101929122	-3.26258311179838	6.5524636886334	-16.2410104516626	1.05059423637705e-21	6.04992195262267e-20	39.1574180864982
CTPS1	3.25818195890404	6.08093743997062	17.3776394844588	5.7209685847178e-23	4.9487605933471e-21	42.0737539426936
CD36	-3.25513026519771	6.504298596229	-14.3039837097891	2.09224930668444e-19	7.00486458076824e-18	33.8453200420051
CXCL14	-3.25449759729217	6.9769337306199	-7.04070792747505	4.89831168507026e-09	2.15651970320208e-08	9.89817250630527
ECT2	3.25204305706783	4.85871565506558	23.1808968056943	1.34477702954138e-28	4.6731001776563e-26	55.0045439790752
DONSON	3.24590799329676	5.79312443534722	14.9838398311298	3.10393723249413e-20	1.26896257446083e-18	35.7608529553531
ID2	-3.2456782473512	9.99647292332378	-10.4391189400446	3.23830227811373e-14	3.62197460684696e-13	21.841565213358
C1QC	-3.24436041860197	6.60132744677649	-6.12892321974957	1.32637265327317e-07	4.6331093287211e-07	6.61797785333171
SLC20A1	3.24298298817688	7.20110232016087	11.1969431670517	2.67574589692331e-15	3.67869430780963e-14	24.345859319037
PLK1	3.24151748113069	5.24994280350449	11.9434367888136	2.46468788561393e-16	4.17443565836544e-15	26.741704293084
OCLN	-3.23962796366358	7.97593006506868	-12.7997168651975	1.7464062924211e-17	3.86800206854365e-16	29.4012669977682
FAM49A	-3.23875049071966	7.76007883344187	-10.7297180234097	1.23419458809005e-14	1.49850553752741e-13	22.8102822881558
BLID	3.23872801624022	4.01371238116424	20.8930946530125	1.57996060206191e-26	3.42409741231805e-24	50.2623527623852
HHEX	-3.23847714183188	10.1039235334336	-11.199841371482	2.65072043069136e-15	3.64677612836753e-14	24.3552988222382
MCM10	3.23776181656739	4.15805780672569	15.7723217525297	3.63481247259437e-21	1.85467456671239e-19	37.9127205900768
STOX2	-3.23215894031527	7.00937499171685	-14.7136873284255	6.58151125147299e-20	2.48408912497075e-18	35.0064535214752
NKX2-1	-3.22895357846896	7.69536389755966	-12.3912996480005	6.10042271814178e-17	1.18940704303847e-15	28.1445937616142
GPSM2	3.22401477076832	5.40468876851592	22.7779962476154	3.02468499665184e-28	9.67659144563775e-26	54.1993784382067
RSPH1	-3.21855799627398	7.01550455897284	-15.1204907551347	2.12929033710557e-20	9.13103122220483e-19	36.139089040633
ZNF883	3.21772066905133	3.69122215970863	10.9780616124046	5.45745686220808e-15	7.11180478502487e-14	23.6298912708742
CDCA7	3.21359560996063	4.58661505798868	7.29787817271199	1.93101889767721e-09	9.1296471692902e-09	10.826486500131
IGJ	-3.21024174087607	5.95983888782174	-2.44959107691526	0.017806601130752	0.0272445187725124	-4.77927579681085
CXADR	-3.20905049511569	8.22952438754375	-9.71961162050959	3.68677789711232e-13	3.3775912961954e-12	19.3999856296673
ASAH1	-3.20351128285093	11.2885443422854	-17.0422829786651	1.33099335238972e-22	1.0438198839461e-20	41.2280090577527
CLIC6	-3.20078945161063	7.01005678245965	-13.8586577805353	7.52775695106679e-19	2.2377867455568e-17	32.5595893576633
NETO2	3.20024237936358	6.82268985408983	21.0332696635373	1.16591867329264e-26	2.55424900654492e-24	50.5652251140479
BIRC5	3.19183950056967	5.16080889209533	11.8309288543187	3.51449171978329e-16	5.72169471827401e-15	26.3852022297442
ZNF367	3.1896193490993	5.43524179747175	12.6140962047177	3.07521990373537e-17	6.46309250884112e-16	28.8328014930152
MCM4	3.18826069492058	5.64754863268923	17.4752759308936	4.48394921321419e-23	4.07090073839333e-21	42.3177260283322
IGF1	-3.18546353767219	6.76492354108428	-14.3775772524469	1.69722149667036e-19	5.814551043831e-18	34.0554158243265
NMU	3.17950750269939	5.32431670049481	5.98725235325997	2.208253201142e-07	7.42779427053021e-07	6.11273364704661
SCARA5	-3.17843653915508	7.06883753435188	-9.14087629302107	2.72190176251071e-12	2.1329677303034e-11	17.3946820798879
STIL	3.1713008286976	5.35836087697329	13.1387877895742	6.28365619866869e-18	1.5501479887903e-16	30.4281903802667
AQP1	-3.17042661069656	7.30716708254938	-16.6899391344396	3.27353411836747e-22	2.27510621226539e-20	40.3262747947841
ASS1	-3.16525332194267	9.70811150178225	-11.8167886685322	3.67519419529793e-16	5.96885890461158e-15	26.340280750971
TOX2	3.16296954245311	5.47131756325047	6.6587684243038	1.95424044631571e-08	7.80109253228226e-08	8.52024364552013
CTHRC1	3.15928766188285	7.46005583328876	7.43422911547674	1.1796744790612e-09	5.77796819574206e-09	11.318346384889
KDR	-3.1548637966606	7.321168352879	-17.423331343582	5.10387440221171e-23	4.52751645230198e-21	42.1880538379224
CD14	-3.1541465826859	7.80380309709417	-9.51809096479525	7.36504101358248e-13	6.4288610493181e-12	18.7056895099549
PTX3	3.15345648764161	6.49052832962089	7.57378657473036	7.12879657984699e-10	3.61279595340247e-09	11.8213138573036
ARHGAP11A	3.14960955348297	3.77845097392423	16.3773490956112	7.35570249170337e-22	4.5476743472479e-20	39.5147883961611
KIF18A	3.1417078634975	4.88073212743354	12.6395452743395	2.84493455578511e-17	6.02307310628666e-16	28.9110032778705
SMC3	3.14003851486198	6.45404020555363	13.8202088716737	8.41731327293602e-19	2.46944612832643e-17	32.4474135298991
GPR83	-3.1371633349732	6.71169812888735	-8.47021207920845	2.87988810437595e-11	1.85681844989434e-10	15.0308678846275
TXNL1	-3.13240707415652	8.6408741802433	-10.5025664970492	2.62097924189361e-14	2.97108192465499e-13	22.0539461751088
GIMAP4	-3.13233111276979	7.28674830219271	-10.0670388496853	1.13045966005921e-13	1.14956682383923e-12	20.5864220619488
LRP12	3.1257723961485	5.24558578492641	15.0478802155865	2.6006831899279e-20	1.08974573166313e-18	35.9383900667444
GGTA1P	-3.12471677343863	7.01762693691169	-11.890174443946	2.91491751264303e-16	4.86891099964823e-15	26.5731367135601
CLIC2	-3.12167281350407	8.1523559243239	-9.26299377692166	1.77981030880319e-12	1.44354433697901e-11	17.8206727691067
TSTD1	-3.11905254223594	10.6818055054766	-8.95517678139988	5.20827273114437e-12	3.84515519766355e-11	16.7441458779032
KIAA1524	3.11648320287507	4.14894714329703	19.8600621256236	1.56138201821477e-25	2.55850850220478e-23	47.9772365263268
UBE2S	3.1143251431119	7.67001687381325	11.8543486193569	3.26382121863765e-16	5.38757712216559e-15	26.4595468834022
NCAPG2	3.11149584075639	6.5014117980306	17.8829829270825	1.63833347697358e-23	1.7198235014793e-21	43.3256600123538
ZWILCH	3.10592519857344	6.79205201260983	16.7052796131888	3.1468793517354e-22	2.20226921299399e-20	40.3658189384833
SLCO2A1	-3.10497419518843	8.04332923973948	-14.4042531843486	1.57350887345949e-19	5.42120877685062e-18	34.1314049610836
PLLP	-3.10103922033292	7.42605279476634	-16.3062657184753	8.85579219685585e-22	5.28072460732632e-20	39.3287269879082
NCAPH	3.10053853573531	5.13142342708794	11.2773504544807	2.06251195791818e-15	2.90698800782104e-14	24.6073517249887
SGK223	-3.09909676662983	10.5816842157427	-8.62786971505724	1.64789480059432e-11	1.11081336809293e-10	15.5899762746817
CDC45	3.09808023617517	5.38264653041365	12.8830071814426	1.35676877791278e-17	3.07889389162997e-16	29.6548969192877
KLHL7	3.09621777802394	5.49573101711956	13.1724155580674	5.68239578279793e-18	1.41219096180385e-16	30.529229973445
RARRES2	-3.09585267580222	7.39871301559297	-13.6418864358524	1.4164272493978e-18	4.02085791712854e-17	31.9247089766102
TM4SF1	3.09570779251165	7.97183089338389	13.4275005537811	2.66203482817861e-18	7.15377492825866e-17	31.2909493219036
C1QB	-3.09309687558183	6.54926145627891	-5.2012882773013	3.6055745719774e-06	1.00234973100972e-05	3.35530182606476
INMT	-3.08739967221244	6.72352852175518	-21.0986107201421	1.01248380333192e-26	2.29287764675896e-24	50.7058326459999
TBC1D10C	-3.08264314597387	7.07747316840424	-13.4871371828066	2.23221877501175e-18	6.04709266268304e-17	31.4678326278638
SPDL1	3.08188549601124	6.57491256523776	16.1228722698847	1.43318300533753e-21	7.91391875961036e-20	38.8460507517208
DMKN	-3.08080525038107	7.82705624002608	-8.89910131884704	6.33994247915294e-12	4.62139387585272e-11	16.5470753110295
WDHD1	3.08070783657021	3.87458152601303	20.0680605043164	9.77196045299534e-26	1.6833663498301e-23	48.4450039313663
PXDN	3.07982634178748	6.33138344119	7.77550312027086	3.44766872638169e-10	1.84660545257037e-09	12.5471534927358
COL15A1	-3.07753649734875	7.75934564551749	-7.95945468117794	1.78098530320791e-10	1.00127639570866e-09	13.207537560329
NTRK2	-3.0767629139142	6.78785773402326	-12.9762148727993	1.02392513052165e-17	2.39410800529744e-16	29.9376649114413
PRTG	-3.07343970279229	7.67556603598581	-10.0605323043434	1.15561586054952e-13	1.17278135293935e-12	20.5643289124504
ANKRD36B	3.07278526558207	5.54816860845472	10.366538685527	4.12719688659367e-14	4.52577003532619e-13	21.5980192730915
NME5	-3.0726716456362	7.69010948827597	-13.1120763797552	6.80696915524538e-18	1.66903240053492e-16	30.3478284531005
USP54	-3.07173758784785	9.96686921073143	-11.0254150224311	4.67518435468043e-15	6.17485849728598e-14	23.7852973814027
FOS	-3.07162560051255	10.8665720872108	-5.70883875017446	5.9858754536927e-07	1.88508312139338e-06	5.12594280915787
MS4A7	-3.0679361774937	6.39854958076354	-9.23401835073498	1.9682934944555e-12	1.57988671368979e-11	17.7197288990215
MYC	3.06773744843024	8.12593883045128	8.49681506134296	2.6206019624818e-11	1.70381395334906e-10	15.1253463076382
CCDC146	-3.06489133083276	7.694966546753	-11.8100491244261	3.75438835838054e-16	6.08277309993246e-15	26.3188610353937
FAM46C	-3.0640910203108	7.82201199734727	-15.9764639932693	2.11046850281336e-21	1.11644337727568e-19	38.4579632450444
ACOT7	3.06288645818	6.13949969304177	15.0222560519544	2.7912710378196e-20	1.1528292575257e-18	35.8674123232155
EDN3	-3.06199807241964	6.61952962646165	-9.86410762907412	2.25106329044012e-13	2.14516220419955e-12	19.8950803592315
RNF180	-3.05928619073976	6.62501977305165	-9.76653778565758	3.14015355767996e-13	2.90720234060815e-12	19.5610254146109
SLC6A13	-3.05613146559516	7.08954646468298	-18.7030278343864	2.2733966438253e-24	2.88886519082883e-22	45.3013813969946
COBL	-3.05588192485176	6.62009936864378	-14.8172280087568	4.9291953725754e-20	1.91791375934859e-18	35.2966379648739
PPL	-3.04837246211723	9.08675923915192	-13.3858761483931	3.01097722057153e-18	7.99555281694588e-17	31.1672215780403
SERTM1	-3.04615047535125	6.51066132452459	-4.94400555417797	8.8260370838876e-06	2.30185342053734e-05	2.47622202182588
JUP	-3.04345892843557	9.20533448593865	-10.6197693512929	1.77563602053322e-14	2.07948541509861e-13	22.4449796703239
CLDN7	-3.04041456404757	8.69072325571189	-12.6261784206702	2.9636227139722e-17	6.23505384134756e-16	28.8699390742798
WASF1	3.03944783239216	5.72448872622668	19.1724817902194	7.55572149622805e-25	1.06493403326207e-22	46.4024414373723
ZMAT4	-3.03529463200878	7.60908486663824	-13.1131778230791	6.78454060340887e-18	1.66555926749946e-16	30.3511439852369
FAM107A	-3.03529029156168	7.44738373737222	-16.9315497006912	1.76355344378168e-22	1.32628431564999e-20	40.9460794986476
SYT17	-3.01934893813451	6.82095734376871	-17.1916404984749	9.124836647529e-23	7.42863584721016e-21	41.6061711015869
DPT	-3.01787478668144	7.61794163629251	-7.19465487758892	2.80525845574336e-09	1.28295856990033e-08	10.4539333103309
CDCA5	3.01673042762846	6.15815484883077	12.1668382692672	1.2242611873511e-16	2.24157555592315e-15	27.4447377376327
EXO1	3.01621666083987	4.73052903996959	16.5406092506862	4.81293449320476e-22	3.20147507295518e-20	39.9399735600179
VCAN	3.00730233733036	6.03106411058435	8.85272359388618	7.4611955522386e-12	5.35733510350442e-11	16.3838725924037
BNC1	3.00482875627458	3.75947959024691	9.94713509188171	1.69725617401948e-13	1.66301401008083e-12	20.1785038157784
FZD1	-3.00447306729699	8.28005645289385	-11.9627338562175	2.3195419793051e-16	3.95184857082792e-15	26.8026861586942
CD52	-2.99922049783435	6.74384193464425	-3.55362846328277	0.000833976269042815	0.00160680543949507	-1.92989908178235
CLMP	2.99650854820836	5.0167899935571	11.8009378480577	3.86420774631796e-16	6.23064857016308e-15	26.2898941234799
CORO1C	2.99627175380168	7.86595000286302	12.3912189055038	6.10194434384411e-17	1.18940704303847e-15	28.1443431859768
ADM	2.99523156402285	7.90297994048023	11.8079692714651	3.77917537507832e-16	6.11801443250631e-15	26.3122496327774
CRYGN	-2.99433663022533	6.7350722237941	-14.3297109845782	1.94451927022141e-19	6.57580300189809e-18	33.9188429331735
HGD	-2.99410279220309	7.60868164699949	-9.04735782688516	3.77234128898167e-12	2.86371143801979e-11	17.0674773744278
SFN	2.99408465370937	6.65281606120674	7.82497585557186	2.88595905089736e-10	1.56994614496184e-09	12.7249185314936
FAM64A	2.99382971526315	5.55288341076963	20.7934259892512	1.96298289750284e-26	4.16462318938628e-24	50.0459746951232
LTC4S	-2.99127521148469	6.61767917945628	-13.115629815774	6.73487973390143e-18	1.65943155301691e-16	30.3585243410575
CLGN	2.98815010651446	3.7314728028787	10.819562314976	9.17878013024725e-15	1.14550039334448e-13	23.1076812082104
CA4	-2.98172004774331	6.82776551011595	-9.54193047362114	6.78454747052613e-13	5.95050279671254e-12	18.7880507034344
CNTN4	-2.98151511588667	6.21350514829404	-10.2742451318767	5.6234855950773e-14	6.04164990238715e-13	21.2874148034376
RAD54B	2.97928159719468	5.26396098926749	15.75267365894	3.83101915713172e-21	1.94005505306507e-19	37.8599879084251
RBP7	-2.97794432206758	7.82500405791792	-11.130151566912	3.32370429265329e-15	4.50802557324542e-14	24.1280231008652
APOE	-2.97721299672923	6.91931200698497	-8.57381905793736	1.99500560898978e-11	1.32180598452298e-10	15.3985135816146
MYLIP	-2.9768927026172	9.47713822736718	-12.7758050309195	1.8779885473541e-17	4.13218986593034e-16	29.3282867515002
PROX1	-2.97616389991141	6.83855077563686	-9.53184633645723	7.02424039075405e-13	6.15002454716108e-12	18.7532191862636
CENPN	2.97313230002276	5.06942740118704	17.5731658487823	3.51564320125953e-23	3.31111162249467e-21	42.5613187213106
SLC25A29	-2.97085987916511	8.19165624636705	-7.8264187064262	2.87103528488715e-10	1.56267124404268e-09	12.7301013061492
TEAD1	2.96659418885975	5.42997594579596	15.3891075739657	1.02155483106012e-20	4.66626426445634e-19	36.8760788641512
RND3	2.96516903785035	8.12733204972821	12.1676978643283	1.22098462297036e-16	2.2392124727905e-15	27.4474303559348
ZIC2	2.96249741134215	3.92060730921479	11.5619523683963	8.26318057370938e-16	1.25315578979016e-14	25.5262812578279
DBF4	2.95970429717523	6.30303113317078	10.1612395150843	8.22459429441252e-14	8.57118397124532e-13	20.9057323903151
PRDM16	-2.95520924141981	6.6670642541528	-14.8503031604872	4.49559780730882e-20	1.76625290070778e-18	35.3890598695031
SEPP1	-2.95514676073133	6.20293658464868	-10.6121411501145	1.82111795541779e-14	2.12288215103792e-13	22.4195800603616
SCN4B	-2.9547047971181	6.54326581172111	-13.7803574222611	9.45224864082306e-19	2.74510189273471e-17	32.3309487755373
ENC1	2.94961323958582	6.21564296223766	15.6943093225104	4.47970918288129e-21	2.22384545655822e-19	37.7030813753435
SACS	2.94590718696136	6.92674927919621	17.6541055210946	2.87716972298303e-23	2.80141815298179e-21	42.7619700435443
LOC100653149	2.9382731382437	3.41165158272361	12.4946324449137	4.43652020974642e-17	8.90618175572103e-16	28.4645834621296
STC2	2.93740402211268	5.46110216617241	17.4061882886836	5.32705188379833e-23	4.68850352480155e-21	42.1451958509846
GLT8D2	-2.93558431031004	8.81090547781413	-7.28364883599492	2.03299584531549e-09	9.57136913392517e-09	10.7751379059043
OGDHL	-2.93421123685267	7.58582832850623	-10.1552926795452	8.39115305390746e-14	8.72671258005701e-13	20.8856050856037
LY75	-2.93124792238688	9.06816475497052	-8.95600370396551	5.19320508531322e-12	3.83543600199663e-11	16.7470498585571
TLR3	-2.92984442415933	6.61721661054082	-12.2596996913867	9.17021492052875e-17	1.7225133431804e-15	27.7350656756813
ADAMTS5	-2.92964604679928	8.00587499221232	-10.3943445564368	3.7606829677366e-14	4.1509619504234e-13	21.6913977148923
NABP1	2.92618944086246	5.40160347379916	6.87798866597258	8.83199900703249e-09	3.72637513055767e-08	9.31082552323125
FAM155B	-2.92525212288032	7.39673688332795	-12.5299249848209	3.98050236529595e-17	8.12014424823279e-16	28.5735565441126
HMGB3P1	2.92238134007512	5.85689476826165	30.1211612862011	5.7776447821174e-34	8.4798169529533e-31	67.1939465889518
TCEAL7	-2.92023469501141	6.02572243043369	-9.90692813083238	1.94578051285907e-13	1.87821868949591e-12	20.0413502563806
UBASH3B	2.91958675882729	4.74452982330887	13.2238017675008	4.8742022280219e-18	1.22188489932564e-16	30.683346957504
PDGFRL	-2.91486249664313	9.16220743135893	-10.9921447517175	5.21187912661699e-15	6.81655113867142e-14	23.6761392330786
RAP1GAP	-2.91090926416891	7.81976898988091	-19.0550450487377	9.93365875646867e-25	1.37132117970292e-22	46.1290043455982
SLC26A7	-2.91014845237346	6.048286407025	-8.0054532797022	1.51031687794601e-10	8.60142319158006e-10	13.3724039631541
ST6GALNAC3	-2.90998816812954	7.83202660561651	-11.2173648983808	2.50437330400271e-15	3.4715023343999e-14	24.4123505664326
NOP16	2.9055917634077	6.39155590517216	21.8555270834861	2.02492104776476e-27	5.65637078757016e-25	52.308600040989
GNG12	2.90429208921821	7.70872019568085	16.3657968337012	7.5806620659407e-22	4.67242336204999e-20	39.4845890078843
AMIGO2	2.90308511769088	7.60287024456913	7.46957100091013	1.03832677807969e-09	5.12677026266443e-09	11.4457696255596
NRIP3	2.9017387485326	5.9382303403407	19.3197174596352	5.37120823880771e-25	7.73262157522639e-23	46.7434001725112
RFC4	2.90114585593377	7.61050201399375	13.903922202642	6.60178353266497e-19	1.9829947406984e-17	32.6914107659412
CYP39A1	-2.89593391145679	6.60994271831241	-11.9197965608792	2.65511167329177e-16	4.46692619158561e-15	26.6669316855108
SKA1	2.89292843759395	3.69669979579605	15.4118823365478	9.60251870774081e-21	4.42880468088138e-19	36.9381702866107
CDH5	-2.8925400051814	6.92334594361294	-15.3496498135787	1.13733300441485e-20	5.15122397842275e-19	36.7683587162324
GGT5	-2.89199955000701	6.86836659107294	-19.7511820786927	1.99853164009238e-25	3.1730777135265e-23	47.7307986071896
PIFO	-2.89091319756191	7.24588129789257	-16.8291391554074	2.29044409748196e-22	1.6726051008967e-20	40.6841484550752
ZFP36L2	-2.88944586942594	8.22586034286368	-7.64469288241908	5.52099097081458e-10	2.84956653051903e-09	12.0766308423719
MS4A6A	-2.889396360722	6.90660206268337	-6.57239889297741	2.67182856185813e-08	1.04523883276884e-07	8.20915857716675
TNFRSF10D	2.88632753391161	5.1769275528565	17.1909525357401	9.14066827143697e-23	7.42863584721016e-21	41.6044347485221
IP6K3	-2.88610698379619	6.4838445196572	-8.34972689314059	4.41840389048586e-11	2.76647811161052e-10	14.6023186615663
RAMP3	-2.88326440167562	7.56150378706375	-21.1958843288238	8.21184496657425e-27	1.94717335648593e-24	50.9144849952688
ATP8A1	-2.88174391735782	6.44512068443342	-13.6689306592359	1.30859494837761e-18	3.74641067962369e-17	32.0042410108909
CDCA8	2.88129203106016	5.94937994641993	11.5439672282917	8.75220430903012e-16	1.32135339212361e-14	25.4685173699468
TUSC3	2.87002157070859	4.37600704311034	9.81625365177314	2.64990677675593e-13	2.49807629024863e-12	19.731372905362
BANK1	-2.86951777069253	7.32533482631672	-11.9763165287895	2.22259783732463e-16	3.79631011959983e-15	26.8455807184934
KNTC1	2.86636929892812	5.35770374561551	12.5608581934101	3.62000246868927e-17	7.46787612655397e-16	28.6689365857994
ESRRG	-2.86378514820982	6.52323134932058	-12.5774933410441	3.44000413086603e-17	7.14776116057782e-16	28.7201784677915
SHISA2	-2.86218905793316	9.56134969902486	-7.32944320132221	1.72272825490499e-09	8.21618267335782e-09	10.9403822472082
CCDC18	2.85918362080193	3.71757589393933	23.5677560511864	6.24297407608301e-29	2.33013226858246e-26	55.7662397286615
CXCL9	-2.85705351289464	6.95244258820829	-2.7009921471607	0.00938262911984069	0.0151249212117403	-4.19715755821313
FCGRT	-2.85561718753011	8.86047605214013	-16.4766749596901	5.68066778673589e-22	3.66967497569429e-20	39.7738225811419
SLC40A1	-2.85536883412476	7.61155017522445	-21.5857947647529	3.57454769607551e-27	9.47960642294763e-25	51.7428791173664
AP1M2	-2.85321816628019	8.03013692423801	-18.6063600864812	2.85962506624274e-24	3.53593516626518e-22	45.0719848226224
ADAM12	2.85246424945459	4.27770155271186	14.1604537669391	3.15263597161949e-19	1.01829131423062e-17	33.4336329491131
KDF1	-2.85223696546383	7.14968667960139	-18.7985000267064	1.81406716575296e-24	2.32882316724528e-22	45.5270386034945
FAM13A	-2.85130542449754	8.78674815739928	-12.192807916075	1.12909268074648e-16	2.08587195054494e-15	27.5260434916656
LDLRAD3	2.84874044381056	6.11216482543805	14.6185907576284	8.59265958788256e-20	3.15455471755506e-18	34.7387814734479
TMEM178A	-2.84826183757969	7.22254396322806	-9.22612874689654	2.02301798227318e-12	1.61737117940166e-11	17.6922288467542
CD27	-2.84574256961051	7.16285273363857	-6.04812117412831	1.77420207745012e-07	6.07217572949688e-07	6.32958516781661
PAEP	2.84456264437474	4.5056882050538	7.26812022356831	2.15045364680923e-09	1.00796263375442e-08	10.7190974325978
HSD17B8	-2.84280822755586	8.9524025368553	-13.1010108810883	7.03651017885509e-18	1.72321825826032e-16	30.314510760421
CENPL	2.84155830753767	5.25796011416921	12.758999507632	1.97644183934772e-17	4.32991144261449e-16	29.2769511379173
CRABP1	-2.83927501765105	6.72507460322955	-14.4234281857519	1.49027185663821e-19	5.16089850009331e-18	34.1859725598592
MICB	2.83927317971916	5.53553026092295	5.76456643372505	4.90553506435443e-07	1.56243772474816e-06	5.32272451983851
CHRNA5	2.83902931420875	3.94228469159106	26.0305728419873	5.96976273475738e-31	3.76001774746985e-28	60.3696148800122
SORD	-2.83267370345038	10.3401045702371	-15.1123437513404	2.17754152407166e-20	9.27872080711717e-19	36.1166018682595
SLC1A5	2.83213862533674	6.2712869631969	14.1395029499633	3.34777828470411e-19	1.07614786807355e-17	33.373324988602
TRHDE	2.82962548661725	3.70526733598808	10.2328413536645	6.46281778369511e-14	6.86291319443493e-13	21.1477460344021
SKP2	2.82591337306484	4.72409494265475	13.5934873246849	1.6324395997754e-18	4.5507358414209e-17	31.7821444051885
CXCL12	-2.82426784025982	8.23272363992795	-6.6671628154433	1.89571741356132e-08	7.58056895170139e-08	8.55049270152009
ERP27	-2.81934667503792	7.14181270593142	-9.79695309544458	2.83031957825981e-13	2.65326005115472e-12	19.6652736982782
FAM216A	2.81706388952654	7.1283078453692	15.2305832730933	1.5742053168317e-20	6.91244186508562e-19	36.4421845002783
ELTD1	-2.8168668583121	6.57612831584492	-8.22123044292451	6.98332940203642e-11	4.23178003902718e-10	14.1441497792803
FABP5	2.81537125828011	8.80163776621374	9.92877643796436	1.80648793070935e-13	1.75638033012286e-12	20.1159017247936
ASF1B	2.81479465407881	6.1045594591983	10.3250407619532	4.7425027193684e-14	5.15839947700324e-13	21.4584878164001
PRIM2	2.81249047134912	4.28953601258868	16.8609586889915	2.11150890942868e-22	1.56461257608585e-20	40.7656549180538
GPR27	-2.81147609740101	7.07076955710441	-16.0627059977694	1.67975809102754e-21	9.1603887601713e-20	38.6868638713253
NCEH1	2.80879256160553	6.53230596562779	8.68385838327435	1.35224802531034e-11	9.2419664123872e-11	15.7880544848458
CDK2	2.80677855882563	5.23380634539513	15.2591387829977	1.45592339303528e-20	6.44926065640135e-19	36.5205641040392
GUCY1A3	-2.80534903173905	6.93786684962516	-15.8799298768618	2.72754431378962e-21	1.41320451528097e-19	38.2007310219991
MMP3	2.80422769838489	3.71929764737746	11.0404884929996	4.45078154385293e-15	5.90556300305173e-14	23.834706912674
MLLT3	-2.80403046534467	7.33403821326359	-12.6992261736833	2.37104613387009e-17	5.10560201155466e-16	29.0940663712778
NPY1R	-2.80057292515858	6.51291388011966	-10.8753397942664	7.64133011744481e-15	9.72905928724575e-14	23.29180954222
TNNT1	2.79871138377059	5.01883799449736	13.2048493064451	5.15775353327581e-18	1.28975834321556e-16	30.6265443800515
EDNRB	-2.7985105912311	6.91373145503679	-10.8662285954411	7.87340442381e-15	9.98668761245378e-14	23.261758814478
PECAM1	-2.79835018069717	7.44934017784183	-17.3776558760922	5.7207341157049e-23	4.9487605933471e-21	42.0737949867838
LOC100505920	-2.79774755551518	6.61637178951701	-8.37260995438154	4.07306507079286e-11	2.56860533485075e-10	14.6837913568406
LOC100190986	2.7974251441699	6.17503376716999	6.98866192333625	5.91455337318782e-09	2.57079627424198e-08	9.71028474863248
DUOXA1	-2.79600983500768	7.17035475180655	-24.5749725400353	8.88746059657193e-30	3.98059485164238e-27	57.6987867610752
LDLR	2.79570902224092	5.17589876164932	17.9298052430054	1.46101093160665e-23	1.55802514955196e-21	43.4403068897111
VSIG2	-2.79475301215095	6.75853192606389	-14.4645673573266	1.32644770144078e-19	4.64141552474633e-18	34.3028918259717
PAICS	2.79461040663515	7.87497259018385	15.5961153123769	5.83347919477132e-21	2.83310296796665e-19	37.4381995442398
HAUS6	2.79387058013459	5.16735045663965	17.0343015373958	1.35820677090635e-22	1.0569365817613e-20	41.2077327065114
SULF2	-2.79167510556576	7.02556315820789	-10.2393081094889	6.32382318066151e-14	6.72949610381377e-13	21.1695739116172
EYA2	-2.79138723516055	6.86805916431258	-13.7124246840626	1.15234405651622e-18	3.32267445766586e-17	32.1319543289297
NAP1L5	-2.79049638379265	8.7768613574505	-10.3316160350124	4.63915408842332e-14	5.05964018680585e-13	21.4806100334038
SYT1	2.78955469507494	4.34897882896462	9.10716827208884	3.06137661294949e-12	2.37133150015361e-11	17.2768399998767
ANXA9	-2.7888888210295	6.74722513837862	-12.1868298446269	1.1503137606581e-16	2.12312947308278e-15	27.507335093529
ACACB	-2.78752336061696	7.22232772158485	-14.8970431297394	3.94797345589018e-20	1.56636624022572e-18	35.5194389859125
CFH	-2.78483579396181	8.8292135971146	-8.41705111760656	3.47801648163394e-11	2.21693302300228e-10	14.8419121821466
CD163	-2.78178481700869	6.3684731194279	-5.23115766013895	3.24725376030004e-06	9.09763685555285e-06	3.45826008413052
CD200	-2.77986288564789	7.60233947553449	-8.61665307435968	1.71454000595871e-11	1.15035132556917e-10	15.5502630300507
CD74	-2.77708072936749	7.26737382234528	-5.22342044688313	3.33654872000216e-06	9.33094761365943e-06	3.43157346873582
ZNF521	-2.77568034142584	6.73315212584544	-8.61999147287223	1.69442558826829e-11	1.1387511747765e-10	15.5620839084934
SLC4A7	2.7713948194475	4.90831042493664	18.4265472214305	4.39214491453981e-24	5.2692667114613e-22	44.6428177496888
POLQ	2.7694579963035	4.70555754969315	16.2663547401264	9.83081430531967e-22	5.72659139663925e-20	39.2240094727746
HRH1	2.76848947558555	5.09027805661558	21.1297994510083	9.46653889942756e-27	2.16816013088594e-24	50.7728198646745
CENPI	2.76715060639129	3.75983160021111	17.024511784724	1.39235952902105e-22	1.07934639643921e-20	41.1828530113068
CYBRD1	-2.76592365220036	9.91622362436898	-9.28537650935026	1.64676013458695e-12	1.34592256742093e-11	17.8985917961655
ZNF423	-2.76545952125464	6.98490806195693	-16.1827069379368	1.22436311886396e-21	6.88914847129732e-20	39.003950607386
MALAT1	2.76533993469408	7.9488493601868	8.99541424802704	4.52378703070641e-12	3.37692324458843e-11	16.8853786230513
SLC6A15	2.76145513544295	3.91636113028642	19.1411069055537	8.12773435037014e-25	1.12975507470145e-22	46.3295183098783
RRAGD	-2.75905449488309	8.72783601805886	-10.8651065520638	7.90247324076336e-15	1.00172546017349e-13	23.2580573545443
ATP1B1	-2.75446358033189	11.8753235791509	-20.7636238854539	2.09495272482487e-26	4.35296620297374e-24	49.981108464263
ZNF300P1	-2.75440420563174	6.04989329617669	-9.19013099899277	2.29285388765622e-12	1.8215400120501e-11	17.5666768883017
IQGAP2	-2.7535090183808	6.21758760672388	-29.0936994169393	3.04173642480812e-33	4.08707984280051e-30	65.5665272986599
ZFP36	-2.75159001022922	10.3042153994653	-7.13386758031514	3.4957059175196e-09	1.5726775171341e-08	10.2344949112273
C10orf32	-2.74854328322741	10.3587199313308	-16.4851965215065	5.55639368906449e-22	3.61255209042241e-20	39.7959946221289
NFE2L3	2.74458605982144	4.38680128917505	6.91036962880763	7.85428649885124e-09	3.3467895218678e-08	9.42768521031659
TMPO	2.7394121937326	5.74574569196726	9.79825917359764	2.81772875229088e-13	2.64268604013135e-12	19.6697479725899
F13A1	-2.73931147290845	6.84498788098036	-9.16855434174602	2.471707193668e-12	1.9520869313628e-11	17.4913614419825
OSMR	2.73710755107377	5.32172971769382	17.2587761313299	7.70656378041618e-23	6.44505365121528e-21	41.7753705073266
NDRG2	-2.73563713851307	6.93078952030591	-10.3114529260846	4.96350841386282e-14	5.37846839147339e-13	21.4127558218325
MPEG1	-2.73188421104477	6.28235132201204	-5.37017515947692	1.99139990936526e-06	5.76593379877269e-06	3.93967326524288
WDR72	-2.72902198421837	6.60009969829043	-9.66923148136023	4.38120668486841e-13	3.96334024836278e-12	19.2268235165197
RPL39L	2.72738925396442	6.1089186027103	15.0039498776638	2.93606341036986e-20	1.20277150479684e-18	35.8166566343621
FAAH	-2.72648973916796	7.1113915341278	-16.5532286102941	4.65825766241014e-22	3.12036943429791e-20	39.9727145200939
SMIM5	-2.72617679449995	7.40369658867516	-13.9711315572956	5.435303628069e-19	1.66994732658126e-17	32.8866655766191
ALDH2	-2.72464587460224	10.1519007200314	-9.67085225908145	4.35693112274378e-13	3.94314983290978e-12	19.2323986228254
UCHL1	2.72452565142141	5.95597500566478	16.6760700337007	3.39249696184164e-22	2.34968303319307e-20	40.2905011031566
S100A1	-2.72269855799373	7.4461927734156	-14.8063823704465	5.08043588572868e-20	1.96915740917041e-18	35.2663030494351
RGN	-2.7225644216783	7.69381258010461	-10.9144030513178	6.72220539991218e-15	8.6462061158411e-14	23.4205313580681
CD44	2.71722959998602	6.90055896286843	12.92461679471	1.19640218082686e-17	2.75268104504171e-16	29.7812681739133
KPNA2	2.71627904865031	8.97393957534243	10.1534704716816	8.4428685195917e-14	8.77596776752815e-13	20.8794369218778
RARRES3	-2.71543293573312	8.56368313949321	-5.33800272850613	2.23056460806689e-06	6.41235625097535e-06	3.82794604601921
NAP1L2	-2.71398457902833	7.18462279566842	-8.91236923191269	6.05158368771712e-12	4.42560483403261e-11	16.5937295346859
MARVELD2	-2.71256691417205	8.11910841243423	-11.2900177079797	1.97979245281868e-15	2.79822699064239e-14	24.6484719558954
SLC1A1	-2.71130650317889	7.85275242962179	-10.4622222444862	2.99809651064139e-14	3.36826283009906e-13	21.9189562900247
ITGA2	2.71094053844877	6.10800114662722	11.8709306066557	3.09735826321716e-16	5.13804574445613e-15	26.5121425694206
LOC284219	2.70787214207009	4.52628684365212	26.0508651729514	5.75452217398306e-31	3.74136756182673e-28	60.4058780664936
VAMP8	-2.70655976610346	10.3518749451909	-7.39315182757156	1.36839250820183e-09	6.63777400789598e-09	11.1702072474798
ACTN1	2.70601346259705	7.72419806100679	12.8896953782423	1.32959240609891e-17	3.03144060462936e-16	29.6752245023771
CERS4	-2.70301686587687	6.82665795877357	-18.3375506560306	5.43776498409798e-24	6.44695019144087e-22	44.429211538113
MOCOS	2.70279084458793	4.41995595140768	19.7763262781832	1.88761630697347e-25	3.04359253336403e-23	47.7878065713592
CBX7	-2.70021608067222	8.63309331937996	-14.1453340229423	3.29226589543007e-19	1.05999391569318e-17	33.390115523744
KLHDC9	-2.6990203629511	8.48379512426622	-20.2201376767569	6.95366731948205e-26	1.24027579490408e-23	48.7845302434828
METTL7A	-2.69731613859116	7.14473943621623	-15.9537207074362	2.24172253323274e-21	1.17355630278716e-19	38.3974564272871
ELOVL6	2.69454493370361	4.59995249817337	21.7958977047805	2.29486533875273e-27	6.25040687872448e-25	52.1840477067539
SPX	-2.69392848695834	7.43937328093594	-8.69667529847311	1.29245500809701e-11	8.8724218965243e-11	15.8333621728396
GFRA2	-2.69366897180937	6.65519849687849	-14.373486745781	1.71704648619296e-19	5.86560541173204e-18	34.043755808084
TOB1	-2.69206363137115	10.27782172075	-11.7802900542385	4.12527708155866e-16	6.62509638078206e-15	26.2242102248561
PLP2	2.68994968443463	8.59074467887015	11.5676669983059	8.11366265522426e-16	1.23326448579219e-14	25.5446265614748
TCF7L1	-2.68902490195833	7.75557475043974	-11.096210011758	3.71171891090315e-15	4.98731297661686e-14	24.0171088582253
SATB2	2.68391908903955	4.09210809393277	31.1351079140728	1.17808724939138e-34	2.37443485114832e-31	68.7480637537454
TMOD3	2.68126041179901	5.37233713978935	13.4291170035451	2.64934344439371e-18	7.12917451558814e-17	31.295749724427
PTPRM	-2.6809486159496	9.29779226372544	-8.97384078463393	4.87867242462062e-12	3.62171796383899e-11	16.8096747200419
PTGDS	-2.67960909320261	7.5376896418145	-5.59610616378632	8.94457401692414e-07	2.73272531925278e-06	4.72914362175328
P2RY14	-2.6758739063785	6.00010105415284	-8.8015056137459	8.9333728847398e-12	6.31761861375195e-11	16.2034161982997
GNA14	-2.67339115453943	6.71309406522152	-12.5985731799515	3.22487648826361e-17	6.75460876615776e-16	28.7850600221989
CKB	-2.67306952580347	10.1781844315477	-9.69811702812173	3.96832864303555e-13	3.62071814397381e-12	19.3261402834915
NEBL-AS1	-2.67298181473576	6.13881749147444	-15.9817094580018	2.08132094493625e-21	1.10392167487342e-19	38.471909969659
DNALI1	-2.66952472781693	7.29014780152834	-11.8115227008432	3.73692646982583e-16	6.05935261458886e-15	26.3235448780142
LAMB3	2.66525851622399	5.60146721295235	8.58758810087658	1.90014259114043e-11	1.26602889006398e-10	15.4473095638919
DSP	-2.66487289766548	10.8614831301057	-7.2877208768877	2.0032737113395e-09	9.4402575758821e-09	10.7898327476896
GRHL2	-2.66347346889362	6.62964436758545	-12.4045649374805	5.85558245962219e-17	1.14581810168627e-15	28.1857496840997
INHBA	2.66234725609178	5.99461838043462	8.64285548456097	1.56290671016851e-11	1.05613492572068e-10	15.6430184600134
AHNAK2	2.66230737777981	5.20499130389931	26.2755485541792	3.83834675064207e-31	2.83009839230198e-28	60.8056710434184
NNMT	2.66061827595496	7.28300826668959	7.80698707097416	3.07869601556479e-10	1.6617867754073e-09	12.6602941176221
LOC101929340	-2.65961633630984	6.37136357492817	-9.36057299220241	1.26892324973919e-12	1.06209086787763e-11	18.1599966070929
DCAF16	2.65928584528721	5.64113725420361	13.2513527514295	4.48993971359614e-18	1.13686852924033e-16	30.7658380671766
TRAPPC6A	-2.6558683850022	8.19626323153987	-16.3007061758149	8.98548893501571e-22	5.34225750693928e-20	39.314150785875
CHCHD10	-2.65350191481247	10.2916925385331	-10.2593169615405	5.91259860685807e-14	6.34211947425356e-13	21.2370804723388
ATL3	2.6534670318072	6.56713913124967	16.4412298238924	6.22864771812184e-22	3.93537287644971e-20	39.6815114726465
SGPP2	-2.64734228018027	7.05425328631196	-8.08850069344984	1.12193125958728e-10	6.52975008287083e-10	13.669760251132
NID2	-2.64586335878282	9.85715255211668	-7.08445541506699	4.18058870775045e-09	1.86332961974149e-08	10.0561089187855
ST14	-2.64508718038688	6.82147675351485	-16.3813613110674	7.2791688773407e-22	4.52813730625932e-20	39.5252734286903
ITGA6	2.64119836775049	6.95399063686718	11.0356021074342	4.52230662176493e-15	5.99257659182592e-14	23.8186928946848
HMGA1	2.6408540818605	7.11143655238602	16.8459460515858	2.1940900033201e-22	1.61393737288017e-20	40.7272135442083
NPTN-IT1	2.64037762592289	4.85961008439798	9.40180082132765	1.1002346964085e-12	9.34480838858544e-12	18.3030717870394
C9orf40	2.63688509509744	5.53947268480877	14.661342170266	7.62095785477517e-20	2.83395582219545e-18	34.85925246591
SERPINF1	-2.63468323735755	8.66461879144483	-8.42299134814271	3.40540555555227e-11	2.17339927080925e-10	14.8630365439617
TNFRSF21	2.63135079126606	6.72576563546127	9.74732347880654	3.35332282269339e-13	3.09177591451899e-12	19.4951156978047
DLG2	-2.62992446863498	6.23510289785428	-8.63782373011399	1.59093918025588e-11	1.07457705020299e-10	15.6252105818705
LMOD1	-2.62911270174581	6.75912291451932	-10.5387386546663	2.32376880289233e-14	2.65507711010742e-13	22.174808725624
ADH1B	-2.62891319232674	5.83295451967976	-11.3343301758706	1.71594381241955e-15	2.44588737901811e-14	24.7921576159634
CEBPA	-2.62809381657672	7.33030946960189	-11.6816980522066	5.64098982198538e-16	8.79985680047333e-15	25.9098153241898
MARC2	-2.62462912473817	7.96601891847998	-13.283814997003	4.07637133534093e-18	1.04263025715478e-16	30.8629092367682
TIPIN	2.6234223726216	6.57905516914527	12.0401780883027	1.81896233088368e-16	3.19070372314713e-15	27.0469377289457
CHAC2	2.62335220670709	5.60899917037421	7.79149610937814	3.25500188492074e-10	1.74898861611777e-09	12.6046313489546
DYNLRB2	-2.62323657019596	6.22888223817254	-10.7366432848134	1.20630066498917e-14	1.46817571877154e-13	22.8332415273203
SULT1C2	-2.62224385076891	6.86370541008276	-9.87623295898723	2.16000939275664e-13	2.06522719691699e-12	19.936520062466
SHMT2	2.61952321052623	6.87683277599223	10.2064018819575	7.06397656079685e-14	7.46588608195388e-13	21.0584510028069
KDELR3	2.61494395574126	6.87845530445986	9.71901747583446	3.69428258706335e-13	3.38292892059345e-12	19.3979451079041
C5orf34	2.6139467543009	4.85064839100537	15.25769728949	1.46167215060914e-20	6.46052679726476e-19	36.5166098002117
FBLN5	-2.61247892148804	7.91580608074763	-7.4820430791563	9.92609902315802e-10	4.9142845937546e-09	11.4907294051331
ASAP1	2.61207935802441	7.24500007754353	14.7212442455284	6.4438222351633e-20	2.43668362382207e-18	35.0276768508535
LOC101928303	-2.61185397747366	6.0278335477681	-10.1325205227126	9.0610981577837e-14	9.34150554322918e-13	20.8084935966577
FN1	2.61147136439517	9.96358161298887	6.56299103764655	2.76439630161312e-08	1.07852124388332e-07	8.17529090611749
GIMAP1	-2.61009228682541	6.0432548372678	-13.0540352712337	8.10175302590429e-18	1.95518672159376e-16	30.1728940673125
ACSL4	2.60999688393804	4.41128749106174	15.036665752375	2.68241268732945e-20	1.11933804789079e-18	35.9073362523801
SPC24	2.60690422992939	5.41566433392582	12.7981895948621	1.75452400185599e-17	3.8817158350612e-16	29.3966078929686
MT1F	-2.60133862989561	11.9401729153784	-7.69388417111345	4.62458731462104e-10	2.41974447887298e-09	12.2536509634964
SASH1	-2.59749289232536	9.93988803426765	-9.12974728673788	2.82956472972496e-12	2.20703858852967e-11	17.3557875625024
CD8A	-2.59698973086814	6.49311648333967	-5.03518329200662	6.43544456701568e-06	1.71796536752584e-05	2.78609306042653
MXRA5	-2.59521592601575	8.65007505014426	-5.67982998966706	6.63850070467785e-07	2.07472447980744e-06	5.02366981810274
FBLN2	-2.59484648684208	6.50260616267893	-11.4570054724729	1.15639956928784e-15	1.70874144567423e-14	25.1886320711229
RORC	-2.59316819127398	7.12693920412781	-16.1313062678227	1.40168705416445e-21	7.7699504265477e-20	38.8683322365141
CELSR2	-2.59056016767925	8.16389477985385	-12.539525424042	3.86488270808937e-17	7.91633241682329e-16	28.6031719852319
HN1	2.59036594325438	7.5559468960683	11.1136203874473	3.50727422008783e-15	4.73787613310123e-14	24.074020673614
RGS4	2.58925962484557	5.61365249689933	5.80107398069794	4.3051378008371e-07	1.38521794980638e-06	5.45184937630779
RNASEH2A	2.58845928223535	7.23678707667203	13.0175190777342	9.04177247555171e-18	2.15410075939415e-16	30.0626130277853
SLC16A1-AS1	2.587426047497	4.21570416826715	25.6425874647974	1.2104808137107e-30	6.97064022866832e-28	59.6712440620052
BCAT1	2.58739243412571	5.86003935355247	6.74280709348853	1.44134715358816e-08	5.87817181581296e-08	8.82317363455231
TCP11L1	2.58429636833985	4.70054865040192	14.6241217262971	8.46017707769526e-20	3.11727365632446e-18	34.754380032122
MEF2C	-2.58216414165573	7.97721259697244	-10.8440967298457	8.46728100591942e-15	1.06861646007706e-13	23.1887200202676
GPR176	2.58195790864478	5.91969694422569	17.2604609216181	7.67400900118523e-23	6.44456880912035e-21	41.779610400537
SMAD9	-2.58193029575839	8.12852077410664	-10.6374249239198	1.6747232763022e-14	1.97276724920344e-13	22.5037400753626
ARRDC4	-2.57680006780868	9.55299781576224	-6.9728439867787	6.26337200327249e-09	2.71363419445308e-08	9.65318465502339
DKK3	2.57665490259937	5.6592180161524	9.10900641427677	3.04180910127247e-12	2.35708044737203e-11	17.2832688982836
SATB1	-2.57184775236273	6.49884450669799	-11.9415793798286	2.47913537361208e-16	4.19537980311935e-15	26.7358320376468
WBSCR17	-2.57182783156935	7.00962237042886	-10.7760542366829	1.05926711446609e-14	1.30578157138006e-13	22.9637873545962
LMNB2	2.57173773999679	6.49026082025563	16.2839690116618	9.38771779072532e-22	5.53244011906634e-20	39.2702476118183
C18orf54	2.57088458457864	4.14300214319005	23.7699332539148	4.1979945463729e-29	1.65903098200286e-26	56.1599511201265
LOC389831	2.56879103644563	5.23996911498438	6.95287499077954	6.73327913768238e-09	2.9028714656682e-08	9.58110283314553
ZFP3	-2.56491109972014	7.21705447016733	-11.3316236967197	1.73098713953698e-15	2.46384504218699e-14	24.7833888796459
PRKX	-2.56439130805698	8.48195269947415	-8.12097820744321	9.98926740715829e-11	5.86978672277771e-10	13.7859384983776
FOXO6	-2.56005890763867	8.10113060299117	-12.7308402791809	2.15329006334862e-17	4.66661948675177e-16	29.1908516567639
SULF1	-2.55925349170879	8.0709898127282	-6.58870707065068	2.51863819282982e-08	9.89342287594719e-08	8.26787552430567
EIF4E3	-2.55704635393603	7.39308057906251	-13.8994964526501	6.68698014730556e-19	2.00559650102595e-17	32.6785332508375
TPMT	-2.5564406368872	8.43173062875661	-11.2441222887682	2.29651923748689e-15	3.21432952996863e-14	24.4993900225972
APOBEC3B	2.55512543364988	5.80497009946074	4.76673309981733	1.62337468677925e-05	4.07765663160965e-05	1.87950621656924
ITIH5	-2.55024966635384	6.31152368138301	-13.2525089450352	4.4745029868045e-18	1.13438500250371e-16	30.7692977281957
DSN1	2.54945693552283	5.66391460187081	15.4573848406226	8.48722427328739e-21	3.97813965646761e-19	37.0620412454757
CASC1	-2.5484959624234	5.64433555507137	-10.0587785785501	1.1624925347912e-13	1.17916643375524e-12	20.5583732523321
CXCL5	2.54843340487911	3.49547305239499	5.8029163951183	4.27685168897856e-07	1.37655614486367e-06	5.458370193212
ARHGAP29	2.54803388219674	4.4023032746686	11.4287887929834	1.26606657221912e-15	1.86123791123825e-14	25.0976088831754
TCF19	2.54313482664652	5.85726454414623	11.6380769891573	6.4812291242227e-16	1.00022337671293e-14	25.7703147624403
TFCP2L1	-2.54209218135252	7.16409001428443	-10.6368987244461	1.67764531867915e-14	1.97390200805477e-13	22.501989356421
SCLT1	2.54170050891521	4.24069723860845	17.4844134463429	4.38308784326644e-23	3.99733644710566e-21	42.3405069637479
NEBL	-2.54154905837026	6.57329850571918	-10.8053273554171	9.61902201382306e-15	1.19378933921554e-13	23.0606279058364
RHOU	-2.54129949295018	7.47222623308622	-11.1502142199333	3.11392195975898e-15	4.24922796878418e-14	24.1935153961298
AOC3	-2.53951462393196	6.25935191295492	-14.258892850041	2.37921857658883e-19	7.82132059177471e-18	33.7162620349352
ROR1	2.53484422903853	5.00966723264311	13.6318044085726	1.45889689533195e-18	4.12978468053589e-17	31.8950358568757
DUXAP10	2.5344094852313	5.63616590012435	14.4815000258432	1.26444358033257e-19	4.4476196093548e-18	34.3509545131127
CREG1	-2.53214528365787	10.8547951378194	-21.2722974853612	6.96998077389642e-27	1.73432052466521e-24	51.0778314390197
CCDC86	2.53187424634001	7.71457010764963	20.0914304804727	9.27293218435235e-26	1.61117196703122e-23	48.4973151305488
TUBB6	2.53120282087714	9.51866074281162	10.7518634851989	1.14721547152203e-14	1.40134108051675e-13	22.8836800654214
PPFIBP2	-2.52915917495147	7.04053587473939	-21.4313863580256	4.96174249691736e-27	1.29875220812168e-24	51.4163412227614
BOC	-2.52735332287095	7.88679013463785	-17.7223453112438	2.43112994511016e-23	2.39021580700952e-21	42.9306048667604
ELOVL7	-2.52672856902647	8.29174357774629	-7.97970407324613	1.65629192190108e-10	9.36660036080702e-10	13.2801287468245
SELM	-2.5262003569597	9.98061809700563	-6.30794045433785	6.95330424177402e-08	2.53470513642531e-07	7.25879104149344
LOC340340	2.52011215089973	4.0161347260916	12.3244451524076	7.5018272562929e-17	1.43316898910506e-15	27.9368287042936
AXL	2.51912811652187	7.39156027581245	14.5790869303901	9.60221542190466e-20	3.48921531510903e-18	34.6272628120995
CCND2	-2.51841625000351	6.33133881381461	-18.9191083398635	1.36571515695067e-24	1.81092032818032e-22	45.8108335663327
CAPSL	-2.51488961178288	6.47427579442623	-7.2820932197667	2.04446671911843e-09	9.61863368903641e-09	10.7695240656361
SKA3	2.51465453992417	4.77726101981091	12.9931493739517	9.72996034046663e-18	2.2883004744703e-16	29.988919551521
STRIP2	2.51324924984123	4.06218191635508	22.8226468700896	2.76321247079603e-28	9.01438882016772e-26	54.2892158557694
FAM126A	2.51234186445884	5.23849556557444	15.2874142636598	1.34768703403647e-20	6.00943189624005e-19	36.5980793378824
SLC35F2	2.51015822375577	6.55321688102087	20.467156912255	4.01831053481496e-26	7.86301444943646e-24	49.33161426171
HCP5	-2.5095245167993	6.42638619137613	-4.11756299946696	0.000141599802437238	0.000307935263068897	-0.227441896447512
IMPA2	-2.50810337663607	8.42785467730521	-7.81312914395773	3.01147630366512e-10	1.63162109947232e-09	12.6823610754904
RAI14	2.50618016646659	7.76727460319198	13.0341404292163	8.60090263636719e-18	2.05880276289763e-16	30.1128317697619
CD109	2.50510977401358	5.28043030016646	17.8262425417411	1.88285642346648e-23	1.92634371649579e-21	43.1864245847037
CAPS	-2.50290893162218	6.58596414688526	-12.1815317335073	1.16945875044112e-16	2.15255170001286e-15	27.4907507625761
POLR3G	2.50196259682878	4.08397296669394	16.7508085524853	2.7995274074845e-22	1.99379769957067e-20	40.48302870735
NCR3LG1	2.50176058030447	4.70191978594309	10.4176379564556	3.47907853901525e-14	3.87193969927401e-13	21.769550854133
PRKDC	2.50124742992668	7.66798040814396	13.3484178980547	3.36455958181564e-18	8.8182962771774e-17	31.0556883648247
TC2N	-2.50094590209966	5.64286603897686	-13.5299356619388	1.96776169270845e-18	5.38861914626885e-17	31.5944942173635
CGNL1	-2.49981663543228	7.53392064126375	-15.1988339524459	1.71722393026283e-20	7.49148231914444e-19	36.3549242419568
RNF157-AS1	-2.49822241636121	6.00107025949861	-9.57891628285655	5.97391458605141e-13	5.28552451632424e-12	18.9157103507056
PSRC1	2.49730947385511	5.78589139538898	13.820379250255	8.41314476496883e-19	2.46944612832643e-17	32.4479110259606
CTSS	-2.49665685745676	7.32482059233476	-4.86405076364011	1.16274346581368e-05	2.98198952813437e-05	2.20611176341412
LUM	-2.49014326368147	6.92724061021288	-8.21210185889264	7.21449611337477e-11	4.36268134308636e-10	14.1115588300861
IGF2BP2	2.49012423958551	6.18138514690508	16.9319793379242	1.76162456176935e-22	1.32628431564999e-20	40.9471759467896
TSPAN33	-2.48939184426496	7.308949611445	-11.9604603395	2.33618249066723e-16	3.97348169615172e-15	26.7955039803855
NME1	2.48844485560313	9.23081035054442	12.2049991619461	1.08703698053022e-16	2.01556856877521e-15	27.564181689467
ATP6V0E2	-2.48742838226515	9.6464475459169	-7.4825993529904	9.90618564895489e-10	4.90563075564339e-09	11.4927345841362
GPM6B	-2.48686055358699	6.19270455417134	-11.6563142874234	6.11551547001994e-16	9.46667528948947e-15	25.8286676058065
PYGL	2.48613179998626	6.63724954400051	11.5959802069676	7.41230164313112e-16	1.13435793179429e-14	25.6354567253623
ESF1	2.48537209960836	6.53256456453706	14.9553246675517	3.35883480075529e-20	1.35938384355869e-18	35.6816421117886
ULBP2	2.4841156615726	5.20009227019713	14.5668707685826	9.93818096389267e-20	3.58325648170406e-18	34.5927380076826
GPR183	-2.48353188202635	6.58192946476123	-4.76813299238587	1.61562376986961e-05	4.06122438035943e-05	1.88418691727088
UAP1	2.48288224516185	8.83316144966684	15.9037066113896	2.56031247598978e-21	1.33341338381328e-19	38.2641880882619
BTBD11	-2.4813759961234	7.87150491441295	-8.16665222630572	8.48522530632737e-11	5.04631797134931e-10	13.9492146137307
SYNDIG1	-2.48130059198501	6.81262597976448	-9.41282799433322	1.05908074374886e-12	9.03716019909329e-12	18.3413103206348
PPP1R13B	-2.47875444450889	8.16174928227281	-11.8446903170497	3.36492649437358e-16	5.51606058818149e-15	26.4288957608324
HHIP	2.47824833200614	4.37824003181304	6.9591697551228	6.5814645082342e-09	2.84167560333034e-08	9.60382457972477
CDT1	2.47266876197802	5.23349196934778	14.8977054197485	3.94072090257029e-20	1.56636624022572e-18	35.521284512229
COLCA2	-2.47151171433084	6.54121401496079	-12.2270771807319	1.01487164892787e-16	1.89571251938287e-15	27.6331999096698
IGLL3P	-2.47100977474474	7.78174489733965	-2.56162338948111	0.013444583192032	0.0210597322013993	-4.52526137718672
CCZ1B	2.47070463809196	4.80849966736397	12.4470861019272	5.13584727277319e-17	1.01582926185224e-15	28.3175190279657
PAIP2B	-2.47014035429493	7.1567249940228	-11.9836989055513	2.17163951137186e-16	3.72505483844253e-15	26.8688845113146
HOXC6	2.46952911870689	4.80639238568402	7.91221307405381	2.10983151925807e-10	1.17274280944971e-09	13.0380993530385
ITPR1	-2.46912693384826	8.56008590907202	-15.7410018094966	3.95263549876607e-21	1.99163421194075e-19	37.8286410711641
SLC2A10	-2.46907424824516	8.86999873712081	-7.33146500847076	1.7101814097637e-09	8.16407065698421e-09	10.9476769515416
CEP290	2.46847931858557	4.65151850787238	11.7392101228567	4.69908014199224e-16	7.43990261287146e-15	26.093364873945
BMP7	-2.46639815825973	6.84204374253669	-9.51176167063154	7.52741401093604e-13	6.55073529319585e-12	18.6838128332241
SERPINB7	2.46595516164936	4.39284750261788	10.8177046887122	9.23505393161265e-15	1.15181009895825e-13	23.1015422984397
THBS1	2.46464177196677	4.70544880620425	7.25217461619738	2.27814695851317e-09	1.06115211344657e-08	10.6615488040895
MRGBP	2.46104212758961	6.86912852772341	19.5695329525621	3.02401581442703e-25	4.58263449171254e-23	47.3172178814651
FGF5	2.45781270432625	4.93805627828652	18.1912560196062	7.7375755432226e-24	8.91147628992295e-22	44.0763478774722
ANKHD1	2.45772724370276	4.18637835222796	13.8498252112747	7.72328166437445e-19	2.29252933645754e-17	32.533836576426
ADAM9	2.45711138654449	7.23216858374389	10.9298486010443	6.39040006883047e-15	8.22468157006885e-14	23.4713751879972
SALL2	-2.45215940055561	8.67989727506229	-10.1705197476648	7.97132186905046e-14	8.34174414697363e-13	20.9371334439485
AGR3	-2.45202853481385	5.48364632334802	-4.92561511274005	9.40484487057229e-06	2.44114164026252e-05	2.41395666721977
SQLE	2.45092800539786	5.89021698942758	12.7870695949249	1.81479375499494e-17	4.00626156976155e-16	29.3626760326562
PALM3	-2.44931821759763	6.69346931790174	-7.84032597071076	2.73110423579307e-10	1.49174541659646e-09	12.7800517627912
MYO5C	-2.44836752499829	9.35201073487693	-7.99892079780524	1.5460787862502e-10	8.78770951406451e-10	13.348997503502
FMNL2	2.44836077895663	5.93934805698846	8.71945768904718	1.19266677773506e-11	8.24072639878302e-11	15.9138638904287
BLM	2.44788939849383	5.7500454258762	8.33385708049089	4.67506549750419e-11	2.91630904061272e-10	14.545794198605
FAM198B	-2.44517276383992	6.05008411754344	-16.4579208333839	5.96421246078293e-22	3.79207262293628e-20	39.7249980414815
GPR56	-2.44099323005243	8.73243171427034	-12.08227486042	1.59431747835711e-16	2.83614022738637e-15	27.1793810891384
CCL19	-2.43968423345633	6.30247035083658	-2.55563113329943	0.0136507214823036	0.0213511013096252	-4.53907057140273
OXTR	2.43960600290943	4.37201366070993	9.80663580565997	2.73831022053164e-13	2.57659395400631e-12	19.6984395597201
DTX4	-2.43698174985809	8.01978052493619	-8.91038045378178	6.09394975420578e-12	4.45174183747798e-11	16.5867373656228
NBPF10	2.43686010616237	6.50234870853666	7.69483149143649	4.60884094674075e-10	2.4127581631574e-09	12.2570590893166
CTSO	-2.43527206694119	8.56708345717537	-12.7309412304559	2.15262821590716e-17	4.66661948675177e-16	29.1911605078924
IL10RA	-2.43310910655228	6.31822484909659	-5.18213870503552	3.85553966331496e-06	1.06786315671448e-05	3.28938739879726
TDRP	-2.43290889098215	6.90333891415553	-11.3191932894079	1.80181201740771e-15	2.55923334819255e-14	24.7431035446113
SHE	-2.43196531497049	7.14407360850116	-11.7279122788292	4.87062306610939e-16	7.68133082139551e-15	26.0573414952628
LOC100129129	-2.43029690417609	6.65923276185524	-9.58931472573983	5.76413539081451e-13	5.11338683106806e-12	18.9515751306505
ELF4	2.42999984156594	6.01056702169657	9.3920291353746	1.13805004490456e-12	9.6254295656951e-12	18.2691763732932
ETS1	2.42908546699516	5.82749281619417	7.44086667663008	1.15172992639386e-09	5.64933479349436e-09	11.3422801029652
ZMYND12	-2.42825150381118	6.40151435908718	-10.5533177488688	2.21383459579553e-14	2.53810217737536e-13	22.2234771089945
HEATR3	2.42748340805013	5.10955828536337	17.7521716514825	2.25889947033248e-23	2.25386726854213e-21	43.0041593394859
TNFRSF12A	2.42733971491497	7.75081807779967	6.80010874882246	1.17113467558938e-08	4.84487261627751e-08	9.02983574081486
SPATS2L	2.42680992611223	4.63408152287625	18.9298574328087	1.33168236332279e-24	1.78933720218472e-22	45.8360578088128
TANC2	2.42411970805155	4.47256992693426	15.1854941539246	1.78118813637739e-20	7.75374662822598e-19	36.3182250333964
C1orf112	2.42402545516874	5.03609825707006	11.1083406154735	3.56803936860159e-15	4.81028986449264e-14	24.0567659616744
SCD	2.42232262444168	5.72693378534831	8.3401831909116	4.57100254436012e-11	2.85492892102815e-10	14.5683284013628
PCDH17	-2.42007308537406	6.31235497619385	-9.49333902629077	8.02089436198283e-13	6.94122481175457e-12	18.6201124379486
BEX5	-2.41881719708155	9.37240377337752	-9.57505473697761	6.05376573081963e-13	5.34912969332177e-12	18.9023887262912
SMC2	2.41577962355116	6.44995211261409	11.890079495344	2.91579041259013e-16	4.86891099964823e-15	26.5728358875132
LOC158863	2.41392899141629	3.98549823627264	16.18987377876	1.20151744911878e-21	6.80241128848006e-20	39.0228361049579
CDCP1	2.41373049062616	5.08609394802688	9.80760914908667	2.7292297969332e-13	2.56924925535678e-12	19.7017729427819
SRM	2.41212848735031	7.55615530113216	14.5443107381278	1.05903253494267e-19	3.79800724942516e-18	34.528931593927
EFHD1	-2.41173069183266	6.89456397202645	-13.1516710983314	6.04602884260312e-18	1.49702348062243e-16	30.4669173494339
PLXDC2	-2.41157391418638	6.44279791280893	-11.1021272467844	3.64091569389836e-15	4.89870866558889e-14	24.0364556735707
PHF19	2.40638157588036	6.25422323721355	9.78983999109718	2.89989526416036e-13	2.71469526470748e-12	19.6409027766001
DNA2	2.40634650992301	4.58491403865484	11.6231620271145	6.7967347209328e-16	1.04491371701297e-14	25.7225603981839
PPP1R16B	-2.40566830905323	6.08519224858303	-7.51806606940291	8.71589647344052e-10	4.34393900648352e-09	11.6205625157472
PPAT	2.40477440503644	6.47366050786669	21.2161825921138	7.86148865673835e-27	1.90901570935616e-24	50.9579240277705
SERPINB2	2.4047440045489	3.96622032963069	8.4561020676308	3.02773997959806e-11	1.94716334680278e-10	14.9807356346874
CDC25C	2.40473308439505	4.26088125448679	15.4963049281269	7.63809803629159e-21	3.63938217308409e-19	37.1677990298352
CYFIP2	-2.4036797377823	7.07466979389097	-7.25469155145509	2.25749739985925e-09	1.05201988657025e-08	10.6706327805367
CLUL1	-2.40068757130247	5.6815567375465	-9.74245657123648	3.40959976172041e-13	3.13792160719064e-12	19.4784145585203
SLC46A3	-2.39957109963543	7.64711225912249	-15.3394905715902	1.1692441231486e-20	5.27206158882776e-19	36.7405939767572
SMG1P5	2.39838318885505	6.11300270990923	8.06269837967065	1.23042683325211e-10	7.11191649675834e-10	13.5774159284201
TMEM98	-2.39820828605533	8.28072371287723	-8.68736443329201	1.33562017085398e-11	9.15004233295783e-11	15.8004496985631
MRTO4	2.39759070102757	6.95040615920146	17.6150899711772	3.168728391426e-23	3.0268114089664e-21	42.66533544393
LPCAT2	-2.39700415901415	7.68099258572594	-7.80727113809394	3.0755541629633e-10	1.66074359308844e-09	12.6613147386661
GPT2	2.3961437223901	5.60554100820351	16.4695817311522	5.78626388414839e-22	3.71408116512773e-20	39.7553606847773
RFC3	2.39582615896167	5.80903026263731	11.7695007925676	4.26873176141996e-16	6.82827687709677e-15	26.1898659908936
MDK	2.39489890153443	6.87217341560955	8.22372813573175	6.92138752702286e-11	4.19929456975153e-10	14.1530661203561
ARSD	-2.39445810064406	7.89741484412841	-14.0997917096418	3.75197334079535e-19	1.1946449081158e-17	33.2588637574991
CD93	-2.3922683184733	7.14494068630167	-13.5357986259108	1.93409646596513e-18	5.3036345947656e-17	31.6118274202519
RASSF2	-2.38630366486259	6.64117398183099	-5.22875192114932	3.27476262300828e-06	9.17088240471473e-06	3.44996113740807
LY6K	2.38526391993136	4.27196653754904	7.39250605829036	1.3715892761167e-09	6.65007983164109e-09	11.1678780787508
MAF	-2.38415196315099	5.47123064732305	-16.4597868168039	5.93536761023971e-22	3.78567513241713e-20	39.7298577127347
MEIS3P1	-2.38412826874868	8.98118700996561	-10.961059062483	5.76960290829881e-15	7.49750784118391e-14	23.5740230462096
PPP1R14B	2.38396668308054	8.08284841103558	15.0111671507424	2.87808901925276e-20	1.18383437108244e-18	35.8366720646623
SEMA3C	2.3814883650715	5.13612951727954	8.94728175472209	5.35436826236913e-12	3.94723088251828e-11	16.7164170313909
TMOD1	-2.37773736884556	7.55509003853376	-14.8084234810541	5.05161730052123e-20	1.96176005186908e-18	35.2720130654556
GHR	-2.37747428784261	7.11400028064823	-6.99408047330335	5.79958909724947e-09	2.52354745801086e-08	9.7298452105867
IRF8	-2.37634914316437	7.2818840645903	-4.15710421557495	0.000124524922185313	0.000273517851639601	-0.103164415933967
MIOX	-2.37629516613028	6.42850574168474	-8.10411486740314	1.06100114760548e-10	6.20559434996761e-10	13.7256230043353
TGM2	2.37512066781658	5.22197384450479	9.84874815493427	2.37199257859773e-13	2.25826690702113e-12	19.8425638776014
TBC1D31	2.37470794579225	4.70904721511675	16.9169874168681	1.83021702682394e-22	1.37130201396419e-20	40.9089041578663
PAK6	-2.37165074721538	6.7113124354729	-16.784302284954	2.56908500566443e-22	1.86258662910671e-20	40.569109038385
GIMAP2	-2.37111792690995	6.4944704448589	-4.5154829932631	3.80410464168467e-05	9.03295582624346e-05	1.04827017761555
L3HYPDH	2.3705666620927	6.13760126237697	13.3895943784803	2.9780028877469e-18	7.92888351420592e-17	31.1782829484101
C1S	-2.37053532114757	8.03444254480936	-4.87819869082611	1.10749301862996e-05	2.8478847094519e-05	2.25379359448011
SESN1	-2.36980734058993	8.58178320632213	-14.8769315374928	4.17478643121797e-20	1.64663053857531e-18	35.4633710431264
OLFML1	-2.36946933162691	5.9201920520894	-10.083707034871	1.06851014194334e-13	1.09097375434995e-12	20.6429969877076
ORC1	2.36886002778912	4.35772848300125	13.5193841359913	2.02985389958194e-18	5.55111334410773e-17	31.5632887740349
STYX	2.36878102046942	4.49755442837251	19.3703710474632	4.77843028174418e-25	6.92872390852906e-23	46.8602246860581
EREG	2.36859169419877	3.86245360381256	7.65766937272707	5.26883273550585e-10	2.72990549573574e-09	12.123336951606
PROM2	-2.36856781149341	6.73346778886614	-18.1358911742152	8.84739529181849e-24	1.00745340173221e-21	43.9422421888945
MME	2.36775842340643	5.19663541482734	6.98919726400328	5.90309435802628e-09	2.56636899883563e-08	9.71221726999789
CLN5	-2.36593976522753	9.19325772154017	-15.1194090515381	2.13563376553843e-20	9.13878949987835e-19	36.1361038056224
CLCNKB	-2.36456198707675	6.89853148180935	-10.3689113219338	4.09456055883093e-14	4.49242613300149e-13	21.6059907399791
TCN2	-2.36367463268922	7.27054362013302	-18.2345285931938	6.96946509997386e-24	8.07296374080305e-22	44.1809468970451
C7	-2.36287232343478	6.13602184438426	-8.58087688022549	1.94579895360642e-11	1.29345573581588e-10	15.4235276096662
HEIH	-2.36224881618283	9.59454318523552	-13.5788543862136	1.70411639725924e-18	4.72441072720218e-17	31.7389829781413
GART	2.36216973893491	5.18412424761543	17.1185680285035	1.09726109353597e-22	8.74122424514526e-21	41.4214581833309
TFRC	2.36102266750314	5.87065296147865	9.59286342610575	5.69425841380086e-13	5.06030768651483e-12	18.9638121330845
MYL4	-2.36009487250006	7.3176821031006	-12.903025587057	1.27706199701579e-17	2.92490733521061e-16	29.7157220786173
TMEM139	-2.35920795956474	6.84100066104913	-8.66539566997771	1.44331223663096e-11	9.80119883062567e-11	15.7227650270591
PTPRC	-2.35692108686344	5.69159996533065	-2.85132429868606	0.00628825168497361	0.0104639789226092	-3.82879564306106
NUP62	2.35655941096831	6.06903908040207	11.2186079347387	2.49430813165488e-15	3.45992982749513e-14	24.4163960683473
FBXO5	2.35612779951896	6.74292795421039	11.3956046499952	1.40860457354124e-15	2.04985019348186e-14	24.9904310247032
FAM117A	-2.35565776330431	8.29005227688025	-11.8966725953964	2.85580210877446e-16	4.77665489646052e-15	26.5937220644154
PKNOX2	-2.35394123060852	7.05724083520887	-12.1307958729671	1.3699746670877e-16	2.48307908409646e-15	27.3317514073288
MNDA	-2.35132117680138	5.73988204476483	-4.5057454461085	3.93051947661041e-05	9.31119182546814e-05	1.01642715447048
RYR2	-2.35016769610349	6.08443453988736	-7.94903147282282	1.84880531420984e-10	1.03680220111016e-09	13.1701633460249
VWF	-2.34996861090638	6.51251007295922	-26.7817843579523	1.55822957589644e-31	1.30858821259137e-28	61.6950182000398
SLC25A43	2.34707007820432	6.21771062760952	9.77107430340798	3.09185342329955e-13	2.8750678457891e-12	19.5765808096061
RBPMS-AS1	-2.34642275135309	7.10446648457117	-12.5796520058399	3.41732125415463e-17	7.1079576756952e-16	28.7268252584719
SAT1	-2.34217210239163	12.1469736753245	-14.278036836489	2.2527945223021e-19	7.44345468803259e-18	33.7710863653405
IGF2	-2.341418950171	7.32690465580458	-6.15677007452611	1.19973522554591e-07	4.21706722547571e-07	6.71749689903949
TMEM97	2.3408712649636	6.93906099915696	13.0820904209745	7.44733741710857e-18	1.81281504398337e-16	30.2575056681807
NT5E	2.34028925088675	6.54933577571258	8.88313355457946	6.70540603748911e-12	4.85967129398033e-11	16.4909065804279
MT1M	-2.3388728854044	7.74571357095539	-6.11844865836893	1.37737760738464e-07	4.79134374815973e-07	6.5805606456231
FSCN1	2.33854553837803	7.04076613626578	9.95507258113317	1.65211834147262e-13	1.62273124621739e-12	20.2055583885292
LYAR	2.33802358676499	6.8531680191854	16.0049985697844	1.95676789753926e-21	1.04890045146021e-19	38.5337932431673
TMEM220	-2.33778314615151	7.00601172144582	-12.9300195070885	1.17703967035023e-17	2.71432889655709e-16	29.7976601977569
GDF10	-2.33761150458998	5.7044107370143	-7.8531452391576	2.60819460093159e-10	1.42770674040674e-09	12.8260864400595
HSPD1	2.33746102162079	4.8813210704121	7.28697704893291	2.00867027008806e-09	9.4634757582106e-09	10.7871485010504
SLC7A8	-2.33593913534769	7.3489170836444	-9.32607006728465	1.43001645924016e-12	1.18219777424058e-11	18.0401255870986
CYS1	-2.33518272522515	6.68160229418342	-3.90313620788943	0.000281702286952724	0.000584246716766017	-0.890792394922483
ZFP69B	2.33447009584916	3.84378015154286	24.3057047642616	1.48662186958246e-29	6.24226328779886e-27	57.18914019904
CCDC15	2.3336501423583	4.5477824096422	13.3653977669929	3.19933830697934e-18	8.47341177098143e-17	31.106268731463
C1orf54	-2.33174303841043	7.43845880238383	-8.34634565968516	4.47187264958822e-11	2.7964813295827e-10	14.5902770014778
PCDHB2	2.33103688721556	4.55737235760429	11.3634312187812	1.56231629044607e-15	2.25239519556084e-14	24.8863832162124
FABP4	-2.33045916592017	6.40388016638055	-9.11768934937057	2.95106806866255e-12	2.29028790619537e-11	17.3136330625267
ZNF667-AS1	-2.33008485287304	8.64764419867247	-7.91803103432081	2.06624584332735e-10	1.15105541659101e-09	13.0589724388064
RHOBTB3	2.32966821007777	6.82623311742942	9.73881574802544	3.45232202000685e-13	3.17434079896159e-12	19.4659191075654
ESM1	2.32881838969684	3.8584107801266	6.18585744359879	1.08029739001875e-07	3.82660701156904e-07	6.8215165055829
UGCG	2.32822432499643	8.44541404713009	8.09514296782122	1.09559294945218e-10	6.39033174371684e-10	13.6935260555727
LGALS1	2.32713988031556	10.5993658379871	8.09659722168851	1.08990992073659e-10	6.36175338906633e-10	13.6987289710006
PEBP1	-2.3267620823601	12.0669881151656	-16.1818599106827	1.22709218615517e-21	6.88914847129732e-20	39.0017182014895
SPAG5	2.32493822852007	6.58426263756568	10.3267357846977	4.71564014824397e-14	5.13195071208732e-13	21.4641911388381
SLC7A11	2.32416227359691	6.21389698149602	5.73535770866397	5.44515043990689e-07	1.72341405647493e-06	5.21953493090591
DDX39A	2.32382002188257	8.15606806907893	7.18197155990216	2.93703492694423e-09	1.33957770881559e-08	10.4081492603019
GOLIM4	2.32167392154424	5.84416891808016	8.19424958807558	7.68906131957202e-11	4.61641438474752e-10	14.047806956162
LSR	-2.32166432765718	7.71145615346709	-13.9677957264828	5.48793557112289e-19	1.68355162003016e-17	32.8769878049662
NMT2	2.32110657968858	5.63972494820573	18.0837745608589	1.00399358163489e-23	1.10576451572957e-21	43.8157193655027
ALDH1A3	2.32054758903318	4.4510208157938	9.99036120331146	1.46566970717912e-13	1.45376835374976e-12	20.3257510724565
LINC00992	-2.32054547772807	5.89484901704619	-10.8351918701895	8.71883465812081e-15	1.09487920582196e-13	23.159315324298
TAF15	2.31814742859591	5.41711692383007	8.7014309795616	1.27095262118773e-11	8.73373681556042e-11	15.8501699870588
DUSP4	2.31773122788112	5.46279028091415	6.46887695336572	3.88617504041046e-08	1.47589707818867e-07	7.83670271205564
CCDC3	-2.31482770540244	7.63562696600884	-12.8362533305101	1.56315826670233e-17	3.50840254625673e-16	29.5126356305758
ESCO1	2.3144843876332	5.02690407894147	15.9098596259984	2.51875790182281e-21	1.31517009096473e-19	38.2805990667782
APCDD1L	2.31179397024762	5.24206897812021	6.0123249288799	2.01795826914757e-07	6.83332475044846e-07	6.20201410052429
RFWD3	2.31133063829018	6.12134407590721	17.3700616221571	5.83041678493002e-23	5.0218824914643e-21	42.0547761715153
MCM7	2.31115955039314	8.17444819773361	14.4368007320694	1.43488097944452e-19	4.9862114035697e-18	34.2240008267089
WSCD2	-2.31002865579139	6.60867676717307	-16.5507548834713	4.68817517662727e-22	3.1288135988385e-20	39.9662978292017
ACOX2	-2.30937085226819	7.93117027099674	-9.25351167524031	1.8393969686158e-12	1.48708567599083e-11	17.7876484607189
CCDC170	-2.30831662502738	6.17970557782407	-11.315360173116	1.82423843928311e-15	2.58744023530972e-14	24.7306769406145
RAB17	-2.30168768957769	7.16084333069118	-14.2583833865627	2.3826796543536e-19	7.82132059177471e-18	33.7148024168366
RSRC1	2.30078432059489	6.09515486690027	13.6592068152425	1.3463728972318e-18	3.83821014762475e-17	31.9756556772589
NUP155	2.30037287734206	6.77732886374976	16.4541564018017	6.02283835146219e-22	3.81730525074592e-20	39.7151929616505
ZSWIM5	-2.30031035601351	6.83267380552756	-11.6899196010133	5.49543031061182e-16	8.57942663906904e-15	25.9360804732085
MAP1B	2.29879421190159	7.69137604108764	15.1553526393089	1.9347762334275e-20	8.36811480359038e-19	36.2352241359851
PAX6	2.29677429711026	4.41406755762181	9.95598736094342	1.6469948338555e-13	1.61927711591989e-12	20.2086759130493
MYOC	-2.2967104966453	6.83472760027718	-6.52754649377644	3.14283101436319e-08	1.21394708881736e-07	8.04772674585865
NCBP1	2.29667727921179	5.27202990078628	17.6259011620742	3.08505125001503e-23	2.97508171981114e-21	42.6921288348897
KANK3	-2.295713752004	6.40486359147977	-15.3729129335111	1.06755159703366e-20	4.8460591077057e-19	36.8318896335413
PRIM1	2.29559710413609	7.14068703176567	12.8860473344955	1.34434648362004e-17	3.06161620083186e-16	29.6641376388038
MYEF2	2.29332250251117	4.96799645254756	9.08762467607905	3.27743961333345e-12	2.52125173308152e-11	17.2084663228487
ABCC4	2.29275271802004	4.78089942925878	12.4539933006975	5.0276994203907e-17	9.98353863647275e-16	28.3389017042638
CCDC58	2.29173580518662	6.07411306240946	7.08626275301523	4.15331635776042e-09	1.85240299160569e-08	10.0626337690647
DAPK2	-2.29168150407906	7.07383320456704	-7.38062633478678	1.43175206593439e-09	6.92013498534955e-09	11.125028583143
RIPK3	-2.28795416736486	6.73424697202066	-19.5302205824555	3.30888545793988e-25	4.97690943319241e-23	47.2273070217879
LECT1	-2.28644605739172	6.07197478058203	-7.5938517282342	6.63124789396247e-10	3.38008821065282e-09	11.893581129755
MYO10	2.28518591679683	5.05423487232548	14.2644585836344	2.3417381044342e-19	7.72466963909514e-18	33.7322058166837
ENPP2	-2.28478447754947	7.33622747869162	-5.92846199674269	2.72732525370553e-07	9.07382642595492e-07	5.90363644515676
GPR126	2.28452211180476	3.98595244662011	7.57277844151917	7.15476070789517e-10	3.62413174334323e-09	11.8176825870384
SLC16A2	-2.2842009267264	8.38903410036345	-8.82248437448152	8.29791711367642e-12	5.89719744097843e-11	16.2773584771132
LXN	-2.28225414572041	8.00769149594165	-5.26405166423023	2.89323443663812e-06	8.15910732761176e-06	3.57184499752549
OTUD4	2.28141315143744	4.78079097600193	30.1090403597933	5.89022264159495e-34	8.4798169529533e-31	67.1750621984164
ALYREF	2.28049294240434	8.01412197224854	14.4352691926843	1.44111737189784e-19	4.99926344760773e-18	34.2196466215463
PTPN12	2.27865677569611	5.71376859430804	8.2184380878396	7.05323917784044e-11	4.27029244906501e-10	14.1341810631887
FMO2	-2.27800379440014	6.43404989093741	-9.91942457807903	1.86483335241139e-13	1.80787475795342e-12	20.0839976405259
RASD1	-2.2777769882517	7.62460756840775	-5.75129777641176	5.14375186114174e-07	1.63314931886124e-06	5.27583513996886
THSD7A	-2.27743268159733	6.59317145672608	-6.55202683060415	2.87632508446401e-08	1.11764665659094e-07	8.13582515148117
STK4	2.27670470880243	4.61392712107587	13.0113834550108	9.21024792649253e-18	2.18906305375539e-16	30.0440662385839
UST	-2.2759493627874	7.32024973594544	-11.3383611556677	1.69378351877991e-15	2.42114941992972e-14	24.8052158777401
PCDH12	-2.27482785880701	7.12305571261864	-20.7666596556384	2.08110648011427e-26	4.35296620297374e-24	49.9877195353799
ITPRIPL2	2.27370594122729	6.26351275603563	15.5035093241535	7.49064559184743e-21	3.57758203563234e-19	37.1873559935651
CFI	-2.27219693645014	6.70215596132579	-6.44991114008093	4.16215973031082e-08	1.57383680156895e-07	7.76852226133157
GPRC5C	-2.27200108256004	7.38491980195226	-13.5580344750956	1.81164064171136e-18	4.99502286370622e-17	31.6775254780732
GIMAP8	-2.26770097213934	5.62353415305893	-16.9084223231892	1.87061716040327e-22	1.39638106918252e-20	40.8870279291204
HSPA4L	2.26397069894011	5.43631030029951	7.81674812217413	2.97256188750439e-10	1.61357352121333e-09	12.6953623703026
NCAPD2	2.26242310117998	6.97616532659969	12.2993905833251	8.10751670848669e-17	1.54012251894014e-15	27.8588168641385
GLUL	-2.26155963316415	9.83845765499385	-9.1532972756837	2.6066093074048e-12	2.04979362429745e-11	17.4380777452287
TRIO	2.25925789480546	5.48593842212978	13.3248410148043	3.60843331718552e-18	9.3842546461773e-17	30.9853953669079
CYP4X1	-2.25902044801679	5.41667659307017	-10.1488579023604	8.57522050158631e-14	8.88604468943301e-13	20.8638216652354
PCDH8	-2.25870373462562	5.06155608954426	-5.40527961561082	1.75930286708032e-06	5.13522799218013e-06	4.06178979946337
CDC42EP3	2.25763672403624	6.49015474458258	8.29665164876073	5.33717683447601e-11	3.29796767576054e-10	14.4132087578233
LAPTM5	-2.25633281650162	8.4984233962419	-3.72666843731698	0.00049015982426885	0.000978620233594718	-1.42235627654109
PFKFB3	2.25480020725297	7.24113066750585	7.81149056055959	3.02926367507332e-10	1.64037639363522e-09	12.6764742158894
POR	-2.25467739236661	9.36684348069916	-9.65568384418285	4.58953583505411e-13	4.13324820176567e-12	19.1802115542209
IL1RAP	2.25412442338325	4.83168451588798	14.0761652117552	4.01561372709681e-19	1.26263174211601e-17	33.190670633244
RMI2	2.25366829834697	6.14138186639894	6.42407630334737	4.56981790212037e-08	1.71499042122433e-07	7.67567861668671
CYP4B1	-2.25311641382793	6.08257477972309	-8.36107741653254	4.2435731409486e-11	2.66695405849139e-10	14.6427356283804
TTYH2	-2.25205306874384	6.83897552136022	-11.7397289854984	4.69135050798396e-16	7.43350389059879e-15	26.0950188815369
SLX4IP	2.25181179038788	5.13777717108343	12.0836819736922	1.58731433675609e-16	2.83117880153265e-15	27.1838041345713
SMIM13	2.25140472004838	4.17521640035156	17.9308315477333	1.45735072684563e-23	1.55802514955196e-21	43.442817317954
WDR12	2.24992185165549	7.83719131010764	25.081531838753	3.42011964972463e-30	1.81401346158421e-27	58.6441304725922
PARP8	-2.24845025060136	8.47851364465584	-14.6475317241893	7.92200983061938e-20	2.92969005754374e-18	34.8203599088504
WBP1L	-2.24811785384057	10.0549338085397	-17.3126918031026	6.73117267734312e-23	5.7730546941213e-21	41.9109023623654
SLC5A3	-2.24736748572897	11.307103719166	-10.6745281561167	1.48114235116722e-14	1.77270926887027e-13	22.6271006348817
PGBD5	-2.2471800481165	6.54611308742346	-11.2732108683557	2.09029588302156e-15	2.94203306719968e-14	24.5939094424466
CKS1B	2.24518806510633	8.87978674278382	14.7371223753992	6.16396851518983e-20	2.34848365640172e-18	35.0722472973851
ADD3	-2.24485662490555	11.0161686260787	-15.9903494546589	2.03419962868778e-21	1.08177555451721e-19	38.4948752341045
BDH2	-2.24313777244515	8.26353406467309	-11.6117639998493	7.04829471041995e-16	1.08111400219569e-14	25.6860471826591
UBXN10	-2.24291995170041	6.43507751859664	-13.5030818365827	2.12972016205409e-18	5.80060944137841e-17	31.5150479169414
FXYD5	2.24233032364812	7.67520992189791	5.95513451341199	2.47829695062463e-07	8.28496849226064e-07	5.99845742456245
CKAP4	2.24099692502154	8.46402898169735	11.5613561531403	8.27893984966057e-16	1.25460174939781e-14	25.5243670252757
ILDR1	-2.24047202651444	6.02907596997159	-17.6051641333512	3.24758407649204e-23	3.0730073737886e-21	42.6407254221643
PROCR	2.24002929328751	6.255733037129	10.5830464686634	2.00567856143868e-14	2.32591780240487e-13	22.3226382287934
VPS8	2.23975929270077	4.40587255884778	11.6732149533196	5.79527539652727e-16	9.01959657274186e-15	25.8827054832655
LRRC6	-2.23781858547233	6.71947962586893	-14.6166586544543	8.63943376454926e-20	3.16549571644217e-18	34.7333316300138
CENPA	2.23706066814411	5.45468186457132	12.8284134772976	1.60076247649146e-17	3.57687003477664e-16	29.4887531124914
PSD4	-2.23645119604975	6.46366953220655	-16.0774837151177	1.61546130644553e-21	8.84772354114392e-20	38.7260008401589
SAMD13	-2.23353181328461	7.15478763329023	-9.36375068812972	1.25504024027147e-12	1.0517811244354e-11	18.1710305402026
LRIG3	-2.23349685134602	8.13198464669886	-7.66307237786407	5.16728111833033e-10	2.68142510144047e-09	12.1427820813602
SMIM1	-2.23338910974295	6.41428880069498	-14.8308874486491	4.74520095477131e-20	1.85707816006633e-18	35.3348226509239
EPHB6	-2.23263565793125	7.00354449960511	-10.6763317946624	1.47233101575743e-14	1.76321043509156e-13	22.6330930499793
SLC9A7	2.22958604031071	4.33552031804402	13.2647046983041	4.31491524936128e-18	1.09665879847372e-16	30.8057804633268
ENPP1	-2.22865914232664	7.27776323272599	-8.21955557750124	7.02517746308954e-11	4.25458088246904e-10	14.138170565483
RAC2	2.22760194271932	6.85717134366584	3.3527912059194	0.00152145097140485	0.00280146577093593	-2.50059223595719
GLDC	-2.22743862517176	6.94745170511941	-4.57198666337407	3.14529366596214e-05	7.57659780536236e-05	1.23361371264859
LIX1	-2.22737372145152	5.28737653501134	-5.16158482466728	4.14287080212815e-06	1.14257746328534e-05	3.21872159160869
PGBD1	2.22213767487199	4.54046554347242	19.1445138367274	8.06354563097898e-25	1.12861640411376e-22	46.3374414352016
IRAK1	2.22172053548598	7.59012872133524	18.1017970029591	9.61008887767186e-24	1.06590277406298e-21	43.8595035384269
AUNIP	2.22017712655382	4.8000335008743	18.5135266516405	3.56744610589473e-24	4.3314383291752e-22	44.8508169616044
SCML1	2.21835508267233	5.97218870993288	14.0022929982994	4.9677182181176e-19	1.53800861269063e-17	32.9770023320937
UPP1	2.21817591567999	6.71348511998033	9.35389435208894	1.29860867020534e-12	1.08378707031009e-11	18.1368029597428
TXNIP	-2.2179835844203	11.8398613878536	-8.12531921786302	9.8354703902192e-11	5.78616187142055e-10	13.8014623084365
TPPP3	-2.21567214078989	6.2617605799968	-10.5420931062917	2.29799514685638e-14	2.62934089516601e-13	22.1860089500505
MMP28	-2.21420477352811	5.79173579781833	-12.2737106429854	8.77984391833609e-17	1.65381078667349e-15	27.7787733737301
CSF1R	-2.21407365262747	6.78727114732007	-7.31582490489744	1.80967818008331e-09	8.60034513548197e-09	10.8912454720134
COCH	2.21397003747134	4.72921809785846	6.21035961543193	9.8892811239653e-08	3.52360193770282e-07	6.90919038774991
VAV3	-2.2127529855791	6.39130256632574	-8.96774315909446	4.98397508434891e-12	3.69444714325312e-11	16.7882696301329
TM7SF2	-2.21237047194179	7.75980256907715	-11.7081895762649	5.18543476050087e-16	8.13959794376129e-15	25.9944158703839
LOC100507557	-2.21220427614911	6.31461335487603	-9.29124227865922	1.61358227859182e-12	1.32041213256265e-11	17.9190034699996
FAM169A	-2.21058492843804	7.717275191544	-7.42818972482029	1.20569110972025e-09	5.89393750094875e-09	11.2965686371508
TACC3	2.21043710755261	6.38758952568545	8.25488883726762	6.19350911273578e-11	3.79192515696202e-10	14.2642701663331
PLEKHO2	-2.20963200415214	8.76587273934335	-13.5847484969219	1.67486879971256e-18	4.64972185374748e-17	31.7563715662234
AKR1B10	2.20955889060145	4.47949486707742	5.46598974961303	1.41936779368423e-06	4.20325563939255e-06	4.2734731503211
KIAA1324	-2.20942829087317	6.03920680874237	-6.54606564853262	2.9390671151319e-08	1.14048705632429e-07	8.11436998153901
LOC100506098	-2.20842325066487	6.33504880243894	-8.76874490879898	1.00252483939087e-11	7.01349813881397e-11	16.087870677715
HMGB3	2.20836060900015	6.87649500162262	19.8426880484434	1.62399542118133e-25	2.63964739628304e-23	47.9379852635463
ENO1	2.20789989157164	8.10650276301193	13.2642894042595	4.32025346558242e-18	1.09665879847372e-16	30.8045384540459
BCAR3	2.20678421950599	7.29679844115535	12.3540221612184	6.84549346348723e-17	1.31777383721667e-15	28.0288172296039
LOC100131262	2.20645494024475	5.4273817992085	10.5607915364735	2.15953241835791e-14	2.48574391159359e-13	22.2484163076014
FIGNL1	2.20592215658289	6.3031843644716	15.5366679147507	6.84837652925887e-21	3.2785992624041e-19	37.2772891142151
ACTR2	2.20561285120789	7.35639750109081	8.77405550574923	9.83952550216608e-12	6.89553673491507e-11	16.1066071920234
PRR16	2.20386321992442	4.39312015405828	9.81942253416037	2.62141541647532e-13	2.47468982290679e-12	19.7422215055767
ANTXR2	2.20132090855829	5.38241871070835	12.0867764556689	1.57202266958781e-16	2.81136795967545e-15	27.1935302633688
RNASE6	-2.20125173882393	5.90924105303005	-3.84042130586224	0.00034343951120513	0.000702458224917739	-1.08125330401468
SFTPD	-2.20117129785858	6.01395621315704	-17.0182235271133	1.41475608070588e-22	1.0925060845451e-20	41.1668665323511
EMP3	2.20057565080173	8.29536776152902	8.49091791591379	2.67597326157221e-11	1.73757219996739e-10	15.1044076808701
AQP4	-2.20026368310801	5.43317175356445	-7.05401764446835	4.66778377936958e-09	2.06313995774548e-08	9.9462227039652
BRIX1	2.19779639534235	6.82635999106294	16.0864433577738	1.57770181031593e-21	8.66446321169419e-20	38.7497171882519
COLEC11	-2.19749372672901	6.59104905582282	-12.2184887461861	1.04234888311274e-16	1.94163971711066e-15	27.606359063728
LIMA1	2.19536159720275	7.14002852297659	8.86013624499546	7.26940090402855e-12	5.24390748821387e-11	16.4099704829302
FXYD1	-2.19487233404916	6.48618475722311	-13.2252801657318	4.85275972456829e-18	1.21802456100466e-16	30.6877759394651
EPHA4	-2.191892921666	7.33876701925367	-7.3108831911264	1.84230633922e-09	8.73481163655118e-09	10.8734143027715
MCM2	2.1905169909278	7.89615192079748	11.9502525381073	2.41239971987007e-16	4.09275390185028e-15	26.763248669952
SMAGP	2.18844643959775	6.55970204721922	11.9888092050338	2.13705937752416e-16	3.67198906683712e-15	26.8850119548372
GRAMD2	-2.18560119001054	6.57728392374595	-12.5799657947642	3.41403665895774e-17	7.1079576756952e-16	28.7277914023849
LONRF2	-2.1850512690051	6.73688016336896	-6.80691071340563	1.14262514769559e-08	4.73957807199106e-08	9.05437247463415
REEP1	-2.18335773812113	6.39511164350653	-12.5876496201092	3.33459694269856e-17	6.96464263006108e-16	28.7514456231276
MAP4K4	2.18323006049302	6.51992379770302	16.23388920501	1.07039874647215e-21	6.12894509521196e-20	39.1386941122634
ARL4C	2.18315600761609	6.43630400242421	5.95849303377614	2.44858716171703e-07	8.18972357192279e-07	6.01040222727564
CENPM	2.1824972506891	5.35388718900622	6.30857822043762	6.93730523339576e-08	2.52933044462901e-07	7.26107811542743
FUT8	2.1821303105581	6.96073903321789	15.1140882950689	2.16711675636163e-20	9.25386403060776e-19	36.1214177876459
MGC24103	2.18196647625211	4.70949419185297	6.97570009079472	6.19890020592875e-09	2.68859121262092e-08	9.66349457122778
GSAP	-2.17984123456619	8.02704424918995	-9.41178476085654	1.06290670061647e-12	9.05830213569766e-12	18.3376932754592
PPARGC1A	-2.17952206926338	5.84139269703789	-9.93403664548792	1.77448377697316e-13	1.72859934871407e-12	20.1338426829917
TDRD9	-2.17741891460335	7.34697172056085	-4.14960380127413	0.000127602296543093	0.000279941687909659	-0.126782997475201
MIS18A	2.17386266142761	6.72682734858587	11.9498359281193	2.41556332635059e-16	4.0946744190577e-15	26.7619319508471
GLRB	2.17385208712344	4.31193499586102	9.17958017599895	2.37861978218053e-12	1.88077998077084e-11	17.5298538883494
FCER1G	-2.17325275429951	6.05553828666277	-4.09587317816351	0.000151908593998244	0.000328686818253849	-0.295362435319444
WDR86	-2.17146923289274	6.15877831051271	-10.0851168232239	1.06343046819813e-13	1.08688849323191e-12	20.6477805961972
MASTL	2.17049179636671	5.63825677296395	11.7424272036449	4.65136154691855e-16	7.37593957341805e-15	26.1036195834503
C19orf33	2.16893529760567	6.87665766123863	4.22358186741999	0.000100220060067337	0.000223518347975785	0.107074258269369
NUDT1	2.16885115872115	6.08636459625493	7.67694564396021	4.91543531271721e-10	2.56128745418344e-09	12.1927062100617
MTFR2	2.16881169618158	3.85464504292903	12.5229631522628	4.06653263253311e-17	8.26219407345815e-16	28.5520732098934
ZNF326	2.16849437698135	4.13570280956429	26.2972573195838	3.69165643092102e-31	2.83009839230198e-28	60.8441320197785
CD2	-2.16834114760716	6.76718356102811	-3.26238034563726	0.00198274210770025	0.00358598054385306	-2.75064029957936
CAMK2B	-2.16802667988098	6.15566768842989	-14.0069284416876	4.90173678218969e-19	1.51991545915436e-17	32.9904300283861
MYH14	-2.16745065559184	6.83190104044739	-14.3939508587163	1.62016399839288e-19	5.56293107114283e-18	34.10206816137
CRY2	-2.16663789357371	7.92852816452264	-13.576636906944	1.7152535915887e-18	4.74875496407558e-17	31.7324399090057
LOC145474	2.16456584961723	3.92359078084727	12.4352022829694	5.32746430800539e-17	1.0485844055454e-15	28.2807157140318
SHOX2	2.16388921244953	3.93583058609338	15.9961857921555	2.00298378073322e-21	1.06799307144651e-19	38.5103834683736
KCNK5	-2.16348976182555	6.1591632184047	-10.0171318284025	1.33852484627722e-13	1.33554298399591e-12	20.4168364973963
CBL	2.16242312301668	5.77904393352268	17.397775394536	5.44017950275871e-23	4.76725295122182e-21	42.1241520238657
CXXC5	-2.16045887426068	9.20112809084338	-9.30117709282832	1.55891978080065e-12	1.28035974661928e-11	17.9535666880615
GNB4	2.15964076535609	6.16340971876024	12.0550889467297	1.7359393255041e-16	3.06105486487621e-15	27.0938759870294
CCBE1	2.15930853992981	4.65630265234816	9.61817413433374	5.22004900408982e-13	4.65943700962933e-12	19.0510519328102
SLC43A3	-2.15887954739043	8.670153196196	-6.2334519670189	9.098753656083e-08	3.26076422365492e-07	6.99186125252048
OCA2	-2.15867222245018	7.71858812637594	-9.13799567704138	2.74936640779024e-12	2.14947556047371e-11	17.3846158268521
CALCRL	-2.15852016982754	6.20231170004809	-12.4748311157982	4.71521567636699e-17	9.42809245606911e-16	28.4033720505443
BDKRB2	-2.15780951168776	7.26019934832501	-3.71802309458798	0.000503491030061973	0.00100285222955816	-1.44804441602036
APOLD1	-2.15761552124733	8.53634270942465	-4.49362878251272	4.09356129396446e-05	9.67015094700582e-05	0.976844985570812
PDCD4-AS1	-2.1574112318187	6.22288470413685	-14.5192394638004	1.13662065953517e-19	4.03320235791045e-18	34.457949214972
CCL28	-2.15587722774345	7.17080892193997	-11.8451282383536	3.36027429628338e-16	5.5151733258625e-15	26.4302857875869
EGR1	-2.15119104910318	10.6875014220594	-5.97374346637906	2.31807295169267e-07	7.77125088845073e-07	6.06465591601599
KCNJ8	-2.15067008337215	6.3677905252791	-12.1995046248947	1.10579118435741e-16	2.04657679712797e-15	27.5469953679402
FAM24B	2.15056940895231	5.37609139183068	12.0973037994653	1.52110947340802e-16	2.72757664026144e-15	27.226609002274
FRMD5	2.1492241637936	4.59420545228108	12.3562072489211	6.79937738226381e-17	1.31014771643907e-15	28.0356086515543
ZC2HC1C	-2.14871191751492	6.95656334055096	-10.8304280590874	8.85649834059286e-15	1.11078235254915e-13	23.1435807174906
MAP7	-2.14864752875048	6.77087026560413	-13.08553534725	7.37076518859626e-18	1.79852024668472e-16	30.2678882493693
KCNIP4	-2.1471462187904	6.37915295644143	-6.40508243271782	4.89471555833612e-08	1.8282615285075e-07	7.60744279185459
CMSS1	2.14679752332626	8.1841212714248	16.5316583805574	4.92580152464197e-22	3.26577400424865e-20	39.9167397348289
TPST2	-2.14639679039026	9.77164545573661	-13.5073268036373	2.10324554752168e-18	5.73625358732063e-17	31.5276126474259
ADAMTS6	2.14498527128633	4.02506424268245	11.4738973662124	1.09540097441125e-15	1.62456266661212e-14	25.2430742625374
CREBRF	-2.14471773941564	8.54378809555594	-14.6160643495016	8.65387318164047e-20	3.16549571644217e-18	34.7316551942907
PON3	-2.14351465702299	7.10228907214545	-5.98715131365369	2.20905508150556e-07	7.42925165488814e-07	6.11237398235607
CYP27C1	2.14303932842988	3.58617901470621	8.18290947700518	8.00669719279463e-11	4.79569039883435e-10	14.0072999304317
CCDC138	2.14145282589359	4.41329684861797	13.5709276815669	1.74426897598723e-18	4.82246107147086e-17	31.7155909410343
LGR6	-2.14062138023325	6.18512108601969	-11.7370274047888	4.73173818994108e-16	7.48572866705356e-15	26.086406520767
LINC00960	2.13956969165085	4.79056465821822	6.43185878689593	4.44299188846612e-08	1.67161660466744e-07	7.70364306151293
GINS3	2.13950725419633	5.49014085119567	15.4715051828205	8.16859941904608e-21	3.85569370704622e-19	37.1004311838896
SCUBE3	-2.139438916681	7.1671267713262	-13.3936946681809	2.94206481193308e-18	7.84356035509409e-17	31.1904788603765
SLC47A1	-2.1357963443924	6.64440825429663	-9.57344626110658	6.08734371435967e-13	5.37408727827066e-12	18.8968393092085
RRM1	2.13554730174409	8.32723876700455	12.6951189531241	2.40093002428867e-17	5.15892799995076e-16	29.0814827948888
AIF1	-2.13268165906087	7.23721502477875	-6.1264778518103	1.33810932027724e-07	4.668442677893e-07	6.60924168435341
BYSL	2.13128498535501	6.46691061017387	17.8580196974057	1.74166586619596e-23	1.80016797606049e-21	43.2644437050807
AFAP1	2.13127282545763	4.95827943318884	10.8003068730414	9.77933445079716e-15	1.21219240993737e-13	23.0440268281832
HYLS1	2.12997046858103	6.75362335301121	10.5594339147089	2.16929538679124e-14	2.4955564224188e-13	22.2438865802792
HSD11B2	-2.1299271639635	6.01860312755029	-7.72141545593662	4.18824696399224e-10	2.20863729877718e-09	12.3526843477564
TMEM27	-2.12891229511205	5.38661863693655	-5.98254635702139	2.24591032160144e-07	7.54312990032944e-07	6.0959830710007
ZFHX4	2.12691328312879	4.19271150747002	12.1665015350521	1.2255471625589e-16	2.24157555592315e-15	27.4436829163699
NR4A3	-2.12654620279298	6.03545538350567	-2.73233577934012	0.00864040309530614	0.0140249113623174	-4.12157083290645
TOP1	2.12636082430911	8.43012899103959	11.0060510545096	4.98035302752216e-15	6.53934952897128e-14	23.7217820523736
VGLL3	2.12541515751038	4.51995268934092	7.82585188412377	2.87688880252705e-10	1.56543449824333e-09	12.7280652705497
HLA-DPB1	-2.12508393342713	6.89481238568352	-5.04150964158078	6.29556404218081e-06	1.68218339215371e-05	2.80766361227403
RPP40	2.12471650971332	7.08080921281581	16.8496621733859	2.17334759232837e-22	1.60453555763291e-20	40.7367313510709
SPOCK1	2.12411285862994	6.65046467605611	3.73704096210876	0.000474612224641576	0.000949554237408275	-1.39149143880846
ARHGAP6	-2.12318950893645	6.64527314643734	-12.3168284513647	7.6809442714944e-17	1.4632271435914e-15	27.9131213648542
MORF4L2	2.12255608178898	5.74936890353519	6.35616235346988	5.84153891401482e-08	2.15318611580045e-07	7.43179188723992
FHOD3	2.1222469997031	5.92253553403611	8.77032877826613	9.96949049746922e-12	6.98280088944856e-11	16.0934590396746
LOC654342	2.12110887739291	5.75329392573625	10.0142771728665	1.35153438577718e-13	1.34765667950876e-12	20.407127621893
VSIG4	-2.12104841695993	6.20113546838701	-5.90095816525652	3.01016892400318e-07	9.93937658310683e-07	5.80593915940042
TAPBPL	-2.12077927130932	7.90029027672506	-7.66977138240101	5.04409443527107e-10	2.62493476227443e-09	12.1668899273235
NYNRIN	-2.12049773389613	7.04369653861333	-14.952025531473	3.38966641790318e-20	1.36911275857392e-18	35.6724712680686
MIR31HG	2.12032088727064	5.11079055543681	6.21106558352139	9.8641288366208e-08	3.51629849137057e-07	6.91171716944536
GLIPR1	2.1198506365945	6.55907847016375	5.55073198347087	1.0509741484079e-06	3.17672224972422e-06	4.56994746235221
LOC338620	2.11941701870632	4.19554151204932	13.9048903724548	6.58329337454781e-19	1.98039220841808e-17	32.6942275012603
TNFSF13B	-2.1184582442056	6.77909049654722	-3.92896681016148	0.000259517647325029	0.000541098220295987	-0.811865186858769
HAUS2	2.11748655966751	5.96404791899708	15.8425569286536	3.01314400589705e-21	1.55319481940806e-19	38.1008553161562
ODAM	-2.11539249905221	5.70189655020485	-7.72713515139953	4.1029158573072e-10	2.16760862657999e-09	12.3732549620939
RNF144B	-2.1143875153974	6.98550098424722	-8.48294522752828	2.7527103101881e-11	1.78280450841392e-10	15.0760953541104
CALU	2.1125616386288	7.95642446548689	13.5856391852415	1.67049355613791e-18	4.64541698956053e-17	31.758998857896
SUZ12	2.11153034891518	4.40092162017071	9.20953791741827	2.14315648894436e-12	1.70799996182972e-11	17.6343796663207
MGC12488	2.11027731465188	3.74611673434357	14.5347955328127	1.0878255202276e-19	3.88743321989138e-18	34.5020010271751
ASAP1-IT1	2.11026078768687	5.15952225140214	13.0952489282436	7.1591277481167e-18	1.75111917188461e-16	30.2971555588783
KBTBD7	-2.10938916910386	6.83820929207608	-10.7218428741884	1.26670833735148e-14	1.53336375611526e-13	22.7841667036565
SSR3	2.10936360294445	8.05219933248794	12.168433608947	1.21818720412201e-16	2.23815525059974e-15	27.4497349457817
KIAA1549L	2.10864864113435	4.36276210841618	16.5031741588613	5.30320055500725e-22	3.47032490864192e-20	39.8427435395608
ZBTB7C	-2.10822739003204	6.0519233962219	-15.2746242243763	1.39559593624336e-20	6.20932364127704e-19	36.5630281405386
CMTM4	-2.10648709019304	9.64443131451202	-8.54878695056763	2.17985414171893e-11	1.43297326243787e-10	15.3097642144402
STEAP1B	2.10645911942648	4.58984546062567	6.27142790638319	7.93329116901267e-08	2.86910969875202e-07	7.1278999625745
C8orf31	-2.10603772832558	6.18990825968425	-8.15470320460253	8.85519015571747e-11	5.24930463495546e-10	13.9065115399155
C10orf11	-2.1055285774352	7.90246112386955	-10.9423844565207	6.13331550267507e-15	7.91908865832262e-14	23.5126189221712
CPOX	2.10551095834241	6.91383536096318	15.385461651658	1.03173143293417e-20	4.6940286751215e-19	36.8661331901027
GBP1	-2.10470955726635	8.63659263743647	-3.75473056485612	0.000449183372485416	0.000902171487039717	-1.33874182980061
GPC4	-2.10334142042915	5.99600286499336	-12.0493004477388	1.76770364224805e-16	3.114341513069e-15	27.0756576475443
CHD1L	2.10166004661959	5.08505141589205	10.6381597745338	1.67065118254535e-14	1.97122795380161e-13	22.5061849409836
FAM155A	2.10112481066772	4.33236186880417	7.70116762023547	4.50489675290005e-10	2.36423171402687e-09	12.2798533491901
CCDC8	-2.10102894299143	6.97152421434597	-9.79936026995372	2.80715793895079e-13	2.63645238860919e-12	19.6735198866808
SLC18B1	-2.10076869767705	8.27165995423197	-12.0889737282768	1.56125533806143e-16	2.7945915931286e-15	27.2004356602156
MICAL2	2.10000162729535	6.01032576159794	12.2174881739459	1.04559869326293e-16	1.94589489037067e-15	27.6032314220741
KGFLP2	-2.09995146824402	6.04962245244679	-9.01710534285014	4.19318369754161e-12	3.15231694979303e-11	16.961451805616
HSD17B2	2.09994966403867	3.8555355771666	7.58604901522653	6.82044879395211e-10	3.46611561881252e-09	11.8654802132859
LINC00959	-2.09971382872991	6.55294729234205	-10.4830942222022	2.79660416205799e-14	3.15773427934335e-13	21.9888174872209
FLT1	-2.09969538365126	6.19543356912726	-11.9164198371601	2.6835024483142e-16	4.503413142862e-15	26.656245413887
KRTCAP3	-2.09867407115007	7.21244758420474	-9.30937004656456	1.51524910693619e-12	1.24754271855796e-11	17.9820624875773
SH3BGR	-2.09863897777207	7.17882773454121	-8.9662223200232	5.01059423206854e-12	3.71008547932923e-11	16.7829303476478
SHC2	-2.09857532327998	6.82433002292937	-12.3951236945738	6.02879565234357e-17	1.1774261276452e-15	28.1564603103093
SLC4A5	-2.09770710692549	6.08897255934767	-11.7132227008882	5.10318896993089e-16	8.01673996016813e-15	26.0104789063818
IFRD1	2.09747860450745	7.16479763383195	11.2339340080685	2.37352174040302e-15	3.31290378655283e-14	24.4662591519483
EIF3B	2.09723191138047	7.0024100994284	16.5647979044869	4.52089200367503e-22	3.04744409144048e-20	40.0027154815111
CAMK1D	-2.09580453122535	7.04041901558365	-9.12708251760068	2.85597497427972e-12	2.22333625363491e-11	17.3464727458989
CLEC14A	-2.09480279704472	6.28207354116387	-18.1081453768834	9.46317278814031e-24	1.05961248636093e-21	43.8749185456099
ANO5	-2.09246220302872	6.53796889649145	-8.45700837154954	3.01801769946901e-11	1.94153037768266e-10	14.9839561403766
MFAP4	-2.0913774264797	7.04921486979305	-5.63375643743742	7.82294597951496e-07	2.41457084559149e-06	4.86146879013825
RAB36	-2.09107013625686	7.46069813429891	-9.71179303980755	3.78677864071625e-13	3.45931928193247e-12	19.3731305110945
EEA1	2.08873389311432	4.87435481614149	10.7341943313075	1.21609105862797e-14	1.47919826714827e-13	22.8251232167778
NPTX2	2.08851250821673	4.00107401449087	5.01126134734177	6.99258931362109e-06	1.85734894064356e-05	2.70460906255935
TFEB	-2.08847732080985	7.42734667409004	-17.4494173490105	4.78235842548776e-23	4.303055092219e-21	42.2532095446443
SFRP4	-2.08772710429639	5.94421717385629	-5.13685235020805	4.51671822893543e-06	1.23805869582747e-05	3.13380424206169
MBNL1	2.08421773676806	6.05048730890058	7.14961936131648	3.30193665223886e-09	1.49283385432647e-08	10.2913598645848
GARS	2.08137208486405	9.39539241680715	13.3380156211423	3.47002764924956e-18	9.0750287766768e-17	31.0246833965583
CDCA4	2.08127433292294	7.30459409424071	14.018123513499	4.74602822434897e-19	1.47390136921038e-17	33.0228481760914
LOC100505938	-2.08108886461638	5.57621317611286	-10.5517284167025	2.22555906910571e-14	2.54864449078555e-13	22.2181728072612
AP3D1	2.08098519457745	7.72832385492252	10.6172203314467	1.79070491724755e-14	2.09469864231714e-13	22.4364929949693
SRGAP2C	2.08085241119366	6.87100132831377	11.6318590227577	6.61091837788379e-16	1.01789961731282e-14	25.750409706547
MFAP5	-2.07906073585614	6.06651505348518	-4.82059344544383	1.34993745077786e-05	3.43318477229373e-05	2.05996481804208
SCNN1B	-2.07790644995506	5.91704683417281	-11.4106314290164	1.34214898322743e-15	1.96163979383241e-14	25.0389818262449
SNTA1	-2.07763693737957	8.27662143211726	-11.3997384466532	1.38999756528203e-15	2.02716359828215e-14	25.0037900005828
MDH1B	-2.07527266496735	6.27428400735271	-9.67356494172063	4.31660474808495e-13	3.91016488528774e-12	19.2417289934647
FGF2	2.07474156492633	4.87116477837704	12.8084567765305	1.70067910609285e-17	3.78335401581693e-16	29.4279232533171
PER1	-2.073445426504	6.98078392733887	-6.51865182983974	3.24565137356776e-08	1.25078591652501e-07	8.0157237691964
TRANK1	-2.07228875323722	6.83239040684167	-10.7591096659141	1.12012276671996e-14	1.37340661169362e-13	22.9076832730271
PDGFA	2.06851939357788	5.4575460763644	11.377891121578	1.49123559220727e-15	2.15608704167415e-14	24.9331624158159
IARS	2.06841110754947	10.0057585158424	26.2621733867288	3.93166732743514e-31	2.83009839230198e-28	60.7819599617835
TCERG1	2.06784240893221	4.39061829889354	8.75482303911048	1.05290670308466e-11	7.34302235317345e-11	16.0387409459864
ATAD5	2.06774711951471	4.58056769202336	18.3068259140563	5.85486214711594e-24	6.86074107994894e-22	44.3552824268575
KBTBD11	-2.06684454446583	6.83215851994053	-6.34930250916421	5.9881603273127e-08	2.20440860999064e-07	7.40717258615199
CD34	-2.06663719746141	6.83530959664725	-17.9156739835133	1.51236952260992e-23	1.60430566990542e-21	43.4057295945458
RPS4Y1	-2.06615081943905	6.75725441102944	-1.72428220968801	0.0907659749533502	0.120632260150661	-6.19410288966545
TUBG1	2.0659155756468	7.68552724161537	15.6955419179531	4.46491659118328e-21	2.22198503445183e-19	37.7063991852822
KCNMA1	2.06540269526703	4.07453075726885	11.253742690716	2.22613034802179e-15	3.11797478557187e-14	24.530662125681
OMD	-2.0644728495823	6.00341294487226	-6.47344937173657	3.82241755086166e-08	1.45497310174913e-07	7.853142898136
LHPP	-2.06425053234533	7.71903169509359	-12.8355883781107	1.56631268277161e-17	3.5115719823428e-16	29.5106102964699
PALM	-2.0613849195425	6.66345187957947	-16.7472790338914	2.82500386826362e-22	2.00485749876244e-20	40.4739504911839
C1orf116	-2.06063875471698	5.88696519761536	-6.11905016167068	1.37439651017961e-07	4.78262459645545e-07	6.58270908260017
ALDH3A2	-2.05937767639451	9.3224253389214	-12.5020507787582	4.33646172196307e-17	8.73140719342314e-16	28.4875025115321
CHST1	-2.05856961299316	6.85453259390829	-8.76897528269141	1.00171189216566e-11	7.01024416201352e-11	16.0886835186095
PRELP	-2.05713208223341	6.9811600103918	-10.8696286342229	7.78597833005812e-15	9.88824154015888e-14	23.2729740963143
STIP1	2.05675044248166	8.11662293955512	16.7432698751861	2.85422841929687e-22	2.01402273065533e-20	40.4636369336762
ACLY	2.05632479986727	7.60602650858175	15.1297917832279	2.07552985182066e-20	8.93852653065075e-19	36.1647517928594
LINC01140	-2.05500166484118	5.91810747876697	-8.56942251149036	2.02628947903485e-11	1.34033030685748e-10	15.3829295412144
LOXL1	2.0544366267553	6.75463126588425	7.45266803647974	1.10367468113194e-09	5.43212776513168e-09	11.384830796665
C1orf210	-2.05432683745654	5.80670786305834	-7.83638919319304	2.77000498269307e-10	1.51094588433501e-09	12.7659130298827
EIF4G1	2.05417185646378	7.80856448656666	14.7271965251198	6.33743167027264e-20	2.40672083454185e-18	35.0443887055653
C11orf96	-2.05374949335257	6.631993522178	-10.0973140690619	1.02048820536002e-13	1.04671449257156e-12	20.6891579293053
LOC100132891	2.05361512362114	4.39043038516422	5.61641450027947	8.32111103627363e-07	2.55541662252164e-06	4.80049378565431
ECHDC3	-2.05334615030488	8.31626313316595	-9.01496165267615	4.22474199531462e-12	3.17249161384375e-11	16.9539355865897
MX1	-2.05299362254982	8.38060203189319	-5.32640986986016	2.32352658888823e-06	6.6568128498994e-06	3.78773219609817
NDC1	2.05284327469556	7.17604807311562	11.3919711430762	1.42516783502852e-15	2.06649336079135e-14	24.9786870061548
NKTR	2.05284102659415	4.85828373138995	7.81408585767795	3.00113940001101e-10	1.62689522881178e-09	12.685798158211
SLC22A4	2.0528131965171	4.47944592147396	12.9711952208785	1.03953466484836e-17	2.42222150163002e-16	29.922465130319
DOCK3	-2.05200761191963	6.28934141833036	-7.87949010285956	2.37276488962918e-10	1.30914526007326e-09	12.9206675520205
INHBE	2.05110790270939	3.49071752364173	6.2755657808249	7.81565426289912e-08	2.82808818076718e-07	7.14272895203333
MAGEB2	2.050489403906	3.81561047237705	7.42328988434528	1.22722098434898e-09	5.9948228161788e-09	11.2788994224295
KLRG2	-2.04988667251332	6.68171240851573	-10.5739249878838	2.06735030161547e-14	2.39055911239586e-13	22.2922246882694
DPYSL3	2.04922409255057	5.87257973903614	6.08749134887822	1.53981535649693e-07	5.32789330647136e-07	6.47003013402449
RRS1	2.04871207848599	7.8582433016323	15.3987763325079	9.95057970907154e-21	4.5762646869916e-19	36.9024465492914
ARHGAP18	2.04854050808435	7.14120346557348	8.78840181994397	9.35494825210343e-12	6.59262174899107e-11	16.157210827761
CTSH	-2.04474384661852	9.28309694229635	-5.24019435986739	3.14594456520896e-06	8.82853142742781e-06	3.48944354980525
RILPL2	-2.04356394489093	9.70835276871177	-12.3962466690891	6.00792389437563e-17	1.17448793492862e-15	28.159944696464
TROAP	2.04292100653574	5.78730111736141	13.6169940469686	1.52363941738586e-18	4.3006271347122e-17	31.8514230405783
NAA15	2.0404775550698	4.63213621985762	18.7002100289359	2.2886216104724e-24	2.88886519082883e-22	45.2947076608724
IL6	2.04015773258275	5.34755586160274	6.54765157176007	2.92224294451777e-08	1.13439534951379e-07	8.12007780242533
TJP3	-2.03907819798623	5.952791367192	-11.3987459627263	1.39444210135339e-15	2.03217502189281e-14	25.0005828410355
PGAP3	-2.0390573716634	8.07774401470437	-15.8120940419538	3.26830352875921e-21	1.68042493934035e-19	38.0193264827662
ESPL1	2.03691662276247	5.85729120265186	11.8843756316548	2.96871696975039e-16	4.94499921696852e-15	26.5547621749456
SRGAP2	2.03576011808889	4.40619559126038	17.4867003877286	4.35820705798913e-23	3.99271196608049e-21	42.3462072043611
LACTB	2.03572807655522	5.79976096955193	11.4371142397522	1.23265618481804e-15	1.81742395062235e-14	25.1244762428787
GRIN2C	-2.03560254583036	6.27874832825324	-18.6993445056443	2.29331893094822e-24	2.88886519082883e-22	45.292657584652
RAD54L	2.03262156202094	5.45368099769101	13.9272545447719	6.17050216797383e-19	1.87795306158828e-17	32.7592596446352
TNNI3K	-2.02937519514507	5.27688153683601	-5.33416106724625	2.26095589780812e-06	6.49402313592767e-06	3.81461722298016
RGL3	-2.02921009709856	6.50291651375605	-14.6102940708451	8.79534988240027e-20	3.21141805941626e-18	34.7153759434102
FRMD6-AS1	2.0291895421956	4.05092205094611	18.5631381233951	3.16944393524559e-24	3.89513064115091e-22	44.9691185031311
ORC5	2.02886056854047	5.69464767790021	10.4307762142067	3.32974672556625e-14	3.71806344896331e-13	21.8136030708091
SCUBE2	-2.02860441075129	5.97461019909657	-9.15398828227483	2.60034188844406e-12	2.04566318351249e-11	17.4404915022474
ADTRP	2.0263980145168	4.89364351050919	7.9893502722604	1.60001507617203e-10	9.06870187296043e-10	13.3147012375135
PNP	2.02615274397457	7.68689681995641	7.73659986636845	3.96553013762257e-10	2.09832659290583e-09	12.4072914141638
CD40	-2.02463901750349	7.03306270916715	-6.91388640136768	7.75484474557472e-09	3.30791313962029e-08	9.44037775046677
DNMT1	2.02431272876571	8.47751501966913	8.20624006044142	7.36697940786325e-11	4.44422238747332e-10	14.0906281436915
RPARP-AS1	-2.02410941638686	6.20532143550501	-8.23776160970653	6.58349651918847e-11	4.01119626191789e-10	14.2031556715541
HLA-B	-2.02401676108842	11.2111368421689	-4.89263134051102	1.05379022858797e-05	2.71774050635834e-05	2.30248603520565
SYNE4	-2.02368023965685	7.18032792206702	-9.94905148028152	1.68624550956049e-13	1.65463866821771e-12	20.1850363956134
LIMK2	-2.01988724085006	8.33741720742888	-10.0875396813876	1.05475748577196e-13	1.07911863582406e-12	20.6560011536485
RNASEL	-2.01883871897468	6.99801451133949	-17.2155707643752	8.59114756241528e-23	7.09649914428196e-21	41.6665371632187
FTX	2.01682732924994	6.93895385246755	5.38601308517931	1.88315885232876e-06	5.47297284335777e-06	3.99474162901981
LINGO2	-2.01558942802094	6.67872017051592	-6.40280154876836	4.9352489801142e-08	1.84169493046106e-07	7.59925003179567
TEPP	-2.01453341491915	5.59700710121938	-8.05789462346082	1.25176168204977e-10	7.22487305318244e-10	13.5602194038394
PLAT	2.01449968834442	7.53434413702322	5.07719123333496	5.5609145863149e-06	1.50241599848763e-05	2.92949047126712
CCDC110	-2.01441032492226	5.41575683909425	-7.2547263864049	2.25721292511234e-09	1.05201988657025e-08	10.6707585042739
CDK6	2.0143048173963	5.13345001762029	15.0329358095026	2.71017018986618e-20	1.12378160055568e-18	35.8970043642835
ABHD14A	-2.01280194349462	9.15038936344791	-11.275579566369	2.07435169728735e-15	2.92163231717866e-14	24.60160147044
PKM	2.01124082469975	7.51803946463624	16.6368032444407	3.75370381074851e-22	2.56460679002157e-20	40.1891015148903
CXCL16	-2.01117803946419	6.94579845409908	-8.64409834235984	1.55605955557859e-11	1.05278215316168e-10	15.6474167394809
ANXA3	-2.01071850163303	9.76547543051649	-4.20433869358521	0.000106736460705816	0.000237054916311375	0.0460515378343356
HLA-DQB1	-2.01004983435268	5.46709121227929	-2.4260073935854	0.0188737173164736	0.0287397833570207	-4.83161245689038
TIMP3	-2.00995490810649	8.88596085957348	-4.87744141304952	1.11038386112446e-05	2.85492878185527e-05	2.25124013240264
IGHM	-2.00955454329636	5.84906015263025	-2.03706850555557	0.0468942916860853	0.0662104692772714	-5.63496400541939
ERO1L	2.00917737130604	7.46148196777745	11.6810037795205	5.6534590454829e-16	8.81248778512821e-15	25.9075969522813
ZBED3	-2.00745172131912	8.25176995463529	-9.36633952113261	1.243843256658e-12	1.04326512018069e-11	18.1800189972788
SETBP1	-2.00734746892345	7.95630038396481	-7.11574129623198	3.73281942167301e-09	1.67374806326629e-08	10.1690566911502
SIDT2	-2.00405009434183	9.17715427205287	-14.3352641222513	1.91404737088447e-19	6.49454962292533e-18	33.934701805036
TSR1	2.00255739233359	6.90300612595757	20.1348411510854	8.41367639575732e-26	1.47458824136077e-23	48.5943543931205
CHAF1A	2.00219338245527	5.54324260671043	14.8838106834581	4.09575336585743e-20	1.62180567954532e-18	35.4825545321684
EPHA2	2.00187886293012	6.83747171265325	9.35952572375293	1.27353251685183e-12	1.06506422726758e-11	18.1563599441866
CISD1	2.00158046282571	8.58870954430158	16.3434646482686	8.03556618832687e-22	4.87821796764241e-20	39.4261666160167
PRRG4	-2.0009558383837	6.54086954189381	-10.9550625732414	5.88394968767985e-15	7.63133886455517e-14	23.5543107012213
AKAP9	1.99803698313094	4.50082263393606	6.81479545040494	1.110444532282e-08	4.6155928125683e-08	9.08281631164649
LOC100127972	1.99731826780894	4.15347473284843	15.5621825839877	6.39246204862713e-21	3.08229838732248e-19	37.3464022816811
GSG2	1.99688490159212	4.62714640940608	14.5424250648899	1.0646764528323e-19	3.81146605805239e-18	34.5235955208722
ENPP4	-1.99655788810768	7.37052038463194	-9.69501263803493	4.01074893107373e-13	3.65445952557826e-12	19.3154708725396
CITED2	-1.99581167686535	10.0327968447175	-4.55649096660302	3.31395175059426e-05	7.95266413606187e-05	1.18268893382835
RUNX1-IT1	1.99546777250394	5.15416620268054	8.77561366752532	9.78569382724129e-12	6.86019683784515e-11	16.1121041409028
RNF24	1.99522702542611	6.23882003620154	9.50438895197101	7.7211171195728e-13	6.704830484489e-12	18.6583243118384
ARRDC3	-1.99507525223109	10.0755643215966	-11.4430901951146	1.20922595723766e-15	1.78549078154762e-14	25.1437560039177
TRIL	-1.99336930957655	6.50174609367436	-8.58217300845408	1.93689614855436e-11	1.28881287138043e-10	15.4281208622971
HOOK1	-1.99071787930554	7.2203977304587	-7.17406203868029	3.02233401289317e-09	1.37412907804787e-08	10.3795969935031
CHSY3	1.9903545529181	5.14782342648632	14.4913698910123	1.22966767624269e-19	4.33285874382369e-18	34.378953413738
XRCC4	1.98995293522483	5.12614213335876	13.0102978991922	9.24038553862004e-18	2.19363922886793e-16	30.0407843104946
NAP1L3	-1.98818812332394	7.69095149467524	-7.69088590488001	4.67478139911321e-10	2.44473843017973e-09	12.2428640233971
ZNF540	-1.98689208092145	5.88222817620531	-14.1119985627515	3.62271372507572e-19	1.16267189695702e-17	33.2940690212785
PTPN6	-1.98580779278156	7.30315978095233	-6.24584322264552	8.7008474487144e-08	3.1242754378913e-07	7.03623827900467
HSD17B14	-1.98480953339379	6.68161216556245	-10.7582632724785	1.12325366558271e-14	1.37457059076014e-13	22.9048799023775
PDK4	-1.98425816982979	5.99082639582717	-3.80191960053144	0.000387592242771577	0.000785433506239809	-1.19734411589668
EPS8L1	-1.98390396528515	6.45132760400189	-13.4370145683625	2.58821342620502e-18	6.97398951940672e-17	31.3191984814511
P2RY8	-1.98340651270393	6.09975781241154	-4.62617593924828	2.61895085296313e-05	6.38347495966523e-05	1.41225753411392
SIGLEC15	1.98305492117598	5.20557379094726	6.3996727592729	4.99139556733822e-08	1.86092448501113e-07	7.58801213993994
AADAC	1.98303789257355	4.56878127635408	8.16936662064788	8.40337249440269e-11	5.0056456444729e-10	13.9589139945315
TP53	1.98214426710338	6.61128583611993	13.7766908623692	9.55373099028053e-19	2.77058198718135e-17	32.3202232751676
SMCO4	-1.98190296195745	9.74089682784332	-12.3772215003946	6.37163124214461e-17	1.23812613384415e-15	28.1008909760278
IFI44L	-1.9811705457847	7.36091332530529	-3.88587730759339	0.000297532959181841	0.000614549784003895	-0.943372724713206
AGAP4	1.98106142180751	4.7903832386245	7.76803334719874	3.54154081148842e-10	1.89436717238719e-09	12.5203037390881
DDX50	1.98096936378683	5.28498249553961	6.8324744533499	1.04154520008878e-08	4.35074476845374e-08	9.14659707873396
PLSCR4	-1.98083103040488	9.21403127879891	-9.00633928046814	4.35411326943015e-12	3.26234769313623e-11	16.9236994483329
HSPB8	-1.98053429104922	6.73032657539867	-8.59784504789504	1.83243976623246e-11	1.22456311301112e-10	15.4836492678479
ARHGAP20	-1.98046144518898	6.42274306094534	-11.4931695577441	1.02977269633273e-15	1.53513821705519e-14	25.3051434601976
PNRC1	-1.98017929975732	10.166056785414	-12.6419246292869	2.82431829409761e-17	5.99201423342499e-16	28.9183104501345
SPATA5	1.98001716851577	4.68111440540243	8.48726301970849	2.7108806006655e-11	1.75797292491677e-10	15.0914291420601
FST	1.97953354383062	4.65065692896683	7.18403721591195	2.91515807097783e-09	1.33020174146611e-08	10.4156059171419
SEC24D	1.97951877284716	4.4185422422649	6.82327417632295	1.07685003104813e-08	4.48520611196011e-08	9.11340435198502
EPB41L5	-1.97824425953572	7.09273298934524	-9.29920361853298	1.56962734413224e-12	1.28705610744448e-11	17.9467017623684
SOWAHA	-1.97807443938706	6.05209415447309	-7.83561316310404	2.77773864449592e-10	1.51475439339327e-09	12.7631258722987
HLA-DQA1	-1.97721012109494	6.21268763261206	-2.11843515205727	0.0390735006942142	0.0560277750776812	-5.47649869413158
EDIL3	1.97720129952873	4.80352286233835	7.25568521897941	2.24939683891996e-09	1.0489725425366e-08	10.6742190464193
RRAS2	1.97610929736182	8.39583365238005	10.9779932953679	5.45867626020018e-15	7.11180478502487e-14	23.6296668622662
PCNA	1.97602944517184	9.53704619712453	8.36996363079048	4.11157112920479e-11	2.59207745102041e-10	14.6743713061244
LINC00597	1.9742276225987	4.35611702569731	8.57052699426973	2.0183843132947e-11	1.33597818832363e-10	15.3868446449105
IGSF22	-1.97413486601228	6.72834105016414	-15.4121819875826	9.59470700873639e-21	4.42880468088138e-19	36.9389868238435
ND6	1.973693242403	7.87671382752931	9.71724066483979	3.71681779565988e-13	3.39893206313633e-12	19.3918426230219
PRRG2	-1.97189056957578	6.08750231783622	-13.6770684596339	1.27780654491784e-18	3.67392167087291e-17	32.0281546100119
ZNF826P	-1.9710263009992	5.82477944982648	-5.31575223226043	2.41236140515941e-06	6.89172843670984e-06	3.75078399830214
NDUFS1	1.97046939570883	5.89653091711828	7.9681358786932	1.72641181945644e-10	9.73037757861984e-10	13.2386611016624
SLC25A37	1.97040866039953	5.97086779667382	14.1696700306623	3.07048788565151e-19	9.94946677416497e-18	33.4601450676824
PDGFD	-1.97039468672386	6.65525455754654	-10.8323698310697	8.80012186906167e-15	1.10439885598342e-13	23.1499946244413
CDC25A	1.9702034981647	5.21180289830613	14.8997892190119	3.91798992127485e-20	1.56061436488724e-18	35.5270908459728
KLF3-AS1	-1.97013301178662	5.79077938554996	-9.51235960283822	7.51192122345468e-13	6.54290286338501e-12	18.6858797170431
CSE1L	1.9698080756843	8.76900556702373	21.6081652460532	3.40923359702897e-27	9.16174708641585e-25	51.7900241848987
ASPN	-1.96922136751348	6.35487531194575	-7.70352017043016	4.46690514501079e-10	2.34637667963754e-09	12.2883162588432
STXBP6	-1.96804210044496	7.28578791370978	-5.63161582807009	7.88280068107549e-07	2.43188297299908e-06	4.85394000537899
ZNF91	-1.96602508429683	7.04539850085563	-8.76721546538056	1.00793884532114e-11	7.04648193806717e-11	16.0824741428832
RUVBL1	1.96563338088824	8.01490366803215	15.6428315792025	5.14410011904568e-21	2.51039559078367e-19	37.5643589588363
GSTT1	-1.96561397506366	6.25348577320442	-3.32706014537766	0.00164117263014143	0.00300652920928018	-2.57220280125404
COL16A1	-1.9652299044235	7.17522415190923	-6.33289220072972	6.35397018383894e-08	2.33013589984123e-07	7.34828947870888
ZNF680	-1.96481834065796	7.6119370840289	-7.66850510857608	5.06715158496357e-10	2.63557265019202e-09	12.1623330909927
VSTM4	-1.96458053044261	6.19911853264688	-9.42246926344822	1.02437337565046e-12	8.75582925624895e-12	18.3747326989513
DLC1	1.96357783915934	4.73161642940434	6.77699866112941	1.27341671703593e-08	5.23256145399781e-08	8.94647831851677
FRMD6	1.96255003381101	7.89064543228802	7.37268764627835	1.47342409100178e-09	7.09263495441625e-09	11.0963925640708
LPP	1.96057359995558	6.52424569916128	7.38406836954287	1.41405323152267e-09	6.83951113063101e-09	11.1374441109406
PIK3C2B	-1.95911369262097	8.48163484813993	-12.3818300955801	6.28152927732845e-17	1.22322920371551e-15	28.1152002639101
CCDC88A	1.95843092582534	4.53209333889884	16.9864620840786	1.53360341597477e-22	1.17527668627268e-20	41.0860545366675
IGHD	-1.95656343381503	6.07130863374387	-2.65709666978329	0.0105207378552335	0.0168036668097497	-4.30191532661991
SAAL1	1.9560792731487	7.11994681008682	13.9989880321435	5.01531128456947e-19	1.54798773262631e-17	32.9674270420904
LOC100506282	1.95600792492995	3.89806456178992	12.4439010832624	5.18650735196971e-17	1.02383991850097e-15	28.3076570546104
RAPGEF3	-1.95554355210829	6.47056171957323	-17.0129573424585	1.43379392532779e-22	1.10298154828174e-20	41.1534751384944
IKBIP	1.95516336425878	6.25376334314505	8.17979419877535	8.09624413022903e-11	4.84356783748193e-10	13.9961706856739
SLC4A4	-1.95422926064905	7.08242484630367	-7.56777007248134	7.28516308863865e-10	3.68555376635321e-09	11.79964208458
MB21D1	1.95360211372799	4.38373018405123	6.48809807087292	3.62510151859026e-08	1.38530208711329e-07	7.90581947490279
TRMT6	1.95084656973631	7.19792891839358	17.9564672556324	1.36888698424738e-23	1.47539663997358e-21	43.5054892349348
ATP13A4	-1.95081639893586	6.04332333066977	-9.03260387206103	3.971981725771e-12	2.9983255311953e-11	17.0157800618298
OBSL1	-1.95080143853571	6.4358517620626	-13.0748787472771	7.61025782834123e-18	1.85023819698694e-16	30.2357656332303
RBL1	1.94910639199113	4.09567104407693	14.5042401224828	1.18577388800303e-19	4.18551185861666e-18	34.4154457410623
ACSF2	-1.94744143846521	8.56361605621804	-13.193954257846	5.32827277028487e-18	1.32745782058209e-16	30.593869875121
SMDT1	-1.9473974063564	10.3546399031172	-12.7112371117214	2.28580098399775e-17	4.93786911387723e-16	29.1308525926271
C16orf54	-1.94675631806689	4.88668526782991	-2.48630122800696	0.016253563108812	0.0250662303510679	-4.69701761499193
GSTM2	-1.94630505557938	9.1417161096916	-7.51298715074604	8.87711684861973e-10	4.41882662593062e-09	11.6022594224481
NUDT11	1.94530295973885	5.61072646869336	8.49685714800275	2.6202109630368e-11	1.70381395334906e-10	15.1254957326048
STEAP3	1.94346981098478	5.1265002773455	12.9836437971513	1.00125852858698e-17	2.34928587237143e-16	29.9601541418701
CD248	-1.94302190270595	6.92495560119649	-15.7310759250007	4.05914191364971e-21	2.0401996326586e-19	37.8019708599636
FAM111B	1.94287429186591	4.0970548938466	11.3405737991864	1.68174290344287e-15	2.41077725596664e-14	24.8123828022609
KLHDC8B	-1.94270057110002	8.74260225047231	-12.4441702982621	5.18220576084725e-17	1.02383991850097e-15	28.3084906927915
SEC14L1P1	1.94207191296338	4.23335024902399	11.0743588583042	3.98547468752525e-15	5.32674020736548e-14	23.9456267034431
ALOX5AP	-1.94176693998138	6.98396268171471	-4.20980320697716	0.000104845273432822	0.000233111581471432	0.0633666820585805
VAMP5	-1.94065222209822	6.06341197631797	-12.3450425444325	7.0383598724024e-17	1.35102993550734e-15	28.0009013865957
PDCD5	1.93844531012657	6.04056022989482	19.6806078680921	2.34661882102293e-25	3.69500799513416e-23	47.570477950568
IGSF10	-1.93775508809116	6.84314970645388	-10.5926230195317	1.94293026933586e-14	2.25574651949679e-13	22.3545581721187
WDR76	1.93660826200305	4.07718849904737	11.1323207103573	3.30034977259548e-15	4.47936361391662e-14	24.1351064817983
SGK494	1.93596723880252	4.58692732673131	13.4834590498437	2.25656529539192e-18	6.10484208437909e-17	31.4569363454054
LGI3	-1.93504311659775	6.6013999922138	-14.4590000873291	1.34750121684358e-19	4.69876938157133e-18	34.2870816322798
PTPN14	1.93490232236424	6.62489473069898	8.40975013179952	3.56939901620148e-11	2.26872397261245e-10	14.8159452340361
DNAJC15	-1.93390079300445	8.48177997558826	-5.92898819666041	2.72217975830209e-07	9.06067407742603e-07	5.90550636709096
UBA6	1.93246832307334	6.79973157240677	9.3511752412479	1.31089446127751e-12	1.09268312105245e-11	18.1273587000524
ASPH	1.93178409446188	7.36618224161129	9.93966452812534	1.74087640123133e-13	1.69914594996695e-12	20.1530341889658
HPN	-1.93136271818809	6.35487140279017	-11.4054576703808	1.36466375556637e-15	1.99165807338452e-14	25.0222689181209
CRISPLD2	-1.92967928390706	6.74605025886312	-12.9021068427719	1.28061401520829e-17	2.92639177738357e-16	29.7129316415338
MAMDC2	-1.92942865887263	6.36511574676149	-4.43820141622209	4.92756646045732e-05	0.000115014594105984	0.796363487890986
LETM2	1.92929555045538	4.5085474174608	16.7427686319645	2.85790375076866e-22	2.01402273065533e-20	40.4623473611841
PAK3	-1.92862018275084	7.80939146970663	-7.03334095824692	5.0307741908555e-09	2.21000989138389e-08	9.87157678594015
DIAPH3	1.92758118357576	3.87667975782294	14.7625067712973	5.74195306867688e-20	2.20856992555692e-18	35.1434382748577
GALNT12	-1.92747646336334	7.61767176303389	-6.10629709870504	1.4389990633758e-07	4.99449390775601e-07	6.53716459393652
FBXO15	-1.92699838741283	6.13556600695364	-8.67518707077928	1.39427392649501e-11	9.48737035398614e-11	15.7573937393437
SGCD	-1.92580299944313	6.16376646857815	-7.35182044374648	1.58885284853027e-09	7.61191565536667e-09	11.0211155793764
AMMECR1	1.9256549301367	5.7207753334712	13.044412501796	8.33940517612295e-18	2.00334578456207e-16	30.1438494003927
SH2D3C	-1.92538151003425	5.927322767749	-13.113615551697	6.77564801486219e-18	1.66540470414082e-16	30.3524615796722
TOB2	-1.92507807837113	8.82526545510419	-10.3564216388798	4.26933767562824e-14	4.67147127319692e-13	21.564020960307
DHFR	1.92429294898294	6.6962400093724	8.72919198171239	1.15243151839533e-11	7.98736494266088e-11	15.948246785029
BCAM	-1.92404545084453	7.06423263046184	-13.0190541934998	9.00011134460196e-18	2.14925644728024e-16	30.0672526245911
GPX7	-1.92303705540379	7.7010061024342	-5.58722585194561	9.2315398132077e-07	2.81272388413002e-06	4.69796287562393
HCG11	-1.9229793895313	5.17299032042824	-6.98076252461823	6.086251582018e-09	2.64103311104196e-08	9.68176901466435
MPP6	1.92066372659648	5.71355470349418	12.3761222205645	6.39331589859468e-17	1.24020483095453e-15	28.0974774009377
SIGIRR	-1.91981438515277	7.15084389284245	-11.567210211481	8.12551266039569e-16	1.23413494853259e-14	25.5431603227527
MRPL15	1.91963023416888	9.06614900359949	13.2843486319452	4.06990570001101e-18	1.04229922978046e-16	30.8645038259745
MPZL2	-1.91938904063698	6.86808808788728	-4.98925755890478	7.54683688692631e-06	1.99092274157068e-05	2.62977340949122
PYGM	-1.91881230280583	6.03732528010375	-11.2006162358991	2.64406984221586e-15	3.64011117963529e-14	24.3578223889376
MCM8	1.9184465941286	5.04961983149273	16.3361976958488	8.18949926596973e-22	4.95673746863723e-20	39.4071436890716
SRD5A1	1.91822520449961	6.27145101624481	10.7811699912894	1.04155966003053e-14	1.28631341592618e-13	22.9807188156972
MSRB2	-1.91584826955044	8.21979655429278	-10.3889302290511	3.82937509766663e-14	4.2244693537751e-13	21.6732224369456
GPR110	-1.91440584473128	5.7148426146554	-5.91104094606826	2.90324640346211e-07	9.6130986137307e-07	5.8417450827141
TRIM14	1.91415985742447	5.1146645451211	14.5265901436592	1.11329260525012e-19	3.9714004351887e-18	34.4787686456021
CHD9	1.91309994629862	5.25487793686589	7.24245991020105	2.3596395051721e-09	1.09405415750503e-08	10.6264863475726
PMS2P5	1.9126909123174	4.94130464640256	7.62790853722189	5.86519650045212e-10	3.01794831418464e-09	12.0162101077673
TEKT2	-1.91246294137643	5.45258363590921	-12.09473725713	1.53336589574354e-16	2.74711018921875e-15	27.2185458047218
MAMLD1	1.91225586174525	5.46674916111651	9.89881265937079	2.00024133160418e-13	1.92604288754481e-12	20.0136446312522
AES	-1.9122156021986	9.00326407923383	-10.3302983182645	4.659681658256e-14	5.07913946303776e-13	21.4761770462775
FLRT1	-1.91219608145348	6.477304378313	-7.5432082869569	7.96003891955033e-10	4.00086245445229e-09	11.7111573292092
TP53BP1	1.91181214011119	4.91921401746535	10.1523941437708	8.47356660449725e-14	8.79427059287549e-13	20.8757933753991
COL12A1	1.90914299466653	4.57424771443462	6.19875925112159	1.03118481388514e-07	3.66876079856222e-07	6.86767610895314
TRAC	-1.90859512017714	7.03733462081923	-2.83983665744087	0.00648632466816107	0.0107660276444689	-3.85745779398189
GLIS3	-1.90834052724055	8.27623876091543	-5.91257669333296	2.88729521757216e-07	9.56814125454897e-07	5.84719978763062
RAD18	1.90781312663191	5.18871272920967	11.8445622221997	3.36628852565777e-16	5.51606058818149e-15	26.4284891642184
HECTD1	1.90745788368163	6.01965427624489	12.5611978808727	3.61623307633136e-17	7.4677436120347e-16	28.669983296555
MAD1L1	1.90711293330028	6.47538904791357	7.70112495814999	4.50558869440696e-10	2.36423171402687e-09	12.2796998773824
MTFMT	1.9065216577404	5.70144137729215	11.2629999839929	2.16045990503477e-15	3.03442992236765e-14	24.5607428017665
C3orf80	1.90624021069474	3.48997139012205	9.16584896149336	2.49510378462411e-12	1.96833891095024e-11	17.481914838683
SEPT11	1.90602938006181	5.41371801835048	14.5121897281491	1.1594598325903e-19	4.09980928523815e-18	34.4379759044116
PINLYP	-1.90452400454344	6.62384852499829	-10.3770886117627	3.98406518183373e-14	4.38312411243771e-13	21.6334592317398
C6orf165	-1.90431101694589	6.33700809993596	-15.5456752735911	6.68377078122004e-21	3.20741428798785e-19	37.301696642104
LTBP1	1.90396988218926	6.43239512213941	5.68427896245725	6.53401064055613e-07	2.04428724713457e-06	5.03934774877345
PIK3IP1	-1.90393435912152	7.72797901137676	-15.4352399480535	9.01255458453135e-21	4.1951047956404e-19	37.0017870118307
WT1	1.9035690706859	4.01087034351909	9.92479654387744	1.83108934631855e-13	1.77687076432597e-12	20.1023254372345
MOB3B	-1.90354935774805	6.90191661799816	-10.1868873802915	7.54367178335026e-14	7.92714832082506e-13	20.9924911826835
MATR3	1.90351251466968	4.26858297694376	12.6661211750019	2.62307172230499e-17	5.6063637924769e-16	28.992578188299
IGLJ3	-1.90303161094556	5.99631326649132	-2.66387250194591	0.0103371734568607	0.0165432532176454	-4.28582885774935
GPD1L	-1.90203524957583	9.74088357426877	-9.22795007700025	2.01025001182776e-12	1.609717480667e-11	17.698577833642
CDKN2A	1.90175257821177	4.99400319299843	6.51675573938219	3.26800021068137e-08	1.25858459553463e-07	8.00890210807454
PHTF2	1.90150879929577	4.6873124534427	14.9268930408542	3.63417293543383e-20	1.45842793209491e-18	35.6025655006281
STAC	1.89889007011987	5.81982748899318	9.40888313906255	1.07362161674177e-12	9.13412211663814e-12	18.3276323305509
TTC30A	-1.89801071767246	6.12175869154747	-6.35962829146013	5.76882509411286e-08	2.12755113946651e-07	7.44423189130204
VDAC1	1.89730576729631	8.51152407957523	15.6984856381474	4.42978893000683e-21	2.20996029416554e-19	37.7143221581933
LOC643072	-1.89722971393208	6.2208175398355	-8.5649290853808	2.05877321031904e-11	1.36047783783542e-10	15.3670005248465
BBS12	-1.89708934312704	7.71053586643639	-9.61761729817457	5.23004016240434e-13	4.66422387049821e-12	19.0491333972103
DHCR24	1.89560546267189	7.39526642151802	9.8375226618224	2.46450588066035e-13	2.33981502820181e-12	19.8041653984307
LCN10	-1.89555699672814	6.36266263883585	-9.27310305061271	1.71842476323672e-12	1.40222069243061e-11	17.8558715030421
AVEN	1.89497454587737	7.10543169389495	13.8112363681968	8.6398233927334e-19	2.5200526842336e-17	32.4212091357434
MFI2	1.89430665742146	4.72444438276829	12.1729592354927	1.20112229945546e-16	2.20881568846029e-15	27.4639091273869
FHL2	1.89411004247954	8.91705749832349	7.65303146228634	5.35760062248443e-10	2.77219494450935e-09	12.1066444930771
DNAJB2	-1.89267671314085	8.0483072101362	-12.7709646999687	1.9058240989549e-17	4.18886420004754e-16	29.3135047988214
FZD5	-1.89233300884091	7.27792460212561	-11.0193905039726	4.76804471752158e-15	6.28926317288269e-14	23.7655415396371
LURAP1L	1.89162455093122	5.3589041423679	9.00227732613165	4.41643608279253e-12	3.30535719452965e-11	16.9094529644997
ATP2C2	-1.89142275302334	5.82898102330321	-9.18519003660713	2.33262286629622e-12	1.85167443364318e-11	17.5494339925146
ABCA3	-1.89093660318844	7.83916655371347	-6.82135839107596	1.084350795461e-08	4.51364937681049e-08	9.10649279672503
KIAA1731	1.88940619583301	4.87872795453999	15.0479502649434	2.60018070691768e-20	1.08974573166313e-18	35.9385839918784
EXOSC2	1.88755607055819	6.97450801404617	15.7571269008831	3.78562602067757e-21	1.92189653518278e-19	37.8719437085925
FGF13	-1.8868558809468	7.08068749030202	-5.8940236938393	3.08596711151362e-07	1.01746551828165e-06	5.78131993121859
SLFN12	1.88606393908959	5.60813252320028	8.67753112121423	1.3827853138347e-11	9.41555337849269e-11	15.7656826407139
ITGA4	1.88562286799451	4.24625343068586	3.72629283074923	0.000490731904388625	0.000979665365783749	-1.42347303102047
NUP50	1.88464354958248	6.20072852873386	10.2025588280964	7.15594314870746e-14	7.55120597707847e-13	21.0454648610541
SLC12A8	-1.88454816823061	8.16003700046015	-6.94542152664066	6.91757592786903e-09	2.97596035915049e-08	9.55419910319052
C15orf56	-1.8836154750516	5.41355247548331	-13.5551163864669	1.82725158592656e-18	5.03118247463795e-17	31.6689072779159
XRCC2	1.88177908558349	5.99989578132316	11.1481425676717	3.13494872253378e-15	4.2721360042372e-14	24.1867550750822
APLNR	-1.88158406661248	6.15189333790144	-10.5628143444424	2.14506829492344e-14	2.47333246477013e-13	22.2551650231271
SPHK1	1.88137922219896	6.6022067185784	8.00087629704147	1.53528510325711e-10	8.73621435803137e-10	13.3560044763431
MKX	1.88136389639795	3.64084490144291	7.39785115926471	1.34535317966834e-09	6.53545272022545e-09	11.1871565879249
MPPE1	-1.88081767189934	9.07086432426608	-14.6660329496959	7.52136838065044e-20	2.80209204643271e-18	34.8724571848206
BORA	1.88008444158763	5.96869755534999	8.95011422264151	5.30148493950905e-12	3.90967541001847e-11	16.7263658568564
PLEKHG1	-1.87895206788899	5.87039129325752	-8.31026008290438	5.08470747991102e-11	3.15330090023405e-10	14.4617149065006
FGG	1.87838567270197	3.80004522186489	6.60767277298333	2.35148093255424e-08	9.28022286971424e-08	8.33617399852295
PTPRCAP	-1.87784986534893	5.99172529711508	-4.01632830306987	0.000196307828972275	0.000417009305747913	-0.542900363457922
ARHGEF3	-1.87719340573756	8.45573040695536	-9.8400487346192	2.44337479707143e-13	2.32293486014031e-12	19.8128074392854
GADD45G	-1.87719213439493	5.99042313506583	-8.48255237318747	2.75654828546025e-11	1.78471669429654e-10	15.074700139283
FLRT3	-1.87681502752323	7.3197622625897	-4.29499841297429	7.92498504423382e-05	0.000179772733333182	0.334696078530828
FCGR1B	-1.87662429219225	5.85759786510214	-4.73744279198909	1.79417591109367e-05	4.48210405157324e-05	1.7816905650753
SLCO1B3	1.87608480214565	3.45710334009651	5.71887377231304	5.77526551783667e-07	1.82217402179083e-06	5.16134816188936
RGAG4	-1.87547083793634	6.99190803315871	-12.9487383085385	1.11237800253091e-17	2.57109846800579e-16	29.8544245975591
CDH11	1.87490945659521	5.35179149146726	6.88759976472112	8.52973537116881e-09	3.60942297723929e-08	9.34550946687268
HERC4	1.87427459045943	5.09547729613254	15.0112028200177	2.87780540320416e-20	1.18383437108244e-18	35.8367709695184
CCL4	-1.87399737604437	6.05573618579551	-3.58369266025619	0.000761075653185731	0.00147452463615865	-1.84273678314788
HLA-C	-1.87307010680698	12.1075328792859	-5.74720379792639	5.21954400634358e-07	1.65590916807579e-06	5.26137214430323
C10orf54	-1.87291666390763	6.33880228477693	-11.2989844308876	1.92327523483589e-15	2.72025349881525e-14	24.6775672405785
PAK1IP1	1.8727626137056	6.92919142228733	10.6406539815509	1.656904331074e-14	1.9574974673386e-13	22.5144827338919
TRIB3	1.87274821418054	6.2670271413709	12.5498202434386	3.74467867786099e-17	7.70142844411104e-16	28.6349161846858
SLC38A5	-1.87260994217681	6.83553466119558	-6.02146227944733	1.9527403619953e-07	6.63477444302349e-07	6.23456631909505
CALCA	-1.87224447455655	5.67683728972863	-2.16608113260748	0.0350444715844556	0.0507184881929591	-5.38129667758278
RGS1	-1.87199776367847	5.21322079137674	-2.77773227873509	0.00766087175946153	0.0125379513042588	-4.01095090110516
STK17B	1.87196450831792	4.79712772974244	3.86002954928445	0.000322856413331805	0.000663049827868609	-1.02188418721699
RAD51	1.87182913394989	4.30821749513688	11.8527662338702	3.28017272982286e-16	5.41013759161865e-15	26.4545259265989
FAM3C	1.86995915254387	3.92786910580489	7.11158380595433	3.78943675496817e-09	1.69649262097697e-08	10.1540474831678
PTPN4	-1.86986093794429	6.05585822233436	-8.49500980328505	2.63742883718224e-11	1.71364855620271e-10	15.1189367714131
FOXD1	1.86979116208999	4.6835325589085	16.3631080610534	7.6340165272074e-22	4.69096350932516e-20	39.4775579866951
ASAP1-IT2	1.86937620054045	4.53627050078071	13.0069331747523	9.33443517812477e-18	2.20557492397544e-16	30.0306108763775
LYRM9	-1.86907061284951	6.21522059116448	-8.92152305487454	5.86037881886575e-12	4.29241668714546e-11	16.6259080441887
PDIK1L	-1.868894757817	8.10045578030468	-9.37526340518001	1.20601323250219e-12	1.01576250317934e-11	18.2109975607758
TTC39C	1.86858394579858	4.5793073183117	7.70373277530998	4.46348765294351e-10	2.34549641639266e-09	12.2890810588796
SEMA4A	-1.86789589830025	6.76534682476402	-16.161648549353	1.29407782706994e-21	7.22496914254699e-20	38.9484253776768
CHI3L2	-1.86776987190217	6.62321006984904	-4.06604142942165	0.000167282391372175	0.000359673202272903	-0.388485027003561
CFDP1	1.86754267127717	5.56662517154855	8.89581778173507	6.41341830044052e-12	4.66483023620999e-11	16.5355269004559
LOC100131541	1.86681785355188	5.17165316484064	6.18424521333223	1.08659606505807e-07	3.84553883955142e-07	6.81574923888611
GMFG	-1.86588094187048	7.512194568218	-3.89612632993027	0.00028803157463384	0.000596207906618572	-0.912163523699657
XPO1	1.86492082583284	6.32396651332751	7.40632405024615	1.30479164240178e-09	6.34912495234378e-09	11.2177150272676
CKAP5	1.86362335496818	7.90495903191772	13.9357132673336	6.02130703872225e-19	1.83599763033959e-17	32.7838401209565
GPD2	1.86358806018974	4.97567119778494	12.8069942595616	1.70824555046921e-17	3.79599658982437e-16	29.4234633435049
CRB3	-1.86317076631571	6.96250219765431	-16.569099778453	4.4708707498586e-22	3.02383892494631e-20	40.0138670987873
LINC00310	-1.86283585871904	5.56575283303478	-6.37615983812155	5.43422744917116e-08	2.01373146236523e-07	7.50357718521371
PRSS12	1.86274185652825	3.76994412496193	9.08634221462785	3.29214404869895e-12	2.53159722630779e-11	17.2039783297931
TM4SF18	-1.86208285553872	6.55828256510758	-5.58801945053922	9.20552790279185e-07	2.80649546030509e-06	4.7007489061358
GNPNAT1	1.86195222203049	7.87333953408391	20.8424089043903	1.76417577642805e-26	3.78265561424547e-24	50.1524223757102
GMPS	1.86041269148741	7.30722431064221	20.4057774301871	4.60269331544136e-26	8.66983960492716e-24	49.1961805893933
LOC81691	1.85849557529862	5.06010752914176	14.545252237253	1.05622595717377e-19	3.79469414738634e-18	34.5315956819538
TXN	1.85573519083431	8.52438609617988	9.88947987565916	2.06477779546624e-13	1.98075185471785e-12	19.9817739926846
GLRX2	1.85534455635373	7.873708738629	16.3525762515799	7.84670476119523e-22	4.80700104747385e-20	39.4500099280683
ALMS1-IT1	1.85416081481783	4.15073338333118	15.4681073473629	8.24414386735764e-21	3.88225980482694e-19	37.0911954059657
OSBPL6	1.85355772915836	4.88246544664108	10.2047142784007	7.1042139200455e-14	7.50054644099094e-13	21.0527486010568
FAM171A1	1.85347896843469	7.97338376332628	10.1375324847493	8.90915363580972e-14	9.20368998102229e-13	20.8254703882064
LOC100506691	1.85247810526195	5.22513899727336	9.1968508462415	2.23986191787999e-12	1.78154763042112e-11	17.5901238678028
UBL3	-1.85155366645974	9.34165210440967	-14.4709332018786	1.30278304562934e-19	4.5665377886364e-18	34.3209651633549
RBM14	1.85123597804472	5.48346350513628	7.95544338299108	1.80678430501097e-10	1.01493137311862e-09	13.1931550361447
LMO2	-1.8498030967112	6.01398918612955	-15.3330144209124	1.19005948807166e-20	5.35393950492953e-19	36.7228885618737
MTERF3	1.84977178873854	8.11725323353384	13.0711952073582	7.69486337016341e-18	1.86855387018848e-16	30.2246587932807
RAB12	1.84950314767343	5.49948239367924	7.75294350370852	3.73907744551589e-10	1.99209901967678e-09	12.4660566701636
LCP1	-1.849207690395	7.1303430144146	-2.97885526076746	0.00443580115449064	0.00757914312213962	-3.50506124354457
SNX22	-1.84901794152471	6.36604973996953	-9.0049741727884	4.37495866523046e-12	3.27674811957339e-11	16.9189117802046
SYNGR3	1.84836521814034	4.82330952120355	7.35548152596337	1.56796479828969e-09	7.51899369724692e-09	11.0343232818059
ATP11C	1.84836336136806	5.43379991836152	14.1007041495305	3.7421515651692e-19	1.1946449081158e-17	33.261495930775
BGN	-1.84834952941776	7.58792022345289	-4.94979538418508	8.65117178304959e-06	2.26068046946936e-05	2.49584156340234
SEC23A	1.84754023534895	8.0376175324312	16.2748007354152	9.6157587889445e-22	5.64090515091744e-20	39.246184917179
STK39	1.84669451140525	7.44290898911937	8.93117964116743	5.66526626513591e-12	4.16423929882619e-11	16.659845698839
RNF150	-1.84660814772816	7.4972966701914	-5.86722318617273	3.39716475876518e-07	1.11224586928057e-06	5.68622101054754
CXCL13	-1.84552475349902	5.21189307175788	-1.45861440010602	0.150855251386354	0.190997398812235	-6.60363631802679
EPM2AIP1	-1.84471716642837	9.65503549629549	-10.6509261508765	1.60148425464617e-14	1.89981843157113e-13	22.5486484134791
DEPTOR	-1.84316110989144	7.42463161834392	-7.97404244663888	1.69024451343457e-10	9.54254290427834e-10	13.2598348336667
INSC	1.84259192958747	3.77620690310164	11.429450281599	1.26337877991521e-15	1.85864228534241e-14	25.0997439220184
VMP1	1.84062253377654	6.16101385359268	4.42526166130614	5.14495269840321e-05	0.000119728116425721	0.754369866114228
CYYR1	-1.84001052613087	6.33165154925734	-6.58323467304998	2.56903952218145e-08	1.00776550349488e-07	8.24817118096135
COLGALT1	1.8377757250038	6.41041736237335	13.2422638341939	4.6131856267929e-18	1.16223445385014e-16	30.7386354653585
JAG1	1.83667077348103	5.6227321457714	7.78708854145519	3.30699385270746e-10	1.77645152189016e-09	12.5887919356671
UTP20	1.83664683101929	6.27729564854586	13.3230169430908	3.62803253565602e-18	9.41594073071802e-17	30.9799540470194
RUSC1-AS1	1.83640302103797	4.84901941529777	12.1045747757058	1.48692338249745e-16	2.67102858950412e-15	27.2494472880089
CAT	-1.83564950382826	9.6439402665901	-9.93698557713448	1.75679304557227e-13	1.71385110520374e-12	20.1438992119888
KIFC1	1.8354471179323	6.63104436650415	13.1146647744528	6.75438083253909e-18	1.66220446495513e-16	30.3556197148887
FGD5	-1.8344936403656	5.94457331170373	-23.5321401798636	6.69701206657895e-29	2.42558288112702e-26	55.6965750268064
GALNT18	-1.83431266584401	6.2840262403553	-11.8029804176766	3.83930875079533e-16	6.19545779601921e-15	26.2963888694737
EEF1E1	1.83419218745167	6.76779563497437	10.8206384097629	9.14634036802522e-15	1.1428672666928e-13	23.1112371897082
ACKR1	-1.83365843546443	6.12624699890343	-5.22375687178818	3.33261613035356e-06	9.32124314561144e-06	3.43273359688077
TENM4	-1.83338791277959	7.498755374075	-5.36864890954908	2.00215013189834e-06	5.79373092726649e-06	3.9343688212164
ASGR1	-1.83300524952712	5.96910034311598	-7.02606237319958	5.1651685315861e-09	2.26399123051932e-08	9.84530032879072
MAP2	-1.83206558573486	6.3617137584293	-7.24461266549268	2.34133262839454e-09	1.08631581780138e-08	10.6342561975464
ABLIM1	-1.83172338234216	8.33659640388976	-5.75480660653612	5.07966243468989e-07	1.61356337858431e-06	5.28823264411564
FLNA	1.83152512311318	8.22952095237109	8.03347340617653	1.36611365132956e-10	7.83329179019838e-10	13.4727756515103
MALT1	1.83140624442606	6.73991359011175	7.52617284384867	8.46462634948327e-10	4.23231317474164e-09	11.6497756572901
TPBG	1.8313246495696	6.7476895368574	9.68873975412997	4.09786800252986e-13	3.72709971078472e-12	19.2939085187617
H2AFY2	-1.83066781715907	7.09930271674699	-9.62452735885471	5.10740965057135e-13	4.56698498257611e-12	19.0729391050147
APOA1	-1.8301636766035	5.73674650951136	-10.6692126969545	1.50742146525827e-14	1.79929961555009e-13	22.6094382088088
MCFD2	1.82991782656815	7.86521967294948	8.33647179098217	4.63176819683104e-11	2.89019467514333e-10	14.5551083835611
CARS	1.82852569548881	7.00122177921195	17.7686688159637	2.16901893469157e-23	2.17495406112978e-21	43.0448030527369
GJC1	1.8281529037415	4.7496778134682	8.03263495082369	1.37022093850808e-10	7.85014298340829e-10	13.4697728361822
PBX4	-1.8279337321594	6.77405187376625	-8.30194823917144	5.23744661316464e-11	3.24148475788563e-10	14.4320895287871
MYO5A	1.82782323622428	5.4738239360505	11.825971428753	3.5700060294746e-16	5.80738268959326e-15	26.3694560912581
RIC3	-1.82665429568407	5.84502938582594	-12.8143176992135	1.67069653609342e-17	3.72487706692067e-16	29.4457932211822
ATOH8	-1.82533879915976	6.37636843542168	-7.72159344323727	4.18556493120065e-10	2.20780060686598e-09	12.3533244907659
KLHL14	-1.82498117242081	5.43032954144224	-10.945282385386	6.07538933552826e-15	7.84932513189565e-14	23.5221504878238
CISH	-1.82403260765613	7.5368480615842	-7.71698209413	4.25561149917248e-10	2.24181520558864e-09	12.3367390563727
GSTM3	-1.82322661128752	9.0253022875643	-5.6348984748664	7.79119738736456e-07	2.40698319040976e-06	4.86548573994683
NDUFAF5	1.82319289143511	6.86689924070937	10.820162741116	9.16066546384798e-15	1.1439480323659e-13	23.1096653487871
ITCH	1.82317342448883	6.35031233697548	9.76774505761138	3.12722586152396e-13	2.89656421135181e-12	19.5651652863004
GLCCI1	-1.82279906253401	6.834904297549	-8.58764377392512	1.89976839452583e-11	1.26602889006398e-10	15.4475068325438
TMEFF2	1.8225018778805	3.72007101144685	7.11303763262782	3.76954120851926e-09	1.68833562350457e-08	10.1592960357307
TUSC1	-1.82070065408505	9.59921392164115	-5.50224130302077	1.24829002225651e-06	3.72454262007104e-06	4.40016241990805
LOC100996579	-1.82055964926594	6.6111144273572	-4.38514576967657	5.88004232083027e-05	0.000135737318722179	0.624525894935212
MRPS17	1.81991703270007	8.1489891598364	17.3956952847879	5.46852524951241e-23	4.77134746337327e-21	42.1189477234221
ISL1	1.81871420506962	4.13486424568312	9.66820259232827	4.39668791313211e-13	3.97556056030407e-12	19.2232842241636
TRBC1	-1.8186756054588	6.97022157040969	-2.2930625465895	0.026037480262499	0.0386155566365466	-5.11906603106274
DOCK8	-1.81781551144025	5.42400068883109	-5.61384108181065	8.3976665253323e-07	2.57657130184309e-06	4.79144919057146
GNL2	1.81777973457096	7.78941627544033	18.9689806905432	1.21493051437471e-24	1.66577717804234e-22	45.927771378866
FBXL3	-1.81767620843134	10.8504334441496	-16.2665588116419	9.82556096311683e-22	5.72659139663925e-20	39.2245453694479
MMRN2	-1.81763755258072	5.8337771429448	-9.22393734290797	2.03848872537515e-12	1.62909358683332e-11	17.6845893817148
FOLR1	-1.81732894989879	9.40731918387012	-5.15532218052975	4.23454436606406e-06	1.16610522882936e-05	3.19720727974448
FRMD4A	1.817277836318	5.14813687614184	8.76722185400958	1.00791616935649e-11	7.04648193806717e-11	16.0824966851338
ITGA9	-1.81672536422464	5.396653920251	-11.6947970021369	5.41088129473987e-16	8.45397771282808e-15	25.9516580535998
IDO1	-1.81652458704142	6.43009009215236	-3.02780887913938	0.00387101149487199	0.00666782639767071	-3.37815084396493
MYO15B	-1.81607343329653	6.41209179901364	-10.5683343160248	2.10609405374212e-14	2.4325688053394e-13	22.2735788257912
OGFRL1	1.81560488029914	5.81755938702949	7.31144841818274	1.83854470469184e-09	8.72136405394125e-09	10.8754538295168
ICAM1	1.81497090462737	5.84923617147591	4.5551954113088	3.3284468488946e-05	7.9834399904166e-05	1.17843449738169
SDSL	-1.81421732472372	7.75608427426846	-10.3747217362794	4.01573390708726e-14	4.41314705001874e-13	21.6255094380972
SLC25A32	1.81410738854988	8.06580552955379	13.8689251752349	7.3067716422395e-19	2.17852045043398e-17	32.5895132403527
ODF2	1.81403937791615	6.02588556249725	16.4261116798387	6.4784396802115e-22	4.06769320107984e-20	39.6420958568412
SAC3D1	1.81323479369874	6.8085944792282	10.6161634962522	1.79699041432402e-14	2.10083189099192e-13	22.4329741476628
HOXD8	-1.81250268202087	6.29225853834038	-7.22854559683966	2.48147516772856e-09	1.14606168665374e-08	10.5762647562354
ANKS1B	-1.81162952502764	5.05730996139257	-6.487513825143	3.63277305050763e-08	1.38724025829824e-07	7.90371833112376
CNTNAP3	1.81146005264377	3.48247695094578	12.5376092211701	3.88768474561899e-17	7.95495289826911e-16	28.5972618351076
POC1A	1.81124251566467	5.25815021812313	10.8104542807094	9.45805336663087e-15	1.17671028150892e-13	23.0775777273578
DCLRE1B	1.81076724579483	5.8621622570885	12.978388467896	1.01723987958979e-17	2.38123923032894e-16	29.9442456689111
ZSCAN18	-1.81063396881625	8.11986288677706	-7.25785000786493	2.2318497862362e-09	1.04199519206835e-08	10.6820319884964
UBE2QL1	-1.81058303437269	5.69520767962145	-8.47716652229478	2.80971155106971e-11	1.81610762200685e-10	15.0555712144775
CUL4B	1.81011968790905	7.19882693788825	13.7587501456243	1.00664630155488e-18	2.91089759079463e-17	32.2677181953466
MAGEH1	-1.80995442989703	9.39374497774923	-7.23753403066611	2.40207022122716e-09	1.1121921734168e-08	10.6087073788851
SRPK1	1.80954984034512	7.53373471997771	15.3226806271498	1.2240563954047e-20	5.49462286177765e-19	36.6946262636387
CTTN	1.80938360965362	6.08369807232296	13.0079185880556	9.30679115950809e-18	2.20352701588829e-16	30.0335904800914
MS4A4A	-1.8092187347549	5.26359891316192	-5.21449542230446	3.44256537919721e-06	9.60078943098378e-06	3.40080451363565
GPX8	1.80891528210664	8.22076127251496	8.16954575715542	8.39799863119714e-11	5.0056456444729e-10	13.9595540890931
CASP8	1.80882493821864	5.49865250125793	9.53906840226204	6.85172544508337e-13	6.00419679763719e-12	18.7781659487765
CENPU	1.80809303036024	5.41570470248629	9.40085847356643	1.10382556232369e-12	9.36346978477858e-12	18.2998034589689
B3GALT4	-1.80753867631215	6.63816236415968	-16.9538431786974	1.66624414012504e-22	1.26252446030903e-20	41.0029465812371
SLC5A5	-1.80622120926861	6.62604935610543	-6.68875189902881	1.75312166480241e-08	7.0316750555408e-08	8.62829909646853
LOC439911	-1.80589209254693	7.20992672822649	-7.96607562524245	1.73920935735177e-10	9.7970275565749e-10	13.2312751124863
ADRB2	1.80546332172105	5.89735615137425	4.96820988558672	8.1173633434413e-06	2.13083430824511e-05	2.55829385969922
PTPRN2	-1.80527808657178	7.46575873619335	-6.50689915694212	3.38667600009567e-08	1.3001610434653e-07	7.97344326132672
SNRPF	1.80510790199831	8.74333407586726	12.0381410313943	1.83061278102571e-16	3.20556043454154e-15	27.0405229921742
ACER3	1.80458989455629	6.33249366160063	13.9449016108043	5.86338636006805e-19	1.7905538195026e-17	32.8105306292643
SGOL1	1.80421113686162	4.21754565222695	18.2433692493835	6.82233232513194e-24	7.94821433601354e-22	44.2022933194645
GGTLC1	-1.80343394229565	6.46093536906427	-13.5999705084427	1.60166805140993e-18	4.48378831861979e-17	31.8012585525781
SLC20A2	-1.80284485184166	8.34831372481863	-11.4809822820533	1.07079596758193e-15	1.59300052078776e-14	25.2658979071264
KDELC1	1.801091663641	5.67712182163556	14.5517983559256	1.03691982158083e-19	3.73198553642173e-18	34.5501157196476
ANKRD46	-1.79962412930883	8.92385726652791	-12.2325948071127	9.97607309854193e-17	1.86519251670791e-15	27.6504387250989
LRRK2	-1.79801247650703	5.99093728172622	-3.83179114382526	0.000352894061210645	0.000719969612683526	-1.1073309907619
CCNF	1.79794169193894	5.15114642104911	14.2789200584212	2.24712920991092e-19	7.43692762327661e-18	33.7736146270198
GEN1	1.79789390957046	3.86801417380404	15.6587342560462	4.9288042436478e-21	2.41116625074567e-19	37.6072465997383
PFAS	1.79747505045528	7.22297415766631	13.8480715094845	7.76271206759471e-19	2.30084502532899e-17	32.5287222050984
CX3CL1	-1.79740984936697	6.54377302683669	-8.00574438087409	1.5087427452643e-10	8.59488695048105e-10	13.3734469496161
SLC27A2	-1.79675833492237	5.79186349767821	-6.51372748607924	3.30401258474661e-08	1.2708468252971e-07	7.99800755070608
ATP6V0E2-AS1	-1.79660645098859	6.41019945019146	-4.36158573283986	6.35847431783286e-05	0.000146178909405636	0.548515057368009
EMC3-AS1	1.79624960498586	5.22821128770361	12.9489275848568	1.11174290512816e-17	2.57109846800579e-16	29.854998343537
GMNN	1.79621704430311	8.49213505661175	8.68207720180154	1.36077520063202e-11	9.2907940951011e-11	15.7817569437532
USP51	-1.79581726196918	6.57810520962133	-10.424222163838	3.40341339410448e-14	3.79191801869408e-13	21.7916301166869
ZBTB42	-1.79526050166012	6.49493734223629	-9.29923071241859	1.56947983854122e-12	1.28705610744448e-11	17.9467960137892
COPG1	1.79511954563924	7.76708758353541	10.2465954099915	6.17080835127305e-14	6.58753402118158e-13	21.1941655373231
FIP1L1	1.79401812543241	6.11059038873947	10.7590511017978	1.12033911704296e-14	1.37340661169362e-13	22.9074893035291
POP1	1.79390746104547	5.9040004037932	19.6102016295045	2.75550506681998e-25	4.21095905531646e-23	47.4100790077478
TMEM200A	1.79320739247863	5.41550033860067	3.21173727736085	0.00229598919396364	0.00410536392870272	-2.88875818386548
ZNF415	-1.79311718139919	6.86746554626053	-5.9633585722268	2.40617307585388e-07	8.05187088557778e-07	6.02770889347664
ITM2B	-1.79302251205814	12.4357434222937	-24.9494993833589	4.37973677976951e-30	2.20683986990636e-27	58.3993988057436
NOG	1.79245112347563	4.0611052035068	4.81230055263094	1.38888163862597e-05	3.52599942392071e-05	2.03213046582719
CCL8	-1.79222804416381	5.65397931197413	-4.12991012323524	0.000136037844188026	0.000296800470838891	-0.188697979557028
FRYL	1.79144296705078	5.52385029829562	12.4667358111357	4.83420483544915e-17	9.63732922437959e-16	28.3783325819741
NUDCD1	1.78988269762906	6.70241815896538	9.49982473211004	7.84354607047144e-13	6.79924314699524e-12	18.6425422905653
EIF3C	1.78928744623248	4.28156131896697	5.60230306065655	8.74957633105885e-07	2.67680192702628e-06	4.75090912123538
IFT88	-1.78813732488316	8.47324858635083	-16.3094978907494	8.78126596453968e-22	5.25182241885155e-20	39.3371996038112
CTSK	-1.78792000467171	7.80249517689185	-8.68417706982347	1.35072804062646e-11	9.23784311463399e-11	15.7891812045364
FZD3	-1.78762870907815	7.22731626649255	-7.91233648854658	2.10889742826418e-10	1.17254697011489e-09	13.0385421448295
CITED1	-1.78721367509172	6.26242987834189	-5.281513870233	2.72107439763788e-06	7.70486857043995e-06	3.63222693674654
DDX21	1.78690707862043	9.24230933295146	12.0628174519695	1.69442865774024e-16	2.99572014006619e-15	27.1181934098835
BIN2	-1.78635504353464	5.65319538250424	-4.89632517997132	1.04046228868054e-05	2.68542930315741e-05	2.31495642665409
MR1	-1.78576401477876	6.55094710907278	-10.3217235358235	4.79552224203634e-14	5.21044478642816e-13	21.4473251997225
DLG1	1.78562639537607	6.67487748276434	7.07773563960406	4.28357075863647e-09	1.90375675061341e-08	10.0318491852687
SNRNP40	1.78447714471253	7.40116306497939	12.8662769614087	1.42724255120726e-17	3.2248961456931e-16	29.6040231082958
LPHN2	-1.78441107659633	6.00664131531661	-14.3655914817713	1.75597887692494e-19	5.98845249821017e-18	34.0212444476154
BRCA2	1.78427614686842	3.73592795935306	13.8116081631029	8.63048573332081e-19	2.5200526842336e-17	32.4222951728492
MDN1	1.78384320016791	4.35447570372336	5.56986662401651	9.81910023641985e-07	2.98093033988616e-06	4.63704432911724
GSTO2	-1.78359049963441	8.10423094860766	-5.66657255539286	6.95979611833515e-07	2.16740869538079e-06	4.97696729772585
CCDC28A	-1.78274381215197	10.0513782624116	-12.802514447723	1.73163527659218e-17	3.8437344713343e-16	29.4098005467827
C1orf162	-1.77934043784342	6.17723231321505	-3.70582362483088	0.000522896094827771	0.00103934623187907	-1.48423517463027
CCDC176	-1.77808429424885	7.88540904137397	-9.23226804460058	1.98030378948515e-12	1.5876301860411e-11	17.7136285534055
RPS24	1.77803021903514	9.12869889959782	9.34559661708528	1.33646878975391e-12	1.11078467865938e-11	18.107980161442
MRO	-1.77731381097748	5.68706751090644	-7.57356424469398	7.1345144760587e-10	3.61478479801315e-09	11.8205130329669
HCST	-1.77705577904131	6.60665962392713	-5.87435513056202	3.31142990229163e-07	1.08558668966636e-06	5.71152016508492
SLC25A15	-1.77557626671516	8.17906462380151	-3.38850459020248	0.00136894424654028	0.00253874413774562	-2.40062121192657
SEMA4D	-1.77538818951871	7.08701733569635	-7.74179280727657	3.89212390566223e-10	2.0654491131812e-09	12.4259643878704
LMO3	-1.7753355705943	5.21335072419736	-6.35908366975193	5.78019096299091e-08	2.13135288801833e-07	7.44227707724543
TNFRSF10B	1.77493740743764	5.88691308089472	13.8608434955315	7.48015235540297e-19	2.22691980388696e-17	32.5659606440545
NAA16	1.77460352997251	5.05270489547694	13.5608476791478	1.79671889707739e-18	4.96066703706779e-17	31.6858328894188
FKBP14	1.7741214461649	6.52897341511285	11.7294263281586	4.84727113113176e-16	7.65048940078e-15	26.062170023652
ASAP3	-1.77306187962108	7.80895218510664	-10.5095345687769	2.56087812226182e-14	2.90949822740626e-13	22.0772410413178
SLC27A3	-1.77305277692545	6.59530266937583	-14.9263411800497	3.63973827756755e-20	1.45842793209491e-18	35.6010296482697
SNRPB	1.77295678324319	9.80570207602499	10.246988682511	6.16265785607207e-14	6.58580960175676e-13	21.1954924910472
IGFBP5	-1.77186277147149	6.39768685238442	-7.81816821853692	2.9574301084606e-10	1.60579212920322e-09	12.7004639482656
KIRREL	1.77127359553595	5.16144651775106	17.6588108900266	2.84390074605754e-23	2.78246696780533e-21	42.7736136284085
PRICKLE2	-1.77121400527604	8.08833157491793	-6.53174454118386	3.095438259806e-08	1.19632901488763e-07	8.06283255157778
TTC30B	-1.77090489831208	6.43170888709277	-6.70560302200558	1.64930909185424e-08	6.65235636308231e-08	8.68904007445074
FHIT	-1.77051679202434	7.01677757201223	-9.33902790642037	1.36722817766936e-12	1.13401168398873e-11	18.0851582819388
SLC45A4	-1.77015315744468	7.19685708000178	-7.25684527508792	2.23997669090557e-09	1.04506319919449e-08	10.6784058134497
HOXB7	1.76978663457834	5.08480600589798	6.57464868537173	2.65015441733397e-08	1.03716237439546e-07	8.21725822526514
COL4A3BP	-1.76976426663095	9.73770506906381	-8.34910879306236	4.42812987066408e-11	2.77170675600107e-10	14.6001174684513
ERO1LB	-1.76953054757025	6.86345543304623	-9.26936922772084	1.74084457226885e-12	1.41764534763954e-11	17.8428721712153
LINC00865	-1.7693394832277	7.50499317576485	-8.4770935461859	2.81043893477518e-11	1.81610762200685e-10	15.0553120102145
TPM1	1.76920846330851	7.67115399559695	7.02544898932124	5.1766571297646e-09	2.26767060313857e-08	9.84308595781484
DAPK1	-1.76878907890587	6.28387275387892	-10.2447883987538	6.20839856403662e-14	6.61714823152607e-13	21.1880682064851
MAD2L2	1.76776881352482	7.35687473282022	8.95442096472244	5.22208327347782e-12	3.85252885713563e-11	16.7414915516389
MYL12A	1.76767395272642	5.13485858779465	8.29689349761729	5.33258167387109e-11	3.29687679867705e-10	14.4140709189041
GPNMB	-1.76734802943656	6.56333982998693	-3.47302898117788	0.00106376624845021	0.00201014520321714	-2.16138350717388
ELFN2	1.7669738497103	4.64411835947914	10.9126237548426	6.76153186590668e-15	8.69124201258604e-14	23.4146723352465
GSTM1	-1.76685878791283	8.80926762283256	-7.16815411343044	3.08766227092965e-09	1.40161786195016e-08	10.3582699351439
ITGB2	-1.76661024880313	6.18682749713653	-3.3318131196387	0.00161840619669531	0.00296860000859065	-2.55900159867094
ID3	-1.76556518301366	11.1153412192825	-6.95643569362634	6.64697818991177e-09	2.86811914831239e-08	9.59395559442597
TOPBP1	1.76447866014771	8.07676388087866	12.9231114365494	1.20185447191589e-17	2.76207262046348e-16	29.7767001923644
TENC1	-1.7642630398531	7.99327260311725	-8.85940148746904	7.28818806712663e-12	5.24921486478141e-11	16.4073838225737
TSPYL5	-1.76348621161672	8.66637943230091	-5.35336489958214	2.11301811151194e-06	6.09355845436015e-06	3.88127227323725
CCDC64	-1.76333471447633	6.49950636727979	-14.2865832031942	2.1985779838156e-19	7.2882136947045e-18	33.7955466478972
HINT3	1.76330523468787	5.53674565764943	6.8917237394227	8.40323188861947e-09	3.55738581632274e-08	9.36039223132199
SLC25A45	-1.76226796239609	5.83756489052313	-9.02273686587955	4.11140678979822e-12	3.0969187144944e-11	16.981195040477
SKA2	1.76206378508124	7.6488195476407	10.3758585157988	4.00049219457434e-14	4.39879542725837e-13	21.6293277043567
C16orf46	-1.76176193413063	6.58648405833138	-13.9268607579544	6.17753847597635e-19	1.87795306158828e-17	32.7581151074759
C1R	-1.76137643549816	8.77808238471794	-4.39779851001273	5.63777915711217e-05	0.000130507039085404	0.665422579478202
HPSE	1.76036998870721	4.54652448726106	6.67459712596428	1.84535133340242e-08	7.38543608513221e-08	8.57728404985266
CDK17	1.76026662582137	6.78750019422456	11.9820272320271	2.18307392845766e-16	3.73830543993748e-15	26.8636081925029
SDCCAG3	1.75992904407501	5.41970594070377	8.78025184596645	9.62720281170284e-12	6.76792021869099e-11	16.1284656667635
TUBB2A	1.75951648690475	8.48354836634211	5.50276160166255	1.24598954553442e-06	3.71822909242616e-06	4.40198224696151
SMG1	1.75804410933338	5.80565345118842	9.41250727339461	1.0602554747934e-12	9.04335552029662e-12	18.340198345562
THUMPD3-AS1	1.75793431230584	5.80766680968729	7.62637659590901	5.89766590564645e-10	3.03310682133974e-09	12.010694883651
EBF1	-1.757859531708	5.91832992108302	-7.70030682201289	4.51887880584878e-10	2.36997143720744e-09	12.27675671546
VMA21	1.75783357035743	4.08991893487699	11.6590489223167	6.06250840339644e-16	9.39921975926579e-15	25.8374137705528
NDUFAF2	1.75746229459754	8.42326751492047	11.4722252516163	1.10129103548237e-15	1.63209711912847e-14	25.2376867046688
MYSM1	1.7569748968008	4.55210168575587	10.8618368759089	7.98780155182813e-15	1.0119053442935e-13	23.2472702682463
SF1	1.75611261509766	5.86189114868975	5.30546273219954	2.50130874300268e-06	7.12966733350573e-06	3.71513178517901
LOC285043	-1.75583832623194	5.53397523139035	-9.43669715335157	9.75239563262328e-13	8.36423548832009e-12	18.424037426731
GPR64	-1.75543515261742	6.21290822279285	-7.21922965625475	2.56655004899985e-09	1.18237294257353e-08	10.542639151978
AP2S1	1.75536609367199	9.38070229803131	11.8838242460086	2.97388462591684e-16	4.94951648516548e-15	26.5530147879667
MCM6	1.75503258798776	5.93637542846299	9.97392664789716	1.54970103685293e-13	1.53108943126327e-12	20.2697928379909
ISM1	-1.75502553307534	6.41877691272797	-5.26783999939262	2.85499432941919e-06	8.05690432784146e-06	3.58493964707718
TEX30	1.75480445037911	6.49673780634545	7.72166880014107	4.18442992217314e-10	2.20777971417277e-09	12.3535955164287
PBXIP1	-1.75476359879809	7.92791431273463	-11.3021503383234	1.90371299363672e-15	2.69447579963119e-14	24.6878375538999
YARS2	1.75229106514167	7.05256702066959	16.0560959569151	1.70935376095511e-21	9.2364678423727e-20	38.6693498996553
KNSTRN	1.75198003239603	7.6391548014452	7.1918402373129	2.8339809443126e-09	1.29521283293924e-08	10.443773171363
PRDM12	-1.75168476404605	6.04557674473555	-17.1483680845438	1.01770234721998e-22	8.17202821044569e-21	41.4968564120462
AVPR1A	-1.75088627003714	5.10234967195197	-17.7420721592701	2.31578369995577e-23	2.29924238781323e-21	42.9792634522127
PCAT19	-1.75057025181258	6.34207622038176	-14.5231727407773	1.12407697455951e-19	4.00278647036164e-18	34.46909031608
C20orf197	1.75023596538783	3.29975938700587	5.90948469685337	2.91949986320317e-07	9.66532847287447e-07	5.83621781833935
RELN	-1.75022889608295	7.62576663514964	-4.9489229674769	8.67730090252176e-06	2.26630814682294e-05	2.49288476585496
RNASE1	-1.75020002083816	5.60778658563955	-15.5906058431086	5.92074283042087e-21	2.86857143622915e-19	37.4233041160151
CIDEB	-1.74888635558357	6.81776860278018	-17.9862289529227	1.27300373446569e-23	1.37942958430946e-21	43.5781632057265
FNTB	1.74886521524002	4.39739643636881	9.58258852767039	5.89896426372827e-13	5.22379722036218e-12	18.9283774405702
HCK	-1.74820221717423	5.33027749213068	-4.04344996193361	0.000179916971074213	0.000384663896467675	-0.458777151136345
GFPT2	1.7480668328271	6.52284424818852	6.96190431886295	6.51658505852044e-09	2.81607572586791e-08	9.61369544560333
ATF3	-1.74798791886169	7.15267980765455	-3.31724797889863	0.00168913554222155	0.00308653915262695	-2.59941753722206
HHAT	-1.74783364398089	6.39194971880173	-9.68506318587649	4.14981446373929e-13	3.77264368591183e-12	19.2812687187895
LYPD1	1.74780691892191	4.61073099587532	5.51066578899017	1.21155337497768e-06	3.62351361814442e-06	4.4296336409481
NKX2-1-AS1	-1.74705084204661	5.47939580227403	-9.94825439184262	1.69081641290017e-13	1.65750996118692e-12	20.1823193333613
ACAP2	1.74689272939755	5.62916346406062	10.1765559248909	7.81082961769345e-14	8.18654555094183e-13	20.9575523377867
NEK1	1.74563764574656	4.70669157442796	10.1405812611444	8.81798781594039e-14	9.11418176565532e-13	20.8357959366727
BMP2	-1.74518528192292	8.36555819597771	-3.99420568808578	0.00021073860740168	0.000444944126564096	-0.611301988855235
NTM	1.74498661309926	5.29167333620932	4.81205234618333	1.39006407987361e-05	3.52855686773963e-05	2.03129765594936
METTL16	1.74481010414113	5.81974624803804	6.95747666948179	6.62195771387832e-09	2.85854696344437e-08	9.59771313731729
RCN1	1.74445820236022	9.43499909065706	10.3365487963599	4.56311905347269e-14	4.98210533709329e-13	21.4972027079349
YWHAH	1.74432570178051	3.96507255058328	12.4395964928751	5.25578093656283e-17	1.03649965534661e-15	28.2943263918448
PNPT1	1.74411189618353	8.09932903324185	17.6421200360991	2.96371129788783e-23	2.87180775042929e-21	42.7323011034567
HLA-F	-1.74271701408146	9.84450367479134	-4.61676953165367	2.70368181077663e-05	6.57409903440741e-05	1.38118632933261
PDE2A	-1.74203027432692	6.96479646665926	-9.81058559815609	2.70165041541334e-13	2.54447495900261e-12	19.7119656529133
BAZ1A	1.74163369347488	7.43324293939514	9.01721161927227	4.19162534844888e-12	3.15231694979303e-11	16.9618244214721
CTSB	-1.74112407518349	12.0321373947477	-11.8006146363428	3.86816266978699e-16	6.23203985687904e-15	26.2888663598332
MPHOSPH9	1.73999366691455	5.69171767186723	11.8331586030765	3.48980838744017e-16	5.69070291657416e-15	26.3922834863397
CBX3	1.73992559834533	9.03712840485665	8.01701634212838	1.4490410394663e-10	8.27583512339002e-10	13.4138296510556
SUPT16H	1.73948293058743	8.16161217394005	10.6398636695602	1.66124771922507e-14	1.96147907328537e-13	22.5118535859108
TMX3	1.73910481258789	5.84000097086537	15.1691862869824	1.86268254406747e-20	8.07362724208168e-19	36.2733314446517
PSMB7	1.73800786873836	7.68486635697433	12.9023813380927	1.27955172251605e-17	2.92639177738357e-16	29.7137653581809
COL4A4	-1.73782362587966	5.50501933241897	-6.81296559090889	1.11783119245801e-08	4.64342285325457e-08	9.07621506061327
RGS20	1.73749011931826	4.98641075011706	10.8744888784339	7.66270792848209e-15	9.75011857945432e-14	23.2890034735441
MLKL	1.73690360580402	6.18643250705651	7.11682284576756	3.71823007358166e-09	1.66757737278679e-08	10.1729612518096
CEP135	1.73661566000635	4.77258222710525	15.2483960344116	1.4993245288218e-20	6.61244767579943e-19	36.4910886503219
FAM81B	-1.73610728493284	5.08426856985975	-5.18321766814018	3.84101195065365e-06	1.06442452722981e-05	3.2930993221278
TMEM150C	-1.73605418249131	5.63169905124732	-9.66134103003734	4.50135269697121e-13	4.06109058224954e-12	19.1996780780324
MYO19	1.73549363257127	5.64535758159563	16.5248177293874	5.01387008574905e-22	3.31326398617286e-20	39.8989773880579
ERCC8	1.73509788819415	5.36015495517672	9.36666205933813	1.24245532282195e-12	1.04253484727213e-11	18.1811388054689
EIF5A	1.73462482657031	8.31626080733294	6.18652264276678	1.07770919187188e-07	3.81811017088727e-07	6.82389611389254
WFS1	-1.73282884051528	8.36725426643103	-8.2549563344575	6.19201909701991e-11	3.79192515696202e-10	14.2645109757739
LAMC2	1.73280826276642	5.84528515032949	6.59925973073497	2.42421799850241e-08	9.54858584323158e-08	8.30587559291164
PNPLA4	-1.73236656677962	8.12188117718676	-9.5271215102808	7.13946911334599e-13	6.24548611022085e-12	18.7368954997989
SCN3B	-1.73236642853463	5.75067790895329	-6.32996100078752	6.42161750959074e-08	2.35365886353521e-07	7.33777359688106
DNM1L	1.73183405966532	7.92241950106071	15.9717543383643	2.13699195746406e-21	1.12164252350751e-19	38.4454384444593
NIP7	1.73155747407018	7.27957643205697	9.40104280736337	1.1031222195247e-12	9.36144350927168e-12	18.3004427878248
DST	1.73142710623044	4.86864305962237	12.1250936172994	1.39458798878492e-16	2.52088976806817e-15	27.3138604554076
MCM3AP-AS1	1.73142447968196	4.18830986177237	12.3265558328213	7.45294492833685e-17	1.42518126215018e-15	27.9433969653659
DNAJC9	1.73124365530167	7.39967427256968	12.7011193463819	2.35739876054183e-17	5.08164406617331e-16	29.0998658809212
PPAPDC1A	1.72935870058936	4.64321606865756	5.88786647190797	3.15485717266699e-07	1.03831068443996e-06	5.75946457703282
SLC44A3	-1.72928976133944	6.00309960036283	-5.32978101835862	2.29610583250833e-06	6.58480550002922e-06	3.79942368798949
PHLDB2	1.7292475413418	3.91260183224767	10.4125364028578	3.53887277780976e-14	3.93197248273185e-13	21.7524398887784
DYX1C1	-1.72916080002187	6.8121460887154	-8.28602066669748	5.54315280741709e-11	3.41971976839582e-10	14.3753066927767
MATN3	1.72915197780415	3.23120880645647	9.87598843612836	2.16180834910592e-13	2.06596715392271e-12	19.9356845410609
SNHG19	-1.72891506993513	10.514436150697	-6.49490728985241	3.53687527247124e-08	1.35498424475685e-07	7.93030893280106
NKG7	-1.72860471103744	5.33295306738369	-3.46993031737527	0.00107370675741193	0.00202551101606491	-2.17021829611677
ZNF43	-1.72770301537601	6.76859623865928	-8.71048129737651	1.23102260336163e-11	8.47958324359315e-11	15.882150944905
SIRPB1	1.7272110912196	4.28323311614688	7.66834065203123	5.07015387076526e-10	2.63645385101326e-09	12.1617412702
MGAT4A	-1.72705871779332	5.2547840896755	-8.93546736828461	5.58074390542393e-12	4.10810421526002e-11	16.6749120167011
KHDRBS2	-1.72696252430987	5.52121804310972	-9.02460709958624	4.08460576740691e-12	3.07988137830477e-11	16.9877511303611
CCDC109B	1.72666826786903	7.37160290954192	4.16579201190789	0.000121050350395283	0.000266437677428955	-0.075780744465118
AK5	1.72653307006897	4.55115833455115	6.8359965254467	1.02833815363569e-08	4.30271029406837e-08	9.15930442664728
GJA1	-1.72646116853397	11.9749302668	-9.96667881148517	1.58829070132333e-13	1.56767870152653e-12	20.2451047783635
PRODH	-1.72610246869903	6.13103448541029	-8.94388276728791	5.41853111751484e-12	3.99161164742367e-11	16.7044773828789
MAP1LC3A	-1.7259982570194	7.8474855772353	-14.4171910864473	1.5168442996098e-19	5.24114820900653e-18	34.1682282116759
LAMA2	-1.72526635781769	5.8631083191333	-10.4968890839584	2.67100126362534e-14	3.02268559620263e-13	22.034961741297
FAM162B	-1.72391472496708	5.88381572381446	-8.82712341405577	8.16366340547092e-12	5.81203235384198e-11	16.293704167685
C3AR1	-1.7237135682132	5.97747933496336	-4.95196394875534	8.58655748577831e-06	2.24464417802674e-05	2.5031920485319
CHM	1.72343835444566	5.27099332563864	9.00405925301621	4.38898590552957e-12	3.28603309531755e-11	16.9157029017377
GPER1	-1.72323400757416	5.96155469933833	-8.96404187808868	5.0490085850417e-12	3.73715637280629e-11	16.7752749951771
EIF6	1.7230562792061	9.23851111160143	18.6957595452405	2.31287967864141e-24	2.89540931198867e-22	45.2841654718044
SLC30A2	-1.72285797019905	6.0795410550316	-12.1236661460315	1.4008193696303e-16	2.52988480241027e-15	27.3093810737577
PPP3R1	1.72273948186591	6.27745484628713	10.7422493612645	1.1841878160491e-14	1.4443920541246e-13	22.8518229501444
STEAP4	-1.72258942114069	5.38174783402788	-10.2021760380528	7.16516955500387e-14	7.55698547258519e-13	21.0441712723012
GINS4	1.72248074367406	4.3583312942865	14.3229047050656	1.9825402048387e-19	6.68195615861606e-18	33.8994000725842
NTMT1	1.72064388027291	7.35004646703826	14.8729214902421	4.22156971337959e-20	1.66183081197589e-18	35.4521858017266
SPDYE2	1.72046209598551	5.92957635314227	7.49033727887912	9.63330470821578e-10	4.77401663127831e-09	11.5206263241956
SLC2A1	1.72024070439108	5.64742514909948	23.7537436655776	4.33308921974405e-29	1.67948871584503e-26	56.1285331575287
CDC42-IT1	1.71989667585478	4.33463028227782	8.84642353232581	7.62820713642727e-12	5.45974839611831e-11	16.3616880013168
POGK	1.71870419841635	5.82283629759518	6.91080260670313	7.84197490414441e-09	3.34225003580103e-08	9.42924788159652
SCARNA2	-1.71839017517711	5.85763895622738	-7.54279404733308	7.97194315820962e-10	4.00584678019733e-09	11.7096648553144
DSEL	1.71827977086236	3.93661297649896	11.2236954884007	2.45353784634856e-15	3.40572006151207e-14	24.4329516320739
DIRAS2	-1.71768410063313	4.91216365140441	-7.50220384374902	9.22940030570429e-10	4.58512603306556e-09	11.563396765466
SMC5	1.71766954903572	6.8111432884777	7.07797567033822	4.27984885982304e-09	1.90294184358556e-08	10.0327157441972
CD274	1.71684770026076	5.88425019830988	5.21749662133857	3.40654954333885e-06	9.50692412711083e-06	3.41114937711736
PDAP1	1.7165505416887	5.91343379568932	21.0930016187282	1.02480827833213e-26	2.29500120553157e-24	50.6937766514151
CD37	-1.71624922155564	5.30784162779832	-2.33539443768458	0.0235295508520502	0.0351652155882449	-5.02894716835248
ZFP64	1.71610191678848	4.94931446906335	13.511082420994	2.08010130903787e-18	5.68081868342254e-17	31.5387270316155
ASCC3	1.71592167049229	6.19037394990602	12.32712438397	7.43983283367923e-17	1.42402498350242e-15	27.9451661502977
ECI1	-1.71579767751394	10.0366656761747	-9.97546018394667	1.54165819812683e-13	1.52389019044857e-12	20.275015701093
FNBP4	1.71570160161307	5.06824235049474	8.44982073607461	3.0959943223398e-11	1.98472536789945e-10	14.9584135534098
FANK1	-1.71447237679152	6.30188789740648	-9.05333912865124	3.69431689011004e-12	2.80977195925162e-11	17.0884297989588
SYT13	-1.71369471954114	5.94591463215858	-7.26996531559942	2.13614885853928e-09	1.00149058487693e-08	10.7257562678874
NTN4	1.71317050693981	5.9957073599854	5.02484454031345	6.67065765260878e-06	1.77699054967393e-05	2.75086093688344
S100A11	1.71307404848234	10.0581866546539	7.47848521759532	1.00544157356463e-09	4.97292635955708e-09	11.4779043221293
BEND5	-1.71283308944818	5.73911877884024	-18.8576555611039	1.57799786917301e-24	2.06482720954715e-22	45.6664104622598
C5orf22	1.71163249846795	5.78739020316049	8.86476676364904	7.15211993282121e-12	5.16485049251206e-11	16.4262707848016
HEATR2	1.71066418585268	7.11828567936568	14.0550489873959	4.26713016474274e-19	1.33546597003711e-17	33.1296637768532
C11orf80	1.71024749516207	4.81139796566476	8.84795941538109	7.58714755241153e-12	5.43808531005884e-11	16.3670966743447
CENPQ	1.70966937787103	5.6157196882838	8.2960877577822	5.34790631707962e-11	3.30331142570456e-10	14.4111985411424
MRPL13	1.70891497561469	8.53181929707777	8.01025829555652	1.48454366613201e-10	8.46900016724897e-10	13.3896192558734
GNAL	-1.70885353911087	5.96333042096111	-6.07569250097416	1.60662499747013e-07	5.54383270399084e-07	6.4279254832383
RFC2	1.70850994662453	6.92059859984429	13.0654528803821	7.82866315601272e-18	1.89647483064226e-16	30.2073406874848
FIGN	1.70839006850365	4.73056599069032	10.9024799334037	6.99022160650856e-15	8.97375264198599e-14	23.3812623204503
AKT3	1.70823348377168	5.22648403038787	11.4643634386519	1.12941722642085e-15	1.67132189416389e-14	25.2123511214135
ABI3	-1.70760504857508	6.75410662780893	-8.74075626186665	1.10640506792139e-11	7.68951522205367e-11	15.9890830525441
TSPAN11	-1.70749469337178	6.49848197658566	-15.0734273969274	2.42381037365489e-20	1.02414880672986e-18	36.0090759189893
KIF12	-1.70674976059503	6.15518512209335	-14.3771634627722	1.69921635565193e-19	5.814551043831e-18	34.0542364082988
PPFIBP1	1.7064777954321	5.62545974247191	8.45520091941545	3.03743820936197e-11	1.95215456344676e-10	14.977533388743
TAF9	1.70632866689051	8.79513736867784	8.93018831171001	5.68499090826319e-12	4.17721442785434e-11	16.6563621039963
NOXA1	-1.70620305323299	6.20171748361822	-16.9809312685584	1.55531392885393e-22	1.18739970591102e-20	41.0719710279491
LINC00982	-1.70617193688289	5.12923772062263	-10.6218562625234	1.76339445804558e-14	2.06634972685516e-13	22.4519272148077
ZFPM2	-1.70578147226708	8.10460670964094	-5.39141301885154	1.84760062089635e-06	5.38049277765727e-06	4.0135271302434
ECM2	-1.70544839552458	5.93203247466705	-14.7672512902757	5.66639013978424e-20	2.18785619286114e-18	35.1567356482776
FBXL5	-1.70530817487639	9.83632190602886	-14.1015710277284	3.73284440180311e-19	1.19421395108479e-17	33.2639965728942
RGS8	-1.70394373181504	5.47810575941276	-6.1470823829286	1.24236387171889e-07	4.35627067405955e-07	6.68286778350054
CCDC77	1.70351412613177	5.6200808603679	12.2858529535716	8.45517671885137e-17	1.60013227012628e-15	27.8166311922627
DOCK4	1.7034939037071	4.18575577974394	16.3236682203035	8.46197906574597e-22	5.10632299611108e-20	39.3743308987266
HTR1F	1.70322322183094	3.92039229761702	6.7085420218394	1.63184277028813e-08	6.58849980672221e-08	8.69963476017178
ATIC	1.70311846700303	8.9678355073686	12.1552638789874	1.26925759543394e-16	2.31092022005158e-15	27.4084724865445
PPP1R18	1.70300686290065	8.3712795061456	5.15344918652741	4.26234812473521e-06	1.17280036114728e-05	3.1907744738843
SCAI	1.7029324344036	4.79896952810706	10.8916001411918	7.24421186340396e-15	9.27029143535916e-14	23.3454140098421
GPRC5A	-1.70174266379212	9.31299403760458	-4.61274670201916	2.74073241599291e-05	6.65455509508939e-05	1.36790595416954
LGMN	-1.70140186943329	9.81987338500101	-8.33352237382771	4.68063726791984e-11	2.91888131605583e-10	14.544601863967
IFI16	1.70070782105086	8.3377440468739	4.31715506446776	7.36604353416891e-05	0.000167849188729423	0.405675967233931
DEGS2	-1.7006661975377	5.44992164989654	-12.5293066936518	3.98806762744283e-17	8.12735116593632e-16	28.5716488298699
C1QTNF4	-1.70045440384266	5.44416783552077	-9.27272232691313	1.72069742770747e-12	1.40350694680065e-11	17.8545460745816
DBP	-1.70027015199508	6.22605870347404	-14.2520011484438	2.42647338900563e-19	7.93921609665723e-18	33.696514504104
ACTL6A	1.69939469121095	8.04267765729864	10.7158312958475	1.29211008241648e-14	1.56129968291992e-13	22.7642259469199
INAFM2	-1.69772610043353	8.77137810863586	-6.96683877048271	6.40112672245438e-09	2.77093447360541e-08	9.63150734148626
ANXA2P2	1.69735234497109	10.7011518981754	11.0611551063846	4.16070966705878e-15	5.53891039230976e-14	23.9024038053657
ALDOC	-1.69580322387376	6.5396376185301	-14.2876226384878	2.19207496716402e-19	7.27862783578103e-18	33.798520963466
CTTNBP2	-1.69578519806066	5.57778094582041	-5.02053697929879	6.7711370808221e-06	1.80208989652673e-05	2.73618883061476
LRCH3	1.69540744280288	4.85962131686163	11.4228940857899	1.29027536867609e-15	1.89130909495756e-14	25.0785804925937
COL14A1	-1.69498837366239	5.34502558457972	-8.82960355844049	8.09278810467758e-12	5.76564666842618e-11	16.3024422016029
CSNK2A1	1.69478405531861	7.67347748299096	12.473283053384	4.73773811455658e-17	9.45436749493939e-16	28.3985844180276
YKT6	1.69477568032766	6.69065204346276	10.5957607802657	1.9228055268037e-14	2.23495648170292e-13	22.3650143184521
ALDH9A1	-1.69394621593867	11.2406536513753	-13.0007302610669	9.5103690455884e-18	2.23926972095601e-16	30.0118521943576
OSBPL8	1.69309379070538	7.24443273336494	15.0697457637629	2.44852627248202e-20	1.03242776196392e-18	35.998894140893
ETV4	1.69297893582698	5.27509783847862	12.543184169229	3.8217209378515e-17	7.8438681774335e-16	28.6144553425842
REEP5	-1.69274289096886	11.1321473930171	-12.7145991423156	2.26250098079967e-17	4.89277974978728e-16	29.1411462308206
CARNS1	-1.69234819545787	6.3602220725606	-11.1021474712827	3.64067605440758e-15	4.89870866558889e-14	24.0365217914097
SIX1	1.69188782934911	5.04120025492688	9.54761628012287	6.65305684123278e-13	5.83771704984966e-12	18.8076852278054
CRYBG3	-1.69147845974155	10.3113316317483	-7.24041595796857	2.37715384909293e-09	1.10141461674639e-08	10.6191091472207
RPF2	1.69114629737101	8.60815454686545	12.661971693123	2.65652124406714e-17	5.66583975388077e-16	28.979847347017
LSM12	1.69105008723351	7.5154925798879	15.5688379881338	6.27869114107267e-21	3.03470071818512e-19	37.3644176127428
QTRTD1	1.69102746018435	3.48335707783873	12.7323384029725	2.14348935331122e-17	4.65539093922281e-16	29.195434893181
DIP2C	-1.69094615180282	6.76852680605097	-7.44597011083606	1.13069639093922e-09	5.55427388724837e-09	11.3606813405942
IMP4	1.69043086244086	8.44842537345759	10.9616946257415	5.75761592034364e-15	7.48675799190491e-14	23.5761120783945
EXOSC1	1.68986984583637	3.67813670625117	11.4118207239951	1.33702687905596e-15	1.95593314037237e-14	25.0428231487068
SBSPON	-1.68967491376446	5.5992713679665	-6.5678964051246	2.71573775519125e-08	1.06076927240077e-07	8.19294945421858
SULT1A1	-1.68842096667557	9.023468428862	-8.16630414767224	8.49577948812656e-11	5.05110429448941e-10	13.9479707863766
KDELC2	1.68838554418785	7.28760741825837	9.42377291181916	1.01976932259483e-12	8.7201742456083e-12	18.3792511811637
HCLS1	-1.68781886380855	7.16918302622499	-2.6048208993449	0.0120404227529423	0.0190269473322596	-4.42497878824086
NRN1	-1.68759872440251	6.14186633618203	-6.82780564786516	1.05931404745159e-08	4.41855849056017e-08	9.12975277415668
SFRP1	1.68736815129771	5.59789248247147	3.21365901312641	0.00228329521625541	0.00408520329193322	-2.88354301222224
UBXN6	-1.68681307109481	7.18916698471857	-8.10482476334333	1.05831143224499e-10	6.1952561478065e-10	13.7281624500768
EPB41L4A-AS2	-1.68585135677483	5.41204900797979	-8.18899694972991	7.83458063694206e-11	4.7009816236251e-10	14.0290454805019
NEB	-1.68584133361786	5.20112899146048	-6.23898538609956	8.91887328323839e-08	3.19800553324443e-07	7.01167680601683
FBXO16	-1.68550493954852	6.53821876781712	-7.70057216198448	4.5145642167686e-10	2.36832487738082e-09	12.2777112520408
DAAM2	-1.68549410308059	6.64450566063172	-12.0124766313903	1.98403839261997e-16	3.44868614322732e-15	26.9596592115821
SHFM1	1.68476219764111	9.07453015573596	9.94485991833899	1.71042258647206e-13	1.67428689802547e-12	20.1707476675577
CDCA7L	-1.68443642584788	9.19067248838969	-4.59553983631543	2.90489633073375e-05	7.02690657056395e-05	1.31115492848108
PPP2R1B	1.68376166480557	5.81220357283067	11.5676946463884	8.11294596806708e-16	1.23326448579219e-14	25.5447153081154
SEC24A	1.68361951509331	6.31500304329796	9.9355141612556	1.76559773423959e-13	1.72077477435198e-12	20.1388814719698
NBPF1	1.68292683037816	7.24624019273594	9.77700730574936	3.02981511854348e-13	2.82843555878851e-12	19.5969212103486
LINC00324	-1.68277802963804	5.86413687204948	-6.90609861972762	7.97677221193519e-09	3.3946757586899e-08	9.41227073506101
B4GALT6	1.68275765531148	5.29228151387881	8.54306860447407	2.22444596862265e-11	1.4603813842863e-10	15.2894833788709
DARS2	1.68196953472728	6.22497301162908	15.172371193344	1.84647448785301e-20	8.02062355661153e-19	36.2821016072624
SIKE1	1.68051511101109	5.10398210102087	11.7168738185984	5.04435429258863e-16	7.93049615968205e-15	26.0221292739438
SMC6	1.67951634523908	6.31571778411307	13.2110435090759	5.06328613109883e-18	1.26770847170555e-16	30.6451141458131
CCT2	1.67857868304819	9.88355988684836	15.8489339519043	2.96234426446215e-21	1.53092432436499e-19	38.1179087485486
FANCG	1.67824378286639	7.17797189831286	12.0307848295114	1.87331789781981e-16	3.27749324918041e-15	27.0173536780877
S1PR1	-1.67772912208263	6.27278137801056	-8.99641947485686	4.50790054477827e-12	3.36631105891093e-11	16.888905036198
BRCA1	1.67770271709401	5.73737718876946	11.3387879275989	1.69145436629568e-15	2.41953603638675e-14	24.8065982738259
PLEKHA2	1.6769008503685	6.4030095194773	4.28933056346626	8.07446959036474e-05	0.000182957767952559	0.316566022219752
S100A2	1.67652244228013	7.4176265744413	4.96715637826654	8.14700914330511e-06	2.13805949587649e-05	2.55471877285976
ERI1	1.67602523630814	5.47433096946658	13.1592059867231	5.91129552037713e-18	1.46726799523647e-16	30.4895571906219
CNTD2	-1.67582389200769	7.00025033044447	-16.0008501771897	1.97838634822251e-21	1.0576757784728e-19	38.5227747937524
USP18	-1.67581882230928	6.61626455312574	-5.93621599416763	2.65247081727178e-07	8.83550798321666e-07	5.93119427682961
MTFR1	1.67562523026807	7.29551560686471	9.82815718077333	2.54447352575439e-13	2.40882404469609e-12	19.7721185746161
TMEM56	-1.67483997662677	6.20772956407435	-5.31783071085959	2.39477715611168e-06	6.84440351409968e-06	3.75798810038753
OLFML2B	-1.67471477269888	6.79611325662768	-6.58363437682137	2.56532436075702e-08	1.00670000956109e-07	8.24961034521507
TGS1	1.67448487401412	6.9236039988023	8.62557110764872	1.66133638227821e-11	1.11875157984689e-10	15.5818387341369
CCND1	1.6738170364741	8.20403441647419	7.77647407460869	3.43565174105867e-10	1.84065818290902e-09	12.5506433651065
ISYNA1	-1.67364507392819	5.54219980589248	-14.2634999564061	2.34815065666999e-19	7.73316609235027e-18	33.7294599764578
TTF2	1.67362530610065	4.57580401373114	11.7059471472948	5.22250913322229e-16	8.19141413074671e-15	25.9872581878571
TATDN1	1.67332460180429	8.78873259701363	6.95627315547185	6.65089342029168e-09	2.86919428266222e-08	9.59336889191652
SNX1	-1.67314848535767	9.079568170498	-12.2206928653021	1.03522607056054e-16	1.93015554598962e-15	27.6132483581234
LEPRE1	1.67307284807176	7.00164862444154	12.5617389992942	3.61023669055335e-17	7.46300723057465e-16	28.671650664502
DENR	1.67220638969124	7.13335895261957	11.0081955334477	4.94558737449177e-15	6.50217309412144e-14	23.7288184309242
TMEM88	-1.67204103601928	6.19571401416662	-10.755070066501	1.135145580045e-14	1.38828028918732e-13	22.8943027704192
BCHE	1.67194967809093	4.65287357105138	4.48347666689092	4.23523864597493e-05	9.98026831633633e-05	0.943715612540286
EYA4	1.67194609421354	4.19302530164778	11.2617194413018	2.16942578268424e-15	3.04490088091928e-14	24.5565824518168
GSTA4	-1.67180842427696	7.58159240436633	-6.51080212770227	3.33917737062709e-08	1.28339282808903e-07	7.98748357539202
RASIP1	-1.67153465683284	5.1627439675913	-20.5806976144443	3.12845255970051e-26	6.26366163114841e-24	49.5812659747805
TSC22D3	-1.67140844403418	6.88964175482916	-6.70530579440449	1.65108586761817e-08	6.65715506834635e-08	8.68796862441041
SEMA3G	-1.66958182861984	5.52285279986938	-9.92524473547028	1.82830205887137e-13	1.77587604802662e-12	20.1038544063794
EDN1	1.66950781514693	5.48186827382585	5.83582037715509	3.80165844906007e-07	1.23425299679133e-06	5.57489475105955
ENTPD1	-1.66941584333091	5.45367166201378	-3.95474682099018	0.000239062605938875	0.000500967646360785	-0.732817394250384
PGAM2	-1.66879340520196	5.21917100222925	-8.41665697345049	3.48288910280966e-11	2.21933701761393e-10	14.8405104542983
RTTN	1.66802687628155	5.54992665386806	15.1087369603079	2.19925619643867e-20	9.35147861586948e-19	36.1066439436986
SFXN1	1.66720876055026	6.8461062910271	12.8756223907654	1.38743058281552e-17	3.13845829367529e-16	29.6324454560295
FBXO45	1.66698955215074	6.52009159532079	9.80432909556466	2.75995178240881e-13	2.59332532281816e-12	19.6905394102995
AREG	1.66687795812219	3.72251517662756	6.75138058247565	1.39726612306093e-08	5.7111942223267e-08	8.85408935467014
LOC374443	1.6662085130884	4.37171991237059	5.40867749392164	1.73831091728942e-06	5.07763138231425e-06	4.07362113202888
WDR54	1.6661448715014	7.95209913630576	16.237453056609	1.06044053802852e-21	6.08922479885038e-20	39.1480653064806
EFEMP2	-1.66456230549321	9.1626417305578	-6.7062532391834	1.64542886307836e-08	6.63853949353613e-08	8.69138399511861
SORCS2	-1.66433907915456	6.14537974408207	-5.5785750878085	9.5198542801293e-07	2.89575404491407e-06	4.66759926692053
BAZ2B	-1.66358538391439	8.71496863244683	-11.7537167153389	4.48775437732356e-16	7.15590897744909e-15	26.139595270253
ELOVL4	1.66306354755668	4.41071672438516	7.88662752533729	2.31274023646862e-10	1.27742612951562e-09	12.9462859098758
SIGMAR1	1.66286213082784	7.35114648192371	14.1765965768797	3.01018153312629e-19	9.76975987120136e-18	33.4800634572054
YTHDC2	1.66203303379492	5.77924666731424	11.339704234735	1.68646447205389e-15	2.41582739404735e-14	24.8095662898064
DNAJB9	-1.66158272227159	8.61488826477379	-7.76233037600073	3.61493397755699e-10	1.9300395845738e-09	12.4998030502809
RIPK2	1.66153801134333	6.53300671181919	13.6975373118944	1.20357364001883e-18	3.46543238779707e-17	32.0882669053616
F11R	-1.6613890818612	8.49847456415706	-6.34406931471603	6.10247604299674e-08	2.24444169063137e-07	7.38839312456328
NOC2L	1.66131181541903	5.78309584319645	16.320902907618	8.52334730064152e-22	5.12800193565462e-20	39.3670865784366
ADCY4	-1.6609536362566	6.65238282303869	-16.6384964841974	3.73734964369308e-22	2.56211843770864e-20	40.1934775370887
HIST1H2AC	-1.66086702649811	9.87373001597945	-5.70430454690902	6.0835190406858e-07	1.91254603439436e-06	5.10994967668004
FIBIN	-1.66062857567413	6.5958572583999	-5.42001587119464	1.67003946202591e-06	4.89737310594095e-06	4.11311529309391
PFN1	1.66050300896129	10.6520528363788	7.57465013739767	7.10663101038813e-10	3.60337479281441e-09	11.8244243620556
KRBOX1	-1.65908697062849	6.62018123685255	-5.48411018880599	1.33113643629439e-06	3.95592080116682e-06	4.33677280160786
ZFYVE16	1.65785888657751	4.41412828450283	6.12808055616269	1.33040544275281e-07	4.64639086790555e-07	6.61496734906946
RASSF4	-1.65739279791089	6.7958912599636	-10.6768354802766	1.4698798377751e-14	1.76132152974775e-13	22.6347664254094
C1orf115	-1.65696282013604	6.17632014708721	-14.296832358549	2.13530226991596e-19	7.11355657027374e-18	33.824868462858
NR4A2	-1.6568993036823	7.44549812308017	-2.76277658980734	0.00797164645368173	0.0130127589109869	-4.0475427080284
H2AFY	1.6568168763259	6.22493540739144	8.34031840331191	4.56880395962706e-11	2.85444029157729e-10	14.5688100101371
DMXL1	-1.65641357338721	8.74243056772482	-10.7583536037078	1.12291909929272e-14	1.37457059076014e-13	22.905179095969
TRIM16L	1.65587564827677	4.75653813686042	9.52531351427244	7.18406544274868e-13	6.27904765822201e-12	18.7306484727191
SELE	-1.65549471985546	5.03749794335955	-3.24046140743211	0.00211301242891533	0.00380349785699638	-2.81059326767688
TOMM34	1.6548890893167	8.15587882698386	18.883892088875	1.48353819084783e-24	1.95429491742079e-22	45.7281151159058
HNRNPL	1.65395474664942	7.4489348343285	8.8444385246017	7.68160529324178e-12	5.49406510593641e-11	16.3546974096775
LPAR6	-1.65390999526611	5.71216456245907	-15.092447178587	2.30010182736525e-20	9.73919166608124e-19	36.0616503279633
SYTL1	-1.6536214831734	6.59158833237476	-5.65529092257236	7.2453179661485e-07	2.24972089982627e-06	4.93724397369841
CXXC4	-1.6533507802338	6.04743226177987	-9.40876250655907	1.07406943271805e-12	9.13412211663814e-12	18.3272140363214
DR1	1.65268355331065	7.34219380990486	11.1763851596064	2.86026191195941e-15	3.91634367089279e-14	24.2788709634936
RBM41	1.65156391592054	5.6987789266657	11.1655818075104	2.96233596252406e-15	4.05060253220301e-14	24.2436467328333
JUNB	-1.65116846421534	9.66671201640073	-5.80513851260181	4.2429814588197e-07	1.36630917562727e-06	5.46623542917433
SLC25A13	1.6508724375242	5.93020829948445	9.13614246184122	2.76718306537374e-12	2.16172770087627e-11	17.3781393805401
UGT2B28	-1.65084569114553	6.05622287383595	-7.20557150744516	2.69658989007352e-09	1.23690872176677e-08	10.4933389610672
IVD	-1.65081690305581	8.69736130906886	-9.06665572826914	3.52639803823731e-12	2.69323806217025e-11	17.1350655461814
MAPK10	-1.65076888283112	6.27627626618072	-12.2798306777965	8.61465393713352e-17	1.62573361519594e-15	27.7978570705214
KCTD5	1.65040577170812	5.62365302065787	10.8428034868634	8.50335309070544e-15	1.07182665130186e-13	23.1844502207228
CYP2R1	1.65009890740111	5.6783297303371	10.8764547131308	7.61341097081904e-15	9.69963957755106e-14	23.2954860781942
NOM1	1.64975580525178	6.28820448230502	12.2710632654999	8.85229225280554e-17	1.66590056354151e-15	27.770516728512
SUV39H2	1.6490229006785	5.24913565406582	13.3275837376642	3.57916535260678e-18	9.33003219846161e-17	30.993576279015
DHX9	1.64875843733799	7.49762204709901	8.1693317760304	8.40441818947968e-11	5.0056456444729e-10	13.9587894867336
TGFB1I1	1.64811642648067	8.18489234458804	6.76141015286054	1.34740572208772e-08	5.51691382896324e-08	8.8902580424942
PEG10	1.64795439215569	6.55236874686192	5.83269396705497	3.84445782956319e-07	1.24654194908054e-06	5.56381753762912
CKLF	1.6468377666031	8.44053615648883	7.75474808428213	3.71488351048999e-10	1.98025594165369e-09	12.4725445388839
MED31	1.64577875295383	5.34737119906314	8.85553291776347	7.38791430701081e-12	5.31039275527114e-11	16.3937640157734
EP400	1.6454298422477	5.71425517721992	7.18667601515071	2.88744847939558e-09	1.31815456630165e-08	10.4251314750866
LOC286161	-1.64540680155755	6.64899016229954	-12.1570191124569	1.26232766649442e-16	2.30038102334493e-15	27.4139731570833
IGSF1	-1.64540480343207	5.71948548692549	-5.01424130863882	6.92067750935171e-06	1.83873260217485e-05	2.71475249987631
GJA4	-1.64480398932055	6.58067635021685	-10.499799831898	2.64523608258956e-14	2.99520973284227e-13	22.044695341933
MYO1B	1.64433851344885	7.46810909839574	11.0918253130575	3.76508188978397e-15	5.05227866102503e-14	24.0027699278367
GBE1	1.64432711020055	9.24108306853923	12.4489273793004	5.10678946639946e-17	1.01206825659077e-15	28.3232196910412
ST3GAL4-AS1	1.64380460484043	4.2975549593214	17.1714891099679	9.60032712826248e-23	7.73978373080521e-21	41.5552897930328
CCL20	1.6437934138306	4.3039128888742	6.57550211617402	2.64197860245672e-08	1.03496271160725e-07	8.22033078030058
RHEBL1	1.6430183337339	4.75976034204892	14.099828313858	3.75157881879141e-19	1.1946449081158e-17	33.2589693540103
LNX1	-1.64249687999824	7.30691243805709	-7.1960978366582	2.79064678513645e-09	1.27714545763908e-08	10.4591420026012
VRK1	1.64177881580124	7.93379535275197	8.86039164568666	7.26288194852117e-12	5.24108076163423e-11	16.4108695912523
GZMK	-1.64133846826715	5.9540320339871	-2.14536975601245	0.0367487122216706	0.0529466219763937	-5.42289704043936
SH3BGRL3	1.64034528977854	8.93888447755655	5.84633914202752	3.66110495120065e-07	1.19207706448222e-06	5.61217224060986
HLA-G	-1.64022749398358	9.88816837913666	-4.93699480621357	9.0424347383064e-06	2.3528307791191e-05	2.45247589864414
BID	1.64004828660429	6.11236911301086	6.00391106094841	2.07992601384977e-07	7.02781371486036e-07	6.1720464578168
TMEM44	1.63954218097975	5.34511959588221	15.0440465959434	2.62833369033304e-20	1.09904700266935e-18	35.9277761466229
ZBTB47	-1.63938118937723	7.05068428297202	-9.07404044344782	3.43661750375091e-12	2.63265016298364e-11	17.1609201451915
MET	1.6390539979502	6.90631577291404	10.3171344648844	4.86985908162993e-14	5.28267006406088e-13	21.4318806067086
TRIM2	-1.63824666924299	6.95985484120787	-6.74193860802837	1.44588932022158e-08	5.8920135966571e-08	8.82004201154102
PHYH	-1.63764156175736	9.70128416586672	-6.8453856705762	9.93943267072121e-09	4.16744883458261e-08	9.19318081790251
SUSD2	-1.63676901311341	5.96084755153082	-12.4163577355785	5.64629112262927e-17	1.10809150512749e-15	28.2223180105799
ANGPT2	-1.63673177467483	5.01629283198638	-11.0042405608143	5.00989667266344e-15	6.56958148585111e-14	23.7158410831629
GHDC	-1.6362902221381	7.61036311840803	-12.6309589349879	2.92060915969531e-17	6.15741397632415e-16	28.8846279106464
TNFRSF10A	1.63545470155866	5.71144067135682	8.58146604884207	1.9417469939329e-11	1.2911880786116e-10	15.4256155371163
IGDCC4	-1.6346140184815	7.45849357566971	-4.50318635748038	3.96441738477171e-05	9.38708087289402e-05	1.00806345589863
TMEM100	-1.63403483586046	5.27758379785415	-3.9839364021773	0.000217780941917591	0.000458851650046942	-0.642987327670161
TUBGCP3	1.6339895883783	4.87567635527835	9.03980570081535	3.87323461860275e-12	2.93477608037363e-11	17.0410175595015
WDR36	1.63381498176086	6.51291660272482	13.7898433895793	9.19474329097044e-19	2.67417101052683e-17	32.358689447541
CYSTM1	-1.63369028893774	10.4914808202496	-10.6250200024391	1.74499891048117e-14	2.04717421657439e-13	22.4624586170592
VASP	1.63339638914374	7.06336299388336	9.90640877488876	1.94922048322832e-13	1.8806385274996e-12	20.0395774362677
SYNPO2	-1.63301202255233	5.6675202399108	-9.4851705849663	8.25002690407531e-13	7.12421989081567e-12	18.591856796375
DMTN	-1.63239034134157	7.26983421714335	-12.184923236017	1.15716653328564e-16	2.1318730784618e-15	27.5013673802265
TBC1D4	-1.63238088455748	9.56450191143209	-8.31729515997065	4.95893682530325e-11	3.08099172977765e-10	14.4867858712026
FOXO1	-1.63182780894008	7.77160895518163	-4.97548405404303	7.91554419278424e-06	2.08172672035005e-05	2.58298588075394
CLIP2	1.63099716562721	5.48065839392763	8.32296317701177	4.85988613934199e-11	3.02411253900703e-10	14.5069825447531
TMCO3	1.63043503337162	5.18807076868423	16.4092870675164	6.76842132995071e-22	4.23656931382474e-20	39.598201013029
AGAP2-AS1	1.6301640961224	5.39500989422653	10.1933868363496	7.38035523754161e-14	7.77580030385003e-13	21.014464580666
SPIRE1	1.63001335073931	6.05370984153434	11.5346938827156	9.01569944655024e-16	1.35909814768302e-14	25.4387174194406
HNRNPR	1.62992654506122	8.79276960802334	11.3444033385647	1.66110794875167e-15	2.3828918652733e-14	24.8247855028977
BMPR1B	1.62959164813514	4.14742505413781	7.42876678713554	1.2031805614332e-09	5.8845193437724e-09	11.2986495328616
CDC25B	1.6291958478441	8.03365455556654	11.9983724989002	2.07383826201696e-16	3.58475215874373e-15	26.9151833913075
PLA2R1	-1.628682062728	5.23398697031797	-7.20374073818059	2.71451527110916e-09	1.24456449702468e-08	10.4867305224404
ELMO3	-1.62802920459966	6.74601513201183	-7.32352640041394	1.75997914099665e-09	8.38194224640537e-09	10.919033958184
TNFSF9	1.62794208056447	4.07705212288445	7.67718882511066	4.9111324440674e-10	2.55970712206306e-09	12.1935812530302
TMEM80	-1.62633585466687	8.51928014280845	-8.32154782537706	4.88443189095157e-11	3.03844829512743e-10	14.5019394735335
DENND5B	1.62629153433062	4.85593447836503	10.8015552327882	9.73922148892693e-15	1.20796313298045e-13	23.0481550338009
LST1	-1.6260622315654	6.07393625662427	-4.47097467503222	4.41630007456371e-05	0.000103753966666082	0.902962148657346
C9orf66	-1.62529215190695	5.02124698968809	-8.83250479578294	8.01066560253643e-12	5.71117669682072e-11	16.3126631437596
IL22RA1	-1.62516980008971	5.86914406142539	-6.94141683609604	7.01867288296734e-09	3.01430539007472e-08	9.53974416002164
ZDHHC15	-1.62491434399665	5.07336364161467	-6.3164782336033	6.74214132101273e-08	2.46218261143344e-07	7.28941032755386
MCF2L-AS1	-1.62489248471288	5.19288906705924	-10.4474570816326	3.14944417229932e-14	3.5343567534907e-13	21.8695036107041
POMC	-1.62405274474887	5.20598505508662	-9.79845598290802	2.81583638535175e-13	2.64214070515663e-12	19.6704221721799
C10orf10	-1.62358916708958	6.80174760592663	-5.14777857093128	4.34762814269511e-06	1.19463456327226e-05	3.17130312909737
TUBB	1.62238162189015	11.0002517128905	8.97903016651612	4.79082268839897e-12	3.56043625680978e-11	16.8278888170374
MIER1	1.62194806609821	5.57924174931413	11.4097482771078	1.34596542759449e-15	1.96579226037441e-14	25.0361292030867
RAB11FIP4	-1.62153031196111	5.41998912474132	-11.0279918465226	4.6360266307761e-15	6.13117563932364e-14	23.7937460126787
FAM149A	-1.62051278204938	5.30462436869116	-9.35277594788961	1.30364784284394e-12	1.08754231260429e-11	18.1329185093022
CRYL1	-1.61992805883273	8.00069782654957	-9.48705209155731	8.19667003091115e-13	7.08421460004349e-12	18.5983657804873
HNRNPH1	1.61954876186207	8.56176334542494	8.69385925693841	1.30535983672345e-11	8.95795965582607e-11	15.8234086606645
USP28	1.61878180525925	5.71398815507852	12.6400724455332	2.84035368828926e-17	6.01969806387698e-16	28.9126223221802
C11orf73	1.61875300089171	8.01736284108963	9.07901803041071	3.37740554840334e-12	2.5941924096063e-11	17.1783442363253
SNAP25	1.61745288534036	4.08199710061685	5.23999357582708	3.14816126509992e-06	8.83229263614823e-06	3.48875052058527
DIAPH2	1.61666356843764	6.23299685150815	10.5857242002929	1.98792969009653e-14	2.30666222820354e-13	22.3315645992491
FAM114A1	1.61543472605962	7.97516074196041	9.74256064267686	3.40838644248692e-13	3.13792160719064e-12	19.4787717143923
LY86	-1.61502885270808	6.47579362875067	-3.29639524260588	0.00179550997923005	0.00326788004617858	-2.65708247539455
C1QBP	1.61458012481878	9.69558963127936	9.83808306300023	2.45980214240573e-13	2.33744989062647e-12	19.8060826692413
CTSE	-1.6145100842786	6.31151228259669	-3.84104771238512	0.000342762846150359	0.00070121652092575	-1.07935924647454
TTLL1	-1.6144616705127	6.95532924026599	-9.30062625521994	1.56190104901978e-12	1.28212193051619e-11	17.9516505844098
NTS	-1.61427366126908	5.81292484197502	-3.3026451075578	0.00176298033456126	0.00321186555573372	-2.63982403218822
KRT83	-1.61394480614871	5.8340618233764	-4.78299636974369	1.53553520370489e-05	3.8724614652993e-05	1.93391624670224
HSPA9	1.61252382960671	8.25995005987068	14.3016420201046	2.10624898327129e-19	7.02838547315112e-18	33.8386239295586
ZNF708	-1.61223352383807	6.36563926258847	-8.03407453892392	1.36317654019271e-10	7.82090041775804e-10	13.4749285033028
SLC4A11	-1.61178995928985	6.88993909611159	-5.42926480505082	1.61631875960686e-06	4.75367059680086e-06	4.14534752227373
FARSB	1.61159890842286	5.79504405852708	7.48754002078486	9.73106985029522e-10	4.82128104308506e-09	11.5105436548866
LIMS2	-1.61128282980597	6.44445397479961	-13.4057614454222	2.8388338808617e-18	7.58842133538032e-17	31.2263578501117
SH3BGRL2	-1.61114136760053	6.58893348399209	-11.7258730122065	4.90225588113972e-16	7.71913806909149e-15	26.0508375037805
[truncated: 18,156 more rows]
