# Supplementary material for: Genome-wide expression analysis suggests a crucial role of dysregulation of matrix metalloproteinases pathway in undifferentiated thyroid carcinoma
Source: BMC Genomics. 2015 Mar 18;16(1):207. doi: 10.1186/s12864-015-1372-0 (PMC4377021; doi:10.1186/s12864-015-1372-0)
Supplement: Additional file 4 — Validation files. A compressed folder that includes two subfolders (named ValidationSet1 and ValidationSet2, respectively). Those folders include the following files:.csv files with the results of the gene expression differential analysis for the three contrasts (ATC vs normal thyroid tissue, FTC vs normal thyroid tissue and PTC vs normal thyroid tissue)..csv files with the normalized expression matrix for the preprocessing of the validation arrays (each array is identified by its GEO accesion key). PDF files of the volcano plots for the differential expression analysis. [file 12864_2015_1372_MOESM4_ESM.zip › AdditionalFile4/ValidationSet2/ALLStats-FTC-Normal.csv]

	logFC	AveExpr	t	P.Value	adj.P.Val	B
TG	-8.30533239634527	13.433860299846	-25.4220297254561	1.74413592779171e-30	1.40972304317887e-27	59.2912937939956
TPO	-7.70766357277986	11.4858125030264	-23.4652101914504	7.36214515282444e-29	3.5329532275042e-26	55.5922446527098
C2orf40	-7.24389481330429	10.4328543239957	-24.6720017047394	7.10595554719239e-30	4.6200172275375e-27	57.9047662179893
FCGBP	-7.24245993842479	11.2962227676306	-21.0697682914031	1.04225465701793e-26	2.76403192265741e-24	50.6762342972463
TFF3	-6.77652914051368	11.0896402604921	-20.7737819770127	1.98302732004999e-26	4.87413605312286e-24	50.0362531308477
DIO1	-6.73746904572301	10.8392613653126	-13.8675343577758	7.19942518266685e-19	2.44283526189647e-17	32.6270099348799
SLC26A4	-6.51171505202357	9.80427636703319	-23.2535933182592	1.1208650688254e-28	5.13432624140364e-26	55.1759019069745
PDE8B	-6.40288367948803	9.64661355135111	-23.6693300405748	4.92289502364969e-29	2.43137990750146e-26	55.9907136226966
SPARCL1	-6.37089697651626	10.2534140539563	-31.7991849595841	4.05533056557583e-35	1.36225312581968e-31	69.737513095859
SLC26A4-AS1	-6.35597408351728	9.04204416101777	-25.8825006984714	7.49287906558503e-31	7.19137988413649e-28	60.1241766647944
ANLN	6.34862014303939	4.53899902554628	24.0252612588775	2.45721887336454e-29	1.37570128868506e-26	56.6783135836205
PBK	6.31836226976133	4.72619232220726	12.4556710219026	4.92354172936194e-17	1.11624278464893e-15	28.3861174520997
IYD	-6.31646397733291	8.78397207534813	-21.9577936031725	1.57883992305635e-27	4.89561825372319e-25	52.5520389600016
TOP2A	6.10158117044781	4.97785295882739	10.2133478142284	6.82595270759009e-14	8.03797519847183e-13	21.1239689235779
DUOX2	-5.99718705147224	9.36770199798311	-21.5939628198545	3.39510662108259e-27	1.00629961688117e-24	51.7914049022787
TSHR	-5.91858433488624	9.49623415803914	-22.076769653611	1.23189593845667e-27	3.94108930787208e-25	52.7984435120681
CCL21	-5.89598001018756	9.6278460212928	-14.3443311631952	1.82864795584232e-19	7.08776914423115e-18	34.0018861453979
TFPI2	5.88897448558103	4.68989913419879	21.1435650641076	8.88816270944628e-27	2.42082323525527e-24	50.8346289770262
HBB	-5.83515084519525	10.4184050203356	-9.51592977241699	7.35041874723308e-13	7.06951834559714e-12	18.7401397138701
CLIC3	-5.7726997667886	11.1719569236551	-16.1590220846505	1.27254275593358e-21	8.04015650339854e-20	38.9813942863569
RRM2	5.77256618525773	5.95133204628751	8.16719099688338	8.41209185000096e-11	5.49580911626481e-10	13.9926972806614
CEP55	5.77195338672721	4.51929144553481	14.1688312589227	3.01848159180296e-19	1.096171107798e-17	33.4991290412882
PKHD1L1	-5.76605777171057	8.52319015581038	-13.5137604044862	2.02679863601641e-18	6.27498103055464e-17	31.5883563331808
KIF20A	5.7129046051694	4.85579202903737	17.0449122817071	1.28885085442061e-22	1.04745116817933e-20	41.273636892892
DLGAP5	5.69096462258818	4.52304250675453	10.4163720798589	3.45443880833131e-14	4.37063491411912e-13	21.8073844449661
C16orf89	-5.52768646974417	10.9009268663448	-16.0538433511905	1.6796662420216e-21	1.013583027184e-19	38.7033788849168
NUF2	5.51422931845557	4.31495513420294	12.787666391284	1.78187869094127e-17	4.44618892220767e-16	29.4064439912873
DCN	-5.51405033733248	9.15672030497865	-20.3787434433465	4.7329860261519e-26	1.00414035112728e-23	49.1702256198516
NUSAP1	5.50068756485718	5.55290232296386	10.7120984976631	1.29257506588501e-14	1.76383550798324e-13	22.7939521546053
FAM83D	5.49854854518507	5.08818849412038	19.5392905116557	3.14374915125234e-25	5.1514035889017e-23	47.2833963011516
TPX2	5.47702550879241	5.4964111885246	12.0314091459879	1.84211525983954e-16	3.63286037789294e-15	27.061411495187
ADIRF	-5.46392697907534	9.84089781157902	-14.446424908482	1.36855423582742e-19	5.49450137490629e-18	34.2925945977353
GPX3	-5.44527318006301	12.7920078097793	-12.6837823428667	2.44531587656826e-17	5.96674836467716e-16	29.0887113399673
CDKN3	5.44506766297785	5.35677190355984	11.1504736910814	3.07136032720185e-15	4.81737489453334e-14	24.2364962466753
SHCBP1	5.40704269535612	4.82964544631202	10.9794776689997	5.36450110043957e-15	7.93843756823492e-14	23.6766708368088
CDC20	5.40377176300505	5.84928001976593	12.1846533454701	1.14069899739674e-16	2.35802956846475e-15	27.5425928458664
ITM2A	-5.35033578752563	9.4950379193919	-32.1789389334212	2.28635183410304e-35	9.21628424326937e-32	70.2935917652585
TSTD1	-5.34957616862119	10.4587531428381	-15.0287076568064	2.68414332542248e-20	1.24939743011293e-18	35.9261447699008
KIT	-5.34243895649952	9.83696073871752	-18.9985959225547	1.10070231170747e-24	1.52997621327338e-22	46.0333331451058
PCP4	-5.29284333808973	9.08397855600774	-17.7410665856114	2.25988899631629e-23	2.32388075105892e-21	43.0148653204114
IPCEF1	-5.25254699204555	9.10480285508523	-16.4968459230024	5.26107182538426e-22	3.68820999545189e-20	39.8658486963299
CDH1	-5.24434934745317	9.40498599088077	-18.0199180668	1.14090366085938e-23	1.29914764319892e-21	43.6980203772944
HLA-DRA	-5.18843083858852	9.4598929541586	-7.28491898093739	2.01334815403301e-09	1.03175774331389e-08	10.8210171882797
RAB25	-5.17374536696435	8.34252682058687	-28.9323634147169	3.78814497834857e-33	6.97740370754117e-30	65.3155739280436
BEX2	-5.17328409762381	11.1750565086284	-27.8071087855142	2.51047496624766e-32	3.61418735319439e-29	63.463016456289
SPC25	5.1651049994333	4.02085629925791	15.788370227465	3.40323977536807e-21	1.90510011486969e-19	37.9960015520267
UBE2C	5.13920370294106	6.0750306141532	13.6154022999954	1.50302506179624e-18	4.8161319746428e-17	31.8883971090051
LRP2	-5.11836077726456	8.49056836852234	-22.4348308639062	5.87615465571487e-28	2.04196374286092e-25	53.5331941782503
PMAIP1	5.11454003534434	5.18705753680104	10.3306447928935	4.60265843953831e-14	5.63245785360623e-13	21.5194106145764
DKK1	5.10588339173303	4.42591978967903	19.5812553718945	2.85558230906027e-25	4.71756241304178e-23	47.379260084036
UHRF1	5.09239370416633	5.2411999291887	10.3804831203356	3.89498641490964e-14	4.88205542241939e-13	21.6869340084711
MELK	5.07132606785432	5.51133662558933	11.641851837819	6.31479811446837e-16	1.11448998246156e-14	25.8245224278677
GREM1	5.02654903369091	4.82653567170511	9.52308511320031	7.17134349881114e-13	6.92565540098412e-12	18.7648696819479
DEPDC1	5.00829991842999	4.30230702559914	19.0661076205306	9.39888998571087e-25	1.36283904792808e-22	46.1909451931217
CLDN8	-5.00293571300801	8.22832843779228	-20.044746788089	9.97905927506818e-26	1.8622957378611e-23	48.427198869291
MAL2	-4.99329945545207	10.1462867413814	-15.8408934043625	2.95763546063284e-21	1.69349837241633e-19	38.1366013798781
ALDH1A1	-4.9844359184102	9.82172208029874	-11.4637524552082	1.11634634904176e-15	1.88260944274256e-14	25.2525152418319
SERPING1	-4.98344643535497	8.37252371298548	-19.0794188617365	9.11116408726221e-25	1.34040519838518e-22	46.221969529693
CXCL8	4.97221054714108	5.34480122840365	13.5655716599468	1.74001490214539e-18	5.48826296600004e-17	31.7414645194287
LY75	-4.96297612677503	8.86499193453171	-19.2281018081494	6.445226493766e-25	9.99257999860413e-23	46.5673456038938
TTK	4.8473893176971	4.87534081126365	12.0981600228552	1.49447927501139e-16	3.03030480763125e-15	27.2713813540106
KIF4A	4.82191258865891	5.02459696069931	14.9371631213581	3.45832190799373e-20	1.54550949125529e-18	35.6720604519532
MUC15	-4.81752897386021	9.02409944790565	-13.9687019301385	5.37028032842703e-19	1.87913194478206e-17	32.9211171092879
PRC1	4.81179362209427	6.08715748955142	17.1038484224196	1.11004738442718e-22	9.18577390373596e-21	41.4230606420481
NDC80	4.74394674368353	4.87450257255182	9.52994479795265	7.00380203748654e-13	6.78811680764277e-12	18.7885727235405
TRIP13	4.73891343415089	5.41873779267847	17.8631318544465	1.67390503204293e-23	1.78505586882673e-21	43.3149030052238
AURKA	4.72865277458234	5.85090652281792	15.3497496662715	1.11228209108998e-20	5.56279045804431e-19	36.8092427084073
NCAPG	4.72675107707896	4.56016799230171	12.6279768263432	2.90017154886586e-17	6.95868542468946e-16	28.917451126808
CENPK	4.71321057431368	4.57746588377534	9.70552377920814	3.83109859559977e-13	3.89388765478131e-12	19.3935525347764
TWIST1	4.71047199001118	5.09972296758036	22.8873396258539	2.33769993454941e-28	9.61558003690681e-26	54.4474055985249
POPDC3	4.68901788983658	4.3084917331135	20.6004145752583	2.9001976168446e-26	6.71879114568999e-24	49.6578746385268
TYMS	4.67184936622822	5.3489099122786	11.9836934812669	2.13991141189593e-16	4.16714149823791e-15	26.9109642369879
HS3ST3A1	4.66573186004241	4.22146554569307	15.9535646405976	2.1910784043793e-21	1.29504942053563e-19	38.437133577572
MAD2L1	4.66331370590606	5.98968902796253	11.6269712046063	6.62164420965607e-16	1.16355047119109e-14	25.7768860564976
COL9A3	-4.6604272110237	8.53425886525623	-8.39660914266584	3.71327361590762e-11	2.58161537525416e-10	14.8108228364975
MAFB	-4.65428480759674	10.5191958693642	-14.5789551573982	9.41214089489956e-20	3.9275714231201e-18	34.6680480420465
CLDN3	-4.64191364573769	8.91909126740653	-17.9527032170001	1.34427961337738e-23	1.49690362473044e-21	43.5340870647513
CKS2	4.63295949601404	7.74414484782075	8.7598932289809	1.02614022897125e-11	7.94844593194294e-11	16.0983640334225
ENPP5	-4.6316947867973	8.08082525079161	-17.4891964953017	4.21834424030106e-23	3.97293122258261e-21	42.3908362423524
MUM1L1	-4.61194304258814	7.96103208336713	-14.1486704625609	3.19813839830347e-19	1.15724379565182e-17	33.4411280989358
ABAT	-4.60512031875011	9.24445019014398	-11.2655536923704	2.11465830499504e-15	3.40422828571685e-14	24.6111745891225
FGL2	-4.57352120960074	8.37788203396887	-19.5820652303028	2.85029353829331e-25	4.71756241304178e-23	47.3811084902175
GINS1	4.56269149174139	5.80637711181925	12.5326033537459	3.88549110514301e-17	9.03788377352545e-16	28.6238270392307
DEPDC1B	4.55782449267116	4.31073843601915	12.2811528171618	8.44840125585238e-17	1.80761706275695e-15	27.8440341162963
DNER	4.54010970809297	4.17767758116506	16.9210883021409	1.76601689681613e-22	1.37961513780345e-20	40.958468284142
DIO2	-4.52699665686163	9.58529204269738	-13.2602541830193	4.29653520686444e-18	1.23006629395388e-16	30.8342704945771
BUB1B	4.52223987859005	5.5895639988471	9.74721711719419	3.32144324962857e-13	3.41898307948233e-12	19.5367196335429
KIF14	4.52194858357978	4.21813013198442	20.4118594929629	4.39787263385128e-26	9.63468727557311e-24	49.2433531525959
EZH2	4.51122481254905	4.92941911836154	9.38106690696576	1.1712656972675e-12	1.07991125930588e-11	18.2730283565646
INHBA	4.50957627581934	6.17934128240738	13.0477368090145	8.11687639287403e-18	2.16970349732594e-16	30.1957565178254
FREM2	-4.50941541069194	7.44088069769238	-16.4961797386001	5.27017850999824e-22	3.68820999545189e-20	39.8641172258298
ASPM	4.50398530012724	4.0117725128146	38.1715755447126	5.64414666670199e-39	1.13757776067379e-34	78.2805604115921
LOC646736	-4.48800242263226	7.40515593279279	-11.794899604074	3.88276243342091e-16	7.16639897853466e-15	26.3128066045887
CENPF	4.48795811696913	4.16429191352812	34.4529703165399	8.36634986563456e-37	4.21559453854661e-33	73.4914137267764
PEBP4	-4.4391243870741	8.10376414981043	-14.9731760578821	3.12980552176978e-20	1.42395553704898e-18	35.7721362350632
PLEKHH1	-4.42680130519284	8.97658934333731	-17.2548185007581	7.58432924183419e-23	6.50477259017737e-21	41.8041090307908
FAM189A2	-4.40314415235743	9.35028484116532	-14.0246170280629	4.5695572409029e-19	1.60743838391331e-17	33.083116563796
HMMR	4.39848923140739	5.22731653466839	8.98827014225686	4.59976051571835e-12	3.78864622780153e-11	16.902104354401
KIF18B	4.37859975020092	5.16719908876487	14.2724846393852	2.24407754413557e-19	8.54997786428212e-18	33.7965301236652
CDC6	4.35208232475794	4.43556582958945	19.0576162227614	9.58724540194833e-25	1.38022093625906e-22	46.1711454762112
ANGPTL1	-4.34920746525614	7.67229097852113	-15.9536969000349	2.19030879070049e-21	1.29504942053563e-19	38.4374854959916
LIPG	-4.34523500670408	10.2606873297418	-15.5695402592944	6.1276081631704e-21	3.2500511191763e-19	37.4067499473044
NEK2	4.33873445162015	4.31488938778004	15.6131009847709	5.44830405406843e-21	2.92828181892665e-19	37.5244945469917
CCNA2	4.31939712740091	5.3259820185009	11.0736945509205	3.94349654106156e-15	6.01219158737486e-14	23.9855846361512
EGR2	-4.31731650015884	9.25135604862926	-7.53411446146125	8.1799302933179e-10	4.48616313093394e-09	11.7197602040214
TCERG1L	-4.31344488037822	7.86119480559922	-8.31449350643646	4.97363004283059e-11	3.38317629136856e-10	14.5184030240743
CFD	-4.31266165394054	9.11269286452663	-12.7892873154493	1.77311999021262e-17	4.43389992589769e-16	29.4113905674434
SLC16A1	4.30596024985049	5.0228925056154	36.4468212296656	5.40662354543116e-38	3.6323499186055e-34	76.1226532243869
MMRN1	-4.29786717483721	7.13413106925047	-10.1827765716261	7.56640642508371e-14	8.83039499117326e-13	21.020637320387
PLA2G7	-4.28699767961727	7.77480170204509	-17.422101094783	4.98682672498349e-23	4.48703092151974e-21	42.2234719613969
FMOD	-4.27086401784974	9.48272270458761	-20.346737256158	5.08156795271578e-26	1.04509185803048e-23	49.0994561871893
SGOL2	4.26124275668928	5.13427060612233	16.5695659209121	4.35724277570524e-22	3.14767842811251e-20	40.0545555841063
MND1	4.26093584941077	4.0854619969396	13.2814749004603	4.03337222814187e-18	1.1663216249383e-16	30.8977098871492
KIF23	4.25938877083375	3.81155667463465	23.9487304465866	2.85109705658994e-29	1.55307732906947e-26	56.5312362642071
PTCSC1	-4.25875854728454	9.36830093390198	-7.5712154451244	7.15484384589344e-10	3.96605824295881e-09	11.8534320613198
KIF11	4.25507939204641	5.34709365337723	10.7861076738474	1.01239664381333e-14	1.40626149938371e-13	23.0391741615772
TCEAL2	-4.24822773062537	9.10262550636556	-14.4748568434421	1.26271998136739e-19	5.11046610932925e-18	34.3733238702646
C12orf75	4.24303326509316	6.38597414171507	10.2082580108655	6.94394687065504e-14	8.15448743204104e-13	21.106772885274
KCNJ16	-4.24017162335479	9.04794646324962	-9.81241704383782	2.65796526837923e-13	2.7846615481195e-12	19.7602186779955
FOSL1	4.22567564833998	5.52497870314293	12.551341962574	3.66816620860489e-17	8.60673922403162e-16	28.6816102839102
FAM110C	-4.21273563004624	7.32105533306197	-19.655503644494	2.40984893016229e-25	4.08155505776647e-23	47.548468609119
GTSE1	4.20318673420844	4.84057979764553	22.1025956419155	1.16746635041657e-27	3.79520714397516e-25	52.8517801486436
SPINT2	-4.17966169042904	10.9140769637747	-12.4119210747396	5.63512561985657e-17	1.26758880433269e-15	28.2505939598952
EPCAM	-4.17929827712798	11.2158461262012	-16.079332745524	1.5702149095033e-21	9.64868338446311e-20	38.7708704160639
MMP1	4.17220571151523	3.7223732610612	7.52379664778466	8.49034964493654e-10	4.63747959603512e-09	11.6825785066625
PPAP2B	-4.16830938026017	11.9528281256114	-13.2920726735821	3.90812834898038e-18	1.13499030077377e-16	30.9293703228719
SHISA2	-4.16553572811911	9.43101503200626	-10.5090751318016	2.53538428765944e-14	3.2883314232803e-13	22.1177954548312
PARM1	-4.15737922229269	8.46964291910444	-24.3896108716683	1.21731810037242e-29	7.43486251909276e-27	57.3728395282359
C3	-4.15544800259172	9.11449558054708	-9.42562128403287	1.00395198823996e-12	9.41146619673324e-12	18.42755655906
COL23A1	-4.14591142424997	8.55791868315844	-14.9833578123881	3.04280324637636e-20	1.39824117134702e-18	35.8004016967077
PRR15L	-4.14286971648222	8.51528171365962	-14.5852159557319	9.24764511815967e-20	3.87978223762007e-18	34.6857311231593
CDK1	4.14045726309581	6.2644269716466	11.1153353042562	3.44325526749077e-15	5.33426671147398e-14	24.121757704746
ESRP1	-4.13650283698756	7.97789190834635	-24.6857719619812	6.92278330140584e-30	4.6200172275375e-27	57.9305642667135
SELENBP1	-4.13327467680152	10.131023429028	-12.9509173944347	1.08662763361559e-17	2.84059402795361e-16	29.9029308990958
CRYAB	-4.13182236364261	9.95244488960104	-11.670052645378	5.77220258410267e-16	1.02501095226951e-14	25.9147215038012
HLA-DPA1	-4.12354948698324	8.51095707031523	-5.95141431929165	2.50406352400587e-07	9.00917535279156e-07	6.02619984757607
MGP	-4.12121119287691	7.95939882188675	-13.5900819655624	1.6190472306231e-18	5.13888140680451e-17	31.8137760801577
MAL	-4.12021651994222	8.32036879605846	-26.7978931289485	1.45094314294953e-31	1.549146615609e-28	61.7401036915638
RAD51AP1	4.11795881002946	5.47168185823333	12.4033923265882	5.78555192272008e-17	1.29708341493241e-15	28.2241456611613
CENPH	4.09385705500353	5.01957608072341	17.2002289947807	8.70188882082948e-23	7.30777371599242e-21	41.6666088193145
CD24	-4.08097880374508	11.7761170205896	-26.7942272173331	1.46037140642873e-31	1.549146615609e-28	61.7337351739041
MTHFD2	4.07176650388644	7.63770627144866	7.6787544712046	4.85518117510555e-10	2.75962144907649e-09	12.2406262774505
FOXM1	4.06662432059849	5.03418748045471	17.2059601102193	8.57708891143219e-23	7.23310573263246e-21	41.6810594377825
OIP5	4.06019678396743	4.8808607860987	12.4963035885783	4.34435035543564e-17	9.9741711738959e-16	28.5117617985546
LYVE1	-4.05765291280592	7.57773472167096	-9.04396157558491	3.7852118784267e-12	3.17482086598793e-11	17.097383951834
ID4	-4.04911649307373	9.6367732464802	-12.7295671984234	2.12656917568995e-17	5.2269514312233e-16	29.2289180242074
APOD	-4.04620147479854	8.08370825414817	-9.87168169524338	2.17152813671839e-13	2.30717710045119e-12	19.9629607172666
UBE2T	4.04248917510655	5.85934397106718	13.3809879061106	3.00104985268608e-18	8.98754231513935e-17	31.1944339278553
ZBED2	-4.04096692577625	9.97761611504712	-11.3936353975339	1.3986211198905e-15	2.31819150258166e-14	25.0262012545819
GGH	4.03159619118422	6.58811026805939	14.3016004605476	2.06526127158519e-19	7.89854666580637e-18	33.8798280484646
LINC00973	4.03109126102353	3.48438264708956	10.1728700067066	7.82336545547109e-14	9.09342161216954e-13	20.9871293099137
BSPRY	-4.02742095965682	8.03798731989529	-26.8613636629951	1.29718305029388e-31	1.53792496345136e-28	61.8502376814325
HSD17B6	-4.02590746190535	8.96689487202415	-9.99047376791528	1.44991061720601e-13	1.59339959050094e-12	20.3681490718482
CPQ	-4.01630280434564	10.3502648889624	-19.8770062148209	1.45673876258829e-25	2.59828050973159e-23	48.0502252603154
CENPW	4.00937761757006	6.12421998011082	10.8614765543881	7.89954889394346e-15	1.12123526730585e-13	23.2882030351802
SERPINE1	4.00725226062036	6.14663882485395	9.37075644711649	1.21383590564849e-12	1.11518965673349e-11	18.2372393783262
TMEM158	4.00528411253593	5.21018062540231	13.7713829368337	9.5235385296256e-19	3.16222271935097e-17	32.3462876686793
ZBTB16	-4.00419111748471	7.69156395122103	-8.5204468834699	2.3922324124024e-11	1.73312164888463e-10	15.2508886717354
INPP5J	-3.99550114510134	8.83626077462279	-22.9006166791353	2.27584370738741e-28	9.55617290049859e-26	54.473991586579
BCHE	3.98811470467832	4.88449007371012	12.1928295793647	1.11199430768819e-16	2.30637443831246e-15	27.5681803105015
E2F8	3.98282884530277	3.99867027140011	11.6264668909574	6.63230394614757e-16	1.16440841493558e-14	25.7752711313855
RNF128	-3.96626010231942	9.14093632697667	-11.0032298338264	4.96352924995298e-15	7.4158585643293e-14	23.7546536016546
EFNA1	-3.96296936889277	9.40878391664714	-15.7365452653998	3.90988105212987e-21	2.14140360341515e-19	37.8569562471878
MPPED2	-3.9625289278192	7.59348896443787	-12.462618288203	4.81923345662047e-17	1.09505806446658e-15	28.4076150289694
NEFL	3.96056697182202	3.89002698207436	9.93865091205377	1.72894797588494e-13	1.86853123410878e-12	20.1915835223947
ELMO1	-3.96025266549592	8.62365677513637	-14.079329112291	3.90321274176103e-19	1.3973224300212e-17	33.2412504669284
MLLT11	3.95219061449003	6.97617550896984	14.3907087755418	1.60281877313741e-19	6.34440960972297e-18	34.1341049179464
PLK4	3.94097617404812	4.39181713551421	20.9704597958204	1.29226451059364e-26	3.3391783603865e-24	50.4623490107553
RACGAP1	3.93769036158595	7.11925987682329	11.7398878504023	4.62286040793197e-16	8.43965140596637e-15	26.1376449536615
AMIGO2	3.93028372399689	7.70559010519973	12.1167130473845	1.41022826855693e-16	2.87102532856212e-15	27.3296386394249
CDH16	-3.91656320366699	7.83269073554979	-13.7537848949917	1.00251297236695e-18	3.32329752599602e-17	32.2947820319694
MAGEA12	3.90313748826764	3.87804120810028	8.61386520677073	1.71841050182804e-11	1.27755675633877e-10	15.5820785217253
SALL1	-3.90290370631843	8.66012038659965	-12.1986247249888	1.09209321943573e-16	2.27858580100695e-15	27.5863109226769
CCNE2	3.90236883801754	4.37298027317717	13.3912130006539	2.91146265678112e-18	8.74523544670992e-17	31.2248508469441
TPM4	3.90110621915007	6.48943283820375	17.7355675556797	2.29073599250294e-23	2.34364385425871e-21	43.0013121075398
HLF	-3.8889644167335	7.47361237525848	-13.7863685990059	9.11651880937631e-19	3.03708159674346e-17	32.3901165184323
CD200	-3.88888798864685	7.49143696523459	-22.4220525107447	6.03244709268896e-28	2.06074527378214e-25	53.5071469084673
EMCN	-3.88540618001659	7.43677814877623	-18.0904676334825	9.6091284194988e-24	1.11305737525861e-21	43.8695877546208
CRNDE	3.882531158365	5.75727967633794	12.4871950009543	4.4678754907754e-17	1.02329580132475e-15	28.4836147819358
FNDC1	-3.88028251605779	9.8039020230831	-8.85307177078895	7.39212250778326e-12	5.87493017130803e-11	16.4268527906479
MRC1	-3.87719805677505	7.54368215937747	-20.5521521630249	3.22540295324103e-26	7.38727233211056e-24	49.5520726075693
TDRD9	-3.87580112632442	7.17713349938874	-9.50403101042594	7.65825726391636e-13	7.33612999782482e-12	18.6990037554657
TMC4	-3.86732878016218	8.6311667438764	-18.6552332031099	2.47410823288869e-24	3.15605388821972e-22	45.2248529101443
EVA1A	3.86707211952299	5.53382000505156	14.5411970467113	1.04691637170662e-19	4.33065873704765e-18	34.5613012672734
POLE2	3.86682770935404	5.37187956236468	18.1460221695978	8.39688788659078e-24	9.89703364644662e-22	44.0043307686952
ANXA3	-3.86388563808106	9.58015871687168	-8.97688166065842	4.78697170406008e-12	3.92679750489747e-11	16.8621356162002
GIMAP6	-3.86109723559944	7.13684467510953	-16.097746777457	1.4956773111161e-21	9.27550037093695e-20	38.8195812775739
ADORA2B	3.85506281841016	4.82409810757734	21.7272713469291	2.56150574196949e-27	7.70554451185001e-25	52.071358550118
OTOS	-3.85168896073036	8.11102154151728	-13.921071434786	6.16399935858455e-19	2.12368217217558e-17	32.7828098355567
PHYHD1	-3.84514118027858	7.48762465584333	-19.9059407761417	1.36447343032226e-25	2.45544303465581e-23	48.1154352031789
RCAN2	-3.84508626975199	7.89853165315428	-16.9560219153881	1.61558965930135e-22	1.29624424236934e-20	41.0475541015932
BBOX1	-3.83240095113439	7.25473403835923	-11.5577545676388	8.25996237733326e-16	1.42655991186934e-14	25.5549328006795
KIF15	3.82831487448991	4.32802958684829	12.5294733855337	3.92304367044572e-17	9.10932548131722e-16	28.614170884049
GJB6	-3.82135235476345	7.35100482088786	-9.21991209261472	2.04906094229047e-12	1.81503773393194e-11	17.7124055386082
ESAM	-3.81929879852196	8.4566958386603	-22.8021632509267	2.77738927779647e-28	1.09761335086251e-25	54.2765281669743
NEIL3	3.80240128504903	4.2569487654195	17.607817877502	3.14148434205498e-23	3.05893426485664e-21	42.6855620376172
LRRC2	-3.78424171256365	7.05060499023183	-13.1504522795297	5.96415200871901e-18	1.64893667675901e-16	30.5050933791343
ORC6	3.78277393874126	6.18067906988562	17.0682189739662	1.21488135802333e-22	9.95363161421146e-21	41.3327725801575
VCAN	3.77565304547966	6.10789918139928	11.8958687148799	2.8217121733799e-16	5.4009125217922e-15	26.6332820044672
PRSS8	-3.77116102618436	7.46478428665415	-22.9673801486686	1.98913203646273e-28	8.52999067976731e-26	54.6074755136906
DTL	3.7583238407683	5.34912121683742	12.5478228936096	3.70801835289342e-17	8.69012905843801e-16	28.6707621932649
LOC100288637	3.75743756169607	3.93694789057409	23.1775372089264	1.304669187324e-28	5.84346832678117e-26	55.0254528898354
CENPE	3.7555135181367	4.83740796662645	12.7525755383339	1.98263286238865e-17	4.90908665128296e-16	29.2992738139122
TNFSF9	3.74806752654567	4.28906466748257	28.9490242988698	3.68535823868085e-33	6.97740370754117e-30	65.3424826114823
LRP1B	-3.73504303645034	6.8956608982228	-9.60588086999046	5.39304102274611e-13	5.32477663042633e-12	19.0506281152542
CDCA2	3.73475665112019	4.93349851818798	15.0006185734522	2.90088229873218e-20	1.33792408995302e-18	35.8482904833964
IGFBPL1	-3.72867779425413	8.16966989550813	-11.9898149975543	2.0991311678626e-16	4.09564266101362e-15	26.9302818488268
PPP1R14C	-3.71783520302352	10.1425561065198	-11.5668398476317	8.02343587491742e-16	1.38928135789485e-14	25.5841012209682
GPM6A	-3.71676670654268	7.97028879533044	-11.3568993931293	1.57435268019637e-15	2.59029210362106e-14	24.9073787788743
KIF2C	3.71500171080564	5.8687602997194	16.7710483435616	2.59238094980427e-22	1.95690779188408e-20	40.5743221959488
ANKRD1	3.70899036047064	3.93003568909993	8.81631547268596	8.41229794326706e-12	6.62821990017778e-11	16.2973636075166
HJURP	3.70611713061007	5.60710718748983	14.3960080057243	1.57888540554603e-19	6.27661446721505e-18	34.14919561009
ZNF204P	-3.705992795197	7.02860184712829	-15.7863434311585	3.42174125555519e-21	1.90510011486969e-19	37.9905695751526
HELLS	3.70356204104365	4.7744901998722	16.7924222931564	2.45407081210289e-22	1.86661147171654e-20	40.6291970494468
CD14	-3.69715666835143	7.74950208852761	-11.7080339609194	5.11519111067619e-16	9.22152744505175e-15	26.0360410667431
CXCL1	3.69607127239379	4.48430537315712	9.22101853278499	2.04118874173226e-12	1.80915387377369e-11	17.7162634794967
ISLR	-3.69368022699613	8.06931678571565	-15.4155227565687	9.29986737662222e-21	4.75733063390408e-19	36.9886481284754
TXNL1	-3.68954395887757	8.5851604917712	-12.6264234765352	2.91399253953456e-17	6.98353384474661e-16	28.9126783141628
MKI67	3.68732258717012	5.11077904858611	11.9002698866066	2.7828064184532e-16	5.33150792432741e-15	26.6472212971712
MCM10	3.67104428275682	4.20138605334463	17.9764307920352	1.26858195910673e-23	1.42045941032201e-21	43.5920104215201
LMNB1	3.66697607810586	5.23044597588737	10.3346055697458	4.54194606361942e-14	5.57508665726245e-13	21.5327349819837
S100A14	-3.6621380393265	8.12524264980507	-17.8591329389823	1.69040595733056e-23	1.79316484578934e-21	43.3050981645238
CCNB1	3.65982058788449	6.85775515003941	13.620806110845	1.47937670212597e-18	4.75547646432997e-17	31.904312003404
APOBEC3B	3.65069263030519	5.91452681912627	7.87062038820255	2.4344688012996e-10	1.46205955572686e-09	12.9302967751803
SMOC2	-3.64239867111974	7.63343388545445	-10.9783628537677	5.38410645811066e-15	7.95576727736219e-14	23.6730089503389
PPL	-3.64044971719697	9.02755151364395	-18.2433500855215	6.63489540202881e-24	8.00756388190962e-22	44.2396338667913
BIRC5	3.63763421405189	5.20538836344355	15.9186717311116	2.40402873194648e-21	1.40444055340235e-19	38.3442193351436
CLGN	3.63395518442471	3.79605331066972	25.42064667033	1.74860213740867e-30	1.40972304317887e-27	59.2887714437788
HGD	-3.63098259394605	7.5449936668252	-13.0995299402694	6.9475013357015e-18	1.88970161162029e-16	30.3519060332847
CDC42EP3	3.62018047066706	6.62640911924566	15.5908827270295	5.78465316476676e-21	3.09256457654838e-19	37.4644664717945
TK1	3.61886086987742	5.81903196270462	11.127117853056	3.31372861234128e-15	5.14943717669533e-14	24.1602490662731
DPT	-3.61879755278097	7.55784935968256	-11.6123444331668	6.9379749483209e-16	1.21279171798272e-14	25.7300345617655
GIMAP7	-3.60972032373479	6.56918310343379	-8.95959506445995	5.08592580375164e-12	4.16355948718986e-11	16.801444151982
CDC7	3.60871946551858	5.25678917330432	12.8374824313158	1.53170728656669e-17	3.87833672873763e-16	29.5583123169995
SLC43A3	-3.60765971499764	8.52527517943528	-13.1560969758943	5.86422254338459e-18	1.62576898709651e-16	30.5220535123143
STIL	3.59864926587233	5.40109572069076	15.6519639125771	4.90698443808264e-21	2.65148180561812e-19	37.6293530337839
HHEX	-3.59124142958155	10.0686471046586	-10.9955678536255	5.08944772218262e-15	7.55359490725999e-14	23.729505644498
HHATL	-3.58701880865422	7.427349939879	-9.44812416898048	9.28833720143474e-13	8.76434626848863e-12	18.5055252381703
SFRP2	-3.57641629045809	7.30046749681859	-9.09207614873532	3.19940497643182e-12	2.72890424460361e-11	17.2658606539865
SYK	-3.57128285037782	7.37203859064989	-27.0978127921426	8.56337128500665e-32	1.07871717655818e-28	62.2583946618727
ARSJ	3.56759856761903	4.22976009006595	21.1512122348747	8.74291332572551e-27	2.41388243945202e-24	50.8510161190403
GAS2L3	3.56563335357695	5.14998142650575	17.7439730147544	2.24375620731649e-23	2.32388075105892e-21	43.0220273906452
DPP6	-3.56326386602267	7.52184291764612	-11.3270535467179	1.73347792014937e-15	2.82671905182933e-14	24.8107155466681
DSP	-3.56284093090943	10.7716863267813	-12.5555389272149	3.62120432178792e-17	8.50645374191557e-16	28.6945459955935
BMP8A	-3.55842780707545	7.77593862872794	-14.2309981687442	2.52639206639069e-19	9.32590331467114e-18	33.6776584522338
ZNF367	3.55495353985962	5.47177521654778	14.2652828477073	2.29068271386663e-19	8.67832896578606e-18	33.7759101244515
ST6GAL2	-3.5541067833363	7.46340799874549	-10.8884295723553	7.23011290940296e-15	1.03643617133013e-13	23.377087668339
KCNQ1	-3.55311504595159	8.40271383673121	-23.6669469511114	4.94599733106225e-29	2.43137990750146e-26	55.9860790669418
MAOA	-3.55234607953348	8.83326518079279	-10.1548672670144	8.31311952929198e-14	9.59627285869873e-13	20.9262073069935
ARHGAP11A	3.5521146795065	3.81870148652658	28.9215114050603	3.85666075885446e-33	6.97740370754117e-30	65.2980390418877
ERCC6L	3.54810733636072	4.59393468213321	19.0063213326342	1.08096423073081e-24	1.52355483009647e-22	46.0513911303577
MAGEA3	3.5414226454799	4.01570314344437	6.33536284712606	6.27505307447716e-08	2.50096291706718e-07	7.39820280536608
TGFBI	3.54012061843587	8.69332246991915	8.58859321008598	1.87915538994327e-11	1.3842974007422e-10	15.4925514750622
OGN	-3.53755811192404	6.98103099815573	-9.96361093692037	1.58835618844415e-13	1.73177025115503e-12	20.2766630464946
EIF4EBP1	3.53636983716396	6.67342839462446	17.8649629298249	1.6664041265798e-23	1.78505586882673e-21	43.3193920197118
ZNF750	-3.53608988716639	6.31523293012884	-10.6835784841774	1.4204417291771e-14	1.92238882225245e-13	22.6992733056424
MAGEA6	3.53263474726718	3.68982392800845	6.11077721754099	1.41138583756214e-07	5.27728610585633e-07	6.59416485197668
CTHRC1	3.52849474741926	7.4969765418424	11.8045025645621	3.766444986175e-16	6.98368893250756e-15	26.3433430817221
C1QA	-3.52819862039231	7.04728247568683	-7.04439300711868	4.81068015722494e-09	2.31793589693686e-08	9.95270390666472
FANCI	3.52770068403754	5.25102448101824	13.5495592308143	1.82395644326657e-18	5.69951040527717e-17	31.6941824983472
DMKN	-3.52421190251745	7.78271557481244	-13.1157461600169	6.61768751248505e-18	1.81468696345764e-16	30.4007247748847
CDCA3	3.52087757220445	5.87952370563744	11.8699481096056	3.06229200152487e-16	5.80625543656949e-15	26.5511359771267
CHEK1	3.51453722433492	4.72174945696819	16.37537857007	7.21725427810269e-22	4.88133422735435e-20	39.5493205987886
BRIP1	3.51017474489817	4.00513736488925	17.3890971980894	5.41564722487111e-23	4.80847444128974e-21	42.140970691558
VAMP8	-3.50625198717302	10.2719057230839	-9.02292575765076	4.07424097070266e-12	3.39323664316166e-11	17.0236568255586
LRP12	3.50131275941667	5.28313982125322	16.4421198504708	6.06520853718637e-22	4.1579686417344e-20	39.7234449933554
TYROBP	-3.49917820850059	6.90180397373416	-6.87246228096176	8.97090335946254e-09	4.12536989971309e-08	9.33206392667629
RNF180	-3.49383223860716	6.58156516826491	-11.2650561329189	2.11806575198012e-15	3.40699243664481e-14	24.6095582544474
CECR1	-3.48282974472151	8.38909443202497	-10.3942106703621	3.72013520386237e-14	4.68328076413779e-13	21.7330246531346
EXO1	3.48170187803595	4.77707756168919	21.0804566565844	1.01846190377365e-26	2.73694662274106e-24	50.6992041144717
CTPS1	3.48159293898144	6.10327853797836	17.7425428140731	2.25168017357695e-23	2.32388075105892e-21	43.0185031769546
ACADL	-3.47631715560195	7.06358998277683	-16.2597955909886	9.76499700910634e-22	6.36936940836694e-20	39.2465812038618
PAX8	-3.47108563773471	8.7163411156528	-11.0645032169189	4.06347877577124e-15	6.17642644989965e-14	23.9554977540823
FBP1	-3.46840570578644	7.46889158082138	-19.8004302532567	1.73277550364575e-25	3.01069743758448e-23	47.8772746088217
CLDN7	-3.46829510047483	8.64793520206917	-16.6993178178392	3.11721219364162e-22	2.32694117640173e-20	40.3897943933557
NUPR1	-3.46032639187955	9.95947059670556	-9.31245588197346	1.48567310462606e-12	1.34216680518773e-11	18.0346659845744
CWH43	-3.45676994024599	6.84829633590846	-10.0439872219104	1.20934575940688e-13	1.3466499326434e-12	20.5501516973288
TMEM30B	-3.45363887052822	7.21250396232285	-24.0703631529325	2.25150518885039e-29	1.29654534517942e-26	56.7647953174792
ZWINT	3.45064382934772	7.99009127329897	13.2410769241181	4.54931948453219e-18	1.29507816681845e-16	30.7768903000333
BEX4	-3.44649160162888	10.3180753308891	-16.2337601107195	1.0455295924886e-21	6.75405414634863e-20	39.1781791482717
FXYD6	-3.4464475963244	8.36117671007145	-10.9876157620192	5.22355413081245e-15	7.74123040489154e-14	23.7033976887743
RGS16	-3.43441527775372	8.13949662034526	-10.9114859739453	6.70315339544053e-15	9.70127228259679e-14	23.4530501926605
RAI2	-3.43393461583239	7.09691260952116	-24.7210891907153	6.47465419560542e-30	4.49988466594576e-27	57.9966704676198
KCNJ15	-3.43075373172191	8.78604977582539	-10.0268015861065	1.28185193043624e-13	1.42424066471568e-12	20.4917381810109
AIF1L	-3.42971941234165	8.42461868506019	-13.6036633971845	1.55572761111261e-18	4.96920602249995e-17	31.8538117793101
KLHL7	3.42697246470703	5.52880648578787	14.3731367421963	1.68484861338699e-19	6.63244605523727e-18	34.0840398833155
MT1M	-3.4213342934492	7.63746743015091	-11.4244811966304	1.26647854528146e-15	2.11350993320493e-14	25.1258385577706
CLDN5	-3.42024413778025	7.52084004658314	-15.0463380666295	2.55657708201608e-20	1.19277340481561e-18	35.9749622010221
DDIAS	3.41693362064708	5.0366724899537	15.1947200762688	1.69946252063924e-20	8.21406884975632e-19	36.384340197414
NCAPG2	3.41603049103077	6.53186526305804	19.313764980371	5.2847635437698e-25	8.32143822067814e-23	46.7653730925317
HLA-DMB	-3.41599894642128	9.39452551539844	-9.0219723421531	4.08785556857169e-12	3.39755583441494e-11	17.0203142762508
PRSS16	-3.41363586617376	7.34113098411292	-15.1383311495564	1.984155529813e-20	9.49896786303589e-19	36.2290777233545
PARPBP	3.4131111854686	4.10817014694704	16.0480209974962	1.70573655425841e-21	1.02318810271066e-19	38.6879518378372
TMEM125	-3.40873898487725	8.33346264869869	-20.48984320952	3.70084444862457e-26	8.19676042439871e-24	49.4151740945903
CPXM1	-3.40363895697332	7.56849586124041	-10.3286110447069	4.63415063133873e-14	5.66755497418884e-13	21.5125681968592
NMU	3.39435722230658	5.34580167245553	6.3453848451914	6.05179249438183e-08	2.41484612402031e-07	7.4341652952115
CYP1B1	3.39367352786985	6.15843105658773	6.41509236535947	4.70332189249187e-08	1.91235531053407e-07	7.684468417529
BLNK	-3.38952044025839	7.42864125964818	-10.6112671367494	1.80506200704226e-14	2.40138777240507e-13	22.4587704310116
NFIA	-3.37392913238634	9.36078651381042	-13.2526963832718	4.39441180399197e-18	1.25630311928309e-16	30.8116624721038
SLC7A5	3.37139861428533	6.29153163288392	10.413029881987	3.49324573755721e-14	4.41419234109501e-13	21.7961739073816
CASC5	3.36694029220342	3.9142718640746	28.8765507331321	4.15424681173377e-33	6.97740370754117e-30	65.2253233318551
FHDC1	-3.35993782175417	8.74275246086762	-17.4477978540175	4.67696373433699e-23	4.30430155550512e-21	42.2876270199001
SERPINF1	-3.35927075889058	8.59216003929152	-11.3551060149129	1.58348257488411e-15	2.60318852339227e-14	24.9015736877347
FAM3B	-3.35540765126028	7.03149643973757	-8.97728447034364	4.78022082581179e-12	3.9228563006611e-11	16.863549511615
SCGB2A1	-3.35465212720188	6.307669395427	-7.72058968715727	4.17601689369331e-10	2.40891873189435e-09	12.3911382721299
NPNT	-3.35184733620574	7.74414084758564	-11.5565357086507	8.29222690147722e-16	1.43090610615816e-14	25.5510188291923
CLIC6	-3.34582853405505	6.99555287421521	-14.4691334855706	1.28333511270016e-19	5.1834908209362e-18	34.3570810721812
PLVAP	-3.345286261201	8.27439039722454	-12.8571835708821	1.44287933338665e-17	3.66724249235914e-16	29.6182842859927
DBF4	3.34479312501556	6.34154001595481	11.1041210919166	3.57129221596017e-15	5.52196655916879e-14	24.0851066844803
PROM1	-3.34437579932892	6.85188920649976	-6.12356517377267	1.34782396306071e-07	5.05684884130464e-07	6.63984141241197
HOXA1	3.34435205378779	4.47912821931405	18.1784484354588	7.76239576244514e-24	9.25746074509359e-22	44.082832551428
MIS18BP1	3.34382336170455	4.52446303800976	20.5299273016877	3.38741057539519e-26	7.67115282551573e-24	49.503281816181
CDC45	3.33975493003772	5.40681399979991	15.8082205653033	3.22732161394505e-21	1.82203549381127e-19	38.0491768006118
GPRASP1	-3.33401693561568	8.78564168888782	-14.9755399853931	3.10938337927187e-20	1.42107986415475e-18	35.7786998268291
BOD1L1	3.33175055255555	5.00227706613962	17.3661027070889	5.73640846098705e-23	5.07093476014008e-21	42.0834217592301
STEAP1	3.3292117702848	5.30140286612297	9.73947400430514	3.41062589763851e-13	3.50541381779216e-12	19.5101457098577
TNFRSF11B	-3.32476302411412	8.89431048259573	-8.08309723268113	1.13633348742067e-10	7.24771977628785e-10	13.6919573248255
INHBE	3.31934689762242	3.61754142313303	19.0023396376311	1.09109191758976e-24	1.52714983326539e-22	46.0420847227751
CDH5	-3.31700591664471	6.88089935246661	-18.7910015288153	1.79372027449403e-24	2.37844948239652e-22	45.545912412805
IGFBP7	-3.31484604945338	11.3829276235343	-9.80839290668169	2.69473640196219e-13	2.8173162127596e-12	19.7464380107512
ATAD2	3.31409164511756	5.76996993305063	15.4289792281424	8.96600923075096e-21	4.60994683790269e-19	37.0252893419063
CKAP2L	3.30743272314433	4.96577436845837	17.34908714442	5.98614694184643e-23	5.26859352021462e-21	42.0408001276933
PSAT1	3.30703374723785	6.90652463439712	12.9760239596378	1.00734447523429e-17	2.65399057494733e-16	29.9789806598763
DONSON	3.30695239967822	5.79922887598536	16.7121964602523	3.01559601604125e-22	2.26788573519818e-20	40.4229668188887
LYZ	-3.30677671503756	6.5928135684401	-4.4822460877868	4.2471137702047e-05	0.00010565363865524	0.980566715425178
GPR116	-3.30497471059272	7.62976612245325	-13.7045892334817	1.15743273544148e-18	3.78702220500375e-17	32.1505887890516
TUSC3	3.29095760117693	4.41810064615717	11.0013501829061	4.99412497534543e-15	7.44456536620634e-14	23.7484849422054
MARC1	-3.28441280712567	8.94011004492326	-16.0980342882751	1.49454245502856e-21	9.27550037093695e-20	38.820341525538
IRF6	-3.26779658394898	6.8561259072347	-16.5819627747995	4.21969708415232e-22	3.07032471953393e-20	40.0866662080404
SPOCK1	3.26736252262309	6.76478964245542	10.1063609569379	9.79263624463962e-14	1.1150880424334e-12	20.7618714409975
PLK2	3.2661543947664	7.01659120616555	11.0818269370952	3.84032931764351e-15	5.87267355061495e-14	24.0121962724346
E2F7	3.26016429837701	4.25632198995668	22.8685730037182	2.42806304814059e-28	9.78752214705472e-26	54.4098043639102
SPDL1	3.25551022733104	6.59227503836974	18.9628387107621	1.19694717699376e-24	1.63003178056143e-22	45.9496760788079
GNG12	3.25319165507407	7.74361015226644	19.0174204834773	1.05323462316411e-24	1.49492562182202e-22	46.0773250530271
UBE2S	3.25103162495288	7.68368752199735	13.6472628312975	1.3689298281194e-18	4.42159946886962e-17	31.982176729243
BTG2	-3.24653539903801	8.33635997520623	-9.13117224153857	2.79132062480067e-12	2.41766511357359e-11	17.4025958246432
GPSM2	3.24130231237746	5.40641752267683	22.3348441884124	7.21837999488207e-28	2.42477414661414e-25	53.3290397984858
SELM	-3.2410759790345	9.90913053479815	-8.18564045702584	7.87553785942583e-11	5.17209076431175e-10	14.058618691837
TOX2	3.23995817320054	5.47901642632522	7.17052011158352	3.0463079208905e-09	1.5133925596635e-08	10.4080740051244
BTBD11	-3.23800371691029	7.79584214233426	-11.7636226296397	4.28745047914089e-16	7.84864345205128e-15	26.2132662624086
FGF2	3.23633082284382	4.98732370416878	29.1642939270048	2.58621858246641e-33	6.97740370754117e-30	65.6888274375794
CMBL	-3.23600196339892	8.21942159035119	-10.4503806112922	3.08349636943128e-14	3.93839476082937e-13	21.9213807350037
LTF	-3.23114166398794	7.692675687434	-4.84364181899816	1.24516267336882e-05	3.39046928961748e-05	2.17827674529597
SLC1A1	-3.22771839725405	7.80111124021427	-14.9248939238862	3.57807019813298e-20	1.59515801074086e-18	35.637929901596
DUOXA2	-3.22458291094188	7.84392955652167	-12.2147273199635	1.03866897189393e-16	2.1806638675544e-15	27.6366663956656
PLAU	3.22273147391681	6.38516862160365	8.25695702783938	6.10571487441798e-11	4.08568005623819e-10	14.3132327548908
TMEM47	-3.21682680623277	8.4197222182187	-10.1946859217814	7.26875852389531e-14	8.50271782060999e-13	21.0609043063639
LOX	3.21620179287844	5.10865025259252	8.95290549112634	5.2066040121415e-12	4.25543811292425e-11	16.7779503823274
PARP8	-3.20811805842517	8.38254686387346	-24.3013528734304	1.4419165967875e-29	8.54759676713294e-27	57.2054574997262
PLSCR4	-3.20473229491067	9.09164115234833	-13.0380966447083	8.35564892540917e-18	2.22762042449235e-16	30.1666545173603
CXCL14	-3.19600379534032	6.98278311081508	-6.89476737532893	8.27412856970802e-09	3.82313299684698e-08	9.41256337915972
C1QC	-3.18825848375788	6.6069376402609	-6.02258608611312	1.93881685790634e-07	7.09585142021105e-07	6.27955569806221
KIAA0101	3.18109723111163	6.92094770990981	10.4957864048736	2.65015964820778e-14	3.4283676321969e-13	22.0733627484898
SDC2	-3.1802610316647	10.9595964189872	-8.79241106685166	9.1507842367336e-12	7.14306956976629e-11	16.2130870870013
PRKX	-3.17843022762171	8.42054880751768	-8.87880679386847	6.75292253181235e-12	5.40314226394117e-11	16.5174439341614
MTCL1	3.177611848376	5.1759256328891	20.1919502107689	7.17454813486764e-26	1.39365018612e-23	48.7559118429417
LAPTM5	-3.17151942872551	8.40690473501951	-5.57732223151397	9.53831551036082e-07	3.13204218167681e-06	4.70411705399118
SCARA5	-3.17086477524788	7.0695947107426	-9.12000699705393	2.90219414244627e-12	2.50512016811666e-11	17.3635613427911
CENPL	3.1705958182271	5.29086386523815	15.2851282594055	1.32679709660615e-20	6.49311288687913e-19	36.6324778727824
PECAM1	-3.16713976609386	7.41246121930216	-21.4049793015994	5.07414954114604e-27	1.48216643480867e-24	51.3920147916628
CD70	3.16383652719158	5.9025802959335	16.3702169514143	7.31512716550313e-22	4.93098287694701e-20	39.5358333047458
PRUNE2	3.15800621406355	4.04919198595245	16.5063438216703	5.13296185988635e-22	3.61730231769264e-20	39.8905291426443
JUP	-3.15487768933932	9.19419260984827	-9.00203763280693	4.38326488221016e-12	3.62365478674922e-11	16.9504063707272
LINC01296	3.14783001736177	5.26482078643832	16.9161418836627	1.78843846957962e-22	1.38829479495592e-20	40.9458434038263
PLLP	-3.14600545064321	7.42155617173531	-16.2746676332019	9.39164940950266e-22	6.18590502772961e-20	39.2856194366616
KPNA2	3.14579060345925	9.01689073082333	12.1986668578531	1.09194986037168e-16	2.27858580100695e-15	27.5864427230118
RSPH1	-3.14213458674991	7.02314689992525	-15.0875255644932	2.28201524485041e-20	1.07212161445128e-18	36.0888616643086
PRTG	-3.13750694592975	7.66915931167207	-11.1643972739053	2.93548861999994e-15	4.62586185583259e-14	24.2819181327311
PRKCQ	-3.13262576761181	8.40605591017322	-18.7581816092292	1.93841384017448e-24	2.5369305810855e-22	45.4684674234811
TSPAN1	-3.1306017420867	9.55632210557103	-9.99837907825917	1.41153810495651e-13	1.55547022992884e-12	20.3950562433256
LRRN3	-3.12735921529509	8.65993006028087	-7.76431369144078	3.56785110100838e-10	2.08314133664032e-09	12.5483696517227
SKP2	3.12006973080818	4.75351057842909	18.0661825794401	1.01935869464592e-23	1.16733945969253e-21	43.8105872285662
SFTA3	-3.11919744232702	9.71773970913529	-5.44325279678924	1.53469599193774e-06	4.88962973719652e-06	4.23502064218014
SORD	-3.11834197887523	10.3115377426946	-16.4908140600053	5.34411344894628e-22	3.71415884701767e-20	39.8501695524249
SPX	-3.11607107635695	7.39715902199608	-14.0656661401045	4.05976929661943e-19	1.45079166974051e-17	33.2017956716204
GGTA1P	-3.11441246340524	7.01865736791503	-11.8435960381207	3.32820865687413e-16	6.26330956856192e-15	26.4675334484676
WASF1	3.11221702740007	5.73176564572747	20.7772259266436	1.96815860852595e-26	4.87413605312286e-24	50.0437431044879
RGN	-3.10842939528171	7.65522608274427	-13.6197405565644	1.48400975374921e-18	4.76277334184957e-17	31.9011741076878
MPZL2	-3.10760358939282	6.7492666330117	-10.7397759314185	1.17961573717042e-14	1.61735749541972e-13	22.8857378871421
GIMAP4	-3.10692088332033	7.28928932513765	-9.9702870605631	1.55274867382073e-13	1.70085051743787e-12	20.2994074464826
PDGFRL	-3.10682867665727	9.14301081335751	-12.2451727093532	9.44783464759125e-17	1.99812284703255e-15	27.7317821841612
SYNDIG1	-3.10306410803238	6.75044962815975	-14.1733832744866	2.97935562413012e-19	1.08587545396641e-17	33.5122177827511
EDN3	-3.10278592644826	6.61545084105879	-9.99131421141133	1.44578152039484e-13	1.5897286712252e-12	20.3710100155034
WDHD1	3.10153715966951	3.87666445832296	18.6736683385784	2.3681532118082e-24	3.04013554038181e-22	45.268554189638
RAMP3	-3.09669845271055	7.54016038196026	-22.7748437620393	2.93557013487289e-28	1.12905292458156e-25	54.2216032703401
PEG10	3.09261274654513	6.69683458230087	11.8683341370187	3.07794175871893e-16	5.83044324689662e-15	26.5460181963793
CHRNA5	3.09180677803759	3.96756243797395	36.5821981668822	4.51185696498352e-38	3.6323499186055e-34	76.295863479159
A2M	-3.08642119893979	7.11392799645805	-23.2910595948676	1.04023838598231e-28	4.87581503941241e-26	55.2498564538276
PLAUR	3.08629103884437	6.18590308347276	16.3336245700438	8.04877908247884e-22	5.37162723203182e-20	39.4401312731124
NCAPH	3.082492512859	5.12961882480031	11.7298559057122	4.77250560177268e-16	8.69709316489406e-15	26.1056603345584
COX7A1	-3.08150310708308	8.75065491434979	-8.02723858188202	1.3879501499429e-10	8.73100351813329e-10	13.4919611976707
GPR83	-3.07889094060103	6.71752536832456	-8.31807507917666	4.91058311436007e-11	3.3493334236862e-10	14.5311671398502
FN1	3.0742688622305	10.0098613627724	8.93964702692021	5.45438087855223e-12	4.43099744486982e-11	16.7313745840625
USP54	-3.07232477941212	9.966810491575	-11.0250120176043	4.62250438394202e-15	6.93719850024955e-14	23.8261062036505
GMFG	-3.06448164733693	7.39233449767136	-7.90681427015703	2.13772071162877e-10	1.29854614053279e-09	13.0602081608077
ASF1B	3.06373680961953	6.12945367475237	11.6612315457478	5.93664981635977e-16	1.05235863719201e-14	25.886518610967
KDELR3	3.06166787278404	6.92312769616414	12.3182563697211	7.52968001171937e-17	1.63711651171741e-15	27.9596150067228
KIAA1524	3.05855081995674	4.1431539050052	16.9604796961297	1.59735460859351e-22	1.28778728544809e-20	41.0589124962992
FAM64A	3.05607249413427	5.55910768865675	23.8270182535362	3.61457702869648e-29	1.91715263193099e-26	56.2964658251576
STRIP2	3.05606986681428	4.11646397805238	15.8026126300163	3.27606295375439e-21	1.84438683890837e-19	38.0341588602271
OCLN	-3.05606559837971	7.99428630159707	-13.0626729676443	7.76051613018568e-18	2.08829375973154e-16	30.24082255409
SACS	3.05352285055866	6.93751084555594	14.9445826756369	3.38788909432051e-20	1.52077738743942e-18	35.6926913772134
TRIM59	3.04624693172775	5.41136981435485	10.3203018606404	4.76509595734153e-14	5.82063691031627e-13	21.484607344044
MGAT4C	-3.04113519977921	7.02702875968019	-6.80252924188552	1.15592328289457e-08	5.20966765803668e-08	9.0797296739074
FJX1	3.04090603867103	5.723250209683	18.2954351783798	5.85143883475655e-24	7.10456323581436e-22	44.3651617113069
MS4A7	-3.03416442695222	6.40192675581769	-9.13916981495945	2.71453715495502e-12	2.35723810246094e-11	17.4305485081692
C1QB	-3.03220106254146	6.55535103758295	-5.10438042285189	5.04859110080831e-06	1.46852870019904e-05	3.06337738546488
CDCA7	3.02515106823778	4.5677706038164	6.99477278208093	5.75838851133997e-09	2.74244613530381e-08	9.77355846341674
AURKB	3.01965602070596	4.64997915324044	13.5620446907867	1.7581612657017e-18	5.5117882164011e-17	31.7310527759847
MT1F	-3.01893269640592	11.8984135087274	-10.855209529579	8.06398880098384e-15	1.1381631252369e-13	23.267522895814
SMC3	3.01650306517426	6.44168666058486	13.8269127867725	8.10154459610357e-19	2.72144385557446e-17	32.5085544099648
IP6K3	-3.01603799131161	6.47085141890566	-9.02751366105776	4.00936301627102e-12	3.34334760417635e-11	17.0397402215344
RND3	3.01603278732753	8.13241842467593	12.4739166022015	4.65435737358517e-17	1.06118295095712e-15	28.4425630840053
SMC4	3.00783855421476	7.33337518362687	14.5009500712287	1.17291027333358e-19	4.79513317627552e-18	34.4473247707377
PLK1	3.00711068807185	5.22650212419861	12.2467222002337	9.40241985842132e-17	1.99060685132859e-15	27.736619799723
CLU	-3.00444824328745	10.1423310215591	-16.979328085929	1.52253609634248e-22	1.23239819364589e-20	41.1069140808809
TMEM37	-3.00423244586674	8.12981153671165	-15.5877692066053	5.83344353299188e-21	3.11039826474739e-19	37.4560499008223
KIF18A	3.00350773796186	4.86691211487997	14.2362109354715	2.48902594647027e-19	9.22174962336549e-18	33.6926064355625
COBL	-2.99888941911115	6.62579861921784	-14.4787837515144	1.24877027946734e-19	5.07438810134361e-18	34.3844660319042
CTSC	2.99845144518286	7.22479955103801	8.28966799593927	5.43360935200576e-11	3.67497974797571e-10	14.4299048931652
PTPRM	-2.99601527480983	9.26628559783942	-10.9202756708292	6.5126460175451e-15	9.47742819376329e-14	23.4819915732881
SULT1C2	-2.98954507750699	6.82697528740895	-12.4304029925796	5.32260616365397e-17	1.20265837700051e-15	28.3078753992206
CDKN2A	2.98313784344584	5.10214171952184	10.436922824095	3.22521349096201e-14	4.09736651674905e-13	21.8762870281849
CD74	-2.9706923156354	7.24801266371849	-5.59484851761069	8.9618944944264e-07	2.95576801726663e-06	4.7656436495101
IGF1	-2.96945138711684	6.78652475613982	-12.6050381303354	3.11120053295541e-17	7.38589478701016e-16	28.8469380361175
CRYGN	-2.96836839003703	6.73766904781293	-14.2400337200849	2.46198041084814e-19	9.13834533713524e-18	33.7035663922096
IGF2BP3	2.96388953601709	4.11568050594424	22.5150423080403	4.98486656557678e-28	1.82672701144e-25	53.6964044820043
FEN1	2.96066889270842	6.67068871549358	12.3013643064129	7.93468085427132e-17	1.71591730276651e-15	27.9070168761539
EEF1A2	2.9593409460098	5.54665095489583	10.4444713354295	3.14493191312353e-14	4.00924115806482e-13	21.9015829090142
FAXDC2	-2.95718759837819	7.79032078480422	-10.5671125317396	2.09014675646741e-14	2.75339267167325e-13	22.3115999612078
RAD54B	2.95507541902447	5.26154037145047	18.7334138035398	2.05542533541344e-24	2.65558318174729e-22	45.4099528967235
RGS5	-2.95480681831495	8.09063731854898	-12.1787744122276	1.16180147045665e-16	2.39183949305964e-15	27.524189405165
CHAC2	2.95344277352527	5.64200822705603	8.49754765351287	2.59460679266566e-11	1.86366001091149e-10	15.1696016822525
PTPRN2	-2.95054197173859	7.35123234767667	-17.1207223537628	1.06365424004867e-22	8.89541543907925e-21	41.4657726157286
TNNT1	2.94980540139067	5.03394739625937	11.7314781708846	4.74797802573971e-16	8.66022598269538e-15	26.1108334460148
COL11A1	2.94560146507386	3.993117380714	6.31770241889313	6.68864010160504e-08	2.65425361779582e-07	7.33484644259492
COL3A1	-2.93977566776453	8.72295022475758	-5.6737127840374	6.76699192300556e-07	2.27504123783448e-06	5.04304494742683
NOP16	2.93960456182456	6.39495718501384	22.7692653481568	2.96898065010284e-28	1.12905292458156e-25	54.2103810192213
NQO1	2.93872505873495	8.28093340928136	8.35618540878134	4.28752132354923e-11	2.9543587102952e-10	14.6669305382624
SOD3	-2.93643947477455	8.18531770619916	-10.2820735835412	5.41744052704313e-14	6.52651009100743e-13	21.3558611919632
ECT2	2.93469131969321	4.82698048132812	22.3266914174085	7.3407322216928e-28	2.42545012997079e-25	53.3123586418856
LOC101929122	-2.92885797204625	6.58583620260861	-13.9813638782596	5.17729574312093e-19	1.81791630143906e-17	32.9578362452932
DEPDC7	2.92867622133141	3.84958993991243	12.0068480401847	1.98975476872372e-16	3.89732821803952e-15	26.9840073056709
COL5A1	2.92789419915771	6.62772289631806	11.7818569597534	4.04659438993545e-16	7.44152462857199e-15	26.2713131820879
XIST	-2.92206527915982	7.77908956147308	-2.77789800369427	0.00765528303183529	0.0129298776088695	-3.9693877924581
ZFP36L2	-2.92191023808874	8.2226139059974	-7.87178130777554	2.42433675824899e-10	1.45770417924574e-09	12.9344646858213
COL15A1	-2.92121518510972	7.77497777674139	-9.30649453639015	1.51672225295905e-12	1.36593105488783e-11	18.0139330032076
FAM155B	-2.91468228736393	7.39779386687959	-12.4160171977864	5.56429513810678e-17	1.25305439674349e-15	28.2632929938328
CDCA8	2.91322554223794	5.95257329753771	12.7604337182051	1.93576949652768e-17	4.8048564288812e-16	29.3232871551573
CDH2	2.90975470169254	5.98555426529917	10.659043660742	1.54064193996676e-14	2.070109220002e-13	22.6177440659518
INMT	-2.90959319233603	6.74130916974282	-19.1274932901226	8.14456000658431e-25	1.22502691740826e-22	46.3338738830387
RFC4	2.90789962622082	7.61117739102245	13.4510856814232	2.43869013207434e-18	7.43597573554588e-17	31.4026875838334
STYX	2.90675905371612	4.55135223169718	25.214120102969	2.56524264133349e-30	1.98855636292602e-27	58.9107062017531
ZWILCH	2.90570854013002	6.77203034676548	16.8351871424968	2.19942214555465e-22	1.69196005128451e-20	40.7388391255464
TSPAN7	-2.89606592587276	8.40840007101261	-10.9039555677066	6.87084633281734e-15	9.91990743824738e-14	23.4282475278568
AHNAK2	2.88692602643586	5.22745316876491	13.6366222933977	1.41230770615333e-18	4.55440989080327e-17	31.9508712814092
LOC100653149	2.88435370200254	3.40625963909949	11.4097511679936	1.3279269182492e-15	2.20646059664572e-14	25.0782731913965
ELOVL6	2.88302013497203	4.61880001830021	18.8440639471457	1.58261954219002e-24	2.12651312485599e-22	45.6709001507594
ARNTL2	2.88268310525069	4.96520296497335	10.262097976524	5.79350820889972e-14	6.92986100595691e-13	21.2885177712855
CORO1C	2.88254392488679	7.85457721997153	12.734607383351	2.09415800689496e-17	5.15357199376897e-16	29.2443359603246
CCBE1	2.88219864126519	4.7285916624817	25.7893043364283	8.88090740029475e-31	7.78237776751916e-28	59.956709452137
ZMAT4	-2.88163936140708	7.62445039369841	-11.4124425715904	1.31647815927818e-15	2.19105014865827e-14	25.0869661919538
FCGRT	-2.8762373336841	8.85841403752473	-20.3851344140164	4.66634870761306e-26	1.00414035112728e-23	49.1843458829615
FBXO32	2.87581738034994	4.49003767794335	18.8323500401996	1.62693776393682e-24	2.17158481007594e-22	45.6433319220016
HOXC6	2.86583765886775	4.84602323970011	11.8111083054984	3.68848659444292e-16	6.85806709511042e-15	26.3643417729845
TBC1D10C	-2.86536352310891	7.09920113069074	-12.3544973118877	6.73000347067668e-17	1.49222464193057e-15	28.0723362611326
HAUS6	2.86528070325031	5.17449146895122	16.5419871253325	4.67981167142419e-22	3.3329188776521e-20	39.9830587889518
PLEKHA2	2.86511181394375	6.52183061583482	8.27861793496803	5.65189196152303e-11	3.80982884563534e-10	14.3905000532535
KRTCAP3	-2.86474188793982	7.13584080252577	-19.8396030015537	1.58548825143258e-25	2.7787404963151e-23	47.9658156121134
RHOBTB3	2.8627257420225	6.87953887062389	10.2220665622655	6.6285186813237e-14	7.84024612805629e-13	21.1534183554505
LOXL1	2.85725791647254	6.83491339485597	10.5661872908039	2.09658457044076e-14	2.75866654205461e-13	22.3085135190762
MB21D1	2.85711599129571	4.474081571808	15.701232826532	4.29840144577901e-21	2.34146705782908e-19	37.7620343107722
PSRC1	2.85532479322804	5.82169292732627	17.4128713723858	5.10314979634943e-23	4.57128818424101e-21	42.2004117054632
ZNF883	2.83345033804596	3.65279512660809	12.339567889171	7.048448482857e-17	1.55258447182495e-15	28.0259214956024
FLRT3	-2.8317535461406	7.22426841072796	-7.63713728836943	5.64085924516947e-10	3.17131152263294e-09	12.0908322543896
SYT1	2.83095319401178	4.3531186788583	9.830610876661	2.49793759947324e-13	2.6304039873241e-12	19.8225009288431
TAGLN	-2.82960627449663	8.33317901691433	-10.015840022927	1.33037745618702e-13	1.47409332762229e-12	20.4544623527594
RAB3B	2.82391965865057	4.19213194048266	10.8588252852328	7.96869727502418e-15	1.12856593193528e-13	23.2794548855023
FAM126A	2.81991671554713	5.26925305068326	19.6606059232453	2.38195080474287e-25	4.06849309064343e-23	47.5600776180304
SATB1	-2.81798196387665	6.4742310855466	-13.2432930359758	4.51935323951686e-18	1.28836724953978e-16	30.7835235321797
ANXA9	-2.81784189585689	6.74432983089588	-12.3052529199514	7.8395338398253e-17	1.69716223997507e-15	27.9191284364439
ACOT7	2.81741631115136	6.1149526783389	14.821066596572	4.77599501890603e-20	2.09261260013154e-18	35.3483706868434
EGR3	-2.81699325987577	7.41985340875887	-4.36968769164283	6.18224964623164e-05	0.000149961778336501	0.615503948557208
MYO5B	-2.81563779819878	7.78872893535668	-11.3703831629078	1.50739295206483e-15	2.48824774355992e-14	24.9510120238388
CDCA5	2.81244833537616	6.13772663960554	12.7247125517874	2.15826805437463e-17	5.28552765928561e-16	29.2140645393623
ZSWIM5	-2.80935552184074	6.78176928894484	-16.1680167615672	1.24276204342714e-21	7.87668836014909e-20	39.0051109180075
MYL9	-2.80800084389614	8.58994804011841	-7.49010665012016	9.58864315873175e-10	5.18677141342561e-09	11.5611504840167
CENPN	2.80544433594357	5.05265860477913	25.829899449673	8.24667849268945e-31	7.55508204637072e-28	60.0297242340148
C9orf40	2.80484877139018	5.55626905243805	17.0472262239239	1.28130668670246e-22	1.04553588139628e-20	41.279510659326
ANKRD36B	2.804470764275	5.52133715832402	9.77834886336567	2.98600855581544e-13	3.10125523208522e-12	19.6434951153961
KNTC1	2.80031482064327	5.35109829778702	12.5944684969682	3.2136130671407e-17	7.611089467476e-16	28.8144242339819
DNALI1	-2.79877477896379	7.27722279641365	-13.1746020992642	5.54837234054082e-18	1.55100477841332e-16	30.5776255174722
NTRK2	-2.79751032369957	6.81578299304472	-11.8222842367921	3.56029494628597e-16	6.66274323513405e-15	26.3998555896218
TCEAL7	-2.79637624223508	6.03810827571133	-9.49240057202014	7.97172911190909e-13	7.60459548123886e-12	18.6587809926631
EMP3	2.79486300778154	8.354796497227	11.3047150061629	1.86315363754419e-15	3.02837593263735e-14	24.7382922115141
LTC4S	-2.79354789124732	6.63745191148001	-12.3432442718015	6.96864095161097e-17	1.53668444616761e-15	28.0373538550259
EPHB6	-2.78781138703094	6.94802692669514	-16.9543390445925	1.62252851985421e-22	1.29624424236934e-20	41.0432655939112
MYC	2.7852310247663	8.09768818808489	8.35889149175781	4.24643020042264e-11	2.93005137588217e-10	14.6765667488465
GUCY1A3	-2.78046771542019	6.94035498125704	-16.2189079539396	1.08710909713829e-21	6.97792479389242e-20	39.1391241198268
NR3C2	-2.7790538759967	9.00806220065884	-8.64017108166859	1.56577081386793e-11	1.17142207696763e-10	15.6752134951065
CSGALNACT1	-2.76831586225781	8.02073575118597	-8.25990128120868	6.04193899810729e-11	4.0470349121586e-10	14.3237371380653
P2RY14	-2.76760372711948	5.99092807207874	-9.13154144382895	2.78772821790102e-12	2.4159930886092e-11	17.4038863764833
KDF1	-2.76471374012926	7.15843900213484	-17.9965906877602	1.20767855801579e-23	1.36745850206787e-21	43.641178859374
SLC25A29	-2.76211744253274	8.21253049003028	-7.25119848205146	2.27466984077769e-09	1.15510130110542e-08	10.6993117582167
MICB	2.76085447141086	5.52768839009212	5.58562903017483	9.26067373928123e-07	3.04583680181484e-06	4.73327270017088
ADAM12	2.75956704165362	4.26841183193177	11.7284997101695	4.79310883968355e-16	8.72674875011942e-15	26.1013354105129
PROX1	-2.75899775130132	6.86026739049787	-8.81310814997435	8.50778425795327e-12	6.69560295662039e-11	16.2860588739944
CD27	-2.75821636706469	7.17160535389315	-5.81916152132264	4.02387962656467e-07	1.40095515414425e-06	5.556833473011
LOC101929340	-2.75548457285409	6.36177675127375	-9.65849326421743	4.50151280073774e-13	4.50934346415851e-12	19.2318299067926
SCN4B	-2.75463097887595	6.56327319354532	-12.2351195547093	9.7479366566791e-17	2.0529745383006e-15	27.7003879836093
CCDC58	2.75373961383235	6.12031344327403	8.4831391890827	2.73069065969566e-11	1.95078878662963e-10	15.1184344294604
SKA1	2.75289690877933	3.68269664291459	12.8833443610965	1.33293943453385e-17	3.40499294081492e-16	29.6978424169288
ST14	-2.75173835044819	6.81081163650872	-17.2944686905106	6.86502930713591e-23	5.93573089520356e-21	41.90377931693
NETO2	2.75130079504714	6.77779569565819	17.7205897537932	2.37694345439933e-23	2.41956036986962e-21	42.9643809689695
NRIP3	2.75092751560365	5.92314921704781	12.8044770155781	1.69313342799201e-17	4.26563803014737e-16	29.4577284692114
NME1	2.7483236461208	9.25679822959619	12.9684622384756	1.03058577519562e-17	2.71167836802452e-16	29.9560841758213
MS4A6A	-2.74633007319087	6.92090869143648	-6.25491935747249	8.39142911425803e-08	3.26126598144756e-07	7.10978163856752
ERP27	-2.74619953087875	7.14912742034734	-9.67884474241786	4.1979662095694e-13	4.23050044769357e-12	19.3018416496923
CNTN4	-2.74479000550396	6.23717765933231	-8.79915642074497	8.93601862138533e-12	6.99167140194182e-11	16.2368732947277
FBLN5	-2.74441141212092	7.90261283168434	-8.4755905447426	2.80483078451372e-11	1.99686910850844e-10	15.0916214471286
SCD	2.74435064019886	5.75913658692403	9.23260679592484	1.96054979332037e-12	1.73997715034663e-11	17.7566622092366
DYNLRB2	-2.7443428959443	6.21677160559771	-11.1411296824581	3.16609532033833e-15	4.95439838365054e-14	24.2060001996341
SMIM5	-2.73923547537446	7.40239072058771	-14.0245914554336	4.56989428917057e-19	1.60743838391331e-17	33.083042563572
C1S	-2.73812379027609	7.99768369789651	-6.51571026119027	3.26779250944035e-08	1.36587221127686e-07	8.04623160236797
HN1	2.73698014410867	7.57060831615372	11.1893086693194	2.70738273310306e-15	4.29325719793015e-14	24.3631234332945
GNA14	-2.73093076695883	6.70734010397958	-12.8468640906078	1.48873619146656e-17	3.77899358784503e-16	29.5868771580451
NUDT1	2.72927621690749	6.14240710207356	10.5067933182974	2.55472886079937e-14	3.31129004433513e-13	22.1101674179688
LOC100505920	-2.72794245224647	6.62335229984389	-8.16938772784179	8.34632486996279e-11	5.45461017360895e-10	14.0005475027164
ALYREF	2.72501016797545	8.05857369480565	16.9342134973474	1.70789652436435e-22	1.34463493939701e-20	40.9919551018177
F13A1	-2.72300980976288	6.84661804729492	-9.12069609215273	2.89522444535962e-12	2.5022833917763e-11	17.3659708156707
FILIP1L	-2.72177196436501	6.89161309104051	-9.82715058509094	2.52760561759135e-13	2.66025541632134e-12	19.8106582950351
SLC26A7	-2.72119204001582	6.06718204826076	-7.48078465539911	9.91697328190297e-10	5.35288153446048e-09	11.5275458878951
PIFO	-2.71819161708099	7.26315345594066	-15.7845317302503	3.43836572906543e-21	1.90510011486969e-19	37.9857136666982
PKNOX2	-2.71780681673225	7.0208542765965	-18.5165032430075	3.44286939927521e-24	4.33693954639949e-22	44.8949070132845
CYP39A1	-2.71656561649338	6.62787954780875	-9.51721122232644	7.31801961343118e-13	7.04704659860035e-12	18.7445690020464
HEATR3	2.71593811882182	5.13840375644054	19.0740517206797	9.22608268633957e-25	1.34747606190706e-22	46.2094624590652
TMEM178A	-2.71555918641219	7.23581422834481	-9.40234196614652	1.08812376244326e-12	1.01158369151494e-11	18.3468423492408
CA4	-2.71105937775437	6.85483157711485	-8.55413714677369	2.12300246033251e-11	1.54976872828691e-10	15.3704077059958
DUOXA1	-2.70794974844267	7.17916076046305	-22.487115951124	5.27839830970204e-28	1.86642312161482e-25	53.639638373078
CHRDL1	-2.70496898553399	9.06199332681772	-5.5529443384125	1.04016128532262e-06	3.39615271434915e-06	4.61861360633641
ISM1	-2.70389945729942	6.32388952030556	-8.90657828038752	6.12543686267857e-12	4.92847025817511e-11	16.6151373781426
BDNF	2.70235173954702	4.93970648043785	12.1072519220975	1.45257312780159e-16	2.95424938353593e-15	27.299935883452
SLC16A2	-2.7018118773973	8.34727300529636	-9.38970005464749	1.13678142094945e-12	1.05390200272475e-11	18.3029867558541
THBS1	2.70096005945343	4.72908063495291	11.6960643195527	5.31363723946585e-16	9.53663032604045e-15	25.9978278299649
TMPO	2.70025071443456	5.74182954403745	9.63889052134062	4.81483806818937e-13	4.78516081185191e-12	19.1643513308936
SEMA3E	2.69704820423899	3.71121736127329	9.81341377404928	2.64893606171032e-13	2.77805602550847e-12	19.7636317037683
GLRB	2.6952750514066	4.36407729228934	10.7560657203927	1.11785441199658e-14	1.53790823711884e-13	22.9397148885764
SHE	-2.69248298745268	7.11802184125294	-16.6653146632646	3.40255948143177e-22	2.53057514200212e-20	40.3021217051686
VSIG2	-2.69087404108334	6.76891982317065	-13.7487685605941	1.01729597263578e-18	3.36676524277079e-17	32.2800931271012
CCDC18	2.6907155675274	3.70072908861187	28.9110172224521	3.92411802923761e-33	6.97740370754117e-30	65.2810763274288
DSN1	2.68436333159173	5.6774052414777	16.8548352011598	2.09159421491861e-22	1.6151755326316e-20	40.789146062654
ROR1	2.68434282290477	5.02461709202974	17.4679138145096	4.44810504227775e-23	4.15053505218093e-21	42.3377999910897
DZIP1	2.68412676245104	5.00465692063662	20.3399932108655	5.15828900789148e-26	1.05015469650558e-23	49.0845326696892
IGJ	-2.68315025821009	6.01254803608834	-2.04477947444834	0.0460940142746261	0.0664586063169818	-5.57880505415424
DCBLD2	2.68173547597207	6.57631431041863	16.5506466072164	4.5759954284212e-22	3.28217750390852e-20	40.0055172600563
CERS4	-2.68076068850368	6.82888357651089	-18.3442073161449	5.20315669038384e-24	6.43371920826297e-22	44.4824566250525
RBM24	2.67976216959285	5.02536992385481	10.6639077673748	1.5160205870273e-14	2.03974599008913e-13	22.6339133815369
CLMP	2.67937784654303	4.98507692339057	12.0725654706055	1.61914783778026e-16	3.25363157232913e-15	27.1909400872378
NCEH1	2.67848247814818	6.51927495728205	8.15275670450306	8.85739035458959e-11	5.7643107070311e-10	13.9411074913206
SYNE4	-2.67826947481634	7.11486899855107	-20.3813975512782	4.70519543132764e-26	1.00414035112728e-23	49.1760900688549
PROCR	2.67778265743377	6.29950837354363	14.1724322416689	2.98748728384859e-19	1.08687375823048e-17	33.5094834228834
CCDC146	-2.67771074660282	7.73368460517599	-9.94644578345727	1.68374174227867e-13	1.82647011924793e-12	20.218160987388
TLE2	-2.67594654531831	7.92347240618763	-14.0560416222716	4.17386399357924e-19	1.4836724654425e-17	33.1739887334486
MPEG1	-2.67538381784901	6.28800136133162	-5.26373401306952	2.89029444257457e-06	8.77581869389734e-06	3.61162798630163
KDELC1	2.67510840291272	5.76452349556273	18.976139938533	1.1601834565824e-24	1.60160942242591e-22	45.9808099228692
RELN	-2.67485457940003	7.53330406681794	-8.06665727340585	1.2052101148747e-10	7.65312220078749e-10	13.6331144686117
SGPP2	-2.67467447280638	7.05152006704935	-8.461453506748	2.94917506396849e-11	2.09003598503112e-10	15.0413947693994
SPC24	2.67250990358471	5.42222490129136	16.4770945194625	5.53798838164333e-22	3.8225395832884e-20	39.8144919716059
CENPI	2.66657788508528	3.7497743280805	25.0725858119479	3.34090663083008e-30	2.40485618372786e-27	58.6499841018517
CD93	-2.66538547289825	7.11762897085918	-17.9073590586148	1.50196697390166e-23	1.62753464295634e-21	43.4232321049708
ULBP2	2.66525668202623	5.21820637224249	16.2629203067757	9.68532226701315e-22	6.33791137310552e-20	39.2547854809082
SLC25A43	2.6648057445332	6.24948419424241	10.317126748183	4.81611499385399e-14	5.87228056268163e-13	21.4739207452922
BCAT1	2.66364376800336	5.86766448694023	9.30941064233382	1.50145302078428e-12	1.35338933962018e-11	18.0240753855773
NABP1	2.66345706997253	5.37533023671017	6.16360289847034	1.16667124284883e-07	4.42413149569484e-07	6.78293851981589
NEBL-AS1	-2.65948869522505	6.14016680342551	-14.3651462566241	1.7235471331891e-19	6.75838374891561e-18	34.061261274236
FAM46C	-2.65888898216424	7.86253220116192	-12.0451558632078	1.76437720440346e-16	3.49322421952374e-15	27.1047000628673
PEG3	-2.65626271051697	7.41138289843625	-7.54846170686442	7.7671138930793e-10	4.27721804685829e-09	11.7714572217848
HMGB3P1	2.6558034903524	5.83023698328938	28.7774736316832	4.8953691278661e-33	7.5897049824724e-30	65.0646997991722
CCNA1	2.65509527830778	4.29273261741969	10.0110411123655	1.35220178381215e-13	1.49498776482358e-12	20.438138856083
MAP1B	2.65477502312427	7.72697412220991	15.8713691024606	2.72673440167796e-21	1.57020948188055e-19	38.2180353026355
ADH1B	-2.64984456338884	5.83086138257355	-11.4635303710079	1.11714259167458e-15	1.88260944274256e-14	25.2517994240315
DNA2	2.6497938389767	4.60925877156021	14.2407047075103	2.45726415377913e-19	9.13766771575983e-18	33.7054899310501
CXCL9	-2.64795058548367	6.97335288094938	-2.50216485075174	0.015617996836332	0.0248108002285759	-4.61994136042803
LDLRAD3	2.64489859435178	6.09178064049217	13.8935303742888	6.67627142426092e-19	2.2806822128132e-17	32.7027069061291
PTGDS	-2.64042718787613	7.54160783234715	-5.50110871707698	1.25028335618598e-06	4.03191376702855e-06	4.43710602538931
GHR	-2.63650146267304	7.08809756316519	-8.17750474339426	8.10776631746045e-11	5.31767100971088e-10	14.0295517787813
MLLT3	-2.63576377195096	7.35086488260296	-11.3012012302991	1.88442712675524e-15	3.05556144326241e-14	24.7268944764092
TIPIN	2.63495377007376	6.58020830889049	12.4775624815575	4.60238249589611e-17	1.05052116879712e-15	28.453837018284
PFKFB3	2.63345370199591	7.27899601698014	9.31460929031928	1.47461558526464e-12	1.33277475878963e-11	18.0421544460673
MYLIP	-2.62854190660907	9.51197330696799	-11.3464023442019	1.62855917886406e-15	2.67075754678643e-14	24.873394430274
CRABP1	-2.62361068490044	6.74664103650461	-13.055534652467	7.92880507672085e-18	2.12224523667077e-16	30.2192881025178
SORL1	-2.62336204956398	9.30721302423981	-9.97729157620435	1.51625595543973e-13	1.66449557635554e-12	20.323265146645
CD8A	-2.62181006297575	6.49063445012891	-5.09597287880572	5.19874431091719e-06	1.50915586326568e-05	3.03459675360812
RAP1GAP	-2.6215880701624	7.84870110928156	-16.6074946232441	3.95015082263005e-22	2.91631098278786e-20	40.1527454086804
DTX4	-2.61994438211201	8.0014842617108	-10.087061042833	1.04529093560422e-13	1.18093266855959e-12	20.6964085165269
GLUL	-2.61419149117081	9.80319446919318	-7.26210866627593	2.18659848548844e-09	1.11346368052096e-08	10.7386908563167
ITIH5	-2.60777598591423	6.30577104942698	-13.612899595101	1.51410708734183e-18	4.84394100720231e-17	31.8810250733725
DAPL1	-2.60406879197517	7.60755025512687	-5.28421509919104	2.68955672356838e-06	8.2158253657958e-06	3.68245513736424
FGF5	2.60338988270165	4.95261399612406	11.4481957461978	1.17353601659747e-15	1.96941035924413e-14	25.2023578462278
MCM4	2.60051334015863	5.58877389721303	13.7345584766497	1.06038485008742e-18	3.49216611985491e-17	32.2384656344631
PYGL	2.59816860436846	6.64845322443874	12.6572021717661	2.65217255436886e-17	6.40941700639142e-16	29.0071904315845
PON3	-2.59810366697946	7.05683017114981	-8.95197626505033	5.22359379087113e-12	4.2658643782418e-11	16.7746866177967
SIGIRR	-2.59761667131837	7.08306366422589	-20.0670106267267	9.49214091374055e-26	1.79531505140709e-23	48.477041071158
FAM216A	2.59096244376518	7.10569770079306	14.4011962288055	1.55580479400775e-19	6.19708411526211e-18	34.1639668146626
TMEM220	-2.58791396587939	6.98099863947303	-15.9282612152219	2.34349075911316e-21	1.37305396075366e-19	38.3697686078732
ACLY	2.58488918911603	7.65888294750663	15.3385074777361	1.14689609998286e-20	5.72170566711746e-19	36.7785266325426
SPAG5	2.58470594209971	6.61023940892365	11.6871812460649	5.4659364512817e-16	9.78383207598425e-15	25.9694565537465
CENPM	2.58424276668806	5.39406174060612	8.04791437806183	1.28887110287182e-10	8.15098747360578e-10	13.5660096553133
RNF157-AS1	-2.58391035819257	5.99250146531547	-9.85928798016621	2.26521119621482e-13	2.39786405775786e-12	19.9205949002984
IRF8	-2.58314284354966	7.26120469455177	-4.52213914654833	3.7149376958546e-05	9.34297095831663e-05	1.11091645750392
MIOX	-2.57968654272039	6.40816660402572	-8.83350740771969	7.91857387782597e-12	6.28094673386786e-11	16.3579440549784
C1orf112	2.57459318475477	5.05115503002866	11.925701318538	2.56839932097772e-16	4.93480346180229e-15	26.7277180466569
STAC	2.57451821514014	5.88739030349521	21.1701097368022	8.39424733021434e-27	2.34980631861764e-24	50.8914903540243
HOXB7	2.57411544129582	5.16523888656973	10.1415020284592	8.69665606240731e-14	9.98752723292418e-13	20.8809542603194
CDS1	-2.57307109836276	8.42938091950777	-14.3901458435112	1.60538273428862e-19	6.34440960972297e-18	34.1325016440214
CCL2	-2.56690147013744	6.7722346443239	-5.74610033844869	5.22584599806026e-07	1.79036080385695e-06	5.29841239867792
TMEM97	2.56669137072572	6.96164300973317	15.2434121044515	1.4871641713418e-20	7.22260093334795e-19	36.518103502518
PSD4	-2.56380461287765	6.43093419052376	-21.0356823269942	1.1219781925229e-26	2.93681434679208e-24	50.6029168120734
GPR27	-2.56292970154542	7.09562419668997	-16.3538471274758	7.63454017521153e-22	5.12913857437961e-20	39.4930391144155
FBLN2	-2.56048579091067	6.50604223227207	-10.9470726847734	5.96497888161252e-15	8.7542805358125e-14	23.5701650300645
CHMP4C	-2.55961151722554	8.08512700625268	-6.95444799336304	6.66459615302147e-09	3.13167259224073e-08	9.6279838290946
TC2N	-2.55737576975303	5.63722305221152	-13.829157392069	8.04882530906699e-19	2.70899327885818e-17	32.5151052889064
CLIC4	2.55284972462004	6.59535255391759	10.8398469037662	8.48189074598774e-15	1.19130667585633e-13	23.2168080835164
LSR	-2.55061315395622	7.68856127083719	-11.4605316723224	1.12795035235339e-15	1.89923469938868e-14	25.2421334532123
TM7SF2	-2.54972466880366	7.72606714939096	-13.3905086594901	2.91754581823635e-18	8.75046666168953e-17	31.2227560496884
TEAD1	2.54635906578354	5.38795243348834	14.9816524465127	3.0572023784795e-20	1.40040713496033e-18	35.7956683224032
BANK1	-2.54488320282039	7.35779828310393	-8.81934516338783	8.3230918379928e-12	6.56478937317655e-11	16.3080414228676
RORC	-2.54471849729798	7.13178417352541	-14.9389113713532	3.4415932404469e-20	1.54145137247127e-18	35.6769222629302
CPVL	-2.54350122901502	9.77954621398215	-11.0335371865713	4.49557784015104e-15	6.77192611122901e-14	23.8540552547935
DDX39A	2.54315932572694	8.17800199946336	7.90648763029412	2.14022920850546e-10	1.29928673787432e-09	13.0590360376809
THSD7A	-2.5430939952786	6.56660532535795	-8.04524785162495	1.30123873841223e-10	8.21888648470649e-10	13.5564611026212
SLC4A7	2.54197604554783	4.88536854754667	21.2086988723079	7.72555056844449e-27	2.19307706629576e-24	50.9740457367459
EIF4E3	-2.54117067470694	7.39466814698542	-13.4579939337833	2.38940649822017e-18	7.30781304577049e-17	31.4231773186079
LIMCH1	-2.54112807196765	8.73341422347629	-7.22043228655163	2.54264583566956e-09	1.28181657873737e-08	10.5882572463296
MMP3	2.53999629329565	3.69287450686854	9.56753174452275	6.15345073924999e-13	6.00885657216975e-12	18.9183623228816
FAM174B	-2.53949157513	7.46477408249737	-13.1144921936736	6.6426150861381e-18	1.81721876256482e-16	30.3969509317866
RNASEH2A	2.53570423260886	7.23151157170938	12.365593491153	6.5027995705359e-17	1.44822016954863e-15	28.1068149367814
ZNF300P1	-2.53394715558598	6.07193900118127	-8.26005282909255	6.03867449202483e-11	4.0470349121586e-10	14.3242778085765
CYFIP2	-2.52968924425551	7.06206884324364	-8.34871981704962	4.40297083994467e-11	3.02769966834134e-10	14.6403432992105
SLC20A1	2.52856180069417	7.1296602014126	8.02431092595676	1.40258529935287e-10	8.81206568218734e-10	13.4814741138641
PHF19	2.52855135378199	6.26644021500371	10.0880813880486	1.0416901494673e-13	1.17752467540737e-12	20.6998704846583
PAICS	2.52778264252534	7.84828981377287	13.1578275139316	5.83392777370123e-18	1.61959799282298e-16	30.5272522899027
EYA2	-2.52515594930768	6.89468229289786	-10.8729476714563	7.6072935878434e-15	1.08510263455756e-13	23.326043127148
SEPP1	-2.52468934602621	6.24598232611919	-8.8589450908099	7.24107011621795e-12	5.77309209621728e-11	16.4475329392272
TMEM98	-2.52010233566236	8.26853430791653	-8.54716858502112	2.17606769217812e-11	1.58620775174864e-10	15.3456933981259
PLEKHO2	-2.518471265682	8.73498881319036	-16.6606708829258	3.44353844100607e-22	2.5516366646499e-20	40.2901383665288
LMOD1	-2.51822316585165	6.77021186810873	-10.0283449062079	1.27516494065281e-13	1.41837468978242e-12	20.4969852757733
TRPC4	2.51784963361547	3.88733018482138	8.97747221996739	4.77707752064818e-12	3.92187362234884e-11	16.8642085232572
ORC1	2.51655025371582	4.37249750559392	14.2526609471622	2.37474635195457e-19	8.87996525485051e-18	33.7397558175184
CD163	-2.51605538207753	6.39504606292102	-4.72762233750715	1.85241458834214e-05	4.89709024502043e-05	1.78980552812751
RARRES3	-2.51345117173505	8.58388131589302	-4.64052577486728	2.49101262087504e-05	6.43341355378479e-05	1.5005667648778
MAP7	-2.51343193639859	6.73439182483932	-17.109690653611	1.09375641458637e-22	9.10936385784643e-21	41.4378522223159
SEMA3C	2.51176595627784	5.14915727640017	11.4282938200934	1.25104796574404e-15	2.09078538553657e-14	25.1381455375427
MASTL	2.51122071600323	5.67232966492761	14.1078823181726	3.59552306979832e-19	1.29406727628188e-17	33.3236284937421
CDH18	2.50853129526626	4.4213761316728	11.4544831998271	1.15007318130316e-15	1.93325479309135e-14	25.2226333689697
ASAH1	-2.50692027727516	11.3582034428429	-13.5140172742112	2.025264499536e-18	6.27498103055464e-17	31.5891162569893
OLFML2A	-2.50540307279911	8.74384314198307	-9.09981059607314	3.1141568110361e-12	2.66748111034562e-11	17.2929228421581
TRBC1	-2.5039775019295	6.90169138076262	-3.20094708791445	0.00236742638018798	0.00439409510016472	-2.87695258994616
IGLL3P	-2.49422207295959	7.77942366751817	-2.58614159570306	0.0126274329029859	0.0203914678438971	-4.42729027843975
CREBRF	-2.49289262994904	8.5089706065026	-14.2561588337751	2.35114107121512e-19	8.83844384802126e-18	33.7497771890516
LGALS1	2.49269710142238	10.6159215600978	9.29787643534505	1.56276992875453e-12	1.4061441033057e-11	17.9839537382897
RAI14	2.49185799079234	7.76584238562455	15.5715739927935	6.09405604369487e-21	3.24078362956913e-19	37.4122520895442
HSD17B8	-2.49174982115674	8.98750837749521	-14.2556036230909	2.3548719158459e-19	8.83844384802126e-18	33.7481866238941
FAM13A	-2.49094621766068	8.82278407808296	-10.1896260389864	7.39374581979351e-14	8.64390643839548e-13	21.0437982529405
TMEM139	-2.48856793071245	6.82806466393436	-8.85761118678127	7.27510071233703e-12	5.79106061837096e-11	16.442836488512
CNTN3	-2.48719236704364	6.49620807558057	-6.17990918251459	1.10003685405584e-07	4.18957724744811e-07	6.84125551830086
KDR	-2.48594984556191	7.38805974798887	-9.41026428102779	1.05870799124795e-12	9.87425245886281e-12	18.374316951334
CDK2	2.484436954967	5.20157218500926	13.2638865734522	4.25028387440013e-18	1.22377816412192e-16	30.845133635713
LOC101928303	-2.48227302044184	6.04079164347128	-9.63004659420286	4.96331771525536e-13	4.92786544586068e-12	19.1338942188817
CDH12	2.48107415380156	3.55364145333812	8.06228065595454	1.22424359801695e-10	7.76664454454884e-10	13.6174467688803
SUCNR1	-2.4810044933199	7.9142293464836	-6.47562531372329	3.77811612073581e-08	1.56040841011128e-07	7.90204819812432
GJA1	-2.47967232719291	11.8996091509341	-9.09252889455278	3.19435064404953e-12	2.72574670748595e-11	17.2674449315013
ELMO3	-2.47904379257136	6.66091367321466	-16.1339747358112	1.35935162770506e-21	8.53511902068392e-20	38.9153022548948
TANC2	2.47651373255358	4.47780932938446	21.9800689131215	1.50704361306058e-27	4.74601000331812e-25	52.5982587682158
ARL4C	2.47520832325139	6.46550923398774	7.22146441938045	2.53316272789365e-09	1.27735538605695e-08	10.5919830232997
WBSCR17	-2.4741693585798	7.01938821772782	-10.3596656857121	4.1761333868027e-14	5.17969036375437e-13	21.6169957516927
PNMAL1	-2.47280360349887	8.92566466101076	-6.04410078514138	1.79439614664159e-07	6.59844085669791e-07	6.3562405128559
CPE	-2.47096375603273	10.5448688576035	-9.32126555724673	1.44095850805894e-12	1.30528174067092e-11	18.0652985956776
AGR3	-2.4672606142887	5.48212311540054	-4.95832579354773	8.3847017067596e-06	2.34974503475723e-05	2.56562502670312
ADD3	-2.46661986273197	10.993992302296	-15.8116982197492	3.19746630609784e-21	1.81025093818545e-19	38.0584880548246
LRIG3	-2.46396448605505	8.10893788322796	-7.28619441740491	2.00407748568202e-09	1.0275294256912e-08	10.8256202466029
ESRP2	-2.46304172441124	6.99690993144245	-13.7189589534804	1.10982345057288e-18	3.64831545612729e-17	32.1927383929835
ZFPM2	-2.46132231255029	8.02905262561261	-6.85441952000459	9.57723907482348e-09	4.38603166446415e-08	9.26695303721729
ECSCR	-2.46062508451213	7.19534387978319	-13.095086968625	7.04074072836883e-18	1.91248152803603e-16	30.338524607921
IL32	-2.45883902483604	7.05281167168348	-5.2224492057692	3.34095729244428e-06	1.0044272250679e-05	3.46910190493856
APCDD1L	2.45796535846293	5.25668611694175	7.32587345621769	1.73607500682476e-09	8.99963779901057e-09	10.9688098765566
FOXE1	-2.45719638777218	7.12876684572007	-15.016852509785	2.77353933609545e-20	1.28507322572423e-18	35.8932975713658
CD52	-2.45708917922584	6.7980550665051	-2.8531268758158	0.00625571631644748	0.0107332904024857	-3.78315393636109
INHBB	-2.45629778865857	8.17190354657354	-9.64100410826973	4.78002218047122e-13	4.75759738505666e-12	19.1716289420736
KLHDC9	-2.45307158918078	8.50839000164325	-15.4113875288792	9.40497890861984e-21	4.79892025071476e-19	36.9773838273272
LYAR	2.45165084077016	6.86453074458591	15.1128385604336	2.12832531931492e-20	1.01170747195265e-18	36.1587606478091
DNAJC12	2.45121119589362	4.55967487420271	8.91640086051058	5.91785341601738e-12	4.76906579767414e-11	16.649674254879
PRIM2	2.44999154089072	4.25328611954284	17.6249687039056	3.010778352105e-23	2.97461949444491e-21	42.7280520818337
FBXO5	2.44902520068215	6.75221769432671	12.0108788619119	1.96472715016373e-16	3.8520501664932e-15	26.9967157818448
CAPS	-2.44740987380049	6.59151405266743	-12.0678428836986	1.643277929337e-16	3.29554892196888e-15	27.1760881565106
ELOVL4	2.44720317959321	4.48913068758881	16.5553524885685	4.52056246102813e-22	3.25399772864364e-20	40.0177185061785
TFCP2L1	-2.44407318429638	7.17389191399005	-10.2500491141852	6.03299373673924e-14	7.19922964854822e-13	21.2478747842136
ATP8A1	-2.44067488250403	6.4892275879188	-10.3394595291522	4.46864524187054e-14	5.49850701159345e-13	21.5490615319977
GRHL2	-2.43395364465512	6.6525963500093	-11.3505039082946	1.60715742517486e-15	2.63780601827356e-14	24.8866749789643
POLQ	2.43183839137598	4.6717955892004	16.3870134023061	7.00148941987025e-22	4.75134744974696e-20	39.5797113593256
TUBB2A	2.42572976120344	8.55016969377198	7.78104329122681	3.35942120103201e-10	1.97287687374126e-09	12.6085077601047
TBC1D31	2.42381193487808	4.71395761402534	19.331050370556	5.07767398089829e-25	8.12226341944485e-23	46.805247074438
SMC2	2.42218913550693	6.45059306380967	13.0039883373657	9.25915076160685e-18	2.45550241579192e-16	30.0635911761716
VWF	-2.42178626751944	6.50532830729792	-26.1536690216856	4.58341052361167e-31	4.61893195516966e-28	60.608308124307
MTFMT	2.41907976436352	5.75269718795446	16.4834331687237	5.44754212980624e-22	3.77303132736237e-20	39.8309782133787
CCL19	-2.41861840480453	6.30457693370176	-2.53502220120171	0.0143787343954663	0.0229902483405668	-4.54514893594798
SLCO2A1	-2.41744574431037	8.11208208482728	-8.22896784935059	6.74685590711373e-11	4.48492350949463e-10	14.2133454596303
HSD11B2	-2.41576859883902	5.99001898406273	-8.82639420936036	8.11921074701291e-12	6.42239766899707e-11	16.3328819115106
SNAPC1	2.41483613340176	7.60383563692497	14.5347736932329	1.06606311415809e-19	4.39396770262909e-18	34.5431241908429
SCLT1	2.41242375617197	4.22776956333412	13.3015911322457	3.7990044149675e-18	1.10808876966237e-16	30.9577940668486
GOLIM4	2.41183954863251	5.85318548078898	8.88725643066645	6.55543793027277e-12	5.25974727247801e-11	16.5471750537218
EPHX2	-2.41094786834628	7.53456311183117	-12.7455165354181	2.02571042196099e-17	5.00959430118084e-16	29.2776958122972
DKK3	2.40777264842006	5.64232979073447	9.68306561884653	4.13764502975013e-13	4.17806791455981e-12	19.3163563622596
ASPN	-2.40377869800702	6.31141957889639	-11.1965725260498	2.64431033971342e-15	4.20316048082997e-14	24.3867870759184
GIMAP1	-2.40304487445015	6.06395957850533	-12.0038641506776	2.0084897656362e-16	3.93020497343667e-15	26.9745982672076
C5orf34	2.40276435383531	4.82953015095881	12.3325614913434	7.20311876728278e-17	1.57920311335991e-15	28.0041290091732
ANKHD1	2.40271689058592	4.18087731691628	14.6694672711984	7.29771749665731e-20	3.12283431306004e-18	34.9232232385332
CRY2	-2.39928480403855	7.90526347347616	-15.0926789696789	2.24983751821601e-20	1.05947371915055e-18	36.103098459286
CBX7	-2.39838716289453	8.66327621115773	-13.6673340681906	1.29074986707297e-18	4.19597799529931e-17	32.0411889925928
TRIM22	-2.39829542644549	7.94209619082788	-4.97134288497258	8.01535067237289e-06	2.25564636696001e-05	2.60979043261949
CCL28	-2.39488478777399	7.14690816593692	-10.0678630859379	1.11543451392731e-13	1.25385290731762e-12	20.6312485320403
SCML1	2.39453334102699	5.98980653576835	15.3638599894305	1.07033414358094e-20	5.39314616596844e-19	36.8477738842421
NPY1R	-2.39365670086732	6.55360550254878	-8.63659593810795	1.58568564140107e-11	1.18500163524059e-10	15.662559127007
FMNL2	2.39302946057728	5.93381492515052	8.56756332903311	2.02440747265996e-11	1.48047650984984e-10	15.4180135072532
PCDH12	-2.39292645833051	7.11124585266629	-22.5030967182533	5.10833668714187e-28	1.83854510588115e-25	53.6721300456552
IQGAP2	-2.38864200966303	6.25407430759566	-20.190909957312	7.19124878970378e-26	1.39365018612e-23	48.7535957656104
SLC35F2	2.38344361529296	6.54054542017459	20.247740029644	6.33431674170486e-26	1.25164856793197e-23	48.8799828352117
PLP2	2.38308686769625	8.56005839719631	9.25074671739282	1.84072036000159e-12	1.64085443855958e-11	17.8198744126225
OLFML1	-2.38159665819188	5.9189793194329	-10.1297337839645	9.04914712263254e-14	1.03569313036149e-12	20.8410911578428
FRMD5	2.38062945560607	4.61734598146233	14.9241718775951	3.58524722830866e-20	1.59515801074086e-18	35.635920739112
L3HYPDH	2.37966924399327	6.13851152056703	13.6743618986457	1.26445940467152e-18	4.12381542089879e-17	32.0618397052397
LECT1	-2.37955398068398	6.0626639882528	-7.89705140158766	2.21398761429726e-10	1.34043017020611e-09	13.0251725120694
GDF10	-2.37795876440738	5.70037601103256	-7.97987808678836	1.64473668025171e-10	1.01686097516789e-09	13.3222539735639
ZNF667-AS1	-2.37720306587091	8.64293237737269	-7.24975828003314	2.28655827256349e-09	1.15996934265082e-08	10.6941134011998
TMOD3	2.37323176873736	5.34153427548319	17.8060528907993	1.92577467395445e-23	2.02156190383083e-21	43.1747952832423
CCND2	-2.3730147888608	6.34587895992888	-16.8071269234659	2.36329369429581e-22	1.81110967332822e-20	40.6669200375815
ILDR1	-2.36736285873899	6.01638688674913	-18.4991123079119	3.58894201148295e-24	4.4928649839403e-22	44.8534105645541
FKBP14	2.36682464491986	6.58824373498835	14.8464439764788	4.44998550266249e-20	1.95828510493804e-18	35.4192654656525
SNAI2	2.36182798144908	6.65667485168709	6.93351782606729	7.18986763591952e-09	3.35988365875163e-08	9.55243056633284
DLG2	-2.36176896034682	6.2619184486831	-7.53103220462117	8.27145044343897e-10	4.52896179536844e-09	11.7086531870954
EGLN3	2.36082417283683	4.77780456419845	17.6057817082172	3.15738033966136e-23	3.05947118970552e-21	42.6805155070519
GSAP	-2.36057564864176	8.00897080778239	-10.4497135476486	3.09037027600381e-14	3.9446746619922e-13	21.9191460851395
MRGBP	2.3588549858333	6.85890981354778	19.2060501499359	6.78389022130812e-25	1.03582808644292e-22	46.5162555352463
DAPK2	-2.35757232069113	7.06724412290584	-7.73860066572105	3.91380884198177e-10	2.27000912834943e-09	12.4559153516247
GLRX2	2.3557780183109	7.92375208482471	18.8593256725132	1.5267143341186e-24	2.06516291303089e-22	45.7067979123219
MARVELD2	-2.35528768608988	8.15483633524244	-9.04137683740178	3.81958134468181e-12	3.2009838670296e-11	17.0883271042332
SRM	2.35422920075526	7.55036537247265	15.3607129216137	1.07954853323667e-20	5.42601014648006e-19	36.8391822099696
SLC1A5	2.34797272259076	6.2228703729223	12.0367698916223	1.81139554514638e-16	3.57577641649612e-15	27.0782954580475
SEMA4D	-2.34795642024661	7.02976051262357	-11.1790088430611	2.79943634878428e-15	4.42183696001154e-14	24.3295579615061
FAAH	-2.3470820155782	7.14933230648678	-14.2618439199874	2.31328253711726e-19	8.74750647947436e-18	33.7660615897948
FMO2	-2.34696897955709	6.42715337242172	-10.2132764541392	6.82759292472527e-14	8.03797519847183e-13	21.1237278526815
EVA1C	-2.3463103390677	6.69641187969902	-9.58084080365859	5.87800480382593e-13	5.76761231422813e-12	18.9642830203311
NUP155	2.34489758754596	6.78178133477015	17.4446618005567	4.71370617783633e-23	4.31839763701324e-21	42.2798012439687
ZFP69B	2.34268747626347	3.84460188958429	18.3054093827683	5.71249069791156e-24	7.02044207417119e-22	44.3891687757979
COX7B2	2.34255414695812	3.62748815539965	6.14937597481268	1.22808210904656e-07	4.6395491860981e-07	6.73207553712844
SYT17	-2.33834272565962	6.8890579650162	-12.1944129550421	1.10652063611568e-16	2.30361277017593e-15	27.5731344704251
CFH	-2.33815677457104	8.87388149905368	-7.14799246871508	3.30526860666322e-09	1.63158679322305e-08	10.3267433778968
HLA-DPB1	-2.33554427884832	6.8737663511414	-5.51029689376631	1.21019364958726e-06	3.91139400375742e-06	4.46924886086557
SLC7A11	2.33530624268741	6.21501137840507	6.40513076614319	4.87589840705605e-08	1.97535140490884e-07	7.64868138445896
PPAT	2.33512068790775	6.46669513615382	17.7145260372606	2.41277567956946e-23	2.43147469108612e-21	42.9494228440153
ABCA3	-2.33340618021735	7.79491959601058	-12.0704378020815	1.62997442299158e-16	3.27212494974056e-15	27.184249200364
AQP4	-2.33185008217648	5.4200131136576	-7.47707060833246	1.00509061523507e-09	5.42081919990979e-09	11.5141565755985
IL10RA	-2.33145166173643	6.32839059357817	-4.92733369699871	9.33279403302576e-06	2.59666570590329e-05	2.46063363329902
EEA1	2.33125049719466	4.89860647654953	14.9733432520383	3.12835665365901e-20	1.42395553704898e-18	35.7726004822485
PTPRC	-2.32812460455622	5.69447961356137	-2.81444587180364	0.00694269901294675	0.0118112057264862	-3.8793640129996
KCNJ8	-2.32703150897754	6.35015438271856	-14.8681555519416	4.18904666270626e-20	1.85154025190449e-18	35.4798571968097
HOOK1	-2.32608468338739	7.18686105005052	-9.46456581597511	8.77557348134649e-13	8.33514059927137e-12	18.5624593695349
UAP1	2.32472153682888	8.81734537883354	19.911042435575	1.34883269356869e-25	2.44916422872765e-23	48.1269248775333
AUNIP	2.32471854444007	4.81048764266293	20.6640650155051	2.52165314778326e-26	5.97928461100842e-24	49.7970981978582
S100A1	-2.32447897328577	7.4860147318864	-10.6657548801294	1.50677537415089e-14	2.03001722366384e-13	22.6400528115077
TXNIP	-2.32446022316431	11.8292137239792	-8.15844340100176	8.67919318325511e-11	5.655646253104e-10	13.9614339373409
DCAF16	2.32300287494541	5.60750895716943	12.1733777681631	1.18152088849404e-16	2.42500544883883e-15	27.5072917763685
ZNF423	-2.32264535538344	7.02918947854405	-12.194124108133	1.10751712939741e-16	2.30361277017593e-15	27.5722307333134
CD109	2.3223495547947	5.26215427824458	14.9644804934534	3.20610632917002e-20	1.45211400144768e-18	35.7479866430437
CASC1	-2.3221804113186	5.66696711018185	-9.18063979896684	2.34923623399592e-12	2.06313099329794e-11	17.5753925751925
UPP1	2.32098475160531	6.72376600357287	9.62621106871916	5.02914089363105e-13	4.98339895334974e-12	19.1206826336069
OMD	-2.32051773601021	5.97780845622947	-7.30991927665368	1.83922211991249e-09	9.49347855809664e-09	10.9112390390985
CXADR	-2.3201838842983	8.31841104862549	-6.55767505707297	2.80710622568711e-08	1.18362397445029e-07	8.19725623261882
KRT80	2.31836384265389	4.66903552712764	8.19529167007627	7.60870809389304e-11	5.00664419302691e-10	14.0930946587228
ORC5	2.3178883696608	5.72355045801225	11.5073978676852	9.70503751634293e-16	1.65626614006682e-14	25.3930695532888
TCP11L1	2.31615676761892	4.67373469032983	12.3264905651436	7.3399174287715e-17	1.60277395207898e-15	27.985241032146
LTBP2	-2.31475297847063	9.3639424360173	-9.03471437519847	3.90963042109499e-12	3.2723671568592e-11	17.0649791327814
SLC2A1	2.31449089632587	5.70685016829296	18.1493363533403	8.32968788645318e-24	9.87557996185082e-22	44.0123590966246
EFEMP2	-2.31397552673008	9.09770040843411	-8.20874201089772	7.25193650668913e-11	4.78751327521518e-10	14.1411318877707
CLCNKB	-2.31129880725098	6.90385779979193	-10.1500956922967	8.44804551743675e-14	9.73529773607419e-13	20.9100537421105
XRCC4	2.31052504355488	5.15819934419176	14.1809878118086	2.91513687479167e-19	1.06826515838957e-17	33.5340778867403
TMOD1	-2.31026055369107	7.56183772004921	-13.7441084667435	1.03122729137422e-18	3.40727640289301e-17	32.2664445137249
CD2	-2.30870010207663	6.75314766558117	-3.47440912330437	0.00105873692083533	0.00208978970124729	-2.11645671831086
MYO5C	-2.30723755900194	9.36612373147656	-8.76619068031797	1.00361941354731e-11	7.79196813561098e-11	16.1205885595173
C7	-2.30644023765575	6.14166505296216	-8.38215030047495	3.90919608816575e-11	2.70848563619734e-10	14.759368595153
DLX2	2.30132853894656	4.76633395741223	14.5847756331207	9.25911811607668e-20	3.87978223762007e-18	34.6844876277945
BGN	-2.30013047933182	7.54274212846148	-6.24966873696488	8.55204192006392e-08	3.3179288719709e-07	7.09097159145231
TACC3	2.29745839769926	6.39629165470012	8.73853271602044	1.10639135292231e-11	8.52094677804707e-11	16.0229547922617
GFRA2	-2.29732366791976	6.69483302726745	-10.7101152612907	1.30107752605217e-14	1.7742366398905e-13	22.7873715831473
WDR72	-2.29657404492254	6.64334449222001	-7.90659720943726	2.13938734383374e-10	1.29916697544348e-09	13.0594292549766
LMNB2	2.29635524801399	6.46272257105735	14.9620571305498	3.22770522738337e-20	1.45861880847336e-18	35.7412547741594
MYOC	-2.29318002210861	6.83508064773085	-6.49771064160422	3.4878317190662e-08	1.4506241910396e-07	7.98147839389502
FOS	-2.29218624428198	10.9445160228339	-3.95831840379691	0.000236141926869416	0.000522269344458805	-0.680934395351564
GGT5	-2.2917911799026	6.92838742808338	-11.224864428458	2.41250039617905e-15	3.85904329245942e-14	24.4788904287813
MRTO4	2.28860275233447	6.93950736433215	16.2384795553399	1.03265841191928e-21	6.69235700714888e-20	39.1905840849735
EPM2AIP1	-2.28837612062137	9.61066960087619	-13.2957622179614	3.86545731542194e-18	1.12421778055309e-16	30.9403893121172
RIPK3	-2.28819937833828	6.73422245092331	-20.0022324522128	1.09806538109597e-25	2.03041355559535e-23	48.3318966291535
RASSF2	-2.28715583994537	6.65108876432271	-5.28595501791676	2.67315221733887e-06	8.17190701356967e-06	3.68847571962826
LINC00865	-2.28698204630488	7.45322891945713	-14.1085894828984	3.58822323058458e-19	1.29375025424745e-17	33.3256674180079
PYCARD	-2.28274750571243	6.76975026690325	-6.90395662630116	8.0030624586984e-09	3.70979125701624e-08	9.44572962706985
NPTX2	2.28265734984329	4.02048849865353	5.59792483259496	8.8643402859763e-07	2.92502911695895e-06	4.77644780393381
RSRC1	2.28138473159159	6.09321490799994	12.7923369758249	1.75675921390264e-17	4.39844496350407e-16	29.4206962977866
UBXN10	-2.28050948245836	6.43131856552084	-14.0327784538705	4.46326780865459e-19	1.57819583655146e-17	33.1067293112099
AKR1B10	2.27955828158381	4.48649480617566	13.1507904494582	5.95811695690447e-18	1.64893667675901e-16	30.5061095646506
FAR2P2	-2.27945049675762	7.31066058558634	-8.68231153362368	1.34917206078999e-11	1.02304600772093e-10	15.8242924851343
TDRP	-2.27816116234136	6.91881368701961	-10.3847023303652	3.84037856611436e-14	4.82561284289495e-13	21.7011025351815
NPTN-IT1	2.27270829351124	4.82284315115681	7.7502475881148	3.75311621016799e-10	2.184350482701e-09	12.4977967331132
BMP7	-2.27267249324658	6.861416309038	-8.59425443260968	1.84187827339382e-11	1.36031720777766e-10	15.5126110192115
PPP1R16B	-2.27199168518526	6.09855991096983	-7.102803394255	3.89310432737614e-09	1.90127253981745e-08	10.1635926285955
GPR133	-2.27196370698283	7.09694250915562	-7.116802295275	3.70059796523614e-09	1.8173867443795e-08	10.2141349436774
HOXA5	2.27142767673369	5.15849889967268	11.6798458552049	5.59502888622841e-16	9.97945196477288e-15	25.9460206842425
ZNF326	2.27123218752938	4.1459765906191	25.0814582644445	3.2859093295277e-30	2.40485618372786e-27	58.6663673884911
RFC2	2.27003943537879	6.97675154871971	15.7736916521022	3.53956480968469e-21	1.95451859559438e-19	37.9566509865957
SOWAHA	-2.26896572587717	6.02300502582408	-9.46231671981154	8.84399314009471e-13	8.39221665436012e-12	18.55467286857
PDE1A	-2.26763431473485	6.95150809224597	-6.39934906467029	4.97894314369763e-08	2.0130511346284e-07	7.62791319642198
CYYR1	-2.26740519882974	6.28891208198745	-10.6128191009033	1.79579028455829e-14	2.39063098978021e-13	22.4639389007319
ASAP1	2.26658152496872	7.21045029423796	13.0670610748442	7.65886686080416e-18	2.06369601042123e-16	30.2540570795581
HMGB3	2.26376475060909	6.88203541578352	19.9187739221918	1.32547626856218e-25	2.42863401753371e-23	48.1443327599976
RFC3	2.26357993277477	5.79580564001862	10.683424523799	1.42116563887678e-14	1.92238882225245e-13	22.6987619261624
PPFIBP2	-2.26269934990142	7.06718185724439	-20.9505476251852	1.34932592032304e-26	3.44248910431782e-24	50.4193615997688
SEC23A	2.26261337445952	8.07912484634226	20.1458515368863	7.95391779926951e-26	1.5267734594693e-23	48.6531816626201
ME1	2.26225051333585	6.81978243343248	7.97441364872689	1.677283633335e-10	1.03507812706268e-09	13.3026653201335
RNASE6	-2.26040315251708	5.90332591166073	-3.95449563795258	0.000239039575643444	0.000528040623311444	-0.692678242953926
UST	-2.25977345715036	7.32186732650914	-11.5238708095921	9.20611991460131e-16	1.57780056869719e-14	25.446054941841
MNDA	-2.25961461502956	5.74905270094201	-4.312885770079	7.46189633832054e-05	0.000178658256948029	0.43286041935661
PPP1R13B	-2.25929971160094	8.1836947555636	-9.91635648397367	1.86512937677394e-13	2.00595958318456e-12	20.1155301098075
PRTFDC1	2.25733095769383	7.03002223494973	10.094342014634	1.01986917859839e-13	1.15675088883797e-12	20.7211097569993
CHD1L	2.25681099432779	5.10056651066287	10.6998531211953	1.34598520587979e-14	1.83052171555379e-13	22.7533130511666
PHTF2	2.25647493314038	4.72280906682716	18.6380963091168	2.57692400189001e-24	3.26653479610649e-22	45.1841990303858
VSIG4	-2.2555892451644	6.18768138556656	-6.27968437285235	7.67347955518365e-08	3.00308699873255e-07	7.19852712867931
PPAPDC1A	2.25446114151464	4.69572631275009	9.86322664409882	2.23500484708502e-13	2.36837658743421e-12	19.9340604296295
NCAPD2	2.25336271136302	6.97525928761799	12.5393553318657	3.80571849964861e-17	8.88809459564515e-16	28.644653002178
APOE	-2.25319779534439	6.99171352712345	-6.18311027177138	1.08740787006753e-07	4.14304454087167e-07	6.852706215831
ATL3	2.25266263877905	6.52705869194685	11.6910642311242	5.39882662535652e-16	9.67229783413873e-15	25.9818595091742
ARRDC4	-2.25247865940054	9.58542995660306	-6.32813240217413	6.44120689777391e-08	2.56161256954682e-07	7.37226134091081
ENC1	2.2523577515489	6.14591741343397	14.0294832905607	4.50587667362583e-19	1.59047188015637e-17	33.0971967071163
CALCRL	-2.25184999009571	6.19297871802128	-13.4141694755596	2.7200818386579e-18	8.23171913786036e-17	31.2930914748209
LOC338620	2.25161580839138	4.20876139101783	15.978138054545	2.05269826503009e-21	1.22041691833869e-19	38.5024843593155
GIMAP8	-2.25129566261845	5.62517468401102	-16.7049330959528	3.07248493240071e-22	2.3020793238861e-20	40.4042603196399
CEBPA	-2.25074570904643	7.36804428035492	-10.170561326536	7.88450497247276e-14	9.14679021563217e-13	20.9793187653421
CDC25C	2.24741892205549	4.24514983825283	17.330961499751	6.2643559951687e-23	5.44215927080281e-21	41.9953638709161
TJP3	-2.24415178788476	5.93228400820215	-13.2633754843107	4.25676093459769e-18	1.22389467384902e-16	30.8436052588342
COL6A3	-2.24394018937377	8.84660992730043	-4.22575058037599	9.94006113831031e-05	0.000232766274244968	0.154841213864592
ARHGAP6	-2.24337301810969	6.63325479552002	-12.9289012285673	1.16134752167395e-17	3.02415494823493e-16	29.8361752161929
PRR16	2.2425614782514	4.39698997989098	11.5900968018688	7.44872607572533e-16	1.29645141672059e-14	25.6587196314676
BMP2	-2.24221607530266	8.31585511663974	-5.54390989060057	1.07408373864569e-06	3.49784419977443e-06	4.5869487929657
CEP290	2.2420904567335	4.62887962168718	12.7424318872594	2.04483125871146e-17	5.0506830906041e-16	29.26826461578
SPATA5	2.24125279678985	4.70723796822984	9.73276277269295	3.48987781863791e-13	3.57956679056728e-12	19.487107795157
PITX2	2.23553873764847	3.28163308839522	8.22897903695906	6.74658655457476e-11	4.48492350949463e-10	14.213385396074
GPC6	2.23510174800952	6.31563337173782	7.37088763311761	1.47524846340254e-09	7.73306444210094e-09	11.1312200197969
MIS18A	2.23359666603614	6.73280074904672	13.2310510977624	4.68742731784113e-18	1.33063517733927e-16	30.7468732679324
LINC01116	2.23294200035118	5.22152939352235	8.43418295175474	3.24908829910794e-11	2.28490490818285e-10	14.9444645823111
SCG2	2.2323962547493	4.99397230991853	3.62156694740262	0.000677420378582984	0.00138782351396016	-1.69135018194454
RBPMS2	-2.23209804289377	6.99482766123201	-11.2183306810965	2.46413950688869e-15	3.93851956870273e-14	24.4576290597032
AES	-2.23208633504825	8.97127700594887	-10.5784991410214	2.01253634096033e-14	2.65810419082933e-13	22.3495751455564
OSMR	2.23172813205429	5.27119177579187	13.6011352768722	1.56732097452012e-18	4.99831554453369e-17	31.8463610986706
AHRR	2.23134321233119	4.94494882506117	8.51161868545672	2.46829929775189e-11	1.78138791818503e-10	15.2195553682833
LEPRE1	2.23118851764289	7.05746019139865	15.5342908877715	6.73990058716224e-21	3.54680669280039e-19	37.3113075953152
PSG1	2.23026050318997	3.90155537383289	5.33861322457692	2.2208346740341e-06	6.89265827766513e-06	3.87095194795947
WDR86	-2.22913717999688	6.15301151580229	-10.3529342436475	4.27136549470167e-14	5.26862738957846e-13	21.5943696936767
PRELP	-2.22729636775778	6.96414358183936	-12.6957122322422	2.35786580972681e-17	5.76732832464123e-16	29.1252703299579
NCR3LG1	2.2263320814992	4.67437693606256	14.2602788370929	2.32364270264192e-19	8.77022821568314e-18	33.7615789569762
CYS1	-2.22585496240262	6.69253507046568	-3.64976680623791	0.000621233491335503	0.00128123886905691	-1.60869494688651
STOX2	-2.22543597700663	7.11004728804771	-9.11533064643114	2.94994112846918e-12	2.5441191033075e-11	17.3472089237075
PAQR5	2.22507886515529	4.07611829248194	15.7299981638123	3.97912042093438e-21	2.17341929766754e-19	37.8393682390039
NBPF10	2.22486147847689	6.48114884576811	6.61940787651921	2.2446294346562e-08	9.59501723340313e-08	8.41955680699289
ISL1	2.22368856927722	4.17536168210388	11.327539584629	1.73076036877134e-15	2.82457289332683e-14	24.8122906127858
PMS2P5	2.22337606330393	4.97237316150121	9.59382190632106	5.62133493798728e-13	5.52942926672199e-12	19.0090538717077
WSCD2	-2.22205342751447	6.61747429000076	-15.7589634429339	3.68193019795717e-21	2.02757658851986e-19	37.9171421520918
NEK1	2.22064060880871	4.75419187073417	14.2538731199373	2.36653896104372e-19	8.86572356130784e-18	33.7432288395959
CKS1B	2.21894241106012	8.8771621773792	14.1347490885542	3.32849500426858e-19	1.20225478155973e-17	33.4010477913156
RYR2	-2.21861382853878	6.09758992664383	-7.31823244729684	1.78473152968922e-09	9.23524107339825e-09	10.9412377290401
CYP4B1	-2.21852729358298	6.08603369174758	-8.26656426522994	5.90007422093984e-11	3.96122571362566e-10	14.3475069140799
BID	2.21554104249739	6.16991838860017	8.37468996143593	4.01432177481423e-11	2.77941103989628e-10	14.7328138375761
NAA15	2.21395815220301	4.64948427957094	21.2223110744043	7.50282193886642e-27	2.16027680254075e-24	51.0031368545141
ZFP36	-2.21318718812236	10.3580556816759	-5.59372567913792	8.99776563067983e-07	2.96614272630605e-06	4.76170053544011
ESCO1	2.21234830418712	5.01669047059686	15.0025340256151	2.88555319664076e-20	1.33390652931868e-18	35.8536025536521
CCDC170	-2.20949543062776	6.18958769726403	-10.8489227293015	8.23242774383371e-15	1.1603117564823e-13	23.2467725825506
ZFHX4	2.20935409660485	4.20095558881763	19.0938024454719	8.81031550316023e-25	1.30567580122202e-22	46.2554739677924
RBPMS-AS1	-2.20602769296399	7.11850599041008	-11.0973616757982	3.65078377702885e-15	5.63843272230012e-14	24.0630074415433
CALU	2.20594220464522	7.96576252208853	13.202922756773	5.09804168083223e-18	1.43909005710327e-16	30.6625888943913
SLC5A3	-2.20388826441898	11.311451641297	-8.48576283276529	2.70538677136144e-11	1.93633062417578e-10	15.1277526710292
AIF1	-2.2022538074572	7.23025780993911	-6.3831487216254	5.27938856745991e-08	2.12653754175867e-07	7.56973090353389
EYA4	2.19866391495793	4.24569708372222	16.9515083176085	1.63426865381958e-22	1.2967986109344e-20	41.0360512735355
CPOX	2.19658701771843	6.92294296690079	11.8759799078841	3.00451519091099e-16	5.70744615200858e-15	26.5702593534409
CHI3L2	-2.19578525396441	6.59040853164281	-5.01124656854523	6.98004123121242e-06	1.98005251252761e-05	2.74542355335624
SLC25A13	2.19349082941812	5.98447013867384	12.10251716059	1.4742457535959e-16	2.99530475440779e-15	27.2850669635935
LOC100506691	2.19333934321032	5.25922512106819	9.18220139257011	2.33649338037874e-12	2.0537297898619e-11	17.5808435464612
IL33	-2.1926207624941	6.02963379467215	-6.52696090458926	3.13735069335354e-08	1.31380226936507e-07	8.08671316948982
RAB17	-2.19100266581529	7.17191183306742	-13.3095181131813	3.71048741258464e-18	1.08565341292294e-16	30.9814565180459
PPP1R14B	2.19085560478382	8.06353730320591	13.4390792264279	2.52681145455143e-18	7.68143059826304e-17	31.3670621732461
SASH1	-2.18858185972404	9.98077913752778	-7.60058146081168	6.4356548346877e-10	3.58812235665645e-09	11.9592042726158
MTFR2	2.18766326522931	3.8565301998338	9.65696576593025	4.52517069948051e-13	4.53079063328513e-12	19.2265732942977
ACACB	-2.18494085377624	7.28258597226893	-10.6921787189671	1.38059074948148e-14	1.87127145634157e-13	22.7278343532371
RPP40	2.18199196257042	7.08653675810152	14.3073497769383	2.03169827545455e-19	7.78495793570086e-18	33.8962638932494
MAN1C1	-2.18078099926039	8.31702546318441	-7.10831842440975	3.81609519076379e-09	1.86592679422217e-08	10.1835044097097
CDKN2C	2.180546098642	6.85229319354566	10.0479949819484	1.19304148032676e-13	1.32996410597267e-12	20.5637690680388
VCAM1	-2.18011702136909	6.66004007957425	-3.37342317064829	0.0014307121172614	0.00276471742314512	-2.40190860745512
KLRG2	-2.17803363907581	6.66889771185948	-11.7050622911231	5.16374732884872e-16	9.28504869010772e-15	26.0265556969051
CST6	-2.17633450823323	5.91896357342055	-14.5624251082816	9.86087265204049e-20	4.09785336704899e-18	34.6213371795065
PNRC1	-2.17589011269298	10.1464857041204	-18.7479122875515	1.98608467077279e-24	2.58255074447907e-22	45.4442132286519
LOC100996579	-2.17472098730765	6.57569829355303	-4.9548854505154	8.48508438135459e-06	2.37589435546265e-05	2.55395900592189
SULF2	-2.17456987693691	7.08727368107078	-8.11898393132968	9.99414530261712e-11	6.44376195055176e-10	13.8203495012676
C3orf80	2.17403844215403	3.51675121326798	7.46761911791992	1.0399978673974e-09	5.59411716503728e-09	11.4800818747918
MYEF2	2.17314536685369	4.95597873898181	10.7050225368199	1.32317093234226e-14	1.80314470191739e-13	22.7704712041437
SEPT11	2.17226448524301	5.4403415288686	15.7378832085431	3.89588282525521e-21	2.13955090852912e-19	37.8605498567228
PBXIP1	-2.17032250850422	7.88635842176402	-13.3114004682403	3.68977715482936e-18	1.08249575772323e-16	30.9870742620521
CLN5	-2.16992829447384	9.21285886861554	-13.9679544189135	5.38189900155504e-19	1.87993369803019e-17	32.9189487264176
PDLIM1	-2.16808970050987	10.7481648072737	-8.32985250901416	4.70887713537916e-11	3.22704585731271e-10	14.5731336289709
CDT1	2.16750045153223	5.2029751383032	12.8962230214205	1.28197630237173e-17	3.29990196351242e-16	29.7369754844533
ACSS3	-2.16672529135103	6.74219148302009	-9.50699732729742	7.5803174223315e-13	7.27529988795673e-12	18.7092601958742
STC2	2.16610093772518	5.38397185773366	10.3140941397368	4.8653597128837e-14	5.92873790889788e-13	21.4637126559868
ZMYND12	-2.16544970317212	6.42779453915109	-8.24715505115402	6.3229576694677e-11	4.2198414512623e-10	14.278257520042
TROAP	2.16536515567675	5.79954553227551	16.1073510384955	1.4582372434686e-21	9.09931010591632e-20	38.8449721395809
KIAA1644	2.16361418282435	5.05215440117635	12.2936632507639	8.12657939300747e-17	1.74990606480839e-15	27.8830252076592
ZNF804A	2.16254618269347	4.43923764560961	9.64592467844856	4.69994976885524e-13	4.68484112716505e-12	19.1885698262847
ITPR1	-2.16231984576841	8.59076661788001	-10.743452548466	1.16538115010992e-14	1.60001751229329e-13	22.8979234037309
GARS	2.16109823644386	9.40336503196513	18.2967416605124	5.83304471573006e-24	7.10456323581436e-22	44.3683068750428
SLC20A2	-2.16050329921715	8.31254788008108	-14.3211196919738	1.95354601041518e-19	7.49975615998437e-18	33.9356118983353
GSTO2	-2.15968206704291	8.06662179186681	-6.92934081725548	7.29955254556272e-09	3.40403705589581e-08	9.53735304922134
NDUFS1	2.15967653310973	5.91545163085837	8.71303748343185	1.21049952127432e-11	9.25905800807736e-11	15.9328980856975
BORA	2.15965208649594	5.99665431984082	10.1714730660587	7.8603023924377e-14	9.13108903282893e-13	20.9824033652243
TEX30	2.15865820200363	6.5371231815079	8.92655530957899	5.71070475807642e-12	4.61689748893021e-11	16.6853688325773
EPB41L3	2.15699130541472	5.94913821906088	5.44868814106954	1.50545551466147e-06	4.79798480360562e-06	4.25398257136838
AFAP1L2	-2.15623444105734	8.47530195136581	-7.47121217393884	1.02658658611692e-09	5.52935666573664e-09	11.4930359067866
CXCL5	2.15584347905285	3.45621405981236	6.98789147233104	5.90380474761149e-09	2.80507271777722e-08	9.7487156945902
TMEM27	-2.15582037285287	5.38392782916247	-6.0776006346627	1.59054130998819e-07	5.89614863027624e-07	6.4757295865166
DNMT1	2.1543301125912	8.49051675805168	8.39836326901412	3.69018672482129e-11	2.56733563820411e-10	14.8170641660615
LOC100129129	-2.15405271127293	6.68685718114555	-8.36329709807648	4.18037824454592e-11	2.88744083340723e-10	14.6922537571392
KANK3	-2.15391930484161	6.41904303619601	-13.5554676070487	1.79251505722638e-18	5.60995977925429e-17	31.7116327475584
CENPA	2.15339373750151	5.44631517150706	13.2625300260092	4.26749745944808e-18	1.22523377913356e-16	30.8410769003981
SPOCD1	2.15293047142294	4.79737511903988	24.5587070472736	8.81335443125742e-30	5.55103620506229e-27	57.6920192472181
SQRDL	-2.15288143371348	9.30638284277849	-9.09108917707309	3.2104512292189e-12	2.73485395287012e-11	17.2624069109162
SESN1	-2.1526423564777	8.60349970473336	-14.3542910971739	1.77756947417077e-19	6.94320014571936e-18	34.0303036020373
TCF19	2.15194426661402	5.81814548814298	10.6375147106034	1.65456818338965e-14	2.20992854448101e-13	22.5461423905951
COLEC11	-2.14862353695295	6.59593607480043	-12.2081610908954	1.06012670807117e-16	2.21878024934314e-15	27.6161367768807
WASF3	-2.14823958895731	8.67672880784058	-8.10730123302293	1.04206254579364e-10	6.69091131266989e-10	13.7785606598234
CCDC138	2.14815775310703	4.41396734133932	12.3850850984862	6.12233965663354e-17	1.36954223950554e-15	28.1673416645983
LACTB	2.14607755152577	5.81079591704898	11.5641282978259	8.09330147018216e-16	1.40017588954096e-14	25.5753968630061
MAGEA11	2.1456274654746	3.38404659089783	5.40320470356492	1.76817527640626e-06	5.57883104194868e-06	4.09545991350442
KCNK5	-2.14175726698153	6.1613364678891	-10.3310684743815	4.59612508950721e-14	5.63130098352692e-13	21.5208360021386
CYP4X1	-2.14002139973824	5.42857649789802	-9.60781512929886	5.35730356278661e-13	5.29296339744922e-12	19.0572951728739
AADACP1	-2.13940502647947	5.73243477738723	-5.09082389221474	5.29286579746063e-06	1.53471025964349e-05	3.016978267971
PRIM1	2.13875828367057	7.12500314971912	11.2795462294749	2.02107150827581e-15	3.26138480779015e-14	24.6566167972687
CPA4	2.13824819188689	5.4241226016115	10.8716030763615	7.6409766849396e-15	1.08836667904564e-13	23.3216085232398
DHFR	2.13804070744373	6.71761478521847	11.4842402346986	1.04530861833056e-15	1.77509465255159e-14	25.3185238774808
BRIX1	2.13721724589698	6.8203020761184	14.8507725575281	4.39667710542799e-20	1.93905967308317e-18	35.4313500577762
NFE2L3	2.1352411978001	4.32586680297291	5.20661445991633	3.5316360147314e-06	1.05718288841395e-05	3.41452435100135
OCA2	-2.13388381768833	7.72106696685213	-8.96127445958817	5.05607521205803e-12	4.14080438435716e-11	16.8073415404145
KGFLP2	-2.13164083907991	6.0464535153632	-9.56229367964719	6.26539888342103e-13	6.10929436358737e-12	18.9002840550802
S100A10	2.13113895864201	8.12702040488752	9.16490841042132	2.48158274005247e-12	2.16990456077039e-11	17.5204665633156
MYL4	-2.13083343614204	7.3406082467364	-10.9962017634602	5.07890837897443e-15	7.54350761814514e-14	23.7315865272842
LOC81691	2.13019540679584	5.08727751229148	15.8235404171583	3.0978902923122e-21	1.75881630539584e-19	38.0901844365017
TFRC	2.12992316307892	5.84754301103623	8.55296716721221	2.13181991196484e-11	1.5556419379309e-10	15.3662585879727
VSIG10L	2.12960197205516	4.68199416809446	17.1031376712594	1.11204605929624e-22	9.18577390373596e-21	41.421260883305
ADAM9	2.12891339424063	7.19934878451351	9.65393647089633	4.57246040225365e-13	4.56905996070512e-12	19.216147766409
SMIM13	2.1282682437725	4.16290275272397	19.1218372260678	8.25264534923503e-25	1.23208938528764e-22	46.320719624334
POR	-2.12796708511064	9.37951451142476	-8.82188507430853	8.24904161664267e-12	6.5097663971587e-11	16.3169924442984
DHCR24	2.12777884693385	7.41848375994422	8.98205143986509	4.70105394534551e-12	3.86575855848383e-11	16.8802808329117
ACSL4	2.12766351921463	4.3630541545894	14.2152236297167	2.642972582741e-19	9.73841177424951e-18	33.632403184948
HEIH	-2.12517647619284	9.61825041923452	-11.3894226004826	1.41772149682412e-15	2.34599152450658e-14	25.012583736849
BEX1	-2.12424716581489	10.0628473176834	-4.58801920889201	2.97540715299559e-05	7.5960818522512e-05	1.32723888494068
RASD1	-2.12415146272117	7.63997012096081	-5.35020369956043	2.13192569931766e-06	6.63340385125389e-06	3.9111840728974
AKR1B1	2.12402431314143	9.65674062779607	14.3373048312653	1.86557580493566e-19	7.2170211801302e-18	33.9818313663228
SIKE1	2.1239791678281	5.14832850670257	14.7672931771443	5.54928568561671e-20	2.42615733174848e-18	35.1978889036431
SMIM1	-2.12342318255718	6.42528539341355	-13.9113223050569	6.34061055814414e-19	2.17338445237066e-17	32.7544655144882
PAIP2B	-2.12334057616892	7.1914049718354	-10.1080416558746	9.73717118972645e-14	1.10968565073033e-12	20.7675701145647
RAD54L	2.12224510072222	5.46264335156114	17.4728018593694	4.39423414520304e-23	4.11933903239848e-21	42.3499852044604
SFRP4	-2.12179047184071	5.94081083710186	-5.28652215170576	2.66782648586309e-06	8.1581008682401e-06	3.69043827614161
FABP5	2.12175872073039	8.73227651245877	7.5311228070781	8.26874562400457e-10	4.52871108836446e-09	11.7089796801543
ST6GALNAC2	-2.12129944471478	7.96818332474486	-9.40998256482007	1.05974012328398e-12	9.87930720850535e-12	18.37334007032
CISD1	2.12047656180858	8.60059915419987	18.1122404774876	9.11413041437019e-24	1.06799592152111e-21	43.9224335782484
MXI1	-2.12035140919699	10.4002608539481	-10.8968559576952	7.03283218762796e-15	1.0124766624403e-13	23.4048572708836
SKA2	2.12018886830471	7.68463205596305	14.6263275571053	8.23759812456036e-20	3.48135712647321e-18	34.8017275723442
C1orf210	-2.11856090874987	5.80028445592901	-8.05932438552894	1.23727084022606e-10	7.84188483797367e-10	13.6068630916789
SLIT3	-2.11829302755377	7.37470656548515	-8.13891832024798	9.3065513625338e-11	6.03130362417584e-10	13.891635401456
FLT1	-2.11758200996188	6.1936449064962	-12.2272097507614	9.99083352935424e-17	2.10193371382186e-15	27.6756778619594
HAUS2	2.11701418796952	5.96400068182728	15.2913409702358	1.30446372715335e-20	6.41255278555506e-19	36.6494936772742
GINS3	2.11676400460064	5.4878665262361	14.6715591104893	7.25501461677144e-20	3.11116637448997e-18	34.9291087469602
IFRD1	2.11646237856067	7.16669601123727	12.3435108724436	6.96288927596946e-17	1.53668444616761e-15	28.038182828457
PINLYP	-2.11448533232137	6.6028523922205	-13.1111042194629	6.71044183681832e-18	1.83264166966224e-16	30.3867537260661
RHOU	-2.11253449824476	7.51510273255677	-8.04061358730158	1.3230174680671e-10	8.34337204909023e-10	13.5398653201705
SERPINB2	2.11186731587507	3.9369326607633	7.10611867716463	3.8466267968344e-09	1.88039687339795e-08	10.1755623225466
MPP6	2.10875315174325	5.73236364600886	12.6721058899272	2.53409294739173e-17	6.16099437330282e-16	29.0529111442366
LDLR	2.10844554468036	5.10717241389327	11.0923401074131	3.71099528640091e-15	5.71575978204586e-14	24.046586182563
LOC100190986	2.10810382267882	6.10610163502088	5.21913447158306	3.38001283816527e-06	1.01556587288642e-05	3.45767293437166
RFWD3	2.10723101294211	6.1009341133724	15.3929926013806	9.88737365107592e-21	5.00703557631747e-19	36.9272517429033
ESF1	2.10498673861741	6.49452602843796	11.8094712837175	3.70765244640808e-16	6.88734885321242e-15	26.3591384442003
SNRNP40	2.10294842351916	7.43301019286006	16.0441240009097	1.72341516113604e-21	1.03072500215718e-19	38.6776240891283
B3GALT4	-2.10262314768943	6.60865391702195	-19.8493640383438	1.55081175168977e-25	2.7418079697638e-23	47.9878562146944
CDK6	2.10102341093063	5.14212187697372	14.6725647872834	7.23457508241607e-20	3.10901622145194e-18	34.9319380847623
WDR76	2.10017810216631	4.0935454830637	11.8880869557144	2.89185538859654e-16	5.50972514856626e-15	26.608629654703
FIGNL1	2.09723806191792	6.2923159550051	15.9014097187546	2.51703713173071e-21	1.46198511210468e-19	38.2982013531531
TAPBPL	-2.09436552719161	7.90293165113683	-8.99677744576854	4.46474249040304e-12	3.68195110041216e-11	16.9319535483082
SFXN1	2.09134065130087	6.88851948010216	15.8992394699949	2.53162190373574e-21	1.46623101924695e-19	38.2924133514893
CMSS1	2.09124038906366	8.17856555799854	15.3518633029574	1.10589378068311e-20	5.54459929096223e-19	36.8150159401909
ZSCAN18	-2.09090893915768	8.09183538974292	-8.21895461107746	6.99232420242869e-11	4.63129458757641e-10	14.1775978932547
CCZ1B	2.09006545948884	4.77043574950365	10.9539993484963	5.83115282791129e-15	8.57234757451146e-14	23.5929420370968
ELF4	2.08986000259201	5.97655303779918	8.00686619622333	1.4930633982811e-10	9.33012256654469e-10	13.4189758455006
SFTPD	-2.08768774739863	6.02530456820304	-15.9433870851897	2.25113290086046e-21	1.32665449172054e-19	38.4100468924047
SATB2	2.08705473073553	4.03242165810237	17.8480558207425	1.73698290846292e-23	1.83292620523928e-21	43.2779297957919
FOSB	-2.08701174937604	9.19797214549954	-2.71072667081023	0.00914363075660615	0.0151929000741465	-4.13257664543228
ASCC3	2.08689954529322	6.22747173738612	17.6948900713491	2.53262373763152e-23	2.52698175405759e-21	42.9009579655505
TUBG1	2.08658146868754	7.68759383091945	16.5336792809075	4.78166199654602e-22	3.39346470212623e-20	39.9615044148672
IARS	2.08631671297746	10.0075490763852	22.5898484809246	4.27775931585952e-28	1.59663405576201e-25	53.8481641126659
SHC2	-2.08577927733411	6.82560962752396	-11.46025082769	1.12896796456604e-15	1.89936137945147e-14	25.2412281228154
SDPR	-2.08406551353516	8.39801447050458	-4.89849497506591	1.03092852731285e-05	2.8494740082269e-05	2.36314410836819
GART	2.08397947078628	5.15630522080057	13.1410016075689	6.13534195261536e-18	1.69162540430865e-16	30.4766885802376
WBP1L	-2.08285861399106	10.0714597325246	-14.6262591129419	8.23918307778578e-20	3.48135712647321e-18	34.801534629569
LMO2	-2.08119218765539	5.99085027703513	-21.8025207362874	2.18622821208234e-27	6.67627721432114e-25	52.228742349394
GJC1	2.07982055829899	4.77484457892395	11.9846310078565	2.1336141433304e-16	4.15889681419964e-15	26.9139230958151
RHOJ	-2.07954543856643	5.92501200506825	-10.0761279166463	1.08467223628826e-13	1.22268282563702e-12	20.6593055161925
WDR12	2.07699708008207	7.8198988329503	23.6916323362362	4.71194366179216e-29	2.43137990750146e-26	56.0340664037763
RGS20	2.07635982168749	5.02029772035399	12.9831758488365	9.8585191472149e-18	2.60076509701723e-16	30.0006294031677
GRIN2C	-2.07571264825628	6.27473731801065	-19.5264107876484	3.23799754167135e-25	5.26305164938597e-23	47.2539410162211
PIK3IP1	-2.07554429819444	7.71081801746947	-16.1825557267542	1.19611397822403e-21	7.65323086701759e-20	39.0434268893814
C6orf132	-2.07372760637266	5.84942300893295	-8.47744263501522	2.78645469704856e-11	1.98589089176145e-10	15.0982005187821
DNAJC15	-2.06956086340527	8.46821396854818	-6.36096462457273	5.72034339848582e-08	2.28984153319725e-07	7.49008346778303
LIMA1	2.06870971090012	7.12736333434632	15.2916780094304	1.30326311854509e-20	6.41255278555506e-19	36.6504166520821
ODAM	-2.06820974705923	5.70661482540415	-7.54462858624561	7.87531403143537e-10	4.33206753011954e-09	11.7576460607793
ARHGAP29	2.06795016536864	4.35429490298579	12.9033353737102	1.25468287846926e-17	3.24623022022439e-16	29.7585778734134
HLA-B	-2.0675755583508	11.2067809624427	-5.10400071913944	5.05527925253239e-06	1.47026195288298e-05	3.06207726132539
HSPD1	2.06658071749788	4.85423303999981	6.52962952666846	3.10718069527483e-08	1.30170914390489e-07	8.09631613189407
SKA3	2.06528340271235	4.73232390608973	11.8014907177268	3.80254154789626e-16	7.03766987124417e-15	26.3337669857061
KCNIP4	-2.0652368254727	6.3873438957732	-6.18403051244311	1.08380411490654e-07	4.13322080150263e-07	6.85599818123912
BDKRB2	-2.06490421064134	7.26948987842965	-3.66414223936542	0.00059433689251729	0.00123011502040316	-1.56641616221573
PTGER2	2.06392406400179	4.54960004459869	9.93519235740921	1.74939659934221e-13	1.8865215869311e-12	20.1797889887239
CD69	-2.0618167574133	5.20482669282953	-2.67129308907896	0.0101369373638237	0.0166620431061708	-4.22699017836385
GRAMD2	-2.06173799434921	6.58967024331208	-11.878095313858	2.9845149121518e-16	5.67480170324712e-15	26.5769649785529
HAS2	2.06131652723575	4.41762029283477	5.83569198117414	3.79256015163434e-07	1.32648294732605e-06	5.61539213862475
MCM7	2.060575411815	8.14938978387579	12.2125652085416	1.04568548340226e-16	2.19083065675391e-15	27.6299070722859
HPSE	2.06044148739525	4.57653163712986	7.78924212970103	3.26178325661046e-10	1.92001289535584e-09	12.6379757641674
TRIM73	2.05938755878929	5.32452361725328	12.2428142800701	9.51738605104534e-17	2.00861691998763e-15	27.7244184099024
CXCL16	-2.05761321650483	6.94115493639502	-9.45623496514382	9.03171420054033e-13	8.550220747388e-12	18.5336148320576
SLC4A5	-2.05685530231179	6.09305773980904	-11.5634118968022	8.11186287045989e-16	1.40218350046414e-14	25.5730969830306
SLC6A13	-2.05566132907247	7.18959347833525	-10.9192592341316	6.53439313008057e-15	9.50193790762885e-14	23.4786452989538
HRH1	2.0555456518018	5.01898367423721	18.3768798923966	4.81017760994522e-24	5.98451418076827e-22	44.5608986901301
TNC	2.05417486241001	3.98974036492421	9.92105896776184	1.83553085191248e-13	1.97518015591544e-12	20.1315764794431
HYLS1	2.05412171027351	6.74603847718046	10.4588970930511	2.9970827879279e-14	3.83775118111098e-13	21.9499060550212
KIF5C	2.05364758771382	5.31283434828266	9.2812797189361	1.65546035635842e-12	1.48552811516011e-11	17.926198665599
FAM24B	2.05133674384623	5.36616812532008	14.3265432113276	1.92360832632095e-19	7.3989171406486e-18	33.9511033225452
LYPD1	2.05101948528698	4.64105225251183	7.81822339347987	2.93893239046271e-10	1.74320724925768e-09	12.7421152365571
PEBP1	-2.05086145547936	12.0945781778537	-14.4804639281212	1.24284960851521e-19	5.06053209285334e-18	34.3892327629603
CRELD1	-2.05053575061878	7.61177489854527	-11.7573347304055	4.37383236382546e-16	7.99950919173341e-15	26.1932394896046
HSPA4L	2.0497393598029	5.41488716638578	6.95874643340211	6.56156812296075e-09	3.08631051384537e-08	9.64350078106581
SLPI	-2.04838972188891	7.42258334856864	-6.60570078681546	2.35890571194947e-08	1.0049407022689e-07	8.37018452763414
CTSO	-2.04772171266793	8.60583849260269	-10.2974786868222	5.14434450242943e-14	6.22728308987779e-13	21.4077637991656
CD34	-2.04698542501505	6.83727477389189	-17.4645081619999	4.48603497820814e-23	4.16663755694862e-21	42.3293086765364
FABP4	-2.04619008296287	6.43230707467629	-7.66413100372815	5.11788003361104e-10	2.89887662667237e-09	12.1879989201105
FAM169A	-2.0458839237666	7.73374529201115	-7.55322653239917	7.63469083270698e-10	4.21004634016988e-09	11.7886247890634
BLM	2.0429651389919	5.70955299992601	7.94478778951606	1.86534491639306e-10	1.14343147171235e-09	13.1964362484253
EPS8L1	-2.04173594317368	6.44554440621304	-13.5648776817747	1.74357036398731e-18	5.49088448221315e-17	31.7394159954369
CALB2	2.04103919802889	5.1285523849852	8.44568360003583	3.11903437088884e-11	2.19804677430995e-10	14.9853491116406
SEMA3A	2.04078631872208	3.51132032467667	11.5958617204279	7.31283088276028e-16	1.27389893208326e-14	25.6772052313142
AP3D1	2.03969308285725	7.7241946437505	10.3452409440567	4.3828970812033e-14	5.39958989435529e-13	21.5685039551702
HSPA9	2.0392676025047	8.30262443716048	16.9443072546454	1.66452501427231e-22	1.31562751618268e-20	41.0176948762227
PTPN6	-2.03874123737279	7.29786643649321	-7.00219795328451	5.60549723941323e-09	2.67658841175962e-08	9.80036500973117
SKAP2	2.03722686467519	6.31243091616604	7.64113236253414	5.56020144862828e-10	3.12945714038266e-09	12.1052146133931
PAK6	-2.03602240017	6.74487527017744	-12.0970133575854	1.49985073162696e-16	3.03813984883833e-15	27.2677793111883
TUBB6	2.03570432172653	9.46911089289656	10.1086251881619	9.71798825795319e-14	1.10846662897027e-12	20.7695485955161
CUL4B	2.03350942669209	7.22116591176656	12.1855398199605	1.13755085911127e-16	2.35393609500901e-15	27.5453674806828
AXL	2.03238190569023	7.34288565472929	17.2423389567033	7.82622376315441e-23	6.65559240280073e-21	41.7727037763853
ANO1	-2.03205170265782	6.31645796691036	-8.60465177556227	1.77534394254058e-11	1.31600063118445e-10	15.5494455035137
ENO1	2.03110140828391	8.08882291468316	14.8262922790734	4.70693654913754e-20	2.06684762849384e-18	35.3629756711785
BEX5	-2.03078966382759	9.41120652670291	-8.26703726526785	5.89013165897632e-11	3.95586816350109e-10	14.3491941989741
MEF2C	-2.03037346745174	8.03239166439284	-8.46900126338516	2.87120309505303e-11	2.04123803812324e-10	15.0682126334328
CDC42EP5	-2.02964505514545	6.26495123485751	-5.73311992780122	5.47394198459543e-07	1.87027124427057e-06	5.2525698746038
ACKR1	-2.02922607818297	6.10669023463158	-5.78752856764449	4.50628378039366e-07	1.55814289919084e-06	5.444865596805
CHST1	-2.02898253598154	6.85749130160946	-8.65130594752649	1.50534497962559e-11	1.13167579501506e-10	15.7146191351458
PTPN12	2.02828426756077	5.6887313434945	7.13306745289692	3.48886565323039e-09	1.71926863669581e-08	10.2728588197821
GNL2	2.02750409430977	7.81038871141421	20.3291004222892	5.28470420744698e-26	1.06513213301094e-23	49.0604200645536
TFEB	-2.02659552118813	7.43353485405221	-17.3344787318887	6.20936089091856e-23	5.41773457820189e-21	42.0041833994012
LPAR6	-2.02658617588877	5.67489694439681	-20.6086788510103	2.84795107375176e-26	6.67447138272868e-24	49.6759712682583
NUP62	2.02430374597488	6.03581351390273	9.1807227574219	2.34855752031016e-12	2.06313099329794e-11	17.5756821598379
RPL39L	2.02302663160208	6.03848234047407	6.32938131552524	6.41219705275785e-08	2.55108234501252e-07	7.37674196706359
CTSB	-2.02297248418055	12.003952553848	-12.2982665941243	8.01131287053698e-17	1.72877956001791e-15	27.8973672694073
SH2D3C	-2.02282504631982	5.91757841412044	-13.7902715532366	9.013439484191e-19	3.00771312589188e-17	32.4015268959273
ATP13A4	-2.02276621607838	6.03612834895552	-9.35882500183901	1.26505174522948e-12	1.15948694520692e-11	18.195810136785
TRAC	-2.02246248794969	7.02594788404197	-3.10522865314917	0.00311195820956568	0.00564448503543883	-3.13346439798302
TM6SF1	-2.02202289010629	7.12122737889405	-10.2695303436861	5.65059549724063e-14	6.77097219065903e-13	21.3135799111236
ANO5	-2.02021895427557	6.54519322136677	-7.96505295289311	1.73454855705816e-10	1.06780165447487e-09	13.2691058263989
ESPL1	2.01985157890686	5.8555846982663	12.0511761362024	1.73138694435188e-16	3.44482762718776e-15	27.1236502554316
RMI2	2.01922967568316	6.11793800413256	6.01335869925588	2.0042459692808e-07	7.31538890091534e-07	6.24668004111619
C1R	-2.01838381937497	8.75238164633026	-5.24522567421547	3.08438130890835e-06	9.32019569431002e-06	3.54769158775968
SNRPF	2.01774675369729	8.76459796103716	14.0864858080045	3.82366750807379e-19	1.37128147019977e-17	33.2619076371436
TCN2	-2.01734636439238	7.30517644696271	-16.5703957751132	4.34789468170963e-22	3.14767842811251e-20	40.0567056276625
GPRC5A	-2.01497681340537	9.28167062264325	-5.96118183559703	2.41772380242081e-07	8.72970677853663e-07	6.06093990361596
COLCA2	-2.0139725992867	6.5869679264652	-8.92173657716039	5.80807876396492e-12	4.68795958159941e-11	16.6684313511787
C18orf54	2.0127768110169	4.08719136583387	17.5532479105762	3.59703653150436e-23	3.41972977794672e-21	42.5501624449601
DNAJC9	2.01175445459982	7.4277253524995	15.6457920010778	4.98915682122671e-21	2.68867528694718e-19	37.612712039862
ARHGAP24	-2.0108822057611	6.49436958511295	-10.2969208731512	5.15398612131915e-14	6.23520950031137e-13	21.4058849152248
AMMECR1	2.01066106930007	5.72927594738753	14.1782886111855	2.93776865500492e-19	1.07460485012022e-17	33.5263195558583
RNF150	-2.0093850665903	7.48101897830518	-6.50563142382445	3.38923771279686e-08	1.41224077116851e-07	8.00997134201542
RTN1	-2.00920655661371	6.30417615354161	-6.28602114843685	7.49982612136719e-08	2.94064892294316e-07	7.22124181655862
PNP	2.00882954919986	7.68516450047893	7.80542973705401	3.07729646508264e-10	1.81885367313022e-09	12.6961479759203
SGK223	-2.00869840250658	10.690724052155	-5.40133559653548	1.77989109767293e-06	5.6114038907552e-06	4.0889530353651
LOC100128727	-2.00859582077726	6.99566966405405	-3.43729793795034	0.00118322454122537	0.00231870594345137	-2.22196535925152
PKIA	-2.00728397419642	8.69759965471186	-9.3118043450863	1.48903513047353e-12	1.3439992411417e-11	18.0324001774362
YKT6	2.006374335395	6.72181190896949	15.2603682214892	1.41973141764881e-20	6.92849557450647e-19	36.5646176266849
DARS2	2.00573950223114	6.25735000837947	16.1178537106762	1.41838359391668e-21	8.87811221595981e-20	38.8727260564291
CNKSR1	-2.00219890179165	6.51857751257001	-13.9412594608921	5.8139841316889e-19	2.00996312477169e-17	32.8414657996341
NDC1	2.0006177559351	7.17082552123957	10.7678539225434	1.07520931242859e-14	1.48328841149885e-13	22.9787551782471
AGAP4	2.00059553622192	4.79233665006594	8.45867078084389	2.9784567289381e-11	2.10930412409513e-10	15.0315064146109
SLC40A1	-1.99930458354327	7.6971566002826	-9.5569014201171	6.38279056263973e-13	6.22075163394602e-12	18.8816705507725
PTPN14	1.99828264744521	6.63123276320708	8.74269015000362	1.09029115826408e-11	8.40980416946516e-11	16.0376348671872
OTUD1	-1.99771369232653	6.94635821421899	-9.32451715141825	1.4247998071291e-12	1.29530176421682e-11	18.0766029070434
CD3D	-1.99661561516896	6.69287656034916	-3.277927690492	0.00189404688353368	0.00358311572532582	-2.6669235561605
BOC	-1.99657650738046	7.93986781618689	-13.4634211792731	2.35139791292504e-18	7.21345889421678e-17	31.4392701403752
PROM2	-1.99652861935152	6.77067170808033	-11.7250370834454	4.84612241463003e-16	8.79942317719534e-15	26.0902919749413
NDRG2	-1.99650220126435	7.00470301403078	-7.2515213724379	2.27201298924826e-09	1.15415913526795e-08	10.7004772159881
SAT1	-1.99592653406794	12.1815982321569	-15.1933410691405	1.70590414152548e-20	8.22547798383878e-19	36.3805477554593
SEC24D	1.99389040372206	4.41997940535239	6.80532624729168	1.14426304577444e-08	5.16390196474622e-08	9.08982007092735
AMIGO1	-1.99204284346932	6.57221993284958	-10.8606833578442	7.92017256592653e-15	1.12337141496305e-13	23.2855858891616
NUDT19	1.99185901937419	8.16852325770951	14.3446012206308	1.82724353204744e-19	7.08776914423115e-18	34.0026568295476
SHOX2	1.99115738577067	3.9185574034255	12.4085420268493	5.69424382755744e-17	1.27945913427447e-15	28.2401164039062
AP2S1	1.99000560947883	9.40416624961199	16.1493362471231	1.30542348034708e-21	8.22212820199857e-20	38.9558449193746
POLR3G	1.98990113047291	4.03276682005835	19.0460040440932	9.85105843442609e-25	1.40814243082169e-22	46.1440576513625
PDE2A	-1.98671746020805	6.94032774807115	-12.8012305594934	1.70991565363843e-17	4.3025405741676e-16	29.4478272958848
PCSK1	1.98648419913594	4.19325928938866	3.86563445450611	0.000316929834665359	0.000686187648263006	-0.963960829024585
CBX3	1.98646312145468	9.06178215716758	8.89895480330556	6.29159194884619e-12	5.05408671697867e-11	16.5883267051826
GZMK	-1.98545881470354	5.91961999934346	-2.59558154377197	0.0123261357851838	0.0199528766163666	-4.40532844792042
GSG2	1.98502957026995	4.62596087627386	12.5599378218073	3.5726368113521e-17	8.40215810184381e-16	28.7081016350836
CKAP4	1.9843163449865	8.43836092369385	10.1250616061388	9.19306398700927e-14	1.05037530985358e-12	20.8252603980552
SCUBE3	-1.98355816668732	7.18271484632557	-11.8215887755738	3.56813881720659e-16	6.66878687263204e-15	26.3976460899967
SLFN13	1.98353064538265	4.54124123079534	11.8248022733934	3.53204067117107e-16	6.62074229976582e-15	26.4078549387512
BEND6	1.98129861491049	3.81963379472993	15.7847993662084	3.43590470054766e-21	1.90510011486969e-19	37.9864310363584
CAMK2B	-1.97893861802629	6.17457649461536	-12.2564590824563	9.12205541357872e-17	1.94349922685707e-15	27.7670118736572
IL13RA2	1.97876516429253	4.76079788100469	4.36979888558247	6.17996775806989e-05	0.000149924470587264	0.615862549100324
LPCAT1	1.97819313293858	7.8589381619283	8.79224939902541	9.15599490931092e-12	7.14437001150451e-11	16.2125169477867
CIDEB	-1.9779548539452	6.79486175294402	-20.3558764317869	4.97944839272346e-26	1.03464724077672e-23	49.1196732835231
LRRK2	-1.97789924269885	5.97294860510704	-4.29951224142926	7.79878264007109e-05	0.000186105214433617	0.390018065159971
EP300-AS1	1.97779308121218	4.19270122621208	8.68569642782784	1.33314228507171e-11	1.0124145725554e-10	15.8362607688905
SLC4A11	-1.97736967513934	6.85338112452664	-6.80527208374917	1.14448772396534e-08	5.16390196474622e-08	9.08962467049027
GLIPR1	1.97702618884098	6.5447960253884	4.98850997136507	7.55262881391792e-06	2.13287422929124e-05	2.66809662913277
EPB41L5	-1.97681053094034	7.09287636220478	-7.47477957941891	1.01344265549598e-09	5.46148040682395e-09	11.5058971277093
ABCC4	1.97654098839791	4.74927825629657	10.1321621979128	8.97524610599931e-14	1.02840298616496e-12	20.8493183572327
SERTM1	-1.97640374677645	6.61763599738207	-2.99440993938291	0.00424693817697926	0.0075118068413354	-3.42379278422902
TSPYL5	-1.97533015530535	8.64519503793205	-4.96061414044096	8.31857999065636e-06	2.33381096480622e-05	2.57338623159472
ACTN1	1.97484962618551	7.65108167736563	10.5517269786527	2.19984518117594e-14	2.87721477135633e-13	22.2602628771772
KIAA1324	-1.97361942364692	6.06278769546499	-5.8055342589859	4.22506653742894e-07	1.46644077943655e-06	5.50858368055563
CLEC14A	-1.97270220097824	6.29428360077052	-16.4428922334082	6.05303142658269e-22	4.1579686417344e-20	39.7254571646121
COCH	1.97246676566386	4.70506777067771	6.06697804592631	1.65255423002336e-07	6.10917654184167e-07	6.43782927029499
HLA-DQB1	-1.9724318703435	5.47085300868021	-2.38193912565571	0.0210194892350223	0.0325257432270152	-4.88706336876552
MAP1LC3A	-1.9722852005865	7.82285688287859	-14.9830334736763	3.04553646351448e-20	1.39824117134702e-18	35.7995014967156
MRPS17	1.97129011448614	8.16412646801501	16.9156018734974	1.79090372953878e-22	1.38829479495592e-20	40.944464958799
MME	1.96965736943267	5.15682530942996	8.01358848145415	1.45752305492826e-10	9.12876854321911e-10	13.4430614119229
CAP2	1.969635912969	7.34170304331237	10.0566523671193	1.1585755619288e-13	1.29656249032065e-12	20.5931783755244
PIGX	1.96922841073016	6.54661560725929	9.46343901538278	8.80978480662232e-13	8.36369348928276e-12	18.5585583869118
PAK3	-1.96878312213109	7.8053751757686	-8.00184724773056	1.52016511810991e-10	9.46230017155812e-10	13.400991607728
SLC25A32	1.96807989410225	8.08120278010903	13.3094432667669	3.7113133292181e-18	1.08565341292294e-16	30.9812331352819
ERO1L	1.96731113216579	7.45729534386342	12.3289487216869	7.2842123605277e-17	1.59233514236915e-15	27.9928894703276
FAM155A	1.96703858077632	4.31895324581503	6.11064141439275	1.41207660475729e-07	5.27728610585633e-07	6.59367985979504
CCL8	-1.96668723360973	5.63653339302953	-4.54693843470334	3.41757188814857e-05	8.63821938871764e-05	1.19219369220886
FXYD1	-1.96611348216656	6.50906064241137	-12.4735454154657	4.65968218963602e-17	1.06119654838547e-15	28.4414151887541
GLT8D2	-1.96599647526797	8.90786426131834	-5.13451858371424	4.5446422975099e-06	1.33290549339802e-05	3.16666932989602
SVIP	-1.96542199470063	8.35511181389413	-8.78622608294356	9.35227620780232e-12	7.28342839908252e-11	16.1912734557991
BRCA2	1.96422223802986	3.7539225684692	13.1601149018536	5.79412819335231e-18	1.61299245493116e-16	30.534123331002
ERI1	1.96401228558402	5.50312967439416	15.1167586010838	2.10548238174816e-20	1.0055923555482e-18	36.1695785090133
S100A2	1.96350910910355	7.44632524112364	6.12139840010286	1.35838970912013e-07	5.09364550461696e-07	6.63210105703443
TPPP3	-1.96347961146773	6.28697983292902	-9.21983251297305	2.0496283217212e-12	1.81503773393194e-11	17.7121280552655
SLC4A4	-1.96341243312509	7.08150652905607	-7.74630803051769	3.80671496252734e-10	2.21235121308358e-09	12.4836310422594
DDX25	-1.96318898830514	5.94136403866694	-7.74976970027338	3.75957740441715e-10	2.18747928943498e-09	12.4960783995199
RARRES2	-1.96297142964302	7.51200114020889	-7.5616454007393	7.40622786509863e-10	4.09302228190466e-09	11.8189560699125
PAK1IP1	1.96220428812085	6.93813558972885	10.3583311324291	4.19484168279705e-14	5.19969459512758e-13	21.6125104157451
FUT8	1.96108383138157	6.93863438530024	9.69401522799635	3.98520983047493e-13	4.0281797458988e-12	19.3540007077554
ZNF826P	-1.959850135576	5.8258970663688	-5.28317556322672	2.69940520560475e-06	8.24216208437565e-06	3.67885833683196
HNRNPL	1.95927837091333	7.47946719675489	10.6409164527281	1.63601566512772e-14	2.18659786012263e-13	22.5574598000679
STXBP6	-1.95865843186849	7.28672628056743	-8.81502772895676	8.45050538857788e-12	6.65312250417138e-11	16.2928248519845
GPD1L	-1.95756843753458	9.73533025547289	-10.5592709919316	2.14534757359014e-14	2.81507033500711e-13	22.2854386463731
APLNR	-1.95738273125	6.14431347143769	-10.8318667456267	8.70755003292441e-15	1.21960160468097e-13	23.1904525366635
SEC24A	1.95669555063513	6.34231064685214	11.4394093369263	1.20713844225276e-15	2.01907678868086e-14	25.1740153073349
ESRRG	-1.95610254646386	6.61399960949517	-7.04270161993625	4.84025508297335e-09	2.33107147424917e-08	9.94659727770869
GPT2	1.95532648699407	5.56145928466391	12.0467586609886	1.75553238191825e-16	3.47913030064527e-15	27.1097456962103
TXN	1.95484208041957	8.5342967851384	11.3368826718109	1.67935109663027e-15	2.74511933110974e-14	24.8425621847953
MYH14	-1.95384358925102	6.85326174708147	-12.3202849084464	7.48247428450161e-17	1.62860981861911e-15	27.9659289342238
LOC100131262	1.95350275257669	5.4020865804417	16.4945180379967	5.29296369102113e-22	3.69133851877269e-20	39.8597981064289
HLA-DMA	-1.95328665246679	8.37257664073415	-3.53809196972427	0.000873666244882334	0.00175072013974979	-1.93379239597228
MAPK13	-1.95311219664661	7.34662114474027	-11.1377097098171	3.20150364483159e-15	5.0059197797968e-14	24.1948356688764
LOC100132891	1.95277526573831	4.38034639937594	7.24027402320561	2.36641821021731e-09	1.19867200369263e-08	10.6598797172622
ARL9	1.95254011945408	5.3160164911952	6.9795581551849	6.08483343017416e-09	2.88632190598165e-08	9.71863135869264
LINC01140	-1.95220746069016	5.92838689918207	-8.21266612748249	7.15105471512846e-11	4.7286583918443e-10	14.1551444812853
CBL	1.95105279026065	5.75790690024708	13.4243517295319	2.63932959335258e-18	7.99935157203326e-17	31.32333775369
FCGR1B	-1.94974549434608	5.85028574488676	-4.93225972841693	9.17534569230881e-06	2.55638778585131e-05	2.47730617869872
ATP6V0E2	-1.94617141307049	9.70057324283636	-5.63339982053191	7.81264201817051e-07	2.60072879040915e-06	4.90113627393114
CTSF	-1.94353554047696	7.58405367540827	-12.4879915426117	4.45693265878578e-17	1.02195082750657e-15	28.4860766547242
CTSK	-1.94340321024692	7.78694685633433	-9.6996039104887	3.90960513666649e-13	3.96568150626639e-12	19.3732093335891
CXCL12	-1.94315014536288	8.32083540941764	-5.01924965810743	6.78884153379168e-06	1.9316161988156e-05	2.77267000610978
NREP	1.94269990320401	5.92203244822352	11.7208885019812	4.91042074653118e-16	8.90013760308777e-15	26.0770587702197
DDX21	1.94190909078313	9.25780953416773	15.7974948290721	3.32119678354486e-21	1.86458833349155e-19	38.0204502995773
NUDT16P1	-1.94094158761136	6.34297054362173	-7.06387741013027	4.48275237333339e-09	2.16978564083897e-08	10.0230513782685
HPN	-1.94000083940104	6.35400759066887	-11.5081839068421	9.68062000900084e-16	1.65349912102891e-14	25.3955986480552
CHRNA9	1.93992909798249	4.26360792610763	6.87507733706634	8.88626765130769e-09	4.09097132279823e-08	9.34150131581046
ZFP3	-1.93988200879971	7.27955737925938	-9.10520821005346	3.05602522650423e-12	2.62661784393146e-11	17.3118052533833
NMT2	1.93941317173463	5.60155560741034	17.5435838357168	3.68445793485e-23	3.48639669844609e-21	42.5261510985494
NOG	1.93809239718993	4.07566933087823	6.53890785403518	3.00452091457593e-08	1.26290133541768e-07	8.12970641648218
FAM83F	-1.93638220578517	5.85277887499542	-11.855948141053	3.20076983352128e-16	6.04606522911166e-15	26.5067319541502
AQP1	-1.93565216037541	7.4306445275815	-7.64566831296481	5.47002601485301e-10	3.08214633294276e-09	12.12154343988
BCAM	-1.93503389474886	7.06313378607141	-12.0789186053854	1.58725166334381e-16	3.19910572746944e-15	27.2109153191112
FAM167A	-1.93480838972516	7.72982683310275	-7.68443029152415	4.75690460681114e-10	2.71037770041195e-09	12.2610503887563
MPHOSPH9	1.9340927566642	5.71112758084219	13.511189920556	2.04221575111579e-18	6.31301510180042e-17	31.5807513457504
BCL11A	-1.93395994424492	6.51016797085199	-7.15439993045875	3.22944743634556e-09	1.59846544890827e-08	10.3498762565274
CDC25A	1.93321685861972	5.20810423435163	16.0675479959629	1.61988814353179e-21	9.89358955541914e-20	38.7396756864965
ZIC2	1.93275206372701	3.81763277445328	6.21217379146904	9.79154220718811e-08	3.76116891911333e-07	6.95670649812418
RCSD1	-1.93206142280838	5.92234725343793	-3.7773582877608	0.00041823440310193	0.00088563925136787	-1.23012690785578
MEIS3P1	-1.93100667146832	9.02649916969364	-10.2012294118889	7.11028381948608e-14	8.33669403035148e-13	21.0830215586068
PRKAG2	1.93066727486272	6.70186961629748	10.6942866074624	1.37099714932408e-14	1.85951867729656e-13	22.7348331789919
PAX9	1.93056558161887	4.16917420104499	8.88646428588689	6.57370201256815e-12	5.27230258906928e-11	16.5443880630862
HECTD1	1.93012288039093	6.02192077591582	12.2549505277549	9.1649318407726e-17	1.94851478112628e-15	27.7623039742864
SELE	-1.93010038729218	5.01003737661588	-3.78286390490375	0.000411096616903377	0.000871990350840619	-1.21362622932586
TSHZ3	-1.92982948976537	8.15786089418669	-6.05573149238957	1.72083277147352e-07	6.34413471905045e-07	6.39771388631728
NME5	-1.92979470793787	7.8043971820458	-6.97468862300918	6.193177135848e-09	2.92846347380897e-08	9.70105196766307
SLX4IP	1.92946959651431	5.10554295169607	10.733627182041	1.20381570219984e-14	1.64605871627122e-13	22.8653551767765
SPINT1	-1.9289272739363	6.80736191937506	-16.9296745310001	1.72777256111972e-22	1.35499050464467e-20	40.9803767937739
IRX5	1.92697118363469	4.19177581378398	10.5585715203113	2.15034258388822e-14	2.81978886000436e-13	22.2831046718731
TM4SF18	-1.92617880558741	6.55187297010271	-6.41434933867483	4.71598124647626e-08	1.91711581328618e-07	7.68179890348941
AKAP9	1.92508235303772	4.49352717092674	6.6457150807437	2.04056534675723e-08	8.7954650478811e-08	8.51433335515472
MANSC1	-1.92488427520953	8.02543777110453	-8.38445941021677	3.87722260171145e-11	2.68818099544184e-10	14.7675869636466
TNFRSF21	1.92480590535342	6.65511114687001	8.80565131755247	8.73402691850899e-12	6.85758911346119e-11	16.259772581949
PGBD1	1.92367018067668	4.51061879405289	11.6210738237631	6.74739021900386e-16	1.18255347707846e-14	25.7579992758058
SH3BGRL2	-1.92364939525907	6.55768268122623	-16.9532249984855	1.62713864212078e-22	1.29624424236934e-20	41.0404264682003
C4orf46	1.92240484907103	6.43618429157748	9.7015047374664	3.88422179352187e-13	3.94390379085306e-12	19.3797418067168
MALAT1	1.92205562159276	7.86452092887667	6.40951898963828	4.79911120312522e-08	1.94737439699998e-07	7.66444538611106
CSAG3	1.92105238582365	4.56611879928114	6.6144475388801	2.28533108604521e-08	9.75452097400281e-08	8.4016890951786
ACN9	1.92104933573048	6.75346550768583	6.18961388783643	1.06219262723821e-07	4.05540678196365e-07	6.87597294214735
TMPRSS3	-1.92040302411352	5.63111898126631	-9.06207945656498	3.55289035019353e-12	2.99868111424416e-11	17.160850794333
TPMT	-1.92031881600175	8.49534281084516	-9.16537307573006	2.47756780527915e-12	2.16733416299485e-11	17.5220892845381
DDX50	1.91818523847104	5.27870408300803	6.93280170072943	7.20855471079356e-09	3.36783542410858e-08	9.54984559451895
GPRC5C	-1.91818319272499	7.42030159093577	-9.1033019162279	3.07642972196698e-12	2.63965266267537e-11	17.3051368062756
KCNN4	1.91791348087661	5.39873954167636	6.5415150533417	2.97628788301849e-08	1.25155606681072e-07	8.13908973486701
GLB1L2	-1.91773498764036	7.54857829062739	-8.09248717332441	1.09878353742413e-10	7.02600958019778e-10	13.7255592162257
YTHDC2	1.91751431435401	5.80479479537015	16.1701143907162	1.23591937054566e-21	7.8580299411192e-20	39.010640495254
ZBTB20	-1.91746302256426	8.34937468288939	-7.05321132548015	4.65939154206391e-09	2.24988108601577e-08	9.98454191351097
TNFRSF12A	1.91635481033467	7.69971958734163	5.37780057546467	1.93414716384206e-06	6.06263391714413e-06	4.00707266239273
BAZ1A	1.9156207275364	7.45064164280129	10.0754164117412	1.08728644898165e-13	1.22490850510718e-12	20.6568904505043
PLAC9	-1.91499086267407	6.0909277935126	-13.8769983770424	7.00431577067312e-19	2.38466189793778e-17	32.6545777844816
ZNF185	-1.91441514307863	8.71033944682728	-6.52702968222242	3.13656947207741e-08	1.31374808208064e-07	8.08696065985689
ACTR2	1.91366587265293	7.32720280323531	7.65710614377768	5.24910337923157e-10	2.96762071832854e-09	12.1627147929042
COL16A1	-1.91202902974696	7.18054423937689	-6.21269038211964	9.77330488315196e-08	3.75487914448966e-07	6.95855564019746
GPX8	1.91165139593299	8.2310348838976	8.90359426137615	6.18994085031291e-12	4.97639640359221e-11	16.6046436354837
DOCK8	-1.91086916714694	5.41469532326043	-5.94133317198164	2.59639007690211e-07	9.31640413031193e-07	5.99035466551952
TRANK1	-1.91079080738433	6.84854020142696	-10.7870943367107	1.00910916845145e-14	1.40266174414752e-13	23.0424387880736
TMEM200A	1.9101207664916	5.42719167600197	4.40708636946395	5.45930547609134e-05	0.00013340482768019	0.736344946596242
IGHM	-1.9100158548811	5.85901402147178	-1.93651666677515	0.0583974005833506	0.0824746964815254	-5.78209315104799
MIER1	1.90974704796766	5.60802164750107	13.7069658383104	1.14941793779056e-18	3.76691358311688e-17	32.1575617109878
TOP1	1.90953974742527	8.40844688335121	10.0575471563811	1.15507116981165e-13	1.29335885708632e-12	20.5962174983637
GZMA	-1.90896336591382	5.56169323931858	-2.89671739978832	0.00555733054587365	0.0096160711840731	-3.67359874382226
FBLN7	-1.90882275163056	7.28263109639186	-9.67954251940404	4.18793326177537e-13	4.22250099505165e-12	19.3042412931976
HLA-DQA1	-1.90845812491637	6.21956283222992	-2.04497148293295	0.0460743609550055	0.0664350225388564	-5.57843615790337
BRCA1	1.90818315983242	5.7604252330433	12.4194507969765	5.50561664736358e-17	1.24122710880999e-15	28.273936355688
TNFSF13B	-1.90804259517649	6.80013206145013	-3.55960280385352	0.000818451717406073	0.00164892986448614	-1.8716394610005
MMP28	-1.90749218117161	5.82240705705398	-9.81162774469763	2.66513743933869e-13	2.79043351116214e-12	19.7575158636509
PPP1R1C	1.90620086686186	4.68408695751752	6.4493860064647	4.15448665375813e-08	1.70294241420572e-07	7.80770989082198
ACTL6A	1.90484792944569	8.06322298112211	10.0134107971819	1.34138017112899e-13	1.48465224322377e-12	20.4461996709956
SERPINB7	1.90464427312007	4.33671641376495	10.0489984486249	1.18899407798077e-13	1.32839111095911e-12	20.5671783076649
IGF2	-1.90450064906021	7.37059648591566	-4.9562728605705	8.4444609414884e-06	2.36550535476996e-05	2.55866330451196
MAGEA10	1.90439644749807	4.4445411992517	4.81393846045206	1.37884021217481e-05	3.72078249784219e-05	2.07848590130846
FSCN1	1.9043964447954	6.99735122690751	7.38160838522374	1.41915700552007e-09	7.45843792601228e-09	11.169894560125
SHMT2	1.90416999556085	6.8052974544957	7.72188011353813	4.15665751650023e-10	2.39912463473832e-09	12.395779774904
SLC5A5	-1.90400802515792	6.6162706745165	-7.04970045464503	4.71904550684167e-09	2.2770496095378e-08	9.97186610402028
DENR	1.90385179864682	7.15652349351513	11.2862982113323	1.97742266575898e-15	3.19350591573496e-14	24.6785356350504
NELL2	-1.90312629036354	8.07305548371183	-3.81035651826624	0.000377171562792361	0.000805626626545149	-1.13102924268082
MORF4L2	1.90270284323726	5.72738357968002	5.32674299777503	2.31568697887523e-06	7.15728738831931e-06	3.82977382596152
KCNMA1	1.90240224554814	4.05823071229696	13.3594727679508	3.19879735907164e-18	9.52315521005743e-17	31.1303884364947
KIAA0247	-1.90173677213383	9.0535860782431	-15.1095883146529	2.14745597051194e-20	1.01839941378043e-18	36.1497897719841
NDUFAF5	1.89911714259742	6.8744916658256	12.0237867891682	1.88670633281273e-16	3.71353184939849e-15	27.0373980485575
ECHDC2	-1.89730026598957	8.3520925079934	-7.87435930128468	2.40198828323596e-10	1.4455680456441e-09	12.9437199131122
SLC22A4	1.89609263026749	4.463773864849	14.9037514140027	3.79439170633543e-20	1.68449261764737e-18	35.5790726820018
RRM1	1.89552272269669	8.30323630909981	12.3330377551541	7.19249684207556e-17	1.57920311335991e-15	28.0056105674906
ROBO4	-1.89520487875066	6.38742625306251	-17.2468583952672	7.73772928180533e-23	6.60821752859265e-21	41.7840790507974
AOC2	1.89498886538907	4.33635323479342	17.6000382515194	3.20266051226934e-23	3.08849869018127e-21	42.6662783224713
TNFRSF1B	-1.89497088524215	5.86572785762709	-5.33829150261089	2.22335412838182e-06	6.8994153129385e-06	3.86983555083769
KLF3-AS1	-1.89442475491213	5.79835021123741	-9.05692295073714	3.61750783269605e-12	3.04683954734596e-11	17.1427907377332
MAMLD1	1.89417453942221	5.46494102888421	8.73542916451649	1.11856619926652e-11	8.60156495468018e-11	16.0119950652843
DR1	1.89371952346623	7.36629740692042	13.2707544711237	4.16421003073879e-18	1.2024305611682e-16	30.8656683582102
EIF4G1	1.89321490297015	7.7924687912173	13.366873685184	3.12932585332792e-18	9.3439351961221e-17	31.1524259094692
FAM107A	-1.89214254310786	7.5616985122176	-6.83414729102193	1.03075220251339e-08	4.69169165349084e-08	9.19380340848165
SNX1	-1.89204063865975	9.05767895516779	-13.9497559160047	5.67276948950141e-19	1.96789447609124e-17	32.8661367531474
FZD3	-1.89079648625419	7.21699948877494	-8.57430986021803	1.97661804001137e-11	1.44920831562129e-10	15.4419296177359
LETM2	1.89076250647566	4.50469411306283	13.33087303083	3.48229202961794e-18	1.02760755281039e-16	31.0451619714945
SUPT16H	1.89062054108262	8.17672593498957	11.4119329394505	1.31863834941555e-15	2.1928346478936e-14	25.0853201954343
HINT3	1.88982939683078	5.54939807386372	7.50907683510296	8.95377602461169e-10	4.87475299232978e-09	11.629528204282
SIGLEC15	1.8897642946519	5.19624472829485	5.25481967427726	2.9822202974298e-06	9.02773356784283e-06	3.58082552494002
ZNF540	-1.88948645343946	5.89196873895351	-13.4467442285401	2.47018858258796e-18	7.52064212719945e-17	31.3898078030171
CCDC15	1.8887667288291	4.50329406828928	12.316734897161	7.56528388477471e-17	1.64308509372451e-15	27.9548789972579
P2RY8	-1.88610972435118	6.10948749124682	-4.40562469741289	5.48594469029209e-05	0.000134023291191318	0.7316134376071
HIST1H2AC	-1.88593081721985	9.85122363690727	-7.29471228135384	1.94325166315882e-09	9.99648730754622e-09	10.856360670439
IKBIP	1.88570412000362	6.24681741871953	8.21615799144903	7.06247268014142e-11	4.67314960171538e-10	14.1676127099509
AEBP1	-1.88565650894541	7.71401667776902	-7.14977533987245	3.28399416910455e-09	1.62267473592307e-08	10.3331801035395
IL1RAP	1.88552801754454	4.79482487530411	10.8541311742216	8.09263090597336e-15	1.14140640944642e-13	23.2639640088658
BAMBI	1.885423928018	5.00949703261185	8.42725955270384	3.32999887975814e-11	2.33612251322907e-10	14.9198473519114
CXCL13	-1.88389836309601	5.20805571079819	-1.48953905023046	0.14255095915399	0.184363102011593	-6.51764636799928
TNFSF13	-1.88283319130139	6.01092855158148	-17.919372153079	1.45844388307121e-23	1.58891548450272e-21	43.4526217505239
GEM	1.88210580879082	7.56809822050313	4.88134767948147	1.09368004529874e-05	3.00683689987669e-05	2.30527367137292
ATP2C2	-1.88129485413862	5.82999381319168	-9.19200637458489	2.25806062355856e-12	1.99173793732266e-11	17.6150638128851
PEAR1	-1.88105472539056	6.06540947477053	-10.1205944984018	9.33282662851922e-14	1.06574006061079e-12	20.8101220978124
FBXO45	1.88083212009675	6.54147585211539	10.858638416511	7.97359408124951e-15	1.12856593193528e-13	23.2788382588603
DCBLD1	1.87826499801353	6.52628014961753	11.7227141927074	4.88201882388584e-16	8.85662370795852e-15	26.0828826583974
NUP50	1.87761144271406	6.20002531804701	10.310506835995	4.92426938759741e-14	5.9896589925785e-13	21.4516359874556
ISG15	1.8771919715601	8.20335529373929	5.35623152924841	2.0870870587808e-06	6.50057791218158e-06	3.93211697974254
SAC3D1	1.87609345852992	6.81488034571132	11.2527006079042	2.20448647992174e-15	3.53753383780435e-14	24.5694109067322
CLUL1	-1.87512438050106	5.73411305662664	-7.50135056722972	9.20709365414516e-10	4.99781773765946e-09	11.601680208839
NCBP1	1.87502555253802	5.2298647281189	14.0605875536138	4.11957382115318e-19	1.46696131387531e-17	33.1871241830951
CELSR2	-1.87369604385826	8.23558119223595	-7.51391695326182	8.7986591771277e-10	4.79418696174666e-09	11.646972710621
SLCO1B3	1.87294141004872	3.45678900088682	5.76103978331933	4.95409077158283e-07	1.70391978671078e-06	5.3512001515436
SHFM1	1.87277139841433	9.09333107581328	11.0808144481713	3.8530234033847e-15	5.88761839994075e-14	24.0088835563082
ASS1	-1.87274223648314	9.83736261032821	-7.44259127806154	1.13842034443327e-09	6.08455636225206e-09	11.3898399843488
G0S2	1.87242043620478	6.9639862967893	4.51857834559756	3.75965974564496e-05	9.44601622705986e-05	1.09926166625807
SNX22	-1.87210633535021	6.36374090058698	-9.15498732855681	2.56888893823691e-12	2.24041352445543e-11	17.4858147810696
GEMIN2	1.87127986414735	6.51189788464499	10.9265920850455	6.37913518338056e-15	9.29656324085576e-14	23.5027833343093
HLA-G	-1.87035631404063	9.86515549713096	-5.74590655676022	5.22946643422855e-07	1.79129666862468e-06	5.29772786717156
MAD2L2	1.87035284890983	7.36713313635872	9.15853202436857	2.53734526676139e-12	2.21482000223369e-11	17.4981965897996
MATR3	1.86976906868292	4.26520863234508	13.3362531943472	3.42707973944124e-18	1.01428475988896e-16	31.0612027210224
CCDC86	1.86956685085682	7.64833936810131	15.1028512118633	2.18766798504453e-20	1.03261002900638e-18	36.1311909145323
ODF2	1.869331102761	6.03141473498173	17.232019108225	8.03217212218905e-23	6.80203483708909e-21	41.746720834819
LMO3	-1.86865742486827	5.20401853876996	-6.74091477191135	1.44517411474367e-08	6.39040901330819e-08	8.85749687668656
STARD10	-1.8678559343766	7.86807468662252	-12.168999004484	1.19776996214117e-16	2.45585489185711e-15	27.4935784925136
ITGA4	1.86725753168317	4.24441689705472	3.71398796305979	0.000509456582016842	0.00106626141334885	-1.41907617294645
RAD51	1.86705522010869	4.30774010375275	13.1164553661034	6.60363123919419e-18	1.81329955893677e-16	30.402859058718
TTC39C	1.86683295689836	4.57913221942168	8.23380340624785	6.63143734075906e-11	4.41548132153944e-10	14.2306061995969
SNTA1	-1.86673551652832	8.29771157420239	-11.0256186527854	4.61335387236082e-15	6.92862498490553e-14	23.8280953085799
RAB36	-1.86641058493194	7.4831640894314	-8.15166280586917	8.89208817695994e-11	5.78315705732906e-10	13.9371972453698
TAF15	1.86613180383592	5.37191536135407	6.97931032431385	6.09030140423843e-09	2.88778656091344e-08	9.71773666551274
TUBB2B	1.86603334237661	4.27297908998712	4.43198144725907	5.02449480011654e-05	0.000123426233559825	0.817038063017083
SOAT1	1.86600051444802	6.74193368063485	8.65606924486813	1.48021833101762e-11	1.11486548810389e-10	15.7314730707116
GHDC	-1.86423985902133	7.58756815471971	-11.2325771882958	2.35295043891894e-15	3.76677649693497e-14	24.5039814220141
VPS51	-1.8636763102073	10.1823395096694	-10.734902320949	1.1987561340952e-14	1.64025321674737e-13	22.8695825647315
CAPSL	-1.86309772436367	6.53945498316815	-5.04927296006543	6.11643343292794e-06	1.75308185211409e-05	2.87501243125227
POGK	1.86307076302235	5.83727295405578	8.54885553648982	2.16310038146011e-11	1.57732591129987e-10	15.3516765934261
CAT	-1.86255336177853	9.64124988079507	-8.8951948289771	6.37520648283025e-12	5.11921460802565e-11	16.5751014910241
C11orf96	-1.86243105460168	6.65112536605309	-10.2732863006329	5.57973493278236e-14	6.69402128394218e-13	21.3262426067998
BROX	1.86121717194738	5.06870562872001	12.3552371836713	6.71460664318169e-17	1.49045040631417e-15	28.0746357299048
C16orf54	-1.86120143542058	4.89524075609454	-2.37805570200282	0.0212190418554877	0.0328093431988764	-4.89551774475631
CRBN	-1.8608249160455	9.64148123938984	-13.5977087611965	1.58317421440341e-18	5.04089672848354e-17	31.8362614382076
LINC00310	-1.8604579231628	5.56599062659041	-6.38057615703305	5.32873425783216e-08	2.14500976566022e-07	7.56049314024034
GGCT	1.85703090951225	9.11781349530538	11.9685598146764	2.24420807674254e-16	4.35341807379653e-15	26.8631862249823
TMPRSS15	1.85693534051646	4.39934501005664	5.89679862631438	3.04644254506282e-07	1.08124125686758e-06	5.83213365774692
TRIM14	1.85556303802487	5.10880486318114	11.8140669477765	3.65410172287142e-16	6.81298984500218e-15	26.3737450380438
LOC100505938	-1.85556131725774	5.59876593084872	-8.56331813270978	2.05507319858964e-11	1.50235764662946e-10	15.4029626615026
DMTN	-1.8550521978	7.24756803149751	-14.5159899237413	1.12411886860484e-19	4.614382035994e-18	34.4899399090088
VILL	-1.85444672379948	6.19623751933099	-17.5582817751401	3.55233832197642e-23	3.39324070518648e-21	42.5626656716923
TENM2	1.85411828521537	5.01462881347435	3.65278763452056	0.000615486469680614	0.00126997643288419	-1.59981857227204
AK5	1.85388644258385	4.56389367180264	7.28401931370454	2.01991333563363e-09	1.03459601727308e-08	10.8177702696402
EGLN1	1.85386209714534	5.94242701720097	14.3469244705212	1.81520668844738e-19	7.06283606286814e-18	34.0092864965248
MYCT1	-1.8537316042065	5.40848563010419	-17.6077967088026	3.1416491829587e-23	3.05893426485664e-21	42.685509574436
MCM6	1.85365267433077	5.94623743709729	11.0549721228323	4.19180044878394e-15	6.34753854584826e-14	23.9242874480312
CCL4	-1.8532485739426	6.05781106600569	-3.54465783354029	0.000856446515425276	0.001718434994365	-1.91484512682401
KIRREL	1.8530614585749	5.16962530405495	17.2929420665069	6.89139682201753e-23	5.93573089520356e-21	41.8999449013844
SV2A	1.85290566551204	6.45727236903068	9.93016259326299	1.77957177784858e-13	1.91803578516247e-12	20.1626338120708
SALL2	-1.85251390162824	8.73986182495503	-6.39650106002534	5.03049740331901e-08	2.0330795100039e-07	7.61768370841378
NOM1	1.85138845696205	6.30836774747604	16.5426649634919	4.67159959159106e-22	3.3329188776521e-20	39.9848170727787
GALNT7	1.85077423645995	7.7500905517468	7.60921234981803	6.23841229815325e-10	3.48683305239264e-09	11.9902860282049
ATP1B1	-1.85041186437974	11.9657287507461	-11.057679686031	4.15493576475706e-15	6.2964458901262e-14	23.9331547384044
DENND5B	1.84994965593397	4.87830029052536	12.9056850433573	1.24579617237219e-17	3.23265143327265e-16	29.7657131021136
FAM101B	1.84987882824442	8.31823343060058	8.51237326584052	2.46170346837517e-11	1.77833811487819e-10	15.2222337817261
PER1	-1.84946612992055	7.00318185699721	-5.91277007917466	2.87676094191369e-07	1.02621445635877e-06	5.88885204790606
VDAC1	1.8492243967056	8.50671594251616	16.2729599251754	9.43377202298962e-22	6.19340961313862e-20	39.2811380791374
ITPRIPL2	1.84888185475748	6.22103034738865	13.0185990686445	8.86058011725697e-18	2.35289844879202e-16	30.1077580536566
CXCR4	-1.84854574701798	6.64236217545771	-2.71547898107744	0.00903016217513972	0.0150241801749993	-4.12112867608645
GPM6B	-1.84815559288223	6.25657505024181	-8.01993129822615	1.42476886046656e-10	8.9375089893257e-10	13.4657850599226
GNPNAT1	1.84715676663643	7.8718599885445	14.2880657544437	2.1465128685535e-19	8.19374372456362e-18	33.8411195082479
LOC389831	1.84687913749249	5.16777792508906	4.95066356605905	8.60988752271303e-06	2.40916677801306e-05	2.53964663278266
ZNF415	-1.84572568052398	6.86220469634805	-7.11540247499837	3.71941075026408e-09	1.8252915430137e-08	10.2090809835677
TENC1	-1.84551799068092	7.98514710803447	-8.85803347931975	7.26430977515269e-12	5.78475557163977e-11	16.4443233262557
B2M	-1.84512125303413	12.8903598995374	-4.13468613317278	0.000133805660160798	0.000307543970867931	-0.13280615643029
EIF5A2	1.84480264153721	4.97570016749425	10.8859574792072	7.28904562016642e-15	1.04265943558875e-13	23.3689390708306
TTF2	1.84465873090393	4.59290735621147	11.6805793348173	5.58198293432594e-16	9.96500142084494e-15	25.948364393417
CHAF1A	1.84429886112965	5.52745315457786	14.7063199155506	6.58139779463388e-20	2.84652516203532e-18	35.0268317885708
PCNA	1.84334192217834	9.52377744482518	8.38341148186596	3.8917001774905e-11	2.69729082109082e-10	14.7638573220495
CCDC88A	1.84333767572649	4.52058401388895	14.4394118387214	1.39601668585928e-19	5.58268180624878e-18	34.2726664109753
SMG1P5	1.84180068787463	6.05734445981119	6.37368814207279	5.46313278146552e-08	2.19647798145696e-07	7.53576104845892
ZNF518B	-1.84020581292652	6.05555990944224	-8.64543895976479	1.53688489247002e-11	1.15152100400496e-10	15.6938574695443
TGFB2	1.83961438524878	4.47311602096092	6.75980843314641	1.3495207846174e-08	5.99945825676304e-08	8.92563324267086
MYO15B	-1.83952841296436	6.40974630104685	-11.1486818947803	3.08930162089567e-15	4.84174760257794e-14	24.2306492168337
SAMD9	1.83914927885178	5.60580127707586	5.95314620888272	2.48853407109282e-07	8.95810041130128e-07	6.03235892933102
UTP20	1.83895649382064	6.27752661482599	13.5191445993262	1.99488713717433e-18	6.19521575496898e-17	31.6042831828859
CSE1L	1.83797756994119	8.75582251644942	19.2060644663572	6.78366458041619e-25	1.03582808644292e-22	46.5162887191198
METTL16	1.83722790527651	5.82898802815158	7.18746336611484	2.86501843195147e-09	1.43179882211708e-08	10.4692414613237
SAR1A	1.83695542998587	8.0741605642061	9.02111242435488	4.10017437054489e-12	3.40638971303925e-11	17.017299444648
PGAP3	-1.83616903859681	8.09803284801103	-14.7385155940348	6.01418902554691e-20	2.61805571943624e-18	35.1172115961148
CMTM4	-1.83556324114102	9.67152369941723	-7.41196239931892	1.271671850993e-09	6.74843237408213e-09	11.2793820165583
FAM162B	-1.83482271647927	5.87272492466324	-9.85991306456622	2.26038992426465e-13	2.3940178099608e-12	19.9227320592769
CDH6	1.83472746357405	4.97459900932449	11.6840339931356	5.52095005348022e-16	9.87353578774569e-15	25.9594022327574
ENTPD1	-1.83414498474889	5.43719874787198	-4.3492648774266	6.61558490091959e-05	0.000159838304576881	0.54971030709255
CENPU	1.83366053324895	5.41826145277516	9.78662561384759	2.90273100462191e-13	3.01881028886247e-12	19.6718645879384
PDGFA	1.83333062744043	5.43402719975065	7.52139512722966	8.56428063334113e-10	4.67153115466822e-09	11.6739238387958
TEPP	-1.83238637452243	5.61522180525906	-7.30316220889868	1.88473913366726e-09	9.71035716744979e-09	10.8868548536508
CHST11	1.83235304062064	5.63295133126637	6.7445018896762	1.42650654064316e-08	6.31479010029935e-08	8.8704324169453
NYNRIN	-1.83172149365288	7.07257416263765	-12.3226653452154	7.4274619007253e-17	1.62013522304241e-15	27.9733374806385
MFAP4	-1.83169587733601	7.07518302470742	-5.17155162139379	3.99289950779955e-06	1.18313568920465e-05	3.29385129939963
LOC643201	1.83143748609725	4.24625023766952	9.895182266948	2.00449414437547e-13	2.14213040720507e-12	20.0432459127026
GPR34	-1.82972409958511	5.64399500497076	-3.98706537534627	0.000215413009725641	0.00047995237795935	-0.592431028153356
SPIN4	1.82948126737623	7.74441348012457	10.0129564149993	1.34344839182664e-13	1.48612526549209e-12	20.4446540763476
ADAMTS5	-1.82929796523626	8.11590980036862	-5.65766683737916	7.16544409069143e-07	2.39819869890212e-06	4.98653342395903
TMEM45B	-1.82922450120461	6.14393065143309	-7.2969620244764	1.92749750315243e-09	9.91797604698424e-09	10.864479670997
SLC16A1-AS1	1.82916557979034	4.13987812149648	16.0627874063911	1.64040429815859e-21	9.98862496356082e-20	38.7270696896398
ZC2HC1C	-1.82875508197741	6.98855902410472	-8.42406871891589	3.36796840362118e-11	2.36027132040977e-10	14.9085006545234
AGK	1.82754571395632	7.22780984813413	12.3330188734553	7.19291765087125e-17	1.57920311335991e-15	28.0055518309872
DSCR8	1.8258345577715	4.25022496244556	5.79708950479247	4.35472044984075e-07	1.50936183433431e-06	5.478694697047
GNG11	1.82480331499814	9.41990457400593	7.09087907463613	4.06497086038491e-09	1.97992962037356e-08	10.1205402360097
POLI	-1.82471518835793	7.66222102930643	-8.92349004483785	5.77245357317317e-12	4.66307822714651e-11	16.6745949016138
DUXAP10	1.82365561374962	5.56509051297619	10.2317279125869	6.41647115656254e-14	7.60729271532459e-13	21.1860411546867
SLIT2	-1.82346190959091	8.29695966554087	-4.40903157598082	5.42404933874057e-05	0.000132591527498261	0.742642761507005
SUZ12	1.82052484957183	4.37182107023638	8.77970978099329	9.56939988984617e-12	7.44676659381658e-11	16.1682877352847
LINC00115	1.81918528900405	4.41516503280753	10.6772108633515	1.45069533512637e-14	1.95970271310133e-13	22.6781208137096
COPG1	1.81866137450501	7.76944176642199	10.06088441129	1.14209518500301e-13	1.28025186060821e-12	20.6075515604037
TMEM176A	-1.81840967365849	6.63691297873574	-5.15388134977628	4.24738979528469e-06	1.25210094082146e-05	3.23313130766735
TRAPPC6A	-1.81824451834391	8.2800256182057	-12.5457620498346	3.73156011938982e-17	8.72501092880531e-16	28.6644085682076
C10orf32	-1.81815142790615	10.4517591168629	-10.7459782103045	1.15570344790221e-14	1.58889515637579e-13	22.906293307898
GMNN	1.81808034532326	8.49432138671377	9.05442367670601	3.64925189364768e-12	3.06972754242358e-11	17.134036419143
EXOSC9	1.81756130809071	7.55551984957957	15.8352633897843	3.00241843736718e-21	1.71178454649996e-19	38.1215456663311
DPYSL3	1.81755217807062	5.84941254758814	7.25826048622255	2.21726550859801e-09	1.12822485043658e-08	10.7248014451599
ZBTB7C	-1.81743286185377	6.08100284903972	-11.6464143161273	6.22363235903745e-16	1.10032728242456e-14	25.8391222689424
CDCA4	1.81739120303222	7.27820578125164	10.4866660815773	2.73195931007481e-14	3.52739525269428e-13	22.0428552862172
DHX9	1.81715267589912	7.51446147095512	9.13355023770289	2.76826381102556e-12	2.40164108511501e-11	17.410907913262
LOC285043	-1.81713327097471	5.52784573691608	-9.57824119168872	5.93081086165042e-13	5.80833298914306e-12	18.9553149814165
SLC46A3	-1.8164139739901	7.70542797168703	-10.6325749576563	1.68188825989377e-14	2.24344525997081e-13	22.5297055753439
CALCB	1.81603816688116	5.13676089158697	2.71023228469437	0.00915550992189221	0.0152076234115492	-4.13376672698816
TAF1A	1.81437458597874	6.12979990429472	9.5361289944036	6.85614681007486e-13	6.64993450226462e-12	18.8099373948975
GPD2	1.81397222061716	4.97070961382769	11.1153993035333	3.44253805373273e-15	5.33426671147398e-14	24.1219668257268
SQLE	1.81339296215544	5.82646348510334	13.1251221480872	6.43428389997666e-18	1.77162557382554e-16	30.4289356294826
VAV3	-1.81327742205909	6.43125012267774	-7.41002042631959	1.28062951784489e-09	6.79060455989575e-09	11.2723778855817
STEAP3	1.81287941574396	5.11344123782141	11.9898250437049	2.09906489371119e-16	4.09564266101362e-15	26.9303135473789
C1orf162	-1.81156972029942	6.17400938496944	-3.79293122890623	0.000398346584577082	0.000847085399045272	-1.18341919447116
FAM114A1	1.81073381017095	7.99469065037154	12.93942426964	1.12500489043921e-17	2.9371079749744e-16	29.8680901622343
SCUBE2	-1.80972126453653	5.99649851371804	-8.28208311805249	5.5825076870694e-11	3.76557705598674e-10	14.4028578873847
ZNF385B	1.80925178439414	3.70463460991431	6.042383604214	1.80551903499655e-07	6.63692069129227e-07	6.35011836632706
GPR137B	-1.80876547806023	7.91651395123577	-6.79140311259246	1.2034942091762e-08	5.41075748069291e-08	9.03959304794048
CCDC77	1.80863677883853	5.63059312563858	12.2142795428231	1.04011817644689e-16	2.18143411511832e-15	27.6352665775277
EPHB1	-1.8054624214109	6.88467397728235	-6.45554265216541	4.06294905999386e-08	1.67013805974953e-07	7.82984173354632
EME1	1.80504265905224	6.66551865394644	16.3226111384388	8.2839123118901e-22	5.51030536785957e-20	39.4112976254749
PHACTR2	-1.80441570739409	8.98623625192145	-7.38816888767085	1.38589193784682e-09	7.29883773381306e-09	11.1935600661495
ZNF280C	1.8040976553196	5.68280245034661	11.6070194147365	7.05690143476112e-16	1.23037931157102e-14	25.7129709794093
GLCCI1	-1.80406677442847	6.83677752635955	-8.62276793655831	1.66514388516959e-11	1.23971745178012e-10	15.6136045753161
FOXC1	1.80330600192632	6.40698575278616	11.1517811901768	3.05833489150313e-15	4.80402839298773e-14	24.2407626503668
LGR6	-1.80136076072131	6.21904714797088	-9.87489780636334	2.14786379270343e-13	2.2832381193005e-12	19.9739516228086
KNSTRN	1.80124953875545	7.64408175208114	7.92358191144617	2.01284059450953e-10	1.2274977967425e-09	13.1203703486826
CNTD2	-1.80042604662454	6.98779011498278	-16.1763780665697	1.21571358768972e-21	7.75402131641973e-20	39.0271492357889
SAMD13	-1.80028289514264	7.19811252510442	-7.59910638607347	6.46998569916421e-10	3.60526850336342e-09	11.9538919465382
PRRG2	-1.80011841816046	6.10467953297775	-11.6688625740872	5.79411643554886e-16	1.02799662639514e-14	25.9109171833773
XRCC2	1.79400311688599	5.99111818445341	11.2129260454862	2.5076993442345e-15	3.99862976922836e-14	24.4400378170852
MST1	-1.7938816213794	7.40109502838336	-11.7755938355702	4.12773837829155e-16	7.57002429612977e-15	26.2513800807236
SLC16A9	-1.79285835883974	8.03557991630818	-4.79754459324304	1.45855256195495e-05	3.92642271753733e-05	2.02350649352224
SLC12A8	-1.79216412002909	8.1692754052803	-6.22509796500045	9.345299347015e-08	3.60046735664961e-07	7.00297474794362
SDCCAG3	1.79175718085152	5.42288875438142	8.7374212539147	1.11073606180896e-11	8.55114030777679e-11	16.0190299242455
IRAK1	1.79084931302616	7.54704159908926	14.5448281392684	1.03624763056829e-19	4.29744259137939e-18	34.5715744370278
CSF1R	-1.78986237371599	6.82969227521122	-5.9376140846742	2.63129845348516e-07	9.43494401885667e-07	5.97713351795211
MMRN2	-1.78972621253579	5.83656827694929	-7.90507520092249	2.15111033391033e-10	1.30549921047765e-09	13.0539675769188
KRBOX1	-1.78801832457108	6.60728810145829	-6.86554066693669	9.19883107477063e-09	4.22425245641381e-08	9.30708527081832
F11R	-1.78777622053466	8.48583585028971	-8.71774635857908	1.1905543264032e-11	9.11687783003668e-11	15.949535351052
CSF2RB	-1.78730252320601	5.83571147432063	-2.76743337653604	0.00787141196755636	0.0132571495116653	-3.99500496080927
MYO5A	1.787253876741	5.46976700010217	12.3478760991876	6.86939465183221e-17	1.51841494670213e-15	28.0517548404794
CRB3	-1.78423131879703	6.97039614240618	-16.0147208598439	1.8629457967099e-21	1.11087788558249e-19	38.5996441953501
CCL26	1.78336347967473	4.38521512847356	8.28633231983777	5.49859325767375e-11	3.71519098586706e-10	14.4180106470888
KLHL13	1.78253907912177	4.60395332731593	4.88893715432776	1.0654559639377e-05	2.9360493509932e-05	2.33087848752615
NXPE3	1.78229649772906	5.57217819886776	10.393441693657	3.72971669547944e-14	4.69241198485569e-13	21.7304433898646
NEBL	-1.78186581950442	6.64926682960576	-7.15305841600178	3.24517640126429e-09	1.60585638024753e-08	10.3450329999429
TCF7L1	-1.7816507835223	7.84631216228335	-6.4824342582756	3.68613957949723e-08	1.52648743013698e-07	7.92653411390323
ARHGEF26	1.78019637477465	4.4591678338761	9.18291917932313	2.33065953207524e-12	2.04949576217175e-11	17.5833490062007
LOC145474	1.77974137110793	3.88510833299634	11.8542293661241	3.21820234711687e-16	6.0676209828008e-15	26.5012787283267
TEKT2	-1.77961394826154	5.4658685352207	-11.0954784674865	3.67324780802387e-15	5.66878327494036e-14	24.0568494497917
CCDC28A	-1.77785899259687	10.0518667443671	-12.4962559365756	4.34498749227517e-17	9.9741711738959e-16	28.5116145741321
LIMK2	-1.77679841873894	8.36172608963999	-9.15371683276007	2.58029089387065e-12	2.24744005903038e-11	17.4813765751307
CXCL10	-1.77558823863285	6.08644858194085	-2.12303133409055	0.0386632322604984	0.0566361978494328	-5.42604838283183
DNAJB9	-1.77456496491786	8.60359004050916	-8.65374549020739	1.49242305246776e-11	1.12321832048124e-10	15.7232511810035
FIGN	1.77426729261377	4.73715371310133	10.9605572871219	5.70725059640973e-15	8.40245695914084e-14	23.6145010184709
FAM189A1	-1.7731824146401	6.1147580758881	-6.28341401071027	7.57079303952252e-08	2.96635563202909e-07	7.21189598641529
LSM12	1.77299425529782	7.52368699669433	15.543261809672	6.57840940469074e-21	3.47088590449063e-19	37.3356114335075
TMCC3	-1.77229339147435	6.95537938067691	-7.14343448775038	3.36028718731734e-09	1.65793361714519e-08	10.3102875649453
AGPAT5	1.7718736141603	6.65220517641572	11.1291223740752	3.29218862182766e-15	5.11991216612165e-14	24.1667957096653
FAT1	1.77100501635066	8.94535519237383	7.08557800729927	4.1437955056017e-09	2.01686062340986e-08	10.1014008551386
MEIS2	1.77045805539771	7.32319161406553	7.93815048149257	1.91030345823863e-10	1.16921245675067e-09	13.172630599787
SEMA4A	-1.76982040617577	6.77515437397647	-15.3316638615998	1.16850091100026e-20	5.8150952743729e-19	36.7598210423705
MAGOHB	1.76917303211206	5.49936193458019	11.3443928510688	1.63914968491371e-15	2.68593999182405e-14	24.8668870620988
PAFAH1B3	1.76754144542014	7.55491243527459	16.7923954315732	2.4542398412547e-22	1.86661147171654e-20	40.6291281174265
SRD5A1	1.76751025006776	6.25637952080163	11.075124554465	3.92515443022765e-15	5.98875757314446e-14	23.9902646467206
MAGEA1	1.76713414510889	4.06065037679513	6.62657474318078	2.18709753571697e-08	9.3733156793863e-08	8.44537429584178
SNHG19	-1.76650456575913	10.5106772011146	-6.49699712309517	3.49685254889728e-08	1.45377605451784e-07	7.97891184398618
ISG20	-1.76640930932857	8.20976925717683	-6.99168100354473	5.82327535676851e-09	2.77072981151249e-08	9.76239654648285
OTUD4	1.7656929273048	4.72921895358866	20.8344590038408	1.73701648647972e-26	4.37619591062484e-24	50.1680642316925
CCDC3	-1.76393530821614	7.69071620572747	-8.60740968491058	1.75810533565926e-11	1.30418156202475e-10	15.5592144475849
APCDD1L-AS1	1.76378452488151	3.29221572846209	8.06300722830126	1.22106301412711e-10	7.75134647235648e-10	13.6200478767277
NR4A3	-1.76083706239582	6.07202629754539	-2.25735987705895	0.0283306314676187	0.0426886869938588	-5.15272692749378
NDN	-1.75991727190315	8.90477582933705	-5.96605956083566	2.37572179605533e-07	8.58574014694192e-07	6.07829214107436
MCM2	1.75989024979865	7.85308924668456	9.87794331926588	2.1256948398533e-13	2.2620580515968e-12	19.9843584426789
RIC3	-1.75971987036249	5.8517228283581	-12.2558664398681	9.13887531918348e-17	1.94502673767838e-15	27.7651623891677
EPB41L4A-AS2	-1.75880632124044	5.40475351153323	-8.72044545336096	1.17927146958626e-11	9.03734466521333e-11	15.9590708763102
GPR56	-1.75855277075264	8.80067576020032	-5.11770699189451	4.81929987803237e-06	1.40670512732429e-05	3.10902763039568
LGI3	-1.75852633837366	6.61905167003621	-13.2094162696584	5.00012166330866e-18	1.41342850103767e-16	30.6820552242396
MCM8	1.75743705737758	5.03351887781762	15.892395036754	2.57818352506198e-21	1.48891945408665e-19	38.2741558425811
MYBL2	1.75702727696482	6.03776610285238	6.31155419937603	6.83891080169344e-08	2.70695693653046e-07	7.31279458292482
SUV39H2	1.75694660784957	5.25992802478293	13.2644524283741	4.24312442376282e-18	1.22346456024234e-16	30.846825746774
BLID	1.7560645727555	3.86544603681577	8.09164551011668	1.10209779404785e-10	7.04496702792083e-10	13.7225475383033
CDIP1	-1.75589727529085	7.21978149133978	-8.1359357971298	9.40631851852299e-11	6.09204208678763e-10	13.8809713647615
ERBB3	-1.7551968125504	5.9075569045077	-11.0704225208489	3.98579259459634e-15	6.06291696181806e-14	23.9748752056883
FBXL3	-1.75430784544976	10.8567702804477	-12.2820889753396	8.42387835827626e-17	1.80428552934174e-15	27.8469525305202
CRISPLD1	-1.75421773981021	7.86535884544094	-5.27730196693827	2.75572402851833e-06	8.40266532447608e-06	3.65853947322192
CLCN5	1.75385336359213	4.23008393582334	13.4624662309171	2.35804095307762e-18	7.22284428712455e-17	31.4364388085199
DENND2D	-1.75265457687981	6.64198185935265	-8.11130137954616	1.0272577293798e-10	6.60670800264702e-10	13.7928700513459
OGDHL	-1.7519321841804	7.70405623377345	-5.54524875239565	1.06898829088089e-06	3.48293873305921e-06	4.59164058215154
NID2	-1.75099878511056	9.9466390094839	-4.76275246276192	1.64300253794232e-05	4.38547426198218e-05	1.90705831855318
ZBTB42	-1.75091543922759	6.49937184847954	-9.52108490350485	7.22095429350789e-13	6.96689008069179e-12	18.7579571928215
NUDCD1	1.75044911852154	6.69847480105462	9.23318671302684	1.95659982595788e-12	1.73723654150577e-11	17.7586835528798
BYSL	1.74921991771634	6.42870410341001	13.2864839801183	3.97367567582536e-18	1.15236594598936e-16	30.9126761139627
LOC100506827	1.74881949327908	3.76939842991191	8.92718848971555	5.6980327325495e-12	4.61035125349399e-11	16.6875942564962
TGFBR3	-1.7471443441561	8.26351633628176	-6.70264240471367	1.66020127672198e-08	7.27420798528944e-08	8.71950457464029
CAMK1D	-1.74646405905523	7.07535306280067	-9.01329342954535	4.21391730304601e-12	3.49512359024248e-11	16.9898832436401
IGHD	-1.74520167931374	6.092444809194	-2.36177810947653	0.0220740899823433	0.0340296224257403	-4.93083474405491
S1PR1	-1.74468216945864	6.26608607327296	-7.97792675809078	1.6562855623932e-10	1.02368707482474e-09	13.3152591294362
KAL1	-1.74450161837313	6.38147039661622	-13.9132105815295	6.30600681999847e-19	2.165205578485e-17	32.7599563672968
DACT1	-1.7436591408176	6.90091938241087	-5.70805984126279	5.98644105082489e-07	2.03296915550759e-06	5.16412765992733
HNRNPH1	1.74362087735348	8.57417055697408	9.73313813802784	3.48539648858829e-13	3.57679054111491e-12	19.4883964578745
USP20	-1.74329545508644	7.61196463711184	-13.3607541297997	3.18665834509664e-18	9.50105013985544e-17	31.134204408555
LRRC8E	1.74324951425686	4.81615919872223	9.69832255554525	3.92681058613949e-13	3.97912857534648e-12	19.3688055444574
FBXO15	-1.74137263968181	6.15412858172674	-7.81578848525875	2.96477582636693e-10	1.75750167001251e-09	12.7333672519118
EMR1	1.73999358569701	5.13228676305201	5.10949897466321	4.95927889047132e-06	1.44484339458585e-05	3.08090655559097
MYO10	1.73992026799804	4.9997083074456	10.439379098704	3.19886509978581e-14	4.06770511584751e-13	21.8845190255238
MMP15	-1.73960397453836	5.77353750215913	-15.1133828290093	2.12513876208235e-20	1.01170747195265e-18	36.1602627380276
MYO1B	1.73887606864742	7.4775628539156	13.4322169938053	2.57862058271981e-18	7.82712316938519e-17	31.3466923626091
LYRM9	-1.7379423503683	6.2283334174126	-8.61300886227101	1.72362377604672e-11	1.28096007397572e-10	15.5790457259527
EFS	-1.73741487779117	6.49868722826999	-8.30036077466269	5.23046025592164e-11	3.54591074531115e-10	14.4680277507247
DUSP1	-1.73735440486587	8.16835129754167	-3.6306117169264	0.000658889395512629	0.00135288465429473	-1.66488035564836
DIRAS2	-1.73640901587043	4.91029115988068	-7.58960871800235	6.69547872688182e-10	3.72268617214629e-09	11.9196853473032
IFT88	-1.73587378207487	8.47847494063166	-14.501268154677	1.17185642981156e-19	4.79513317627552e-18	34.4482263430519
PLA2R1	-1.73486282090169	5.2233688945006	-7.82104627539615	2.90925417894757e-10	1.72677542611876e-09	12.7522567684851
LTBP3	-1.73475367878059	8.05904736212432	-11.7126082530796	5.04135054840195e-16	9.10465426211762e-15	26.0506396722987
FOXO1	-1.73420388797506	7.76137134727813	-5.56605238948465	9.92821784061357e-07	3.25212466402676e-06	4.66457794170501
PSPH	1.7341235420607	5.38371194501845	8.96722339603583	4.95174867876476e-12	4.05866183897941e-11	16.8282298289968
CLIP2	1.73391556617958	5.49095023398286	8.51405803880508	2.44704073664082e-11	1.76901384673586e-10	15.2282137933065
ZNF91	-1.73237800704784	7.06876320858053	-8.40182642943987	3.64502966651733e-11	2.5403033516133e-10	14.8293857286068
RASSF4	-1.73222330662731	6.78840820909195	-13.565878378211	1.73844583560996e-18	5.48826296600004e-17	31.7423698881842
TSR1	1.73185197632328	6.87593558435653	14.6278496523753	8.20243101870001e-20	3.48042099330313e-18	34.8060181809164
CTSE	-1.73006893257789	6.29995639776676	-4.12241652398285	0.000139245268510239	0.000319146657076162	-0.17132782469662
YIF1B	1.72987067046385	6.64858897301338	12.0906234214394	1.53014410428611e-16	3.0910029619141e-15	27.2477033519976
CSGALNACT2	1.72950194248017	7.18200987263661	8.59295899580454	1.85034202291181e-11	1.36556731863008e-10	15.5080210926905
UCHL5	1.72827648603623	4.85707896473565	16.5885120839578	4.14882073366038e-22	3.02969137271467e-20	40.103623462172
RAMP2	-1.72818584073511	6.39090173601033	-13.9502977920726	5.66388224250627e-19	1.96789447609124e-17	32.8677098773308
CCT6A	1.727860176797	9.32602085732062	19.3247948257026	5.15164888107303e-25	8.17570733842731e-23	46.7908200430762
ITSN2	-1.72778232834305	8.51105986647479	-13.117347004895	6.58600215287329e-18	1.81092596713726e-16	30.4055422633929
UGCG	1.7269701507923	8.38528862970968	6.07600849144826	1.59968629961249e-07	5.92677892806797e-07	6.47004833342099
FGF14-AS2	-1.72619458612117	5.80020897224056	-8.0475753555966	1.29043694544766e-10	8.15833018679348e-10	13.5647956738408
GPR108	-1.72595495836633	8.4822001649493	-11.8214114228452	3.5701419179211e-16	6.66878687263204e-15	26.3970826254397
KIF21A	1.72501780943896	5.60764224302748	11.0224369509205	4.66155169344242e-15	6.98539586478304e-14	23.8176622643528
RNASE1	-1.7248736798114	5.61031921974223	-15.5151764087142	7.09755655086379e-21	3.72529302819426e-19	37.2594914115282
SLC27A2	-1.72413948481668	5.79912538268878	-5.77665584025577	4.68501339028414e-07	1.61550803902783e-06	5.40640865353157
F2R	1.7235669608913	5.90789729234076	11.1803164876272	2.78757604317656e-15	4.40655648237048e-14	24.3338201099904
RDH10	1.7234122783585	5.58801632236149	6.21169624293293	9.80843136558206e-08	3.76693853226575e-07	6.95499712568555
FBXL5	-1.72274249239217	9.83457847427728	-12.4970596376104	4.33425417171626e-17	9.97224804006178e-16	28.5140976290999
FZD5	-1.72231752463487	7.29492615054622	-9.50885357431147	7.53195232148188e-13	7.23232674811917e-12	18.7156779474292
ATAD5	1.72153096673537	4.54594607674542	15.4519375740071	8.42424809182718e-21	4.37604949203033e-19	37.087754131448
HLA-F	-1.72076322994116	9.84669905320537	-4.67875646878823	2.18779082065227e-05	5.7132578375546e-05	1.62726633250403
AVPR1A	-1.72039353396946	5.10539894555874	-17.5621587012232	3.51829835898481e-23	3.37672873453994e-21	42.5722934453519
ZBTB8OS	1.72034615387769	7.9688788832725	9.36800568508847	1.22545488499989e-12	1.12524114839056e-11	18.2276892737642
CRYBG3	-1.71999458805623	10.3084800189168	-7.28940267988024	1.98094653788405e-09	1.01618675161754e-08	10.8371987834327
SCARNA2	-1.71960989095498	5.8575169846496	-7.48850476074131	9.64427728041701e-10	5.2140667539379e-09	11.5553760452536
CYP24A1	1.71944608778108	4.39691535367238	3.83178835542638	0.000352610514654363	0.000756532352869778	-1.06641166243254
GNB4	1.71843386730943	6.11928902895558	9.51830846648013	7.29039234825796e-13	7.02379817299901e-12	18.7483614511576
ASGR1	-1.71835811878058	5.98056505619064	-6.5784740621677	2.60341203848829e-08	1.10420390647583e-07	8.27213666207578
TMEM80	-1.71803740358704	8.51010998791643	-9.49237368860258	7.9724684950919e-13	7.60459548123886e-12	18.6586880024124
HIST2H2BE	-1.71757814636941	7.90257490400343	-6.17055495860003	1.13778437160944e-07	4.32272271626547e-07	6.80779893351014
NTS	-1.71661870345712	5.80269033775621	-3.6276286458107	0.000664946838160959	0.00136448824303952	-1.67361469263661
SRGAP2C	1.7162801867322	6.83454410586763	8.44294417678785	3.14952946600212e-11	2.21798624693476e-10	14.9756114167005
C15orf56	-1.71577204433077	5.43033681855539	-12.4213458137034	5.47350073801227e-17	1.23536850363536e-15	28.2798098130992
STEAP4	-1.71573873946326	5.38243290219562	-10.0103855033701	1.35521129234518e-13	1.49749361826848e-12	20.4359085962719
C10orf10	-1.71551439521986	6.79255508311361	-5.89889845125507	3.02357841882779e-07	1.07478347498191e-06	5.83958904204654
NKG7	-1.71531104286239	5.3342824342012	-3.43870566879772	0.00117825836615422	0.00231077137003389	-2.2179759086133
TNFAIP8	-1.71415970164019	9.01309115959209	-6.25761665610704	8.3100927088754e-08	3.23214817729417e-07	7.11944532110573
TOB2	-1.714146926905	8.84635857025081	-8.80775418922516	8.66961829217042e-12	6.81498270977749e-11	16.2671859649611
PPM1E	1.71392736320491	3.85068175080308	11.1325576291289	3.25560333249221e-15	5.0669254954734e-14	24.1780138607573
HLA-E	-1.71378020455605	10.4740862629973	-4.69404140910325	2.07695325455559e-05	5.44497825774817e-05	1.67803672230174
ERCC8	1.71303819049028	5.35794898540634	9.18648036015079	2.30193235747586e-12	2.02688714132485e-11	17.5957786859986
SLC30A2	-1.71291458096789	6.08053539395472	-12.0216294663831	1.89952419432168e-16	3.73147272286096e-15	27.0306002587088
EFHD1	-1.7127950999403	6.96445753121569	-7.6358333323395	5.66743860693585e-10	3.18447797944779e-09	12.0861378583856
ARHGAP20	-1.71157187852276	6.44963201761196	-9.77635198854586	3.00645906675065e-13	3.12024626623889e-12	19.6366494684783
FHOD3	1.71108692543476	5.88141952660928	7.99539789890925	1.55571803689459e-10	9.66867006895172e-10	13.3778798268292
INSIG1	1.71083075342365	6.93621535708537	6.04456000863139	1.79143313603804e-07	6.58900515269849e-07	6.35787779730011
FRMD4A	1.71072812650273	5.13748190516032	7.00001551601817	5.65000921968519e-09	2.69656490226746e-08	9.79248588307919
LINC00597	1.71052618414084	4.32974688185152	6.41348504476525	4.73074945911211e-08	1.92273150531165e-07	7.67869374449569
TTC9	-1.71043289094268	5.83001919583345	-9.54372617098569	6.67904762834922e-13	6.49065597634419e-12	18.8361779559002
TCIRG1	-1.71040306109031	7.28574881398487	-6.12110791975499	1.35981241856923e-07	5.09803186314412e-07	6.63106340578172
PRKDC	1.71034076766486	7.58888974191777	12.6051231867049	3.1103899552334e-17	7.38589478701016e-16	28.8471996237081
MCF2L-AS1	-1.71026051464217	5.18435226406632	-11.1124005607685	3.47630671029621e-15	5.38133346743627e-14	24.1121677206695
MDH1B	-1.70487044202269	6.31132422964718	-7.93529907787227	1.9299506216352e-10	1.18016246295684e-09	13.1624029318253
C1orf116	-1.7042212042345	5.92260695266361	-5.05846749090616	5.9239541875891e-06	1.70372854810015e-05	2.90639454919546
IGSF22	-1.70404093919939	6.75535044284543	-11.2973993137566	1.90772217967971e-15	3.09084730960164e-14	24.7145603181872
B4GALT5	1.70317647576432	7.88402350648669	13.3700364578824	3.10010591681781e-18	9.27042058656722e-17	31.1618414565629
LY86	-1.70272045421677	6.4670244685998	-3.47064291043083	0.00107077789973717	0.00211134089633649	-2.12719603088264
EDNRB	-1.70247647600092	7.02333486655981	-5.53105489186838	1.12424803945139e-06	3.6494152416078e-06	4.54191484142313
PTPRR	1.70240757253175	4.16745858321821	5.3742436695668	1.95858250468406e-06	6.13541037953174e-06	3.99470624898068
UBE2D1	1.70221617419396	5.76557194339954	8.64808702652901	1.5225677653001e-11	1.14206748454126e-10	15.7032286021213
RAC2	1.70173972038461	6.80458512143237	2.55069037008936	0.0138198237529616	0.0221622663481726	-4.50921783225066
PCDH10	1.7015969582406	4.18968226824094	10.5850805828472	1.96901321002634e-14	2.60574269521214e-13	22.3715175206132
PIK3C2B	-1.70099188590762	8.50744702881126	-10.7725312659244	1.05874794575666e-14	1.46559511309928e-13	22.9942408818465
DCDC2	-1.70080261377575	5.06583152392231	-10.0323508817977	1.25797159624831e-13	1.4000230547976e-12	20.5106038100311
USP28	1.70006382282226	5.72211635683482	13.9170986579976	6.23535790684422e-19	2.1446013415093e-17	32.771260952505
RBP7	-1.69984677744611	7.95281381238007	-4.87184597150109	1.13005284331524e-05	3.09754046743081e-05	2.27323757458248
DCLRE1B	1.69973257322653	5.85105878983167	12.1929893043402	1.11144090230057e-16	2.30637443831246e-15	27.5686800822536
PDCD5	1.69971141638952	6.01668684052111	17.6161106987337	3.07757973077822e-23	3.02578631579683e-21	42.7061108200566
SPCS3	1.69894845159025	7.44676667113386	7.42311776883768	1.22141947684461e-09	6.50230046376204e-09	11.3196145341651
DNM1L	1.69823200893359	7.91905929598754	17.676671262364	2.64923285668025e-23	2.63030976484682e-21	42.8559547653479
CHD9	1.69736131172744	5.23330407340878	6.32114604427656	6.60591592216907e-08	2.62194240668211e-07	7.34719879167201
COL4A3BP	-1.69710380286047	9.74497111544086	-7.87142051976264	2.42748102700493e-10	1.45873226294825e-09	12.9331693987976
NTMT1	1.69672569890356	7.34765464890133	13.027825898666	8.61788533114915e-18	2.29449773909262e-16	30.1356357142257
CD37	-1.69666342572894	5.30980020738099	-2.31050082667485	0.0249728970647658	0.0380761585853964	-5.04081454846233
MRO	-1.69663691339975	5.69513520066422	-7.16683380434614	3.08724824419488e-09	1.53259823551103e-08	10.3947656804802
IL13RA1	1.6964486361047	7.15179500853623	9.35854290709814	1.26628867066138e-12	1.16009309805364e-11	18.1948304503272
CNTNAP1	1.69626347619008	5.43718645643305	12.5839899339372	3.31851760669854e-17	7.84111633798466e-16	28.7821762775014
BAG4	1.69615643582021	5.7709323590886	11.9984842402491	2.04272150064769e-16	3.99331249714395e-15	26.9576309883225
LCN10	-1.69614368547342	6.38260396996133	-8.36134208638347	4.20956059950828e-11	2.90660136632715e-10	14.6852927320688
FARP1	-1.69573653210176	7.08819645399843	-7.03584797863954	4.96196976018246e-09	2.386268206072e-08	9.92185279680357
HILPDA	1.69562557302677	7.24637058336744	12.6078580067901	3.08444120659616e-17	7.33965909314589e-16	28.855609957632
CORO6	-1.6955893500382	6.29936916470753	-5.14390359654367	4.39808922733618e-06	1.29255596933451e-05	3.19887332607156
PSMA7	1.69505661170891	9.4420799052026	10.9114032623083	6.70497260712346e-15	9.70127228259679e-14	23.4527778064298
BAALC	1.69436684170405	4.90055668039787	6.01015023379119	2.02750714178671e-07	7.39225876315326e-07	6.23525073253845
SLC24A3	-1.69274303407166	6.41591560752317	-7.83403784504219	2.77650131282702e-10	1.65269887655134e-09	12.7989257538553
ACAT2	1.69216667817693	7.41385091981834	8.93377396557871	5.56790397663531e-12	4.51049455985067e-11	16.710737920904
ZNF14	-1.69196571151942	7.53971769276907	-6.9375230668579	7.08624208161983e-09	3.31376355348138e-08	9.56688824358524
CHM	1.6914363308826	5.26779312328233	8.67943076473877	1.36296729571974e-11	1.03272954305381e-10	15.8141059357109
FGD5	-1.69087057848106	5.95893561789218	-19.183899720489	7.14231009865713e-25	1.08235533863485e-22	46.4648898173648
CKB	-1.69044378974857	10.2764470051532	-5.33702886209028	2.23326938670873e-06	6.92641213140836e-06	3.86545428237327
DIAPH3	1.69020607217907	3.85294224668327	20.7525785270326	2.07712234435631e-26	5.04390371692789e-24	49.9901167279188
KIAA1324L	-1.69016948202007	5.91589918745996	-14.3817280282527	1.6442234200273e-19	6.485190416957e-18	34.1085223703731
HCK	-1.68967479819167	5.33613023402894	-3.89211122830749	0.000291469487489111	0.000635431857257224	-0.883476083724851
APOLD1	-1.68924481610878	8.58317977993851	-3.42098429021682	0.00124224708043587	0.00242564327709601	-2.26812348405285
G2E3	1.68917522814766	6.68405859628714	11.6772997187609	5.6405555664019e-16	1.00340156611501e-14	25.9378844005032
TAF9	1.6891427072509	8.79341877271388	9.17098037959825	2.42963132106093e-12	2.12817119843472e-11	17.5416696566033
TWISTNB	1.68881751114372	5.93283276289645	19.3021009893669	5.42934113188787e-25	8.4828194196279e-23	46.7384505318866
SAMD12	-1.68842109271555	5.79073267833626	-8.87191633859772	6.91839666631556e-12	5.52676515297622e-11	16.4931942727935
MTERF3	1.68831504470485	8.10110755913047	12.222782922549	1.01294416764632e-16	2.12887275275407e-15	27.6618449656072
CFLAR	-1.68783259272169	7.97533724770226	-7.46322677186452	1.05663149522457e-09	5.67752806884865e-09	11.464245711824
TMCO3	1.68733956621539	5.19376122196861	12.8843093375755	1.32905064178169e-17	3.3993674727297e-16	29.7007753352305
FIP1L1	1.68725384434969	6.09991396063119	8.07690072084216	1.16181703085617e-10	7.39388135677489e-10	13.6697802681198
TMA16	1.68671589590086	5.62359145227279	4.49197309653806	4.11087102625299e-05	0.000102479413152912	1.0123040478926
ERO1LB	-1.68607708645294	6.87180077915796	-8.21872471840679	6.99806414077103e-11	4.63357367796453e-10	14.1767770927238
PCAT19	-1.68536321091961	6.34859692447106	-14.0634557852593	4.08568899232512e-19	1.45747011752766e-17	33.1954105925447
PARG	1.68391687016541	5.61573928394966	9.38301218377135	1.16340447803091e-12	1.07481365367365e-11	18.2797794465632
TP53BP1	1.68314345732219	4.89634714918645	8.16050359322955	8.61552881115667e-11	5.61961110643568e-10	13.9687973618614
CADPS2	-1.68196061738479	7.46095397717466	-9.33347779296391	1.38120976107786e-12	1.25851187769097e-11	18.1077494205654
SLC25A16	1.68182730307421	5.35007658419953	10.0015696415109	1.39634313560732e-13	1.53956760930884e-12	20.4059138796958
NATD1	-1.68135729591572	6.2094985826996	-18.9653487161256	1.18992010065789e-24	1.63003178056143e-22	45.9555524982011
LLGL2	-1.68083383016522	6.10427755641903	-17.4425514571975	4.73859630036038e-23	4.32155694270423e-21	42.2745344591876
F2RL2	1.68062523437575	3.56989596156098	7.20769256931824	2.66266761924802e-09	1.33630642096474e-08	10.5422687764754
SLC16A5	-1.67832030276169	6.15423784927717	-9.79715288500929	2.80018843797735e-13	2.91819017411755e-12	19.7079369661203
TNNI3K	-1.67722590809477	5.31209646554104	-4.23405817880728	9.67292206474474e-05	0.000227117595776946	0.181232568127542
RGL3	-1.67700748490293	6.53813677497562	-11.082971172765	3.82603438666553e-15	5.85970539994254e-14	24.0159398889221
RRAD	-1.67653124964233	5.77763801940201	-3.93313733915679	0.000255871847645269	0.000562694717871292	-0.758182418421228
C1orf192	-1.6760716056491	5.2672203770556	-5.65892025997674	7.13349888075371e-07	2.38949094135933e-06	4.99094652333344
KLHDC8B	-1.67447253151833	8.76942505443048	-10.4804097177778	2.78954413832933e-14	3.59483773069231e-13	22.0219219339199
ADK	1.67435643946681	7.46229117003126	6.79566932755337	1.18502650186905e-08	5.33606102439023e-08	9.05498275745103
CTDSP1	-1.67343122958026	9.44452633437244	-10.8690397579849	7.7056082722941e-15	1.09679756163904e-13	23.3131538279046
EPHA4	-1.67316901129904	7.39063941029036	-5.01070435137682	6.99318525320722e-06	1.98322286166303e-05	2.74357810479491
FOXO6	-1.67259774520639	8.1898767192344	-8.11769534314863	1.00403112013533e-10	6.46938849946532e-10	13.8157406442637
CCDC109B	1.67234483048864	7.36617056580388	3.86225752693781	0.00032032730731415	0.000693022421523905	-0.97420469807534
NF2	1.67210669820173	4.41573709760748	16.2305515167072	1.05437325678594e-21	6.78942268067753e-20	39.1697439972143
CCDC8	-1.67157174456249	7.01446993418886	-6.50196247066569	3.43455640681112e-08	1.42905624234678e-07	7.99677286937485
SYTL5	1.67102413467132	3.97361785094683	6.43335202738506	4.40265301223432e-08	1.79954312434765e-07	7.75008048926051
LINC00324	-1.67097010567979	5.8653176644453	-6.83431575517114	1.03012295314197e-08	4.68988663216093e-08	9.19441125774005
RPS24	1.67062150049574	9.11795802774388	10.0852260013892	1.05179845215426e-13	1.18761892454729e-12	20.6901820305093
HEBP1	-1.67015561086729	10.9031072806031	-9.8775697504438	2.12840164595942e-13	2.26374328096634e-12	19.9830819771905
ABCE1	1.66844872397637	8.56531210497245	17.9917970319323	1.2218854261945e-23	1.37581568519275e-21	43.6294912910023
LAMB3	1.66830484672106	5.50177184600206	5.98191393658131	2.2441471982855e-07	8.13796091785611e-07	6.13470988950814
ADA	1.66686546241863	5.88395873825226	4.71800975429375	1.91413725409355e-05	5.05098669236128e-05	1.757780005152
IGLJ3	-1.66662478164687	6.01995394942119	-2.33307989850855	0.0236570096887982	0.0362397986074126	-4.99262629577956
C7orf57	1.6643487955754	3.25725220169935	6.51538704943208	3.27161880634826e-08	1.36690458212996e-07	8.04506872198636
C5orf22	1.66424886790591	5.78265184010429	8.80084995291342	8.88290038322832e-12	6.95280998928027e-11	16.242844594126
RUVBL1	1.66405764560125	7.98474609450345	11.192563667485	2.67893329721348e-15	4.2548385031787e-14	24.3737281479877
DNAJB2	-1.66401245194144	8.07117363625614	-13.2462327389773	4.47991126800505e-18	1.27893217573147e-16	30.7923216330588
MAP7D3	1.66399666510807	5.86338430913225	10.6643080040097	1.5140124563865e-14	2.03840488032531e-13	22.6352437229333
TRPC6	-1.66398004312979	5.24331622997756	-6.95439907494349	6.6657779313881e-09	3.13167259224073e-08	9.6278072393363
EIF3B	1.66323791124183	6.95901069941453	15.247500661866	1.47061245177327e-20	7.15946714142277e-19	36.5293223998011
TNFAIP6	1.66323469006158	4.79427708921638	4.95531193567673	8.47257645260339e-06	2.37272166739227e-05	2.55540504312675
CLDN4	-1.66289102035057	6.50530203857666	-11.8559673380214	3.20057567113809e-16	6.04606522911166e-15	26.5067928589796
REEP5	-1.66283759789377	11.1351379223247	-11.2597574823432	2.1546991791973e-15	3.46315486098259e-14	24.5923434969769
COL12A1	1.66238460252776	4.54957187522075	7.66814863690045	5.04431663584104e-10	2.8606697184968e-09	12.2024584997265
NIP7	1.66235278763117	7.27265596341307	8.94390481158662	5.37354143126309e-12	4.37237495143753e-11	16.7463335502276
ABI3	-1.66176682787962	6.75869044987848	-9.28836597613679	1.61522460795304e-12	1.45075097920203e-11	17.9508615902934
CDKN2B	1.66169845120481	4.0878185598551	8.82360818319912	8.19918324513053e-12	6.47802972581755e-11	16.3230646132966
CD40	-1.6605652345933	7.06947008745817	-6.33028404784317	6.39130944945024e-08	2.54327427351766e-07	7.37998068935121
OGFRL1	1.66052218636186	5.80205111763576	7.17225693588437	3.02720756299742e-09	1.50538782216168e-08	10.4143442670847
HOXC4	1.66030617627966	5.51691472138627	10.4863838463577	2.73453098720888e-14	3.52845531672182e-13	22.0419110491916
FYN	-1.65978023448388	7.87082434036703	-5.68307449158448	6.54475432090648e-07	2.20685404968867e-06	5.07603178105777
NR4A2	-1.65909950195276	7.44527810325313	-2.6906763525607	0.00963693416950846	0.0159128631973163	-4.18071145615209
PRPF39	1.65872101953056	6.47545633318296	10.0643523018696	1.12876725454654e-13	1.26742640754237e-12	20.6193279255115
TAF13	1.65869700160298	6.31522408021302	11.4907957368772	1.02355898129601e-15	1.74238439763691e-14	25.3396333780308
LPP	1.65849213759055	6.49403755292477	6.40644660928542	4.85274542272387e-08	1.9672305817003e-07	7.65340822973377
ARSD	-1.65831692662573	7.97102896153024	-8.65817808761431	1.46922938151783e-11	1.10866035883534e-10	15.7389341776253
C4orf48	1.65696640947786	8.96694710304673	5.10928952148059	4.96290283261909e-06	1.44569022389706e-05	3.08018914556815
ZNF680	-1.65678282914346	7.64274063518035	-6.57195208411709	2.66564391666855e-08	1.12822455145852e-07	8.24865435626217
LOC286161	-1.65649268508637	6.64788157394665	-13.0759971086214	7.45602042991932e-18	2.01712874852381e-16	30.2810004733042
CDC42EP2	-1.6563031698297	7.26500337405479	-9.60076780450792	5.4886734782347e-13	5.41214353981508e-12	19.0330023223514
MBNL1	1.65627868786113	6.00769340400988	5.66764556777213	6.9150013988451e-07	2.32180743696785e-06	5.02167292830399
UBXN6	-1.65515354872111	7.19233293695594	-7.6795103967775	4.84197561331636e-10	2.75289191781075e-09	12.2433465033084
CD3EAP	1.65470191222569	6.61350966085262	10.5360589112366	2.3175462947502e-14	3.02135482345992e-13	22.2079534814612
SLC27A1	-1.65464492998191	7.77774132030648	-12.8965128559939	1.28085239192999e-17	3.29990196351242e-16	29.7378559284653
KIF13B	-1.65459273737704	7.75378137763689	-9.09655214461923	3.14978831305015e-12	2.69456636033641e-11	17.2815224886691
FAM129A	1.65440741915486	7.29746401816982	6.52372886928102	3.17428209165408e-08	1.32899159861421e-07	8.07508321152729
CREG1	-1.65433779174785	10.9425758870104	-9.5807101883355	5.88064664139857e-13	5.76761231422813e-12	18.9638324460149
SLIRP	1.65409377394439	9.97615978547912	8.25818208592544	6.0790968672772e-11	4.06921944071644e-10	14.3176035357478
IL2RG	-1.65402931894922	6.33922212105605	-2.71867243754379	0.00895464237450597	0.0149120727966758	-4.11342748034647
RPS6KA2	-1.65397241671521	8.38401469020754	-9.6833478168507	4.13364344295959e-13	4.17611947833837e-12	19.317326712892
MS4A4A	-1.65376783599405	5.279144003038	-4.74571622872497	1.74148195597505e-05	4.63054997660648e-05	1.85015555872158
MAP4K5	1.65365360157151	7.39079519747165	9.96465960234108	1.58270893584773e-13	1.72709792106177e-12	20.2802360053808
LINC00669	1.65320125370423	3.37677707717336	12.5083691096208	4.18603617091067e-17	9.69765046260972e-16	28.5490296452774
ZBTB47	-1.65278996813922	7.04934340509582	-9.57852023173248	5.92511984082358e-13	5.8055804760233e-12	18.9562776374486
NUDT11	1.65258113787062	5.58145428650654	10.0960965230263	1.01383722488871e-13	1.15185396097137e-12	20.7270611372041
SIDT2	-1.65253747081727	9.21230553440533	-10.9427704323652	6.04966045775084e-15	8.86125774171281e-14	23.5560148694895
MRPL15	1.65239105578359	9.03942508576096	11.5212305687463	9.28430208227061e-16	1.58984799038372e-14	25.4375649248828
MRPL50	1.65233153733993	7.02003952651272	6.33363231088047	6.3144272459698e-08	2.51566082511408e-07	7.39199366718276
COL8A2	-1.65230608925284	6.23160548559158	-6.24046543761928	8.84098773230858e-08	3.4201556188998e-07	7.05800608244991
PI16	-1.65189792797409	6.59316347669223	-7.27024740837272	2.12313179554581e-09	1.08278647113426e-08	10.7680657665843
SNAP25	1.65115794244102	4.08536760632692	6.27386929976211	7.83635911353307e-08	3.06207479513879e-07	7.17768495521621
RAB11FIP4	-1.64987353089192	5.41715480284824	-11.1337474726774	3.24302772109095e-15	5.05611808762107e-14	24.1818990594398
PTPN4	-1.64773734800518	6.07807058132828	-7.01729391544024	5.30706848340474e-09	2.54554891201863e-08	9.8548658067869
RNF144B	-1.64773044234115	7.03216669155285	-7.63328825573949	5.71967917210645e-10	3.20846461769567e-09	12.0769751060247
ORMDL3	-1.64759993052326	7.66882155187991	-9.64801326637148	4.66637283304617e-13	4.65367364918583e-12	19.1957597694072
NME3	-1.64739017090315	8.067090904036	-6.45877446570794	4.01570634354953e-08	1.65176655824981e-07	7.84146020869049
C3orf67	1.6471829011937	3.57895461484774	8.42853272568265	3.31496919234457e-11	2.32828116098183e-10	14.9243745829429
GTF2F2	1.64686251150781	5.19142976380983	8.60987666381172	1.7428280832688e-11	1.29380110564577e-10	15.5679523533482
LINC00992	-1.6468570457946	5.96221786023953	-6.74496589209208	1.42410951302809e-08	6.30556397958725e-08	8.87210568533468
XXYLT1	1.646013245125	5.67205912539947	13.3370601794094	3.41887522042646e-18	1.01334455981905e-16	31.0636083958455
FRMD6-AS1	1.64589497616577	4.01259259434313	14.3479611111477	1.80986181372056e-19	7.05566051364367e-18	34.0122444563473
LTBP4	-1.6453563823396	6.74283848886122	-13.1143748434585	6.64495275619087e-18	1.81721876256482e-16	30.3965977530166
HNRNPR	1.64512289111751	8.79428924262897	11.6558667642552	6.03897492026585e-16	1.0695565862738e-14	25.8693613821203
SMC5	1.6448375422571	6.80386008779984	7.29000777086763	1.97661403354066e-09	1.01448066834764e-08	10.8393825246291
NUDT21	1.64461026858203	8.20760504263371	8.85829394780012	7.25766200839890e-12	5.78174615728379e-11	16.4452403944105
RPF2	1.64421311561835	8.60346122869018	11.0824103939851	3.833033452835e-15	5.86596729247452e-14	24.0141051995237
BDH2	-1.64407891077899	8.3234399508397	-7.82771075298106	2.84037623763536e-10	1.68872516429324e-09	12.7761982245245
IRX3	1.64378776941057	6.59436490734782	4.09276376216114	0.000153291554346068	0.000348988058041906	-0.264190499424259
PCDH17	-1.64331010231322	6.39003127449993	-5.87991816795036	3.23659805541756e-07	1.14505237505601e-06	5.7722176193783
CETP	-1.64309282083565	5.12304556114401	-6.22936619966814	9.20242298107161e-08	3.55043712066421e-07	7.01825766790567
FAM117A	-1.64195484577195	8.36142256863349	-12.0277503131136	1.86338474506526e-16	3.67121403096679e-15	27.0498856607658
C1QBP	1.64156405104633	9.69828802390211	9.01109758049971	4.24642870826151e-12	3.51774642889481e-11	16.9821827827122
ABCC6	-1.64092807027105	5.50028049415347	-8.74988267476665	1.06299248321216e-11	8.21495916378111e-11	16.0630285075752
ACVRL1	-1.6398403923647	6.20108640616194	-20.5223646193396	3.44440704527508e-26	7.71355822194659e-24	49.4866693459429
C6orf165	-1.63966101895106	6.36347309973544	-13.0744832076238	7.48999841979459e-18	2.02360480095121e-16	30.2764365736927
EVI2A	1.63925317974803	6.38383741871854	2.23288223081827	0.0300078014535177	0.0449938430513056	-5.2035606786685
FANCM	1.63913668441463	4.48070449558163	23.1529497857033	1.37043445793494e-28	6.00458836949539e-26	54.9767231378037
AVEN	1.63906481108098	7.07984072041531	10.3529707230728	4.27084353557448e-14	5.26862738957846e-13	21.5944923247468
MAGEC1	1.63896733021233	4.04681337910688	4.9937425419587	7.4168915735425e-06	2.09689226630312e-05	2.6858820510699
DESI1	1.63839588489244	6.85404942713964	17.7145771709633	2.41247123137847e-23	2.43147469108612e-21	42.9495489979645
ANTXR2	1.6382887562397	5.32611549547649	9.94274320179015	1.70506399308465e-13	1.84761100971082e-12	20.2055374932488
CLIC2	-1.63733322424607	8.3007898832497	-5.00768796406288	7.06675225983996e-06	2.00352218029363e-05	2.73331298159647
RSPH6A	-1.63726643703444	6.08037325113768	-9.76257969025549	3.15140976878567e-13	3.25893606412905e-12	19.5894235064055
PTPRCAP	-1.63696263607157	6.01581402004282	-3.46167024002756	0.0010999921115039	0.00216591842588521	-2.15275263674619
MPPE1	-1.63667566413216	9.0952785250428	-11.9762968792077	2.19025851848203e-16	4.25285746050147e-15	26.8876163702737
STK39	1.6366501985073	7.42190455782957	7.38642779388029	1.3946431946438e-09	7.33917326058635e-09	11.1872795570693
ACAP2	1.63618874169944	5.61809306529081	11.0091047154733	4.86911903138163e-15	7.28019985738107e-14	23.7739309899153
LIMS2	-1.63579035831057	6.44200322194915	-11.7768085853026	4.11187247444672e-16	7.55467545327928e-15	26.2552465553727
CKAP5	1.63576982233409	7.88217367865431	12.3909398308399	6.01252571821316e-17	1.34647173167318e-15	28.1855125651858
MSRB2	-1.63560603257992	8.24782077798983	-8.63160450217771	1.61391716478962e-11	1.20475927616055e-10	15.6448899955
KLF5	-1.63488081056828	7.91896203588812	-4.97677045535402	7.86611901445503e-06	2.21581591525285e-05	2.62821720976362
SYTL2	1.63471144652495	6.09843438238298	4.84308551391231	1.24754521338725e-05	3.39603913773905e-05	2.17640572892442
NRK	1.63447494617003	3.77804310157556	5.55339797822501	1.03848622858133e-06	3.39123297748813e-06	4.62020389419474
MDFIC	1.63388103129377	5.52416261979989	8.70557225231564	1.24281182493111e-11	9.49180459700135e-11	15.9065183277688
OSBPL8	1.63346310384243	7.23846966467864	13.8500807579151	7.57383348117816e-19	2.56125190961654e-17	32.5761394824664
LINC00959	-1.63261529681956	6.59965714553308	-8.6002458107369	1.80323778416174e-11	1.33471382812265e-10	15.5338376253243
PTPDC1	1.63072159132246	5.60760645913825	15.6973817924913	4.3430781609863e-21	2.35942696319889e-19	37.7516736959507
SCAI	1.63039781900307	4.79171606656701	11.0906028465797	3.73205921091614e-15	5.74195827450495e-14	24.0409043453213
IGLV1-44	-1.62962242670829	5.41295465715025	-2.84231491656745	0.00644110920251558	0.0110241640605215	-3.81014202534836
NAA25	1.62894197267372	6.36164570580866	9.06323619188845	3.53855553995659e-12	2.98908578825755e-11	17.1649017785335
UBE2A	1.6287543853447	8.79944077057304	11.6773250863377	5.6401001313182e-16	1.00340156611501e-14	25.937965467761
ENPP4	-1.62727368823486	7.40744880461922	-8.40292750569295	3.63078927743291e-11	2.53125416418749e-10	14.8333030604936
TWF1	1.62646572838311	4.47181176862441	14.2655361971338	2.28902665055682e-19	8.67832896578606e-18	33.7766356181235
PFAS	1.62645224289777	7.20587187691056	12.0440123891671	1.77071489317879e-16	3.50233156742085e-15	27.1011001844963
CDC23	1.62604045195308	7.26957292148567	9.47180392651339	8.55898750828701e-13	8.14477777287652e-12	18.5875145309126
CRYL1	-1.62474457383497	8.00021617504935	-9.51937523811825	7.26363326325158e-13	7.00136434341634e-12	18.7520484546994
CSRNP1	-1.62469096966466	8.55801940734596	-4.91894702348033	9.60698680626843e-06	2.66853389030237e-05	2.43226167442722
KCNAB1	-1.62432536507994	6.51072372946751	-6.68110201536273	1.79499089170756e-08	7.81045799273874e-08	8.64185886293158
DAW1	1.62406783244064	3.75634190702603	6.59374882778283	2.46328040583506e-08	1.04741385189041e-07	8.32713998920107
SGCD	-1.62403942928535	6.19394282559393	-5.95838640784496	2.44212708033661e-07	8.80992863865837e-07	6.05099642235713
LRRC6	-1.62377757262901	6.78088372715326	-8.7013615300878	1.2614191999284e-11	9.61569741851625e-11	15.8916369133184
ZBED3	-1.62336282081514	8.29017884468569	-7.68729300981467	4.70809689553919e-10	2.68662777263852e-09	12.2713512441
TEK	-1.62322113493767	6.04759840648495	-14.2077198028501	2.70033113791345e-19	9.93160111033677e-18	33.6108647071562
SCN3B	-1.6228929236149	5.76162525944526	-5.96402182945312	2.39317971360689e-07	8.64728166506756e-07	6.07104272882656
EXOC6	-1.62159797187994	7.78523009554223	-7.01060994029804	5.43718900292285e-09	2.60362424219316e-08	9.83073457210629
LURAP1L	1.6210883504116	5.33185052231593	10.3573279727967	4.20896012773487e-14	5.21078571096415e-13	21.6091387292741
SLC7A8	-1.62043783198354	7.42046721398082	-6.69362708580789	1.71533861068026e-08	7.49298866455586e-08	8.68700571328383
VPS13B	1.6197514723663	5.37896405955755	11.9444579723667	2.42105327870409e-16	4.67397785749818e-15	26.7870338138261
ATF3	-1.61919586488148	7.16555901305257	-3.09610603154714	0.0031933826576786	0.00578020902249773	-3.15763722198676
OVOL1	-1.61895122784875	5.98370271118287	-10.4094733748236	3.53502524965817e-14	4.4613922296093e-13	21.7842430485665
CMC2	1.6188020349638	9.03936824141378	8.55924014045865	2.08497150238514e-11	1.52366209683004e-10	15.3885032826229
PSG3	1.61797451233845	3.9597744676415	5.46901045907486	1.40092979511003e-06	4.48613600579006e-06	4.32492274968825
ZNF165	-1.6176750976115	6.00727802137252	-6.61594579620896	2.27296017207417e-08	9.707885625801e-08	8.40708589544777
FHL2	1.61731123429897	8.88937761750543	6.32180747682734	6.59014386064867e-08	2.61619754798846e-07	7.34957145060324
KHDRBS2	-1.61695475908073	5.53221881963264	-8.35828523660228	4.25560143824244e-11	2.93537464023875e-10	14.674407953107
TAF5	1.61646138036795	6.09634404217322	9.96983121161294	1.55515411755612e-13	1.70208471850337e-12	20.2978546097933
LTN1	1.61604608914943	6.02675406546451	5.94319068208886	2.57912772832171e-07	9.26105814436559e-07	5.99695855281078
ST3GAL4-AS1	1.61593839104268	4.29476833794163	8.94680770394968	5.31911968113152e-12	4.33334103367849e-11	16.756531395811
TTLL7	1.61574313517613	4.37823765074397	10.2783404377416	5.48579778223596e-14	6.60223422589368e-13	21.343279298408
FRMD6	1.61559206391782	7.8559496352987	9.2031135545381	2.17241310204609e-12	1.92039412595346e-11	17.6538174651843
LINC01023	-1.61465494332897	6.44292454888406	-7.59848814479286	6.48442923712748e-10	3.61231816678563e-09	11.9516653939417
CYBRD1	-1.61398951959156	10.0314170376299	-9.06980331762391	3.45827079529485e-12	2.92863226383058e-11	17.1878980010265
DDIT4	1.61373817919547	8.09395546471199	3.31296760354676	0.001709598609702	0.00325710936558689	-2.5702491739215
TRMT6	1.61299546462253	7.1641438078822	12.6385426378046	2.80790843893896e-17	6.76954480703526e-16	28.9499072710977
JMJD8	-1.61266363215915	7.97449051499915	-8.19694518296547	7.56391385066977e-11	4.98204848562906e-10	14.0990007243462
TCTA	-1.61218602174413	8.79988371994624	-11.8027971502575	3.78684130345442e-16	7.01505390359595e-15	26.3379209011415
NONO	1.61192085080457	9.42024986655946	10.6980082956766	1.35422298930256e-14	1.83826251862012e-13	22.7471889696301
FAAH2	-1.61191262834585	6.57893405509111	-12.7288990699641	2.13090361901088e-17	5.23122563229772e-16	29.2268739708898
PGF	-1.61153589713138	8.88440100796576	-7.90215489564658	2.17378447591796e-10	1.31886291728255e-09	13.0434878303363
YWHAG	1.61067102843241	10.6611439610565	15.4323459203567	8.88440144388631e-21	4.5796703606529e-19	37.034453300993
BUB3	1.61003343634552	8.79534615473407	9.96202958804076	1.59691055177775e-13	1.73882939876178e-12	20.2712749185506
PKM	1.60906611253685	7.47782199341995	12.2433731469435	9.50085798797655e-17	2.0072305319462e-15	27.7261634371825
PRODH	-1.60887251773689	6.1427574805065	-8.17124541135959	8.29111215381034e-11	5.42380283869028e-10	14.00718587075
PNPT1	1.60809448679344	8.08572729230284	16.7898158566816	2.47052732128069e-22	1.87193526918843e-20	40.6225080584521
NKX2-8	-1.60744084526972	5.25887692600709	-15.9030781588657	2.50588273400881e-21	1.45971290473837e-19	38.3026506727471
PYGM	-1.60737977055942	6.06846853332839	-6.90038831669991	8.10724983777118e-09	3.75377028440795e-08	9.4328505899391
C11orf54	-1.606428649639	9.07054807530458	-7.70483069311649	4.41987124041512e-10	2.53579575435715e-09	12.3344497189744
NKX2-1	-1.60620030597214	7.85763922480934	-5.8166465429935	4.06028007361087e-07	1.41240843775677e-06	5.54792706788944
KDELC2	1.6061027201575	7.27937913585534	9.32385580619492	1.42807146708367e-12	1.29593788469479e-11	18.0743037979224
TLR3	-1.60574233246657	6.74962681971009	-6.16293322002792	1.16949212359524e-07	4.43399430983111e-07	6.78054396964165
BNIP3	1.60431747575693	8.97256277640776	11.2430696753634	2.27431902662091e-15	3.6466905315469e-14	24.5381032242216
FLG	1.602881024154	3.40495820790912	7.32700365520369	1.72899187010356e-09	8.96753246061172e-09	10.9728880525802
CACNA1D	-1.60261258239881	5.36282884282406	-9.47555091203185	8.44899368529734e-13	8.0477064143274e-12	18.6004827926025
VRK1	1.60247935890492	7.92986540706233	8.33610508806554	4.60520151032413e-11	3.1624475788955e-10	14.5954095075517
DMRT1	1.60142648461751	4.00465431712016	6.68449865793654	1.77303202351645e-08	7.71990936141153e-08	8.65410164137542
GTSF1	1.60057234680601	4.87716362714808	2.87854243405308	0.0058392233162456	0.0100606553204761	-3.7194225330101
GTF2H3	1.60043469077806	7.82796341280916	9.33123093115858	1.39201185918691e-12	1.26778124816594e-11	18.0999402648193
CSRP1	-1.59951568654289	10.7834800908271	-8.9798142593832	4.73804173066049e-12	3.8945852806469e-11	16.8724289387641
BHLHE41	-1.59859830141087	5.91606115823645	-6.18380778345063	1.08467525169484e-07	4.13532040602851e-07	6.85520140950898
PSD3	1.59853931598147	7.07742484047945	6.53835975644099	3.01049011605905e-08	1.26488280777924e-07	8.12773384964741
BBS7	1.59775427134252	5.80996535289619	7.56644653206019	7.2790239915364e-10	4.02603536085116e-09	11.8362524628808
SPRTN	1.59673383361955	5.37323813124861	8.27675822164157	5.68948656187356e-11	3.83132648361382e-10	14.3838674490596
CD36	-1.59650945259209	6.67016067748956	-3.66654574484039	0.00058995020327994	0.00122153753309094	-1.55933794121349
TUBGCP3	1.59596357188199	4.87187375362872	7.29245658867	1.95917705107271e-09	1.00681319389012e-08	10.8482201234462
TOB1	-1.59593147065155	10.387434936822	-6.38127552320127	5.31527401351433e-08	2.14001893212907e-07	7.56300443969227
GAR1	1.59371503572787	8.65875405163979	12.6870813931214	2.42080888677762e-17	5.91410946824278e-16	29.0988230810229
KRT83	-1.59337362859262	5.83611894113201	-4.73680166026116	1.79529735013133e-05	4.75857681376866e-05	1.82041101875949
HERC4	1.59295326089741	5.06734516317633	13.21014596538	4.9892379860475e-18	1.41233274731443e-16	30.6842423760148
PRDM16	-1.59295294541484	6.8032898837533	-6.65497890677725	1.97320778427269e-08	8.52518818692736e-08	8.5477137878314
LOC284926	1.59292521514811	5.39880111743075	6.91245658461607	7.76024398317805e-09	3.60386445808649e-08	9.47640905684317
ECHDC3	-1.59281184061248	8.36231656413519	-7.91296534857508	2.09102999204267e-10	1.27133361959638e-09	13.0822798477038
PMM2	1.59208861883259	6.9085361780707	13.0558710095722	7.9207928401024e-18	2.12224523667077e-16	30.2203029524065
STIP1	1.59193259784469	8.07014115509142	10.3307206902944	4.60148737929503e-14	5.63245785360623e-13	21.5196659570486
SASH3	-1.59188867606984	5.78533874241448	-2.77515156244264	0.00771146973586339	0.0130106037607841	-3.97611789923298
RNF24	1.59118327113917	6.19841566077285	8.10616263771178	1.04631565399492e-10	6.71608025677315e-10	13.7744874818143
RAB12	1.59046315161186	5.47357839407308	7.20025750541409	2.73531994738339e-09	1.37037965546886e-08	10.5154286305308
YARS2	1.58925063491862	7.03626297764728	15.2398917749325	1.50156705636163e-20	7.27502019734822e-19	36.5084422080964
PHTF1	1.58919088696283	5.59412593152845	13.1471078357109	6.02417254062179e-18	1.66324928159222e-16	30.4950426825828
LST1	-1.58900445367387	6.07764203441342	-4.3597959083748	6.38856508229655e-05	0.000154575665346563	0.583619413574581
FAM81B	-1.58897877816939	5.0989814205361	-4.69978422594662	2.03674787387824e-05	5.35280393767323e-05	1.69712880032726
SPATS2L	1.58897644625045	4.55029817489007	10.3569638258974	4.21409699700285e-14	5.21394260126411e-13	21.6079147774508
ITGA9	-1.58897517778312	5.41942893889515	-10.1051062227163	9.83425199053334e-14	1.11919451648334e-12	20.7576168534149
HSF2	1.58880188157743	5.81040091034292	10.7035272490164	1.32972961478397e-14	1.81049991113666e-13	22.765508433211
GJA4	-1.58872372167826	6.58628437698107	-10.1079652125415	9.73968700641005e-14	1.10968565073033e-12	20.7673109285787
DCAF13	1.5886823180686	5.94888164656852	13.2330103894369	4.66010730966972e-18	1.32474559698721e-16	30.7527403451659
CDR2L	1.58865197839456	5.50312133534639	13.5341907168195	1.90838625578897e-18	5.95410603489576e-17	31.6487711150916
SERPINB9	-1.58839925128088	5.8508702667803	-5.72085235363483	5.71914121407885e-07	1.9477744367989e-06	5.20926483178019
EXOSC2	1.58834542667073	6.94458694965742	12.7854760071194	1.79378421582496e-17	4.46893953893105e-16	29.3997590531297
STXBP5L	-1.58811576228868	5.08447812969135	-6.383133488637	5.27967941402154e-08	2.12653754175867e-07	7.56967620260068
STRAP	1.58811401767471	7.74189684784833	19.7293546043641	2.03653844344002e-25	3.50824207927638e-23	47.7162629444758
MYSM1	1.58803679685402	4.53520787576119	8.8310444166197	7.98747392394336e-12	6.32750162078062e-11	16.349266627806
PRDM12	-1.58751935475783	6.06199328566437	-12.6230025149513	2.94466659659562e-17	7.04030311439913e-16	28.9021659864788
LINC00982	-1.58737719145794	5.14111719516512	-9.91610653362314	1.86671604805492e-13	2.0065953039225e-12	20.1146771295595
TIE1	-1.58693650349137	5.14182490748216	-16.595995979807	4.06930976796513e-22	2.99331891873493e-20	40.1229946619746
RDM1	1.58676078572171	5.20198795798518	9.02526603679885	4.04101570106396e-12	3.36834869540712e-11	17.0318611757132
CDH11	1.58521028054979	5.32282157386272	4.74475724339051	1.74719434755783e-05	4.64206460256105e-05	1.84695476075354
TMEM88	-1.58515257578104	6.20440286019045	-10.1772833982914	7.7078180174038e-14	8.97983075958229e-13	21.0020586082287
DDX55	1.58460790868591	6.11358380397131	13.6276807683886	1.44983623829385e-18	4.66796316019371e-17	31.9245533552657
HOXA10	1.58316128315532	4.79575814248542	8.50201061948597	2.55385610208842e-11	1.83832034777115e-10	15.1854473343458
ABCG1	-1.58306143246765	5.69140940195327	-10.2151048344503	6.78569282738767e-14	8.00735590960178e-13	21.1299043552343
NUP43	1.58287620836298	6.75443098958785	16.0939664079934	1.51068079817193e-21	9.33980720464886e-20	38.809584188385
CCNF	1.58248558049615	5.12960080990483	15.2849910427169	1.32729472061236e-20	6.49311288687913e-19	36.632102002233
STX12	-1.58208673044381	10.3345264109045	-10.7387078717794	1.18378376580184e-14	1.62196885110375e-13	22.8821976733109
C9orf66	-1.58189089889415	5.02558711498937	-8.54664255643747	2.18012717085559e-11	1.58859230399835e-10	15.3438276607229
FAM98B	1.58159427923016	7.4787472641667	9.37281039006695	1.20523276205463e-12	1.10919937530644e-11	18.2443697581023
IMP4	1.58145163167456	8.43752745038096	10.210382699785	6.89444274570681e-14	8.10720499064882e-13	21.1139515753038
MAPK10	-1.58135287156196	6.28321786730764	-9.69418880783172	3.98283954487603e-13	4.02780386487588e-12	19.3545973631563
SH3TC1	-1.58133551915577	6.0503625721953	-19.3460982956206	4.90411866820058e-25	7.90740094060661e-23	46.8399365793403
PLCL1	-1.58088768477519	4.86580462539364	-7.87887104510738	2.36337311502228e-10	1.42402945092e-09	12.9599166970375
MGST1	-1.58063032179431	10.3747446795511	-4.19133895332845	0.000111249855569925	0.000258531170184692	0.045787762460237
ARHGAP18	1.58051934734974	7.09440134950002	6.5118136985108	3.31422056958605e-08	1.38327015075599e-07	8.03221252091298
CCDC69	-1.58030439660512	5.52908490603158	-4.36615140761268	6.25525001172762e-05	0.000151586586493171	0.604101574842831
PRSS23	1.58025637779627	8.19226297558591	6.39364697666255	5.0826957445732e-08	2.05294053570887e-07	7.60743285363399
OSBPL6	1.58023790966522	4.85513346469177	6.50311520351255	3.42025314593203e-08	1.42339876432501e-07	8.00091957290227
ATIC	1.57960087368751	8.95548374803705	10.8912641710489	7.16313131097432e-15	1.02756520692304e-13	23.3864302296187
LCN12	-1.57909584570956	5.35874672510629	-11.0321597659891	4.51584407107275e-15	6.79737395462818e-14	23.8495401168285
ADCY4	-1.5788999946174	6.66058818720261	-16.0680308727596	1.61782176225971e-21	9.89358955541914e-20	38.7409541945832
TRHDE	1.57856607305519	3.58016139463187	7.89646917141981	2.2186213919534e-10	1.34283225690152e-09	13.023082933289
C11orf73	1.57740614271966	8.01322815527243	8.64957032446453	1.51460688606182e-11	1.13736593847154e-10	15.7084775327263
ATP11C	1.57536409606244	5.40649999183095	13.100437098791	6.92861834037048e-18	1.88711219797523e-16	30.354637917774
MFSD6	-1.57470633097737	8.03518783669193	-7.36459744235767	1.50918817711099e-09	7.89659597862723e-09	11.1085274286767
SAPCD2	1.57469487242248	6.37108652676371	12.182011904781	1.15013199306637e-16	2.37266226409956e-15	27.5343246222214
SBNO1	1.57446045361992	6.36637425938676	9.99395653521263	1.43287700880692e-13	1.57639935111919e-12	20.3800041910364
MARC2	-1.57402659285482	8.07107917166832	-7.17191039852595	3.03100893097877e-09	1.50690638884748e-08	10.4130932036788
SULT1A1	-1.57358698775352	9.03495182675421	-6.16184827580228	1.1740766445341e-07	4.44802909221517e-07	6.77666464221599
VIPR1	-1.57230433879899	6.43283211438607	-11.923413806555	2.58698017791582e-16	4.96577004627556e-15	26.72048093508
STAP2	-1.57202647919351	7.12447448623544	-9.01857917115853	4.13668258442504e-12	3.43388951767243e-11	17.0084175755159
RALA	1.57191567645726	8.4728367292055	17.0798431160348	1.17961677197805e-22	9.70415348539493e-21	41.3622442803809
EP400	1.57156735348941	5.70686892834409	6.8974438458513	8.19424328240679e-09	3.79230708052604e-08	9.42222329385752
NT5E	1.57059678701376	6.47236652932528	5.62279793860634	8.11327409553266e-07	2.69262373448807e-06	4.8638536010697
GMPS	1.570270786722	7.27821012016567	20.7064292087706	2.29794118659686e-26	5.51369102569758e-24	49.8895656380374
CCDC64	-1.57011178026805	6.51882866070061	-11.1365039310439	3.21408287985503e-15	5.02169305763397e-14	24.1908990404037
TPTE	1.57009060687625	3.35745627184837	6.71498729988792	1.58756167345666e-08	6.97869259073477e-08	8.76400996939371
CDO1	-1.56980665841692	5.94231464609909	-9.35156961991045	1.29725600735538e-12	1.18684497631628e-11	18.1706103444066
RFC5	1.56928437394989	7.50664274958475	11.215798016253	2.48445590016485e-15	3.9647037741744e-14	24.4493860942591
TRIM55	1.56914030857472	3.72646886863611	7.78721256575615	3.28568416309254e-10	1.93351720604759e-09	12.630681446266
LYSMD2	-1.56854171543744	8.62183838623452	-4.11176365611153	0.000144141510437818	0.000329758472516939	-0.204727524909173
POC1A	1.56849852794735	5.2338758193514	10.3716921030135	4.01130083596984e-14	4.99986198818628e-13	21.6574060398611
SSR3	1.56834048952333	7.99809702114583	9.34951968758879	1.30650395774824e-12	1.19476348767767e-11	18.1634894321969
VPS8	1.56821968084725	4.33871859766243	7.94246826770758	1.88093430292469e-10	1.15228665274915e-09	13.1881172148023
EMC10	-1.56787703444691	9.11126957186264	-9.66351976421719	4.42454022930231e-13	4.43937084797753e-12	19.2491259173217
HOOK2	-1.56771816890395	7.84391437525886	-6.77258634606419	1.28844296028635e-08	5.7528949633521e-08	8.97171942609513
EGFLAM	-1.56767055837642	6.11571678604543	-11.7756369055122	4.12717478089585e-16	7.57002429612977e-15	26.251517172994
ALMS1-IT1	1.56752950536696	4.1220702523861	10.1892217354998	7.40382598975846e-14	8.65067320716416e-13	21.0424312857153
SYVN1	-1.56721993532344	8.42167907053942	-9.39620712298399	1.11146810027934e-12	1.03185810967896e-11	18.3255622477665
TRIL	-1.56588188097825	6.54449483653419	-6.13824948814606	1.27834352124432e-07	4.8122924300858e-07	6.69230855800904
ACBD4	-1.56552025009004	6.78351100638454	-17.4100498539529	5.13925731598812e-23	4.58326244264339e-21	42.1933603951352
ARHGEF3	-1.56417083774505	8.48703266375461	-8.19784119364347	7.53975150471032e-11	4.96775716173378e-10	14.1022010483362
MDN1	1.5641150590365	4.33250288961022	5.04427501741543	6.22363145580605e-06	1.7817797157922e-05	2.85796165513111
LCK	-1.56384967647108	5.78810150616561	-2.41781736097346	0.0192540234804708	0.0300429544978625	-4.80843598265484
RASIP1	-1.56376621850683	5.1735208114239	-19.5990212009194	2.74182201060448e-25	4.60511855197778e-23	47.4197944206745
TGS1	1.56321752992497	6.91247726439338	8.99696648944084	4.46178801963346e-12	3.68195110041216e-11	16.9326167611265
VAMP5	-1.56148679946443	6.10132851858135	-8.84256623461023	7.67027240669725e-12	6.09118756331691e-11	16.3898548508741
PPFIBP1	1.5613613395616	5.61094809688486	7.86223231999133	2.50895172902152e-10	1.50365513227561e-09	12.9001801583595
ARL6IP6	1.56065196013563	6.22022692448742	8.32857896547998	4.73028028166971e-11	3.23951067200316e-10	14.5685960789004
BOLA3	1.56006064881145	9.91312943940268	9.49721801274466	7.84034456975489e-13	7.48920117551706e-12	18.6754433822926
FHIT	-1.56005745501596	7.03782350571307	-9.01028171550789	4.25857260689009e-12	3.52635706211462e-11	16.9793215714431
MID1	1.55906667540973	7.58007750095395	8.73337473330181	1.12669962717859e-11	8.66080510518094e-11	16.0047397005641
CIB4	-1.55867741969899	5.20135984628781	-5.05710045937727	5.95218952598629e-06	1.71014083957596e-05	2.90172751437445
NDUFAF2	1.55659821215145	8.40318110667586	10.699480084889	1.34764684400758e-14	1.83154566021394e-13	22.7520747539446
IER2	-1.55614134977112	11.2368473353449	-4.6921622879275	2.09027705994587e-05	5.47848298351221e-05	1.6717915395881
ARHGEF16	-1.55599573154697	6.71364023182397	-16.4161567476357	6.48934841470468e-22	4.43365482367366e-20	39.6557682604763
SLC6A8	1.5558484181774	5.54799128212009	8.69280093078588	1.30011866463466e-11	9.89199384134072e-11	15.8613777227861
STK17B	1.5545338429001	4.76538466320066	3.28852861321806	0.00183634667098936	0.00348049343180276	-2.6377459187053
HAUS8	1.55452920554027	5.65189038278203	8.79547078389066	9.05272871658089e-12	7.07474785896424e-11	16.2238770859514
CARNS1	-1.55451273594572	6.37400561851181	-9.70775419017181	3.80193441981541e-13	3.86619516808172e-12	19.4012161846316
DNAAF2	1.55445743927672	6.84289093704448	6.63000515260764	2.16008348330041e-08	9.27097159410559e-08	8.45773245857565
CD248	-1.55389974547249	6.96386781691983	-12.983640061709	9.84473058041772e-18	2.600531387265e-16	30.0020343457241
MZT1	1.55379841443338	6.54909474677754	7.15298509345396	3.24603830019017e-09	1.60588860923743e-08	10.3447682839945
PHF20	1.55349347296005	6.1370477283999	14.6524387831974	7.65497059145436e-20	3.26185903320851e-18	34.8752926671332
FTX	1.55334844888751	6.89260596443131	4.12796662768901	0.000136758634494268	0.000313830158058974	-0.153909731401185
PRDM11	-1.55322658190001	5.36168659485863	-11.9060446497801	2.73258117438464e-16	5.24026389816578e-15	26.6655071942941
SGCB	1.55319809634494	7.31354522553404	8.80534811878835	8.7433532448312e-12	6.86223849881514e-11	16.2587036649361
SLC45A4	-1.55271176828874	7.21860121891738	-6.28708903722886	7.47094966045165e-08	2.93065376423517e-07	7.22507002096744
SLC2A10	-1.55235936582793	8.96167022536253	-6.27134693296843	7.90807726614873e-08	3.08710628121688e-07	7.16864510802963
STK17A	1.5514759441043	6.33243158804582	4.80415008218416	1.42590464824589e-05	3.84212676275347e-05	2.04565066079041
POMZP3	1.55134841484744	6.44001360336446	4.55809702399651	3.29148459031558e-05	8.34778808579471e-05	1.22882555137195
FDCSP	-1.55078457940478	4.70127216092709	-1.45135839601009	0.152850494028874	0.196110618572281	-6.57241791036743
CCL18	-1.55025572114738	5.78592049650385	-2.68006903457635	0.0099076804195841	0.0163224864195453	-4.20606819087009
TENM4	-1.54981567301003	7.52711259805195	-5.43626588257401	1.57311013863288e-06	5.00468666553947e-06	4.21065305193039
NTN4	1.54929692399203	5.97932000169062	6.77946518699572	1.25671464978103e-08	5.63062908561454e-08	8.99653101641621
SLA	-1.54924886032375	6.35547046466543	-3.21923411719818	0.00224579709222758	0.00418917541821813	-2.8273564767092
FANCB	1.54897350047784	3.50388157115355	15.4838085939089	7.72678559592411e-21	4.04502243339871e-19	37.1743650819992
DNASE1L3	-1.54823631461727	5.67836650520136	-10.7916323920289	9.94127249548236e-15	1.38374549134287e-13	23.0574525495978
C5orf24	1.54816660581955	5.88450391971072	9.83800910527018	2.43568054764276e-13	2.57021682920104e-12	19.8478164120979
BCAR3	1.54684600997294	7.23080462020205	7.87169977683084	2.42504694269956e-10	1.45770417924574e-09	12.9341719771632
CDC42-IT1	1.54662482097701	4.31730309679004	8.10039319485854	1.06813661613207e-10	6.84742159610108e-10	13.7538468500383
PDE1C	1.5460147665654	4.43506778369	10.5557734556136	2.17044179223074e-14	2.8442948194025e-13	22.2737675826351
PTBP3	1.54575707606647	6.21807746683291	8.32542629248601	4.78368607283443e-11	3.27386053643388e-10	14.5573628312993
NEB	-1.54534136345121	5.21517898847715	-5.70463238858772	6.06013874099755e-07	2.05661047861266e-06	5.15203787753941
TMBIM1	-1.54455363510879	9.77212520475018	-10.2010304722909	7.11505002495389e-14	8.33743216586894e-13	21.0823492092332
MARCKSL1	-1.54426551828	11.0230012135944	-10.8718288839874	7.6353095143247e-15	1.08832859449232e-13	23.3223532742616
AQP5	-1.54407077480773	5.91065280971883	-9.50414415019244	7.65526973847535e-13	7.33612999782482e-12	18.6993949684985
SAAL1	1.54367967955322	7.07870685072728	10.9337489237509	6.23120252982663e-15	9.09412650171295e-14	23.5263354879014
SETBP1	-1.54269488546012	8.00276564231114	-6.45472451615556	4.07499628160873e-08	1.67342196527759e-07	7.82690059357417
C1orf115	-1.54262873989592	6.18775355511123	-11.0114500541269	4.83193845236135e-15	7.22997175258671e-14	23.7816255928764
KLHL14	-1.54201039968143	5.45862661871618	-8.50443368640993	2.53200192596984e-11	1.82389202351401e-10	15.1940497371266
HLA-J	-1.54187186954179	9.40107451821574	-4.27390418758617	8.48565341829097e-05	0.000201351948017017	0.308154690535661
GLA	1.54168044142777	7.93753313997919	10.0930686951685	1.02426951332298e-13	1.16043575272764e-12	20.7167903697715
PSMG1	1.54143130603717	8.85682292083962	9.59963912426019	5.51001340556058e-13	5.43052910460017e-12	19.0291111493605
IGSF1	-1.54102901671982	5.72992306559672	-4.73468808228513	1.80829381712519e-05	4.79050497951607e-05	1.81336195317191
ALDH3A2	-1.54017873016969	9.37434523354388	-8.94251902077741	5.3997189992773e-12	4.39013055386987e-11	16.7414650031667
BIN2	-1.54011229659332	5.67781965719837	-4.1937146204371	0.00011038953784222	0.0002566502636071	0.0533026731344934
BEND5	-1.53911302529806	5.75649078525525	-15.1086406385486	2.15306671930989e-20	1.01866337388946e-18	36.1471738892536
HSPA4	1.53875509954511	7.92822324760092	13.7914544089428	8.98243367724394e-19	3.00233749195442e-17	32.4049846213796
EHBP1	1.53707234826128	7.29014130273488	13.1939474446897	5.23659741448809e-18	1.47201702774069e-16	30.6356736746779
SYPL2	-1.53691478737133	6.07033276509803	-12.2958951398481	8.07048506280982e-17	1.73968584428804e-15	27.8899791691568
SCO2	1.5368113209799	7.34764071153166	6.06494223664803	1.66471077461433e-07	6.15186022412026e-07	6.43056687647858
PBX4	-1.53650769556056	6.80319447742613	-6.90624327352838	7.93700221417625e-09	3.68086239361993e-08	9.4539828725027
MOB3B	-1.53638433497915	6.93863312027505	-7.36271859762386	1.519476804485e-09	7.94630383871178e-09	11.1017491293341
OBSL1	-1.53583167027043	6.47734873888913	-10.5661437971562	2.0968876916039e-14	2.75866654205461e-13	22.308368429295
SNRPA1	1.53537604782754	7.84693505031068	12.8951057596522	1.28631814628729e-17	3.30685487734954e-16	29.733581424639
CISH	-1.53497279827649	7.56575404252217	-6.48073848999519	3.70883527294515e-08	1.53430983017671e-07	7.92043567943439
TMEM171	-1.5349083581457	6.18168236843455	-5.4507697213234	1.49440382085055e-06	4.76653093990232e-06	4.26124573676061
WFS1	-1.53490482157338	8.38704666832522	-7.71583598256016	4.24811773921363e-10	2.44491185133783e-09	12.3740392073364
CXorf56	1.53484639681026	5.38154048972456	8.54353216699477	2.20428704931427e-11	1.60387745411296e-10	15.3327951763704
LPL	-1.5341525086405	5.96831336672575	-4.51120467139119	3.85394875810436e-05	9.65643177767199e-05	1.07513939588891
CX3CL1	-1.53343895938927	6.57017011583446	-6.77315824692762	1.28577485327297e-08	5.74403709317374e-08	8.97378219738243
SLC35G2	1.53317459080797	5.59529511119881	15.8423163894769	2.94642439090086e-21	1.69188557260988e-19	38.1404061263827
ANGPT2	-1.53287682334687	5.02667832711918	-10.3126937028098	4.88827205252472e-14	5.95305880475141e-13	21.4589982633863
ZHX1-C8orf76	1.53210464975324	5.02407060166303	12.834318451607	1.54648120929964e-17	3.90593092398925e-16	29.5486762112231
DDAH2	-1.53163980320524	8.63366908862999	-7.11332402782448	3.74752070547831e-09	1.83797143444851e-08	10.2015768763418
C12orf5	1.53151859093625	6.79727212608013	5.26950651393986	2.83226607314362e-06	8.61390111727927e-06	3.63158226734413
EEF1E1	1.53114351816928	6.73749076804613	8.69339514460414	1.29739422283355e-11	9.88181499705318e-11	15.863478290466
GYLTL1B	-1.53090151647306	6.67393191408262	-10.9469212460708	5.96793919930855e-15	8.7542805358125e-14	23.5696669857151
MLKL	1.53044806431855	6.16578695290796	6.40229245940199	4.92621576872114e-08	1.99373250639708e-07	7.63848579400263
MAGEC2	1.52973158053558	4.13326787644064	7.93340318516246	1.94312624067788e-10	1.18713881118105e-09	13.1556023421271
PCGF6	1.52962397222249	6.51462312612315	12.7785588505316	1.83191360114901e-17	4.5582985964393e-16	29.3786441750691
CYP27A1	-1.52909660147109	6.97153280845185	-8.78874794533823	9.26958575154306e-12	7.2274081556035e-11	16.2001681347451
RPS28	-1.52894883850979	7.95936628862224	-8.76340458549295	1.01352091553904e-11	7.85975915840302e-11	16.1107564867206
GPR110	-1.52871884141627	5.7534113149869	-4.61871418812023	2.68206004627414e-05	6.89765474450111e-05	1.42846807350453
DGKI	-1.528522351731	7.93587542792457	-3.53821203789353	0.000873348406710206	0.00175025724741416	-1.93344610220984
MARCKS	1.52850510603873	8.57869745307408	6.90706358751589	7.91343686879555e-09	3.671623390667e-08	9.45694366643998
MSANTD3	1.52692557486666	7.82282906278483	12.532410677504	3.88779222607123e-17	9.03788377352545e-16	28.6232326572236
ELOVL7	-1.52662087622347	8.39175434702659	-5.56674607514605	9.90376892063194e-07	3.24464341019728e-06	4.6670111206895
[truncated: 18,156 more rows]
