# Supplementary material for: Genome-wide expression analysis suggests a crucial role of dysregulation of matrix metalloproteinases pathway in undifferentiated thyroid carcinoma
Source: BMC Genomics. 2015 Mar 18;16(1):207. doi: 10.1186/s12864-015-1372-0 (PMC4377021; doi:10.1186/s12864-015-1372-0)
Supplement: Additional file 4 — Validation files. A compressed folder that includes two subfolders (named ValidationSet1 and ValidationSet2, respectively). Those folders include the following files:.csv files with the results of the gene expression differential analysis for the three contrasts (ATC vs normal thyroid tissue, FTC vs normal thyroid tissue and PTC vs normal thyroid tissue)..csv files with the normalized expression matrix for the preprocessing of the validation arrays (each array is identified by its GEO accesion key). PDF files of the volcano plots for the differential expression analysis. [file 12864_2015_1372_MOESM4_ESM.zip › AdditionalFile4/ValidationSet2/ALLStats-PTC-Normal.csv]

	logFC	AveExpr	t	P.Value	adj.P.Val	B
TG	-9.6996639654793	14.0535312793614	-44.5425979659569	7.17154498853626e-40	1.44542489243948e-36	79.9506844075546
MMP1	9.12606687656059	3.50354544809578	55.4599877253329	3.14148256915719e-44	1.47834875027021e-40	89.0124588665414
TPO	-8.61091956390816	12.0693849567411	-15.9751298769631	1.54364655573117e-20	2.37497681914211e-18	36.5573523149223
IL13RA2	7.96256399690126	4.73602058189938	10.9900028757647	1.54839291292796e-14	8.94840343566589e-13	22.6826537489098
DIO1	-7.91781483179912	11.340881860498	-11.3889347100484	4.56888322077865e-15	2.95146927291005e-13	23.9091305762105
MAGEA3	7.76877686117791	3.83044733240025	49.3450455235552	6.67120259664856e-42	1.9208298333636e-38	84.229750401142
CXCL1	7.69738369965222	4.28203267417105	42.6548323282062	5.15309330325171e-39	8.65504962725318e-36	78.1212735466077
EPCAM	-7.63731710043009	11.467747321296	-19.3707783700098	6.13707518656832e-24	1.31588032324771e-21	44.3858374731794
TFF3	-7.48728826202812	11.6045260384125	-10.3943811924984	9.9495994397366e-14	4.97603416148613e-12	20.8135621349219
MAGEA6	7.41359499287952	3.49772556182259	61.6159601225903	2.4748026572695e-46	2.49398237786334e-42	93.2073740262822
TFPI2	7.08778281366966	4.25508392072047	19.8958452642569	2.01177139907174e-24	4.82705387479655e-22	45.4974717961882
CSN1S1	7.0742262754065	3.74942755230514	46.272164569944	1.26132511418022e-40	2.82466751958915e-37	81.5508998433743
C2orf40	-7.04812239904686	11.004023753173	-10.7692273926299	3.0694181691992e-14	1.65720713785797e-12	21.9951027659736
C16orf89	-7.00321171801735	11.3014517803189	-14.6858048006405	4.12877710726407e-19	5.13675941956218e-17	33.2619474092609
MMP13	6.99797919050659	3.87157430760262	46.3940166189566	1.11859783772937e-40	2.81816742742944e-37	81.6610340473768
SLC26A4	-6.93217783791311	10.30474835402	-11.7356164454926	1.60849162752233e-15	1.11406009459493e-13	24.9582241481111
SMR3B	6.92170244350985	3.77913629219256	32.4649703294699	1.15387926610179e-33	8.94478331087751e-31	66.4213078243417
CXCL8	6.91133783458119	4.99782664835435	9.7903330874939	6.86969396840256e-13	2.92106923909607e-11	18.8729514449863
MAGEB2	6.85169881746019	3.75951150627906	37.2150478993545	2.49806065875161e-36	2.96167132806699e-33	72.3012092188736
CXCL6	6.82879828459889	3.43508075903305	55.2734563742754	3.66744914480331e-44	1.47834875027021e-40	88.8762712817731
TSHR	-6.76515717441578	9.94102395730133	-15.6881007608675	3.15723363158719e-20	4.57798876580143e-18	35.8402328367382
HTN3	6.74834799530651	3.28853859649267	60.7527079281249	4.74071622276099e-46	3.18497118232492e-42	92.6522190176988
POPDC3	6.7070101275433	3.98539451211992	23.5627220436251	1.52213187129344e-27	5.57792143016715e-25	52.6324327426549
LIPG	-6.68157507677094	10.5499591983085	-15.0300617931334	1.68553195939255e-19	2.26479310943713e-17	34.1607235779099
CXCL5	6.63094656469947	3.38478072418315	68.3491394079731	2.06903993628046e-48	4.17014999157327e-44	97.2116762521559
SELENBP1	-6.52731400794859	10.4024527661006	-12.2077270442395	3.97956340905819e-16	3.01534212441985e-14	26.3617481365142
CSN3	6.47564824671234	4.11734939970219	36.386975794256	6.89394929553537e-36	7.71930822508419e-33	71.3349378137568
IYD	-6.34612448804576	9.27765924508042	-9.97533517356859	3.78322953976489e-13	1.6832448426923e-11	19.4720010000197
FNDC1	-6.33334122183853	10.0542489437793	-12.0050097411885	7.22377330299499e-16	5.25614263255827e-14	25.7626458013182
CLIC3	-6.21027533871657	11.6142209147097	-12.7050293472041	9.42606523011443e-17	8.2961722582077e-15	27.8088948185721
INHBA	6.18367109636469	5.86281128735511	11.3629209073634	4.94428221171147e-15	3.17363082729441e-13	23.8297808559912
SCG2	6.16305870910485	4.90471222159806	4.99114557226527	8.80663902047073e-06	6.43108005281115e-05	2.55236452680747
ID4	-6.14632978184076	9.90806903096495	-13.5888597147088	7.87338011145218e-18	8.62434652969123e-16	30.3025800608345
CDH1	-6.14141471597274	9.79591191006146	-13.0709165110941	3.33301176954402e-17	3.2142034552708e-15	28.8532862579544
SLC26A4-AS1	-6.04970643158657	9.54612621216109	-11.1456021120343	9.59558861259358e-15	5.79039187086298e-13	23.1634721538041
CCL21	-5.93982768090021	10.0883173335963	-6.50531264852202	4.76221087802952e-08	6.6286160391357e-07	7.7177497823577
PDE8B	-5.90620587631007	10.1585061393801	-9.78398818836077	7.01220575335715e-13	2.96291419201076e-11	18.8523341599805
DNER	5.89841367035435	3.8518929944939	12.3587551525083	2.56106228523272e-16	2.04834168090736e-14	26.804622635926
MGST1	-5.89165723235222	10.4047282066794	-13.2651815063712	1.93237336896909e-17	1.92806857681049e-15	29.4008509188852
DUOX2	-5.8654709518233	9.83991046504722	-9.83035841452311	6.03578175826817e-13	2.59938421662169e-11	19.0029012607973
HBB	-5.84500185066132	10.8748548472321	-4.27341052103	9.41432309551018e-05	0.000491187372482546	0.237238980435016
ITM2A	-5.7726788705355	9.90457847921978	-15.8228439349515	2.25391214657017e-20	3.36500735660161e-18	36.1780305553626
IL6	5.76567335052257	5.26888081335582	10.4445600420549	8.49152315724259e-14	4.32188508167233e-12	20.9727538200841
KIT	-5.74470288994349	10.2463197889339	-9.87904821776019	5.157941513467e-13	2.23086504729458e-11	19.1607260252623
PCP4	-5.70985732674494	9.48913555662661	-9.46627052612002	1.97262652139412e-12	7.67534508469082e-11	17.8139501594614
MAFB	-5.70964358655878	10.8605016634596	-9.97250565426489	3.81778511099158e-13	1.6948779496043e-11	19.4628696309721
DIO2	-5.7045291777813	9.91398020451874	-9.34534950457261	2.93326824552225e-12	1.10093149885476e-10	17.4157306867666
UCA1	5.60083595148212	4.79962962339012	26.0474396302843	1.96199024546752e-29	8.98725304486313e-27	56.9235761154496
SALL1	-5.59847660337218	8.9287047441147	-10.9541759455666	1.72950297114693e-14	9.87482503780919e-13	22.5715037482637
CD24	-5.595952098919	12.062563768379	-23.0703544595845	3.77600650510297e-27	1.28992222220933e-24	51.7334238521657
KCNJ16	-5.55799979423494	9.35113754310173	-12.9125686304629	5.21593756436222e-17	4.86700100045003e-15	28.4034016368167
PKHD1L1	-5.51914703540692	8.97981447568998	-5.80164931167056	5.49803222254309e-07	5.7437396738236e-06	5.28891864329946
ERVH-3	5.4722299329144	4.62419506625987	36.130661403803	9.48047342427373e-36	1.00567864140125e-32	71.0311091047862
EGR2	-5.45952586554097	9.56440235374208	-4.35251346179272	7.29203077031995e-05	0.000394976834656809	0.485512809846879
FCGBP	-5.45334863743978	11.9019177041374	-8.288276387261	1.0065629185061e-10	2.72678435786161e-09	13.8703127649002
CLU	-5.43548635338554	10.3246130990751	-14.5283782770396	6.24799585412764e-19	7.54062014610435e-17	32.8462425160446
DKK1	5.4216201035751	4.03319275710519	21.23701159826	1.29156252259428e-25	3.61547814484552e-23	48.2295401074996
IPCEF1	-5.40781950864133	9.51249626062367	-7.76470486457679	6.02848188061712e-10	1.31783136988978e-08	12.078399643189
CPA4	5.39842270683577	5.32765479778881	27.6415125207409	1.45019837043298e-30	7.30718703901918e-28	59.4795140488298
NCKAP5	5.39043970962287	3.36226768619475	34.3846031335584	8.79898608557621e-35	8.06107111612675e-32	68.8990502819178
FAM189A2	-5.36768482539152	9.67391045584908	-8.52576362686889	4.50402246917867e-11	1.3213766064963e-09	14.6760962294109
KCNJ15	-5.34697850575499	9.012886485829	-8.32127153796321	8.99880208497148e-11	2.4615894558672e-09	13.9825493516349
SPARCL1	-5.30547258382366	10.77516739109	-16.8116067904438	2.01730514869794e-21	3.44565976881414e-19	38.5954265574305
PMAIP1	5.29489181505803	4.79070987707222	4.85401277260083	1.39596143298573e-05	9.49244354987432e-05	2.10029061671
SERPING1	-5.27672114266232	8.75615702733266	-9.25567702699794	3.94094243423254e-12	1.44417626839921e-10	17.1193748841196
KRT81	5.24391112883021	5.31493670468348	24.8008505785097	1.66106681531291e-28	6.56447091424149e-26	54.8201653344813
RAB25	-5.23945904002902	8.74600007380442	-13.2267579915708	2.15156415202417e-17	2.13619583665257e-15	29.2929288790753
COL5A2	5.21227100415279	6.8202294788204	12.4582615210333	1.91866038604362e-16	1.57197561303696e-14	27.0947997509385
SPOCK1	5.19888828573732	6.55107270075262	10.8464126720614	2.41463856657449e-14	1.33700660190409e-12	22.2361858496808
CLDN3	-5.16805126416179	9.27093369145504	-9.77390983026217	7.244748659196e-13	3.05014243634652e-11	18.8195755254718
TNFRSF11B	-5.15692489177526	9.11467972214246	-7.57588529419478	1.15536503999132e-09	2.38345776673746e-08	11.4278439234169
LRP2	-5.15213368271668	8.89040154010278	-10.1445911045211	2.20004977149391e-13	1.04089209259295e-11	20.0164582295414
PPP1R14C	-5.15055086273183	10.4023711298062	-10.0580206885216	2.90173575227372e-13	1.31131130240083e-11	19.7384154659681
NUPR1	-5.14143987527868	10.1937328038222	-9.78856009486808	6.90921935851681e-13	2.93169086675592e-11	18.867190712982
TCEAL2	-5.0970465087597	9.41664292054202	-10.8495715656971	2.39108233231765e-14	1.32761058974827e-12	22.2460362493631
MMP3	5.07302798666789	3.54915809464045	43.3234079844081	2.53913269162632e-39	4.65238358179349e-36	78.7794614630089
SDPR	-5.05128038265239	8.49661057875695	-8.83320460145648	1.60328672896261e-11	5.10493586449311e-10	15.7116713220259
ENPP5	-5.01686819511576	8.43493237740361	-9.70384598195287	9.09220136710552e-13	3.74288457833334e-11	18.5915108952622
COL23A1	-4.9988710962043	8.86383871479639	-11.6222385063028	2.25918537811835e-15	1.52798259382468e-13	24.616849762497
CLDN8	-4.96605011289582	8.62066439794317	-8.97378147474088	1.00299741920486e-11	3.34692267948245e-10	16.1821299061981
SDC2	-4.9367610903064	11.1703016288861	-9.40920855464998	2.37828764903129e-12	9.11300143844593e-11	17.6262359188746
MUM1L1	-4.92364913347721	8.31519053689818	-6.84164658273666	1.47541779368425e-08	2.34519287316294e-07	8.88482801493059
TOX2	4.89852179523721	5.26151021324945	5.03163699784679	7.68209249654558e-06	5.73029512464382e-05	2.68658474375863
PAPPA	4.88370112221507	4.52748381521337	25.4178649470294	5.70529282108999e-29	2.34673830222589e-26	55.8732620351414
TMEM47	-4.8417664841083	8.63614910570919	-9.80207573323824	6.61362515755146e-13	2.82410201378071e-11	18.9110957893098
COX7A1	-4.8316319323083	8.95376974826879	-9.50757257832034	1.72329540960089e-12	6.75739668881439e-11	17.9495909485821
MGP	-4.81491777121423	8.26684781571326	-8.28561473416052	1.01570542466884e-10	2.74417464265422e-09	13.8612549809163
HS3ST3A1	4.79939932303666	3.85922712758093	10.5450991778018	6.1874612696683e-14	3.21413097655064e-12	21.2907640165707
COL3A1	-4.76970145176109	8.91323862953922	-6.35339804952978	8.08486309886273e-08	1.05265126458384e-06	7.19129249799687
CDH12	4.76693900860832	3.40916314684075	36.0057205259026	1.10817150682683e-35	1.11675983600473e-32	70.8821799435062
NAA11	4.76022665767638	4.5152629711424	33.1781855103383	4.36461189766576e-34	3.66536469989389e-31	67.3590433257325
TGFBI	4.74222161319957	8.44240218227555	6.21664768384647	1.30153968468391e-07	1.6123252824096e-06	6.71810911771719
ISLR	-4.72337937508391	8.33600264808735	-12.5665074426629	1.40340995981822e-16	1.18350325272537e-14	27.4090086212606
RGS16	-4.71757601281312	8.38038214784209	-8.42485012592361	6.33464205332218e-11	1.78816121267099e-09	14.3342927689553
LINC00973	4.69034850270412	3.18323761887208	41.0169280236588	3.05419546491761e-38	4.73517766118572e-35	76.4588232108923
ELMO1	-4.68961279402229	8.91773393746809	-8.6661114215429	2.8074211191645e-11	8.5602984352134e-10	15.1499436774347
SFRP1	4.68895190633787	5.531089404436	6.52690490990537	4.41703748881685e-08	6.21685688457428e-07	7.79262855785112
SORL1	-4.68367911787729	9.467730117938	-12.5762667114587	1.36449435045139e-16	1.16531286581982e-14	27.4372627843967
SGK223	-4.63963077962559	10.7907323537182	-6.2831574913319	1.03254210880199e-07	1.31133498443001e-06	6.94814481584697
TCERG1L	-4.61569663374012	8.19219806246878	-3.99377325349305	0.000229070339662246	0.00104834529879486	-0.623844283806347
LRRN3	-4.59839129447495	8.87270095366962	-6.28996102098948	1.00836935657956e-07	1.28549553332454e-06	6.97168732724649
RNF128	-4.58381676545606	9.43791414665522	-8.26160737828001	1.10204454557432e-10	2.91875266965182e-09	13.7795303832774
MAL2	-4.57731414912136	10.5461098575979	-12.3242441703445	2.83170401063316e-16	2.2469682808784e-14	26.7036833917442
MPPED2	-4.57592173632152	7.89026529773454	-7.0034793396184	8.40100888808302e-09	1.41337507628809e-07	9.44643456993366
ESRP1	-4.56585305104269	8.29228451702244	-13.1592594421744	2.59968908110058e-17	2.54353074900884e-15	29.1028886531251
PARM1	-4.56300151195702	8.78618515629117	-12.0705353329031	5.95412029399925e-16	4.36382889183836e-14	25.9568814627435
BDNF	4.55708647492633	4.76853840376415	12.7640957516092	7.96061645737508e-17	7.13094331992866e-15	27.9786567173701
G0S2	4.55316690591866	6.87572614242792	6.69404925467402	2.46709050916808e-08	3.69147804100094e-07	8.37253851478474
EMR1	4.54787657307584	5.0571542865057	15.2849473466694	8.75917478445412e-20	1.21752529503912e-17	34.8171985627527
PEBP4	-4.5448244107242	8.44887605784992	-6.90210793106494	1.19537619483989e-08	1.93457018522774e-07	9.09467336302693
FMOD	-4.54306182662466	9.81104689275031	-10.5030671651785	7.0618382344604e-14	3.63090177590687e-12	21.1579690358626
PARP8	-4.53633215773405	8.60474275324349	-20.7511309966509	3.43490066194134e-25	8.99096400538022e-23	47.2570625613914
COL1A2	-4.53103412504343	9.05975194926615	-6.68468906012542	2.5488742317537e-08	3.79133285173402e-07	8.34005379547407
ANGPTL1	-4.53028194727006	8.00872733488869	-7.51014228759674	1.44981672603008e-09	2.91046375628848e-08	11.2008997204191
CTHRC1	4.52636702962773	7.24252635035325	8.20165453763994	1.35137824823896e-10	3.47411078995616e-09	13.5752406698748
UNC5D	4.52467245177204	4.67108438142914	7.22098693141834	3.94609201635462e-09	7.10755000800959e-08	10.2005810436691
LXN	-4.51702464838801	8.13772072250526	-17.2556948343785	7.05299030856614e-22	1.28065783485721e-19	39.6470562818402
PTCSC1	-4.51426400666653	9.69604061457247	-3.7817536434536	0.000442408848021711	0.00183926368231798	-1.25760749045456
PTGFR	4.51176465665958	3.70060362106864	31.8576363679131	2.68198342734973e-33	1.93054914207978e-30	65.6060913767942
CPQ	-4.49561671178677	10.6541643713146	-11.8354878212737	1.19415037302015e-15	8.44494763797232e-14	25.257546091646
COL6A3	-4.4766791593318	8.97368483407842	-9.99770410936609	3.52095367064868e-13	1.57699602737609e-11	19.5441556507877
CLIC2	-4.47033345047818	8.36734204370739	-11.8914666448542	1.01110538618405e-15	7.2781532351927e-14	25.424751363724
PTGES	4.46550419605069	5.55107432648349	22.7585413047311	6.77026662554326e-27	2.20088264254555e-24	51.1551824608764
SLC43A3	-4.46530760346801	8.78896924651183	-8.6682939487136	2.78690239778673e-11	8.510608761726e-10	15.1572980138702
MAOA	-4.46458856598615	9.09144351557252	-7.89496957212448	3.8541389136771e-10	8.98036645146381e-09	12.5259990368278
COL15A1	-4.46343711698683	7.97006805357873	-8.13717568015233	1.68341795137635e-10	4.24646918773345e-09	13.3552151172986
BLNK	-4.46074189181168	7.67062065385203	-6.43796119714253	6.02186477603008e-08	8.15115410079827e-07	7.48425933062177
SLPI	4.45419812255651	7.72425271472615	6.60929816049176	3.31463991207378e-08	4.80277264039159e-07	8.07844176288199
ST6GAL2	-4.442032663655	7.72225274960836	-6.97057330628119	9.41974809601919e-09	1.56387992483745e-07	9.33226321867155
ZBED2	-4.43305216418617	10.2853421084033	-8.07304110508103	2.09530925753844e-10	5.14384385940161e-09	13.136052308209
APCDD1L	4.42999284468594	5.10719377337123	23.0302533372334	4.06894403233439e-27	1.36682611619499e-24	51.6594496396403
COX7B2	4.42472611444571	3.48942243884396	39.2588933121777	2.22652950960727e-37	3.20540730472389e-34	74.590779968185
EPDR1	-4.41248858196307	8.28052263145262	-9.18169551618428	5.03157525235054e-12	1.81415740985912e-10	16.8742173444397
NFIA	-4.40785423308604	9.60235650893848	-9.18599997132264	4.96047495136137e-12	1.79172710832775e-10	16.8884974508785
SLC16A9	-4.39708219804154	8.11927700875647	-7.87263866652001	4.16096560602185e-10	9.57354586636648e-09	12.4493443669423
HAPLN1	4.38408285540398	3.6842155241643	13.8824394083129	3.52640345739237e-18	4.06140923907104e-16	31.1091035547458
LINC01296	4.37502258431362	5.04514697131765	23.259344635215	2.65915111024544e-27	9.24055010810289e-25	52.0805140016733
BSPRY	-4.35978367951899	8.34595150978447	-13.4473258403026	1.16405047290771e-17	1.22194985840911e-15	29.9099074227206
FGL2	-4.35718722657195	8.74051269348172	-8.44897317281699	5.83816085989845e-11	1.66905151959225e-09	14.4160809731464
CCBE1	4.35564145630131	4.53505965610086	20.8118770986735	3.03644746440865e-25	8.05257876909952e-23	47.379698535835
TWIST1	4.33921173340332	4.72300645843583	13.5826280460051	8.00968307784855e-18	8.72622499643447e-16	30.285343785974
CXCL12	-4.32668066019646	8.42109214873227	-7.46105244761104	1.71792394778618e-09	3.37034116310946e-08	11.0313108487584
NPNT	-4.31581223260299	7.98550357614962	-9.80711591680835	6.50669714275636e-13	2.78434142064235e-11	18.9274631295667
ZNF595	4.30898191876296	4.72603125960976	3.29022324381566	0.00191122009103855	0.00634816099783816	-2.65227923287763
CDA	4.30457153607344	4.72541803840597	14.6323134305382	4.75131927503579e-19	5.83919756026502e-17	33.1210296483745
ESAM	-4.29902045140468	8.74516875217761	-12.2985397052048	3.05200848780245e-16	2.3935109366404e-14	26.6284015348139
ZBTB16	-4.29620260781009	7.99858735410406	-4.09635381272642	0.000165747359157814	0.000795151679850512	-0.311116683800016
SPANXC	4.29249714786286	5.39163596101178	23.4991082027408	1.71016213892239e-27	6.15505676963942e-25	52.5172346434562
GPM6A	-4.28266589037017	8.24886403358536	-6.69600800923729	2.45031123495059e-08	3.67729135818535e-07	8.3793364971002
PLAU	4.27171638900109	6.15575887397287	5.76876038660457	6.16064218330682e-07	6.3350889390076e-06	5.17623993748858
INHBB	-4.26880270182156	8.32473326670415	-9.35375086506559	2.85336042249884e-12	1.0749435386068e-10	17.4434508030571
ECHDC3	-4.26803998509218	8.42881427025965	-11.0523217032886	1.27787704086657e-14	7.53088063118881e-13	22.8755997547239
MME	4.26286353645653	5.0525305189314	9.6199577385673	1.19430005536183e-12	4.82387126569491e-11	18.3176938972
IL24	4.25633029253994	4.10107704180726	19.41153887641	5.6233024087674e-24	1.21868451665276e-21	44.4730129509524
DGKI	-4.23819678774598	7.99659295032058	-4.69685979499811	2.35686685117622e-05	0.000148957828113693	1.58734481882597
MGAT4C	-4.23586107400539	7.23905834326669	-5.08451667556913	6.42437365943811e-06	4.91024620061551e-05	2.86234597509537
APOD	-4.23286794889999	8.39630953317367	-4.65118963549465	2.74184855521847e-05	0.00017003679270901	1.43938768501803
IGFBPL1	-4.23260200614502	8.45052458784343	-6.42793320938806	6.23598362444594e-08	8.41773730683615e-07	7.44950558910183
MMRN1	-4.22958020541588	7.47197039096428	-4.48912558555467	4.67362949757404e-05	0.000268980589730453	0.918719380789035
MRC1	-4.22613924526534	7.8395293727666	-10.1845352197193	1.93684904189281e-13	9.20688500928057e-12	20.1444402928494
OTOS	-4.2253519238172	8.4043349609856	-8.20236999112809	1.34809057272103e-10	3.47388282228127e-09	13.5776802557348
MKX	4.21787894855464	3.54440153242386	18.6045685973982	3.26265873684433e-23	6.84988404594766e-21	42.7187821632334
TNNT1	4.21757263262756	4.83065321769916	12.0875833824999	5.66260541420579e-16	4.18057919865633e-14	26.0073250287482
CTAG2	4.21201911257299	4.41972922686193	12.9447515588402	4.76092912178461e-17	4.483949834092e-15	28.4950965713135
CRYAB	-4.20299537010595	10.2742576613978	-6.49742832143378	4.89486265223079e-08	6.77582120574943e-07	7.6904107886696
CDH18	4.19074478933517	4.26162614974042	24.5858466281472	2.42356143916824e-28	9.21639260498788e-26	54.4475200382231
MAL	-4.182911163715	8.64145759666757	-12.3614983180557	2.54071036661322e-16	2.04016005733424e-14	26.8126393470982
LOC646736	-4.17146981343415	7.76327204867702	-4.9124335287593	1.14766027510916e-05	8.06804773101676e-05	2.2923971581377
FREM2	-4.17049622481275	7.8011592773526	-6.86156788689429	1.37655174235043e-08	2.20193653706928e-07	8.9539717608456
ABAT	-4.16784875100804	9.61435681438839	-5.61197178086556	1.05861546073619e-06	1.01941684716378e-05	4.64059271064258
GREM1	4.1633942816758	4.4143893396768	5.40571947553582	2.150762668535e-06	1.89295290761235e-05	3.94037071068003
PLK2	4.15906742715864	6.78039027597497	9.25570827522799	3.94053629016294e-12	1.44417626839921e-10	17.119478308451
ARSJ	4.15451368005019	3.96331574808775	11.2172633682624	7.7058550446788e-15	4.83836474845798e-13	23.383863449526
EGR3	-4.14313175442058	7.6114846531286	-2.98816906593385	0.00446585144408066	0.0130941570927329	-3.44927974728887
FDCSP	4.13980379832511	4.94634635361377	1.73419970375547	0.0894895638784062	0.157593897769268	-6.12604837317945
AQPEP	4.13793280872378	3.42817836615144	39.1734262966674	2.45750256598574e-37	3.30206428116284e-34	74.4976446308518
CLDN5	-4.13454632327005	7.77298301855095	-8.19770657122582	1.36966588535821e-10	3.51216487524107e-09	13.5617779949548
C19orf33	4.11258896577231	6.74916823942963	6.17783189616454	1.48975722736449e-07	1.81316768825672e-06	6.5839581227057
DPT	-4.10344717093365	7.83052374167949	-6.00111417985	2.75347283441523e-07	3.13184226736112e-06	5.97431444611852
BTG2	-4.0934137249923	8.5720262602189	-5.37804635353084	2.36457795800338e-06	2.04804764690838e-05	3.84685498391168
BOD1L1	4.0911535038112	4.75804013053214	9.76921077500907	7.35582366998831e-13	3.08225833822483e-11	18.804297658487
IL1B	4.08560981517483	6.29941935030834	8.47560184474782	5.33550984038724e-11	1.53624572618578e-09	14.5063055388078
S100A2	4.07141458341678	7.33848334289626	7.17798895994874	4.58118888548929e-09	8.14950238190969e-08	10.051586760671
TGM2	4.06827418802218	5.07290252094101	21.4616245793718	8.26823792364121e-26	2.38066193358555e-23	48.6726723858481
NR3C2	-4.04940384764104	9.19793706983153	-6.90658050053182	1.17691213606141e-08	1.90833983124037e-07	9.11019552946233
SPOCD1	4.03779131378068	4.66986014393629	31.7821247667578	2.98156589404553e-33	2.07218829636164e-30	65.5036339121998
TMEM30B	-4.02615723065991	7.47034269218741	-16.4280521748583	5.08201508590702e-21	8.06519795720126e-19	37.6703338449148
MYO5B	-4.02542309532347	7.98278351745213	-9.55310970249539	1.4851056846342e-12	5.88061003414585e-11	18.0989158826661
PRKCQ	-4.02419256117473	8.63183603995234	-13.5075959558353	9.85211008943215e-18	1.05621956836439e-15	30.0774289285305
DCN	-4.01917568628757	9.62075195422738	-6.690730168765	2.49578572482286e-08	3.72611565065221e-07	8.36101948591113
PRR15L	-4.00466817788452	8.84251068144079	-6.3670321959454	7.70987599026486e-08	1.01070779366733e-06	7.238511187529
EDIL3	3.99704578977888	4.69269503216328	35.0645013901771	3.65044999602758e-35	3.50356284142552e-32	69.7424502081968
HHATL	-3.97264422398347	7.69968998978826	-4.69826854796952	2.34587713441387e-05	0.000148402867683966	1.59191696510512
GJB6	-3.96652948945036	7.64691115441963	-4.30356616647444	8.54239015452552e-05	0.000450475859666305	0.3316558268399
LHX1	3.96139894577965	3.84468717810164	31.0238857087881	8.74660177987596e-33	5.50899246479375e-30	64.4610025877025
UBE2C	3.96006502125266	5.64719861388632	4.75662937522301	1.93226425506708e-05	0.000125103713655243	1.78175121002268
CXADR	-3.95914390140897	8.46436109137252	-8.81172265795497	1.72274226276328e-11	5.43378252049984e-10	15.6396057017334
COL12A1	3.95372156916108	4.46928388386278	13.2693956458738	1.90975680393949e-17	1.91498250663684e-15	29.4126759939003
HSD17B6	-3.95020183064956	9.28361166537447	-4.49877038605288	4.52836932227792e-05	0.000261366791782679	0.949506627341162
XIST	-3.94577407149289	7.98551839218269	-1.78877255638141	0.0801483058309803	0.144115363013954	-6.03422049292961
NBEAP1	3.94351037114721	3.13915127227353	49.5345706983535	5.59745834664783e-42	1.88027954961145e-38	84.3885115050092
ST6GALNAC5	3.94231348874396	3.86166883888363	30.5967985412445	1.62070006131087e-32	9.60741462815313e-30	63.8624136721237
KCNQ1	-3.93346987016611	8.67251512675754	-12.224718560276	3.78648846351115e-16	2.87987452762518e-14	26.4117217315929
SPAG4	3.91913184683557	5.31671426368087	6.17163205685106	1.52223896156158e-07	1.84601241096712e-06	6.56253823598603
PDPN	3.91383967461801	5.49975578574706	13.5389669968388	9.03440268323225e-18	9.73734684922706e-16	30.1644444203754
CDC20	3.91336595187289	5.39397601633222	4.00439695868135	0.000221554341995913	0.00101950405546293	-0.591634350752621
ITGB8	3.91142441549772	3.82056833257752	28.4540532914448	4.04433938276546e-31	2.2642683405455e-28	60.7285408359991
SNAP25	3.91135429554486	4.00528125329032	9.09160581450208	6.78058718367706e-12	2.36032356972385e-10	16.5748905124326
BBOX1	-3.90727777190229	7.55303331234436	-5.32846937966353	2.80156325548754e-06	2.36132324730461e-05	3.67959975088309
INPP5J	-3.90350974405111	9.15095198165355	-10.6815858076112	4.03438776415622e-14	2.13981803648865e-12	21.7204406158747
MAGEB1	3.89395818170598	3.67852437610727	28.0303394386742	7.83894127158081e-31	4.11623116445893e-28	60.0815760781771
LRRC2	-3.89324824304547	7.34439333011765	-6.19878674454046	1.38500416316839e-07	1.70004621855414e-06	6.65637036441204
LYVE1	-3.88324975217148	7.89908154007826	-3.87885786688435	0.000327868524721115	0.00142050518395401	-0.969532913458616
EFNA1	-3.88206831405281	9.72068806410049	-9.53473336127162	1.5769383657567e-12	6.20765483629419e-11	18.0386847602712
KRT80	3.88131508161818	4.52157555768004	9.16673250024128	5.28683969859879e-12	1.88929528590884e-10	16.8245618480956
RAB3B	3.88008278312221	3.99408960033765	32.3415413473544	1.36801813467545e-33	1.02120020386606e-30	66.256891765688
TRHDE	3.8710559146461	3.50645817677518	23.5661876369642	1.51251540828512e-27	5.57792143016715e-25	52.6387005286751
TPX2	3.86090750020691	5.03264140938898	3.83735449219227	0.000372808038284334	0.00158588982938386	-1.09312309147406
LOC100128727	-3.85832375092268	7.11265264285085	-3.07324532491552	0.00353136618965199	0.0107401064663401	-3.22988632094569
PKIA	-3.84691787830395	8.81469940260315	-9.05198071654262	7.73352099721633e-12	2.65535120441048e-10	16.4429634391098
TSPAN1	-3.84681373191075	9.78575589430338	-8.97792547786239	9.8925564750857e-12	3.31754535366643e-10	16.1959680220879
RAI14	3.84522071004192	7.60024834111145	11.7086179070885	1.74375383283949e-15	1.19950029013242e-13	24.8770847534528
RGS5	-3.84388867143269	8.30255520317542	-7.15771484722429	4.91528708034773e-09	8.65219310955533e-08	9.98131660657948
MYO5C	-3.84233818566233	9.5133183963841	-10.3167680955485	1.27210389203867e-13	6.25347657171695e-12	20.5667177950293
NNMT	3.83902803121208	7.1004035702074	5.63471143603671	9.78795096678479e-07	9.51645690957778e-06	4.7181142821281
CXCL3	3.83230476020633	4.2196731258774	9.30277580180634	3.37435419443814e-12	1.25479905514577e-10	17.2751400272211
TPTE	3.8273535964021	3.28365055021296	33.6843558211825	2.21480776343629e-34	1.9408456726982e-31	68.0121017912831
GRB14	3.82051166529191	6.2825118054351	5.91706610540055	3.68592503653645e-07	4.05069897008682e-06	5.68511408237356
MAGEA11	3.80895721664371	3.2522872621035	31.5357457579186	4.21883086969197e-33	2.83435120595472e-30	65.1676179269096
AIF1L	-3.80366635989116	8.68490222716629	-7.87310364982051	4.1543326357926e-10	9.56920848850284e-09	12.4509408311167
DPP6	-3.79826860215838	7.79559824767973	-5.41791818038353	2.06270190548798e-06	1.82581277580633e-05	3.98162839282487
PRSS8	-3.79791908537108	7.75933693089496	-10.4199135342607	9.17848304243662e-14	4.61327495561871e-12	20.8946024208208
GIMAP7	-3.79776393735103	6.84759505021268	-4.2214663757456	0.000111237254182752	0.000566158297488224	0.0752845296602676
HLF	-3.79173561837589	7.78007978174975	-6.03466956322395	2.45058184222378e-07	2.82398382104175e-06	6.08991974185303
GPC6	3.78525053868014	6.17441125212557	5.98965624207331	2.86521774549147e-07	3.25044282646056e-06	5.93485772982711
SGPP2	-3.783633567266	7.23673461069377	-5.92640392403715	3.56846697416173e-07	3.93879802104216e-06	5.71721756410683
ELTD1	3.78341146099526	6.94006307691516	5.72380720599741	7.19646370346309e-07	7.26313099365541e-06	5.02239946483795
FAM110C	-3.78097503039063	7.66013378671027	-7.96015662994026	3.08255387452362e-10	7.35252938947024e-09	12.7495764189403
FN1	3.78016278812169	9.78461192846504	4.99694167203125	8.63623202488823e-06	6.32518309803332e-05	2.57155748156882
TOP2A	3.77974756193868	4.44986326704214	2.83928719813162	0.00667777172248973	0.0183992466256706	-3.82304439606331
C1QA	-3.77471144795619	7.31804339320527	-3.3833291658142	0.00145929014805399	0.00505943133068441	-2.39687607525188
BCAT1	3.77237377736343	5.68330823573475	7.80546332592708	5.24037663617533e-10	1.17225073365276e-08	12.2185619520512
NPFFR2	3.7710644050898	4.06401173489595	11.769644618691	1.4530496834022e-15	1.0133638881997e-13	25.0603548345887
LOC100130331	3.76833681839001	4.23668812613479	28.0202012704318	7.96492262038692e-31	4.11623116445893e-28	60.0659805697674
FAM155A	3.76321895704497	4.20405849549924	9.44263594184238	2.13140237036243e-12	8.26123361051052e-11	17.7362448424972
SMOC2	-3.7627570751446	7.91587468571545	-5.08448514646536	6.42505936614298e-06	4.91024620061551e-05	2.86224102174386
UGCG	3.76252028747409	8.29438553392337	6.37606996881275	7.47093032525205e-08	9.84160788924543e-07	7.26981508619035
GDA	3.75980411894117	4.05678410106819	31.184841105402	6.94639283440349e-33	4.5162757283033e-30	64.6844537964858
SOD3	-3.7575985160991	8.39727472941359	-6.78039948152268	1.82618910256566e-08	2.83347508562055e-07	8.67224299586616
LOXL1	3.75270842138154	6.63076822106484	9.6804266424888	9.81067636845547e-13	4.0077910836673e-11	18.5151507504649
CATSPER1	3.74952562823576	4.81723783699054	18.4806752309893	4.2959477921955e-23	8.92627090223715e-21	42.4440685562632
LINC01116	3.7430341240432	5.07960550053164	13.2179806887455	2.20508368737701e-17	2.17860106466096e-15	29.2682493580743
EMCN	-3.73701226248357	7.74407936976738	-7.86104911542047	4.32977807649869e-10	9.8829758926196e-09	12.4095485524229
MARC1	-3.73488765629658	9.18735811571634	-8.99777952621228	9.26009111097431e-12	3.12625018997801e-10	16.2622424483911
TMEM37	-3.72157742832452	8.34933092416083	-11.3544941075409	5.07247820319568e-15	3.24221015028718e-13	23.8040578384447
SLC46A3	-3.72052998868183	7.80618828237556	-12.562839628445	1.41832528128128e-16	1.19109775184267e-14	27.3983867147675
PLD1	3.72029483206906	4.30848223479886	15.7269567527517	2.86423817022389e-20	4.21174566164755e-18	35.9378540820903
LTF	-3.71779110180678	7.93496830814134	-2.55086432141935	0.0140890877806816	0.0341674364360051	-4.50790753064985
ZFP3	-3.71564394387566	7.39277071179423	-12.3752607227864	2.44105598710816e-16	1.9679793368066e-14	26.8528443086501
FBLN5	-3.71157393487634	8.09636758300782	-7.87412992132877	4.13973054264309e-10	9.54648387722786e-09	12.4544643614707
KIF20A	3.71101303043576	4.36517576483426	5.03308167863014	7.64470314259399e-06	5.71085959373543e-05	2.6913794699
RHOBTB3	3.7045322547346	6.67379960630717	7.40456383491662	2.0886870090314e-09	4.02077236552319e-08	10.8360322655247
PDZK1IP1	3.69991170382702	4.91583678337509	5.36590749056071	2.46488865255057e-06	2.12397737461123e-05	3.805869099055
TSPAN7	-3.69985920935575	8.61757494165737	-6.96483600329228	9.60964728270360e-09	1.58756099166304e-07	9.31235549221329
GIMAP6	-3.69453556682487	7.44263840808632	-6.9253202664534	1.1026052630048e-08	1.79797808057135e-07	9.17523051762315
LAMB3	3.68637640484179	5.41507997882651	6.25258996088863	1.1484859173297e-07	1.43982752810033e-06	6.84239611850102
LBH	-3.68004219244516	9.27561639719157	-6.94426385787585	1.0322667949962e-08	1.69533627923205e-07	9.2409694749975
RNF180	-3.66839548381601	6.85120066421658	-5.34281383515771	2.66749979553343e-06	2.26754358409854e-05	3.72795521775911
STXBP6	-3.66753171428762	7.40286317344368	-8.58142950303823	3.73314795037476e-11	1.11304137484916e-09	14.8642534476118
FST	3.6657917786862	4.53239470020738	10.3608826952419	1.10617861847047e-13	5.5185717958595e-12	20.7071138251881
STATH	3.66078497207892	3.30695160156667	29.8483122803943	4.86884902338209e-32	2.8037614876076e-29	62.7930105634325
FLJ32255	3.65372223794449	4.38240555274732	5.12707161916005	5.56175128726339e-06	4.30352392314463e-05	3.00416852597167
TMEM125	-3.65276924890698	8.59492852003626	-10.0868118692703	2.64623994644086e-13	1.21215832092081e-11	19.8309868924534
OSMR	3.63718719646698	5.12708824946616	11.3943137939549	4.4949381298321e-15	2.91303787803106e-13	23.9255274119479
S100A14	-3.63667347512095	8.41239833471335	-8.04745786473281	2.28668837436039e-10	5.58644899214955e-09	13.0485439395292
SCG5	3.63116033969604	7.03821391958784	4.14154620606254	0.000143584859089483	0.000704296138950726	-0.17215820818252
DLGAP1-AS2	3.6293536109975	4.08409163574273	37.3281439839344	2.17823307759178e-36	2.7438929799289e-33	72.4313994769868
DUXAP10	3.62326534145566	5.46149158945896	15.9127383788502	1.80204469465319e-20	2.7104634940847e-18	36.4022580219589
OGN	-3.62177904985374	7.2560524821774	-4.57630255548248	3.51057212340335e-05	0.000210707507883248	1.19792650768752
TLE2	-3.62031188183042	8.11236462850575	-10.0570248961167	2.91100609324463e-13	1.31255766911288e-11	19.7352119233556
ZFP36L2	-3.60685798494581	8.4363949736118	-4.55653811482117	3.7464349421879e-05	0.000221890673699081	1.13444478993405
SULF1	-3.60526209388031	8.24853989898864	-5.86193773421713	4.46209182918103e-07	4.79901071596284e-06	5.4957285716592
SYK	-3.60377758048611	7.65082388480754	-12.5900179396742	1.31151213238208e-16	1.12483093736854e-14	27.4770532500138
FHDC1	-3.60022342288423	9.0004805164586	-9.36010680235501	2.79437182312113e-12	1.05469221151697e-10	17.4644169007923
CDH2	3.59332453444912	5.77269454587881	6.50802378466215	4.71743202140345e-08	6.57991988867727e-07	7.72715101781713
TXNL1	-3.58864561069936	8.87610085264375	-5.60483367383038	1.08497977583109e-06	1.03786271390012e-05	4.616270518801
MGMT	-3.5874922531296	7.59045693026588	-12.5698263097896	1.3900509240398e-16	1.17716287285807e-14	27.4186184883219
GLT8D2	-3.5837667807511	9.02655593535054	-5.60812415198945	1.07274651353006e-06	1.02909119372672e-05	4.62748166940566
PLTP	3.57927191546092	7.03327358928918	5.80548041607003	5.42561072461201e-07	5.67478900646367e-06	5.30205080083577
SRGN	3.57477852589443	8.74100138429814	2.61567033654811	0.0119599620703367	0.029814846694822	-4.35872656958102
TMEM200A	3.57239331463619	5.31384032358403	4.55306045263724	3.78951259313724e-05	0.000223850018507272	1.12328566092506
TMC4	-3.56839447930102	8.94032582886433	-8.26861296282753	1.07611238542581e-10	2.8735750829178e-09	13.8033832455913
SLCO2A1	-3.56801256597606	8.27626116869362	-10.6614119800565	4.29700545781773e-14	2.27312716541513e-12	21.6570793049818
LOC339260	3.56520555582531	4.06982503862974	25.9527761317017	2.30023915914785e-29	1.03025156116944e-26	56.7671768543724
ZNF883	3.55963701557444	3.44683350618555	7.95477717325529	3.13986852491904e-10	7.47155255250806e-09	12.7311368768124
CCL2	-3.55727937380015	6.95159263103764	-3.79050792299935	0.000430675141817266	0.00179827169739527	-1.23179331069301
ACADL	-3.55565866526478	7.33392477083127	-7.50005195286952	1.50125769966958e-09	2.99406301480542e-08	11.1660499005316
MTHFD2	3.55387364284924	7.30778774373065	3.03225573298126	0.00395599124878494	0.0118070492550364	-3.33610466355366
PHYHD1	-3.55369420541466	7.79488455201434	-8.4286863992161	6.25292958191533e-11	1.77503937638737e-09	14.3473028656656
CPXM1	-3.55209765512969	7.83164024269579	-4.87857231157135	1.28572068744076e-05	8.86241465641876e-05	2.18096046414599
SERPINE1	3.55155229470881	5.82312125737254	3.8585346830016	0.000349178647559524	0.00149897670746799	-1.03013746005227
TDRD9	-3.5495734027238	7.48754897283154	-3.89818516121146	0.000308771370660787	0.00135083285775302	-0.911747516111552
PCSK1	3.54865873270916	4.07175562453397	5.26095692506694	3.5276549310552e-06	2.88087054843669e-05	3.45244018519991
SHC4	3.54161175031372	3.99690994181954	22.4431488910969	1.23046785958474e-26	3.87501245467663e-24	50.5631124126703
SATB2	3.53891655815375	3.90064915368433	27.6034307024804	1.54089593874283e-30	7.57481893789309e-28	59.4201104468989
CWH43	-3.52155524953657	7.1174177810301	-4.64726061337509	2.77771495447887e-05	0.000171838075222595	1.42668330983443
DNALI1	-3.52135827426348	7.48054900747822	-9.29577516562743	3.45305362036721e-12	1.27934367129598e-10	17.2520028448579
TMEM132D	3.52023271816503	4.08827920935402	7.25852195639291	3.46432601001012e-09	6.31315467737377e-08	10.3306012597305
ZNF750	-3.51750754690456	6.59237436347799	-4.77876544830924	1.79489815971293e-05	0.00011779932402805	1.85396667783851
MT1F	-3.51219884296599	12.1239546296079	-5.84863743754031	4.67250262648744e-07	5.00128998602519e-06	5.45007606796875
TLCD2	3.51118189313255	4.96989266980642	13.9079254836112	3.29052254119443e-18	3.81152194355021e-16	31.178613667833
SLC16A2	-3.50964077837285	8.54115765437581	-8.34878857964959	8.19670581120906e-11	2.26307678938245e-09	14.0760828113366
ADORA2B	3.50683430479097	4.51482735410135	14.7016480094856	3.96081248357769e-19	4.95839600040424e-17	33.3036191676464
GPR133	-3.50356870357821	7.24797434281959	-6.49563160494738	4.92560505729693e-08	6.80435708908976e-07	7.68418086289348
CCNYL2	3.49932645313253	3.41690141531053	33.0830894774529	4.96314001860599e-34	4.00128348300015e-31	67.2352091657166
ELOVL7	-3.49745784618468	8.46838474234058	-7.9591780946773	3.09290061111563e-10	7.36848839444864e-09	12.746222371639
GLIPR1	3.49008983750487	6.42296492471093	4.43282804329773	5.61702417338518e-05	0.00031584339652059	0.739536905216234
RHOU	-3.4897130502203	7.65049285520254	-8.52828094246837	4.46592068894939e-11	1.31402381731058e-09	14.6846110876788
BLID	3.48685333742759	3.76564073904951	25.7733686010501	3.11381454522132e-29	1.33529642891353e-26	56.4692945185803
TPM4	3.48430443740597	6.17506796492801	7.7424509850753	6.50804461502745e-10	1.41499071430289e-08	12.0018300414709
CLIC4	3.48403858914117	6.41580755078475	7.0566746538405	6.98240786536366e-09	1.19162091893653e-07	9.63096654672322
MTCL1	3.47845000065616	4.93378292632663	13.5440384070382	8.90884074648483e-18	9.65363899168826e-16	30.178499652904
CDH13	3.47664882664181	5.04421161556553	7.81725252000014	5.03237260348474e-10	1.13200301142003e-08	12.2590844049705
MBIP	-3.47127224514715	8.54780243726939	-5.28866030204232	3.20956252496306e-06	2.65226456296148e-05	3.54556747542994
ULBP2	3.47053449892994	5.02712710619052	9.76293725565919	7.50680551021907e-13	3.1389972003831e-11	18.7838967466996
FAM83D	3.46267754427059	4.61360923839036	5.61342881300989	1.0533126434919e-06	1.01528055139069e-05	4.64555808826003
COLEC10	3.46207761730185	4.65533142279584	10.4335513264023	8.79168619348922e-14	4.46338627782809e-12	20.9378557617009
ITPR1	-3.46169767259895	8.73174430522644	-10.3548625438036	1.12746258294684e-13	5.61086626155397e-12	20.6879687597433
COL7A1	3.45922548578311	5.4378935896517	25.8805944373565	2.59771887055255e-29	1.13819617034753e-26	56.6475612797898
A2M	-3.45903780576651	7.34737364231363	-13.8209506466386	4.16883071713559e-18	4.69401022926636e-16	30.9410692553143
TRIM16L	3.45854005846504	4.66613622547764	10.4057314904129	9.59901490141007e-14	4.81264043129154e-12	20.8495983050543
CTSA	3.4453085128695	8.92158718843568	11.1897797238513	8.38141893923561e-15	5.19776919139365e-13	23.2994170088425
BMP8A	-3.44496405610011	8.05689088647679	-6.17883802910519	1.48455156361002e-07	1.80792367157462e-06	6.58743441654561
PLEKHH1	-3.44485053512216	9.34438141874525	-6.21682922387258	1.30071763634112e-07	1.61229790654707e-06	6.71873671798423
F2RL2	3.43718724481331	3.47655489996718	26.9795651751927	4.20752109129477e-30	2.01910922845348e-27	58.4356078526454
AURKA	3.43329538066872	5.45267810146118	5.06603499794499	6.83896358913509e-06	5.19364397660202e-05	2.80085645040806
MFAP2	3.43325868856982	7.02507565422237	10.2052832758592	1.81295227091678e-13	8.67934751076669e-12	20.2108404300773
LRP1B	-3.4324383741762	7.19454697634226	-4.04545418074942	0.000194690629781313	0.000912131483784834	-0.466764196418086
BST2	3.43041244015809	7.08901754191781	3.87400233816641	0.000332842658934601	0.001438962632095	-0.984027116269703
CHST6	3.42921975679384	4.46462255395512	19.6498287124464	3.38267861785133e-24	7.747487220772e-22	44.9796685624564
CDH16	-3.42886751462713	8.14980645777242	-5.61429171444533	1.05018458622765e-06	1.01274977681427e-05	4.648498860706
LYZ	-3.42779184800804	6.84897402585673	-2.08022596156103	0.0430261226476921	0.086365053477167	-5.5026822000061
EFNA5	3.41942790208155	5.97469053804947	6.74009559073845	2.10143665109833e-08	3.22577728125566e-07	8.53235203715783
HGD	-3.41910948313049	7.83376345919523	-5.65541376852514	9.11337659814953e-07	8.92951411452133e-06	4.78874125966896
ZNF521	-3.41879660197312	6.93639849472773	-7.84608144859952	4.55803646387551e-10	1.03570715816698e-08	12.3581403940899
EIF4EBP1	3.41495772714574	6.39402962236776	8.92959078573066	1.162088023686e-11	3.82086200936237e-10	16.0344545761114
C7orf31	3.41058705877896	6.26756400427896	8.98843725138744	9.55244441808596e-12	3.21955714459068e-10	16.2310622150102
LOC158863	3.39817455099112	3.81797869693517	15.5649319007425	4.30391155566553e-20	6.15215158896729e-18	35.5296534808422
HOXB7	3.39701264295863	4.98167544337403	16.6638984083449	2.87417777690085e-21	4.74828304044563e-19	38.2410365207287
CDS1	-3.3928135518015	8.61293121300053	-9.14563801840801	5.669093313405e-12	2.01162985443095e-10	16.7545182001918
TNFSF11	3.39112923353305	3.88875594889153	7.29868203861394	3.01402013560689e-09	5.59885491549833e-08	10.4696651191792
LOC101929122	-3.38622000597556	6.80510852142246	-7.60021996636641	1.06231593134315e-09	2.21875415504882e-08	11.5117931976249
FAM3B	-3.38555159537689	7.29343825713802	-4.06177378178968	0.000184914314319235	0.000873639944937689	-0.416960607248851
SFRP2	-3.38407541437194	7.58454226903023	-3.87318249806247	0.000333689684265694	0.00144200591474594	-0.986473498853809
PLAT	3.38170347662942	7.40640946115898	6.53322163647392	4.32087102214267e-08	6.09854029770907e-07	7.81453598303046
EPHB6	-3.38024123274207	7.15332456033863	-10.2915086948624	1.37823967416115e-13	6.69359533318507e-12	20.486220310571
UBA6	3.37621957234789	6.67988081775917	8.1185092119018	1.7940844609779e-10	4.48632410806571e-09	13.2914590814391
DUSP10	3.37608325216857	6.50260428727961	8.01022583001387	2.59711157447835e-10	6.26133777315924e-09	12.9211064370269
CSAG3	3.3756811021652	4.44739793248497	12.3483925362618	2.63944900015438e-16	2.10269148609137e-14	26.7743298109665
CTSC	3.37562186162887	6.99833749046818	4.23964872939971	0.000104935426584768	0.000539121468981903	0.13187518356639
CDCP1	3.37522204050707	4.9180952911492	12.9626755605559	4.52521041134834e-17	4.28195379533924e-15	28.5461078061927
SPINT2	-3.37138101965079	11.258752241086	-9.59581537377877	1.29201624957724e-12	5.14636116802951e-11	18.2387407660746
NUSAP1	3.36762038031525	5.07604270518064	2.94221457464582	0.00506229114140009	0.0145383981126986	-3.5660509397854
RERG	3.36315074212631	4.19884220220441	11.8509568813342	1.14044032248318e-15	8.12211120128924e-14	25.3037919709638
FAM46C	-3.36281165196934	8.05531649824858	-9.70359724131469	9.09954573745143e-13	3.74288457833334e-11	18.590700197407
AP1M2	-3.36160176099783	8.2423804417139	-11.648593275493	2.08734058563393e-15	1.42129559133283e-13	24.6963515492956
SPX	-3.35789892602032	7.6357683268922	-6.96716142865863	9.53221981273228e-09	1.5773554213926e-07	9.32042447804048
LURAP1L	3.35667481642786	5.24271287893625	12.2947351912869	3.08606302276399e-16	2.41083721797706e-14	26.6172518013798
CECR1	-3.35600495221946	8.66442077710105	-4.50760683285017	4.39916755015454e-05	0.000255004952468694	0.977736281968008
GIMAP4	-3.35510256681607	7.5270444011476	-4.8340818708383	1.49221866763559e-05	0.000100688541165703	2.03492198821906
TANC2	3.35158789783159	4.3030185626037	16.8879159625269	1.68161860709765e-21	2.89683957487634e-19	38.7776040657795
SLC16A1	3.34839602334411	4.66508769852913	16.3916778056732	5.55183596086712e-21	8.7419729524435e-19	37.581779779377
MLLT3	-3.33723601912882	7.54189265068656	-7.50650210905149	1.46816705266667e-09	2.93560584786675e-08	11.1883278762517
ACOT7	3.33410225694601	5.90569153107042	7.89793667147088	3.81512208644942e-10	8.91005627490013e-09	12.5361816712664
THBS2	3.33137431666593	6.98461984863412	7.13675913047554	5.28633594507545e-09	9.22477064701262e-08	9.90867308266021
PTGS2	3.32860303530821	5.04282062248128	4.18358394273231	0.000125572399829878	0.000628173670531444	-0.0422710339197101
DEPDC7	3.31811373169586	3.62885522499007	11.1556402244632	9.30490232738154e-15	5.66587028424093e-13	23.1943838922247
CD44	3.31151946742461	6.70082555650949	7.50250527620887	1.48858422762498e-09	2.97348018907647e-08	11.1745235757406
DDIT4	3.31095910698078	8.00455901868333	3.33315022117553	0.00168844822464216	0.00574163556059772	-2.53506763753025
DEPDC1	3.31088208601872	3.87345273127828	5.77847825267877	5.95699603750143e-07	6.16859960644982e-06	5.20952295842166
RAI2	-3.3107179722049	7.36833394127386	-10.9773391750513	1.61010304864931e-14	9.27189341300768e-13	22.6433845207775
CHCHD10	-3.31006220864744	10.4850848559134	-9.53932016359956	1.55349226840667e-12	6.12732615846116e-11	18.0537222761727
SFN	3.30853158280067	6.4253321954619	6.38756168402325	7.17775838219108e-08	9.5051064515809e-07	7.30962275381211
IGF1	-3.30756572227468	7.01156629219336	-6.71045006060709	2.3300713635482e-08	3.51779687882502e-07	8.42945943877387
RAMP3	-3.30612562653186	7.77795793100236	-11.009266363866	1.45908471033091e-14	8.52401517006361e-13	22.7423489496861
LOXL3	3.29677476030193	5.55896603812736	11.519473151433	3.07821615976878e-15	2.04747425380194e-13	24.3059855554487
LIMK2	-3.29656202070806	8.46774153975936	-8.10950807996972	1.8500391544736e-10	4.58773978333358e-09	13.2607060255808
PLAUR	3.29633699129697	5.94893347939912	8.30694444597654	9.44728257179607e-11	2.56963536079015e-09	13.9338251678015
LRIG3	-3.29569451030714	8.2836887990007	-5.34575668051347	2.64079141843466e-06	2.248633334962e-05	3.73787944084176
LOC100507065	3.2940443037345	4.37549035565862	17.4361800748243	4.6274807603695e-22	8.71653034815395e-20	40.0686090541327
CLGN	3.29381482405749	3.50426246231546	17.1567950616588	8.89744286312182e-22	1.60114250809125e-19	39.4146363569692
DCBLD2	3.28019712763033	6.37944939603078	11.7996284754756	1.32874585060491e-15	9.33131450137347e-14	25.1502222570438
AHSA2	3.27785632730989	5.89633108153369	6.28230526894686	1.03561051486101e-07	1.31440364779746e-06	6.94519597981594
SCGB2A1	-3.27636688533804	6.57190924107462	-3.37887443917271	0.00147837241170451	0.00511617375650832	-2.40919502592322
DUSP4	3.27459732683722	5.30220405653554	4.61446758623794	3.09557594114154e-05	0.000188835753915581	1.32080176580627
TBC1D10C	-3.27387698962528	7.31456624409673	-6.4830173046119	5.14694287937251e-08	7.06652818349816e-07	7.6404443438067
RNF175	3.2736035914193	4.43896539863251	16.6129344264124	3.24927966986861e-21	5.32432778424405e-19	38.118220373581
RGN	-3.25966333396635	7.89520677588187	-7.87898503833381	4.07134754309424e-10	9.41032221686519e-09	12.4711326667118
SERPINF1	-3.25800568354935	8.85726090466864	-6.31341096380872	9.29300142393995e-08	1.19680794696172e-06	7.05284707996806
EVA1A	3.25372090997925	5.21784585635968	5.75352751414184	6.49387344074446e-07	6.62033481022785e-06	5.12408690630205
VSIG2	-3.25018750553574	6.96735097715864	-7.57736071835252	1.14949701067575e-09	2.37621664104305e-08	11.4329346601325
TCF7L1	-3.24958347017519	7.95383412171872	-7.70220401254177	7.47495084400927e-10	1.60274079001071e-08	11.8632781555751
STOX2	-3.24716312454065	7.26200038304097	-6.64015981177994	2.97667872911587e-08	4.36009882160832e-07	8.18552581012027
ARL14	3.24256756543584	3.8074121308405	2.78540267007428	0.00770315590968464	0.0206816447794983	-3.95501621362294
TYROBP	-3.24114442762211	7.18126213311417	-2.87102534950235	0.00613463368507777	0.0171488962444858	-3.74447923719734
ARL4C	3.23991506051389	6.28842133776073	4.61577472688469	3.08224937659487e-05	0.000188136693474469	1.32501694427514
TDRP	-3.23902876691292	7.07621613440781	-8.29318850225885	9.89907477534248e-11	2.6852739178604e-09	13.887027506219
TRIB3	3.23686792269033	6.15011901392438	13.1664959357553	2.54741950336161e-17	2.50454829708553e-15	29.1232904942325
COL5A1	3.234804262884	6.40525530820411	7.60603542513906	1.04121781199456e-09	2.18147037429837e-08	11.5318508035641
SCARA5	-3.23033834786738	7.31645644157462	-4.16982834722607	0.000131210016471437	0.000652488991359936	-0.0848385504052569
SEMA3C	3.22733565980354	4.96814015163768	8.51802057938474	4.62328775771758e-11	1.35242909661535e-09	14.6499016967696
PRDM16	-3.22412793248516	6.89249544063206	-9.18022143712214	5.05615977826345e-12	1.8197660773375e-10	16.8693266047901
LCN2	3.21965928741075	5.49322113459713	9.09806588516179	6.6368767959108e-12	2.31830592411754e-10	16.5963829498116
GLB1L2	-3.21946184142478	7.67036348849089	-8.53966597900301	4.29761658161134e-11	1.27006542818734e-09	14.7231140422085
C1QC	-3.21758840551659	6.85581591460372	-2.72463973548731	0.00903307639574254	0.0236106412600429	-4.10166100468693
ID2	-3.21669390589356	10.2511126196699	-8.27588539378122	1.04984260236902e-10	2.82127702009968e-09	13.8281404852853
INMT	-3.21523084588648	6.96237216623976	-9.92033199730171	4.51543499981584e-13	1.98182243204241e-11	19.2943234998508
SLC12A8	-3.21364829756661	8.27862989777089	-6.84113856675821	1.47802990201515e-08	2.34638003246421e-07	8.88306475045261
STC2	3.20980939259847	5.23714022901763	13.8121331594752	4.27024969517495e-18	4.78149347812506e-16	30.9169346842899
SLFN5	3.20717249969155	5.9449651095682	5.86909358908177	4.35281482762325e-07	4.69651942455817e-06	5.52029699106547
MEIS1	3.20649065839291	5.38292392249784	9.07313962044932	7.20895924734943e-12	2.49650470155202e-10	16.5134299455481
LOC100505664	3.20457128654194	4.3952701736439	17.0049875873309	1.27339321344755e-21	2.21252070836511e-19	39.0559024646636
SLCO1B3	3.2037604543873	3.33914182628167	23.2650878635519	2.63106426197391e-27	9.24055010810289e-25	52.0910221878073
CNTN3	-3.20268422154234	6.67530374225141	-4.84300131795004	1.44836029270881e-05	9.80245188030427e-05	2.06416474647652
ICAM1	3.19620152439653	5.73722172284788	4.78496518253043	1.75817746596264e-05	0.000115917784842908	1.87421282864494
FOSL1	3.19568621885971	5.17188257784936	5.36123874555634	2.50458151042349e-06	2.1535768064243e-05	3.79011121253833
SIX1	3.19108531193606	4.94138289181667	16.4423776625878	4.90827684259516e-21	7.85129521924647e-19	37.7051700868914
GGTA1P	-3.1900614733865	7.26074945179063	-5.44613231737923	1.87248019034198e-06	1.67434952246418e-05	4.07713192800365
GPR83	-3.18348405475399	6.95620828728132	-3.85324901729181	0.000354936435592411	0.00151980961533143	-1.04587272018347
PDE1A	-3.17932903814556	7.10915567506412	-6.11148972929865	1.8763906524785e-07	2.22724697295077e-06	6.35486370709597
COL8A1	3.17394917043094	4.67048991450929	5.03547000314667	7.58328491186505e-06	5.67338928725464e-05	2.69930692430486
CLMP	3.16494366079626	4.78594226179705	9.34755631361263	2.91206216765487e-12	1.09501143636351e-10	17.4230127632186
CPE	-3.16165526189309	10.7232335970787	-6.90868170687914	1.16833668159801e-08	1.89596021075748e-07	9.1174877637906
CCNL2	3.16135054322694	7.25941400023328	10.8078915346882	2.72154897241459e-14	1.48652627477008e-12	22.1159626197834
SULF2	-3.16062386336433	7.23602145434351	-7.03484266825299	7.53298805732578e-09	1.27908487190734e-07	9.55523824245788
PROM1	-3.15827555961894	7.11766862209311	-2.60546522018552	0.012274434265507	0.0304723550625325	-4.38240384791192
PTX3	3.15466877961345	6.24376243693529	4.35473389105357	7.23976239271575e-05	0.000392567691754603	0.492509769299804
ATP6V0E2	-3.15361905575853	9.82663344814866	-4.44643180350331	5.37329490597225e-05	0.000304007986678885	0.782751560032862
PROL1	3.15169493872213	4.22078553056481	19.2238284185841	8.4211751652632e-24	1.78661879427242e-21	44.0703042990009
CXCL14	-3.13264395690565	7.23428253476421	-3.03669939015607	0.00390774433553047	0.0116838135414058	-3.32463559063055
DKK3	3.12942011935906	5.46958339805244	6.27889316540672	1.04798715447134e-07	1.32760409166372e-06	6.93338983250223
QPRT	3.12517367312077	5.93002479459964	10.5757972095091	5.61885856043264e-14	2.93388845299274e-12	21.3876101950317
MXRA5	-3.12114807129843	8.84174559771761	-5.78421935460305	5.83984620049993e-07	6.06399279603689e-06	5.22919010582184
IL1A	3.12086220601708	4.22065630996398	13.8778930871224	3.57025393920264e-18	4.08854932639938e-16	31.096695574731
SFTA3	-3.11995780055332	9.96183428379074	-4.32512864388558	7.96773100300059e-05	0.000425402962557555	0.399342413936113
CRYGN	-3.11811098691917	6.96672086536187	-6.7211575124273	2.24475318410897e-08	3.41553112248023e-07	8.46662189527374
GPR27	-3.11567282915928	7.28418514881931	-11.1481323822524	9.52145966560521e-15	5.7629135003085e-13	23.1712651879928
FAM107A	-3.11421400979743	7.68321246196757	-7.84973479911013	4.50122914459776e-10	1.02395342448496e-08	12.3706895545615
IFI27	3.1137004910156	8.26245894029773	4.76147830746882	1.90131693913916e-05	0.000123656156529041	1.79756026204427
FILIP1L	-3.11146738354725	7.0961496921825	-5.16545468737544	4.88241357852459e-06	3.83346496591988e-05	3.13236713408637
CRISPLD1	-3.10636976993709	7.97325084181463	-7.06561081166361	6.76885698160998e-09	1.15713581394698e-07	9.66196075025463
TAGLN	-3.10513906129038	8.54863662129246	-6.19281522519678	1.41408362315738e-07	1.73362867547062e-06	6.63573264426821
IL18	3.09729985077944	4.82895233833046	2.96267489047774	0.00478809816320367	0.0138864987631829	-3.51421334479888
PLA2G7	-3.09414144257194	8.13623752560308	-5.67158039388123	8.61888041873006e-07	8.50286514143437e-06	4.84392743324586
C12orf75	3.09144210364754	6.02887607832852	3.47440965769865	0.00111687944909279	0.00402840109099233	-2.14288064428953
CYP1B1	3.09094289175794	5.88625811449113	3.28180486359727	0.00195805775418093	0.00647704809379889	-2.6751549247001
MALAT1	3.08869991747658	7.73946101709732	4.7674351599563	1.86396467251312e-05	0.00012157996108253	1.81698905151106
LOC100288637	3.08795177445905	3.62833352080577	10.0799207246508	2.7052412240703e-13	1.23357775726554e-11	19.8088391698421
DMKN	-3.08782069000853	8.06801022832487	-8.52600728218022	4.50032024693877e-11	1.3213766064963e-09	14.6769204220302
ARHGAP6	-3.08283539065779	6.79057393666451	-12.0249668014703	6.81037708124405e-16	4.97330253885775e-14	25.8218630615562
IP6K3	-3.08224532309893	6.70544988492597	-4.13727564298899	0.000145549387417453	0.000712026190145331	-0.185319635291453
KBTBD11	-3.08106282633072	6.97186334772775	-5.31887091493019	2.89497349018006e-06	2.43016204475548e-05	3.64726055223119
GNG12	3.07776565216886	7.48519893571923	8.93246385182931	1.15101042275107e-11	3.7968273437885e-10	16.0440617440222
CHI3L1	3.07434630433525	5.11552737351849	1.93452391566052	0.0591287238179603	0.112037174819121	-5.77692776182258
BGN	-3.07237172106957	7.7059644868062	-8.53027655422295	4.43594645694533e-11	1.30711258537622e-09	14.6913608709665
MYLIP	-3.07168046946867	9.70805183524915	-5.98904098331309	2.8713443075939e-07	3.25306040019983e-06	5.93273928513602
NECAB2	3.0713947025556	5.66417015893972	20.0479484514422	1.4626918309804e-24	3.63957454980369e-22	45.8149632744215
EYA2	-3.06933552860341	7.08047320242421	-7.18683193618355	4.442694170645e-09	7.93113383608061e-08	10.0822331562403
SMAD9	-3.06368851910251	8.32011187935417	-6.84181035399871	1.47457670325155e-08	2.34519287316294e-07	8.8853964457804
NOX4	3.06282737382123	3.77531206977447	11.7095988019609	1.73864312734096e-15	1.19950029013242e-13	24.8800343213473
LUM	-3.0588847175852	7.10975744272048	-6.48599337275066	5.09384317186328e-08	7.0127328639962e-07	7.65076265980521
SORD	-3.05871872713602	10.5568780552096	-7.51716618107855	1.41505773404644e-09	2.84351830804646e-08	11.2251559423236
ADA	3.05830897938205	5.78375716982305	4.00307118170876	0.000222479083295098	0.00102304864749252	-0.595656241100927
GGT5	-3.05816928952885	7.09108460499693	-10.0604183437284	2.87953713446887e-13	1.30420384146562e-11	19.7461284180545
FGF2	3.05574972010204	4.73011996362575	13.8528484854891	3.82194802585665e-18	4.33791955567802e-16	31.028297054024
PLEKHA2	3.05388255941019	6.30170818573198	3.97635333334596	0.000241931910168485	0.0010992194881528	-0.676568956051613
PLVAP	-3.05160031334805	8.54257988609794	-5.27725573981356	3.33691993319223e-06	2.74400739508321e-05	3.50721527320488
CD27	-3.05019944438796	7.38111830702597	-2.91166205099284	0.00549911478032773	0.0155995296829705	-3.64299802747835
CDH5	-3.04971397492394	7.14630181424143	-8.75986869035595	2.04946014524471e-11	6.39425220238499e-10	15.4654649111864
ERP27	-3.04671250403304	7.35751449291275	-4.81274419568661	1.60250991857845e-05	0.000107304277106142	1.96503800323977
NTRK2	-3.04549209881992	7.02932767544033	-5.84507203378443	4.73056600280532e-07	5.05002954377867e-06	5.4378406635703
SMOC1	3.03643583936403	6.11307740577819	9.69736169131968	9.28563142940408e-13	3.81164768756903e-11	18.5703748764076
C3orf80	3.03522776956185	3.36533058143435	17.4228397972341	4.77336755664471e-22	8.90807621334946e-20	40.0375648877593
LOC100130938	3.03130709853821	4.28459692435131	11.2254405362169	7.515713161199e-15	4.73372496137394e-13	23.4089698335275
ADAMTS1	3.029422207058	6.72682308912169	7.03219595576885	7.60262835408522e-09	1.28982301747969e-07	9.54605705778936
PRR16	3.02611485551165	4.23851893762044	19.9239056719013	1.89661123139779e-24	4.60556618901476e-22	45.5561947751078
EDN3	-3.01314783217077	6.86022621996077	-4.34997421804004	7.35225542027533e-05	0.000398025001331317	0.4775130490439
MRGBP	3.01074845904484	6.68847536842195	12.3160279947544	2.90030895243595e-16	2.29238144848418e-14	26.6796296111569
KDR	-3.00831173446294	7.57125665136108	-8.39009623756797	7.12574589944339e-11	1.99194741474732e-09	14.2163730019967
MEIS2	3.00437629108863	7.2114583365929	8.87577521252479	1.39067641181186e-11	4.49296362789928e-10	15.8543484851668
APOLD1	-3.00274654959366	8.68682716264518	-2.80748092322911	0.00726656026220597	0.0196877970271221	-3.90116001176243
SLC16A4	-2.99994863113083	6.70675873407232	-4.11363780664212	0.000156904580493887	0.000759282549784945	-0.258055266600431
ZC3H12A	2.99945820414916	6.05567228613623	7.57422697639608	1.16199641852872e-09	2.39468689319492e-08	11.4221220093765
FAM133A	2.99942276446881	3.95161130353355	14.5732798244353	5.55002801661463e-19	6.77944331362836e-17	32.965113764876
OCLN	-2.99811655384048	8.23471641461242	-6.28602452869661	1.02228587549094e-07	1.29994774892871e-06	6.95806548995757
CAMK1D	-2.99666081100337	7.18485466846698	-7.31775076224987	2.82126703733276e-09	5.26018844934707e-08	10.5356760989641
PROX1	-2.99621607497359	7.07103203356336	-4.362240254703	7.06575774384295e-05	0.000383958876589794	0.516174709984174
SYBU	-2.99333067069883	7.21940494377026	-7.43544724334553	1.87700005695514e-09	3.63759001422412e-08	10.9428114242423
NREP	2.9873275283055	5.79270436069237	10.3292412067807	1.22278487267362e-13	6.0257283884442e-12	20.6064383453394
CABS1	2.98635652288743	3.07999453845616	28.2609277341119	5.46223016175455e-31	2.97543915973413e-28	60.4348246366693
KIF5C	2.98342077421637	5.17232656286381	20.5841306034183	4.82817344366176e-25	1.24758763791029e-22	46.9183430038746
FAM13A	-2.98296301749186	9.00703167772964	-5.98138570828722	2.94867325397993e-07	3.32944030442384e-06	5.90638313506781
SCN4B	-2.98292359512229	6.77389012632156	-6.25253172692657	1.14871876218572e-07	1.43982752810033e-06	6.84219469801926
RARRES2	-2.98104518714432	7.64349295301788	-6.42043201190644	6.40110877056166e-08	8.61243973769494e-07	7.42351086662049
PRC1	2.98045280899971	5.67077057971155	4.79504774097513	1.70003016082451e-05	0.000112785081933568	1.90715789802065
TMEM220	-2.98014198843609	7.17500434066019	-9.17205548683849	5.19456537345518e-12	1.8629264253023e-10	16.8422291809394
MARVELD2	-2.97979373240325	8.32558697923397	-6.39535403115297	6.98552955175568e-08	9.29329030466243e-07	7.33661824798525
GJC1	2.97908648866355	4.6316252728476	13.6407852687346	6.82543299427474e-18	7.51730065571625e-16	30.446012743479
LSAMP	2.97844678327496	4.38322288486417	13.3932110141462	1.35263993868491e-17	1.39807476739458e-15	29.7591048921324
ANLN	2.97189306409099	3.96874338220084	5.22857092862122	3.93921556041401e-06	3.1686349974996e-05	3.34372879686101
ENPP1	-2.96916212112252	7.43608214432555	-6.24272174059376	1.18862345142047e-07	1.4844603207307e-06	6.80826603553754
NETO1	2.96909866536182	3.82594906393325	20.892802964434	2.57765629548029e-25	6.92702168472069e-23	47.5426025423086
CA4	-2.96898116310721	7.06139444612708	-4.26810778059424	9.57636574269389e-05	0.000498995996752832	0.220665981659153
SHE	-2.96890308731994	7.32272876853473	-9.70826868506546	8.96261197855036e-13	3.71690214871775e-11	18.6059242063383
TNFAIP6	2.96723864671973	4.69245880818239	6.49651079145651	4.91053784964664e-08	6.79285452022156e-07	7.68722934001006
F13A1	-2.96523875968591	7.05445731610412	-4.46364060657922	5.07974838926293e-05	0.000289737926398186	0.837494475219421
LOC101929340	-2.95735606831561	6.57303485924795	-4.68084864461949	2.48537718983226e-05	0.000156149555053208	1.53541455317755
DSC3	2.95368694369881	3.77197764550244	19.5964154154683	3.78925698465052e-24	8.58117691299228e-22	44.8665408684032
PPAPDC1A	2.95066733008406	4.53442514055697	13.0082369615737	3.9779657956818e-17	3.79980571620695e-15	28.6755894528049
COLCA2	-2.94490881951609	6.72434542944787	-6.83928102424041	1.48762048007713e-08	2.3553017106013e-07	8.87661742874861
MOCOS	2.94272635154025	4.21364917893889	14.8337496479021	2.80467724759251e-19	3.64698515646626e-17	33.6499172237547
IGJ	-2.94178651988945	6.21691118104219	-1.00521942115973	0.319978896167742	0.433995602440164	-7.10151612862924
LOC145474	2.93512834382993	3.77094133379489	11.1493656268515	9.4855401767311e-15	5.7584657307836e-13	23.175063185401
THEMIS2	2.93422673877427	7.03792083352296	5.15540876479394	5.05185665812842e-06	3.95111257060839e-05	3.09878882890065
HLA-DMB	-2.93286677171252	9.67236743674247	-4.19345694982517	0.000121671995913368	0.000611698447900704	-0.01167933020829
FZD5	-2.93176872098516	7.40342380037959	-8.22228389116391	1.259744788882e-10	3.27614918966667e-09	13.6455674617544
DDR2	-2.92936711890878	7.52462433351753	-9.13144906118284	5.94180416507796e-12	2.09365494662843e-10	16.7073775373358
CDKN3	2.92905867834317	4.87594032592169	2.82093138012287	0.00701193162449061	0.0191368289629801	-3.86820190575941
ST14	-2.92763996061855	7.02234112458357	-8.43526311412002	6.11531024480552e-11	1.7408768076844e-09	14.3696037649777
LOC100190986	2.92649534776317	5.9589107168348	3.54579935467483	0.000903584373698139	0.0033719205798715	-1.94103257302039
ASAH1	-2.92577901502139	11.5452915789395	-7.38562650948397	2.23018923976353e-09	4.25255100543368e-08	10.7705374594427
SLC5A3	-2.92358103966671	11.4682843581809	-6.44454524007721	5.88529255489409e-08	7.9877489187805e-07	7.50707909375909
ST6GALNAC2	-2.92247446687244	8.11678121558867	-8.03659533514988	2.37318235773559e-10	5.76978171533906e-09	13.0113739808766
TCP11L1	2.92163265858017	4.50563276701533	7.68199653095013	8.01365511195712e-10	1.71278068697238e-08	11.7936784796229
IRF8	-2.91660632043218	7.45611449367995	-2.2907937659341	0.0265422329940911	0.0578583934670026	-5.07749898893746
TGIF1	2.91600781264331	5.18961131588283	15.0016606138008	1.81389415089056e-19	2.4211282523973e-17	34.0871042595721
NFKBIZ	2.91421733618314	8.99633485561012	4.02717236344559	0.000206237830232025	0.000958211956737311	-0.522441848065331
ZNF423	-2.91294771918625	7.19812906366531	-7.69807112696648	7.58208280105999e-10	1.62225986046034e-08	11.8490453085846
GPX3	-2.91114153365439	13.2732494422714	-10.9191482514205	1.92734307909242e-14	1.09733332652847e-12	22.4626741374465
ALMS1-IT1	2.90171484576833	4.0283980593661	17.8146624187856	1.9321725085433e-22	3.78086766113498e-20	40.9418655144092
MMP10	2.90148268892236	3.65701122701973	21.8148848044426	4.13149879852199e-26	1.24284116842105e-23	49.3615747879451
LOC100505920	-2.90060994611601	6.83308980710949	-3.89259594565807	0.000314180700559691	0.00137092704476739	-0.92847334897565
KRTCAP3	-2.89931780008284	7.35928634349186	-9.01569456903052	8.72449071004155e-12	2.9652969689863e-10	16.3220095230457
SEMA5A	2.89632745911721	5.93456210615308	6.38813703205253	7.16338624789088e-08	9.49231096819466e-07	7.31161589653809
PLEKHA7	2.89611863723427	6.04769824711781	6.95032034996787	1.01074145618908e-08	1.66297910608088e-07	9.26198620525206
NEBL-AS1	-2.89597074872411	6.34315978710619	-7.90030240176887	3.7842981556533e-10	8.84832126765571e-09	12.5443000850696
ALDH1A1	-2.89558167130503	10.2572182445027	-5.87153606097404	4.31612878585215e-07	4.66442765034048e-06	5.52868381439501
ZNF680	-2.89458397939227	7.74549317941225	-5.40536522138188	2.15337487270128e-06	1.89442472978151e-05	3.93917288875986
MFAP4	-2.89230495471537	7.1954764177733	-5.35724387633336	2.53904723113922e-06	2.17763816781323e-05	3.7766303354157
LOC100506827	2.89205664275474	3.65738727716563	21.6139674364872	6.12320612006495e-26	1.78859738188274e-23	48.9709553403223
PKNOX2	-2.88970591524429	7.22981526446006	-8.8966846721397	1.29690829867182e-11	4.22964187050657e-10	15.9243613101195
THSD4	2.88961245963994	4.25744274565276	22.4470097159429	1.22145004778415e-26	3.87501245467663e-24	50.5704044399767
PPFIBP2	-2.8863395610661	7.23070528003745	-16.4455658525659	4.87044036871284e-21	7.85129521924647e-19	37.7129199933802
RRM2	2.88232889877623	5.43673475164818	1.83371780825732	0.0730822376383188	0.133445596992237	-5.95673361868239
CD52	-2.87749215508844	6.98120980714315	-1.52705421627192	0.133502347915414	0.217662176204107	-6.45156276702726
GHR	-2.87667484508992	7.28921129975663	-4.69111060661227	2.40224281164076e-05	0.000151635464668398	1.56869072904827
CUL4B	2.87586994831116	7.08033388101716	10.7583849453226	3.17482960325018e-14	1.69731274942991e-12	21.9611762818462
GLIS3-AS1	2.87235115467718	5.09901604469321	9.96756974006136	3.8788314230727e-13	1.71819444685781e-11	19.4469382402188
DTX4	-2.86860431686867	8.20111773651181	-5.33433789499615	2.74592833287863e-06	2.32440930487899e-05	3.6993788860973
TM4SF18	-2.86789122021267	6.68214538935248	-7.24808291122808	3.59205514191531e-09	6.52821202752958e-08	10.2944450543679
TRIP13	2.867225049143	5.00717742859257	5.01749573719629	8.05773515326856e-06	5.96195491975506e-05	2.63967297089972
DNAJC12	2.86201495576466	4.37677147104302	10.2497912651663	1.57354286045784e-13	7.58726228529374e-12	20.3531010182152
SATB1	-2.86185872148318	6.69381496190202	-6.09410380640525	1.99330153819933e-07	2.35354379041637e-06	6.29486887103081
UST	-2.85986313925238	7.48567373441434	-9.60543173670578	1.2521604876621e-12	5.0273495276553e-11	18.270197339006
PBK	2.85831174978647	4.15649330718301	2.57672425171656	0.0132011523082899	0.0323179488681004	-4.44871528028916
LINC01305	2.85482418382541	3.59239699539177	17.2723017043548	6.78380873585881e-22	1.24297877337486e-19	39.685984198402
TRIM6	-2.85450347163335	7.02020564638821	-5.10809293457971	5.93133821886078e-06	4.57155341495751e-05	2.94087751305488
AJAP1	2.84982965954996	4.10407242463633	12.9384512503262	4.84671550094826e-17	4.54351399635405e-15	28.477156297696
CRABP1	-2.84964134739139	6.94705338005136	-6.50338590823049	4.79429220569822e-08	6.66175257309203e-07	7.71106865185122
WDR72	-2.84849516253238	6.81107808883113	-4.54736949802122	3.86105490364639e-05	0.000227742351720787	1.10503154795153
LPCAT2	-2.84787874526029	7.8587825941217	-4.78638993480175	1.74984366018283e-05	0.000115519485656682	1.87886682675965
FAM95A	2.84779545320457	5.48083249599307	8.18793645774116	1.41600196716883e-10	3.6263684432386e-09	13.5284564125503
CNTN4	-2.84369389940162	6.44983722728702	-4.39316601061561	6.39094004634711e-05	0.000352902456531852	0.613851763541673
PDE1C	2.84222287855035	4.34225376091499	19.8657977134257	2.1430074129004e-24	5.0814487537656e-22	45.4345140658924
SHISA2	-2.84163918668668	9.7857938398902	-4.77395103095456	1.82393273960293e-05	0.000119355079112653	1.83825064498985
NPTN-IT1	2.84127889566714	4.65733925432019	4.57434826835953	3.53323018367637e-05	0.000211741722282305	1.19164485985501
FBP1	-2.84101545843721	7.75397094578182	-7.40513129869731	2.08458893179022e-09	4.01671987765123e-08	10.8379946196361
TNFRSF10D	2.83977155677346	4.95002896374303	11.8080312453818	1.29588581988285e-15	9.13237017473389e-14	25.1753860061014
ABCA3	-2.83144855165427	7.96670698464852	-9.0502553848443	7.77795823385048e-12	2.66606714631388e-10	16.4372154255238
BNC1	2.82885332992355	3.52049352613953	24.6100306953689	2.32240500613505e-28	9.00155248050999e-26	54.4895849722959
TFCP2L1	-2.82609947396592	7.35686228733347	-5.33557898761987	2.73430333650348e-06	2.31651465940427e-05	3.7035625093134
UHRF1	2.8251098200529	4.79337598964278	2.61753252436454	0.0119033801805179	0.0297031852839345	-4.35439861026265
NDRG2	-2.8224323595944	7.14299600894864	-4.84868985702715	1.42105377773493e-05	9.6467965275337e-05	2.08282408934483
ZNF300P1	-2.82172790506232	6.26399180576025	-4.23428096800281	0.00010675875821012	0.00054723366524033	0.115157380786926
HHEX	-2.82066403325131	10.3664524642852	-5.16687509609429	4.85891333421598e-06	3.81947731088624e-05	3.13711624641301
WNT5A	2.81501659003862	7.55999164124564	4.87937115815725	1.2822826639383e-05	8.84476628736358e-05	2.18358661540893
CMTM4	-2.81461125679946	9.79389282229656	-5.49695135625838	1.57268629218064e-06	1.43687634718499e-05	4.2494240863513
CHRNA9	2.80896294244503	4.13067942810166	7.73173226151111	6.75254212582445e-10	1.46184196075179e-08	11.9649394749459
MDK	2.80842185367247	6.69373617444899	5.07327347068559	6.67353187672024e-06	5.08525652080516e-05	2.82493160906798
NPY1R	-2.80635556002538	6.73196344306974	-5.04085139483106	7.44667520704423e-06	5.58183612597105e-05	2.71717316151428
SF1	2.80619326409368	5.74728408857333	3.97712069336097	0.000241350914494769	0.00109707435309925	-0.674248778813562
VCAN	2.8056719435103	5.79132674518849	4.49595786388059	4.57026613658513e-05	0.000263483163566571	0.940526067762095
SEC14L1P1	2.80545170522839	4.1001311382761	8.37676193989582	7.45508023974814e-11	2.07537489270889e-09	14.171102444831
HTR7	2.8046931675907	3.91300783997082	21.0501704090926	1.87725608895249e-25	5.18302691408731e-23	47.8578514571467
GPR176	2.80399227610262	5.72245750718953	14.8462946783303	2.71452094554942e-19	3.56126956692261e-17	33.682695664908
LOC100506272	2.80363635843396	3.67678726277628	18.3744722732394	5.4447015581578e-23	1.11977510106807e-20	42.2074134762115
UCN	2.80357562168571	4.62901952671401	8.8934858947645	1.31082860340312e-11	4.26125008090158e-10	15.9136534225043
PRKX	-2.80316561632544	8.67745344731626	-4.40551917827959	6.13935273124046e-05	0.000340877835532098	0.652948164453115
ALDH3A2	-2.80095706441266	9.46747273559536	-8.93465554331686	1.14263170894251e-11	3.77536755635021e-10	16.0513899199622
SERPINE2	2.80051237056688	6.3149832718659	5.82558997054682	5.06074568183981e-07	5.34587679336905e-06	5.37100403068814
LOC728093	2.80016289374235	7.21446431532852	3.16294188909081	0.00274689462417182	0.00865598204349329	-2.99418468907747
MORF4L2	2.79709646397669	5.59791974022535	3.8054640339366	0.000411319244367653	0.00172747225885186	-1.18761875840027
RAP1GAP	-2.79416371479309	8.05011722684577	-8.22749332376851	1.23761200662608e-10	3.22691720485752e-09	13.6633214500803
SEC24A	2.79411746216113	6.20738277574865	7.57262447421979	1.16844094437982e-09	2.4016609403256e-08	11.4165925535041
SMCO4	-2.79144078629872	9.87840362868474	-10.8927049041356	2.09177225458227e-14	1.18094313140352e-12	22.3804116118808
GNA15	2.79111678649728	5.32412632491663	5.59524878799004	1.12140904017653e-06	1.06865244466941e-05	4.58362058940985
LINC00525	2.78673360095021	3.62847626224029	9.29519105023373	3.4597033500023e-12	1.27945543154672e-10	17.2500720942434
S100A1	-2.78614852399248	7.65789418304122	-7.00543968351824	8.3439288138284e-09	1.40611944182869e-07	9.45323572527627
FXYD6	-2.78575726227835	8.64526152921958	-6.14558344025905	1.66660943778875e-07	2.0054037742467e-06	6.47256567452239
SCARA3	-2.78350878512832	6.63602108618625	-6.15322901416899	1.62287419809805e-07	1.95511234086469e-06	6.49896975444199
COBL	-2.78194984637389	6.86521039055561	-6.05710085095995	2.26685675956298e-07	2.64401030028889e-06	6.16724321916883
DKK2	2.77733788909797	3.52853709423703	12.0906669955197	5.61144440823642e-16	4.15803904588254e-14	26.0164451143843
IGF2BP2	2.77731536615588	5.99274914394992	11.2145473308444	7.77008361660986e-15	4.86354146871962e-13	23.3755224795596
CEP290	2.77555524576291	4.46500873353041	7.83649857321827	4.71049593556561e-10	1.06600297115994e-08	12.3252194748514
SERPINH1	2.77396892479975	8.10130300611384	10.893884138659	2.0841452591843e-14	1.17994235109156e-12	22.3840819959012
MYSM1	2.77043786281136	4.43663110613691	10.5121629999327	6.86257139973385e-14	3.54654170670861e-12	21.1867250349038
ABI3BP	2.76830131450569	3.94358625371021	7.28646454045384	3.14441371950525e-09	5.83032737043499e-08	10.4273647608115
SLC25A37	2.76764533117853	5.83399313348558	9.28413815269855	3.58800047934831e-12	1.32205026803044e-10	17.213530517117
NPY	2.76732570387456	4.82608370939733	13.1048786881112	3.02900534130522e-17	2.94925616686023e-15	28.9493599122327
SYT1	2.76320689109372	4.1300930744809	14.0841763442937	2.04299561209316e-18	2.39398700940335e-16	31.6571213032743
BEX2	-2.76266640875304	11.6323269529831	-8.04206711829354	2.32920860578795e-10	5.67656583429941e-09	13.0300986668045
CRYBG3	-2.76166983778517	10.4204431769011	-5.35416463041407	2.5659335491181e-06	2.19509298312714e-05	3.76624088520439
CARS	2.75587262873362	6.87827948420076	14.7742625074451	3.27549238902882e-19	4.15204711326263e-17	33.4942313671507
RTN1	-2.75513327955775	6.44520260747346	-4.72371562093136	2.15580995377776e-05	0.0001378938420133	1.67458953411895
KDELR3	2.75404972938353	6.67683155517668	5.98372735457938	2.9248017108291e-07	3.30804593051405e-06	5.91444467271584
DUOXA2	-2.75396546941855	8.10651903306328	-4.88309496938238	1.26637541210169e-05	8.7620310439099e-05	2.1958302028342
ZNF91	-2.75049695403286	7.18220759724113	-8.64457480900069	3.01825080155661e-11	9.17539138844245e-10	15.0773490490481
BCL2A1	2.74900952437775	4.98580990792062	1.71299369278437	0.0933558405968269	0.16323301528837	-6.16105706729455
TTC39C	2.74895667256709	4.45220885139634	6.17696422919772	1.49426109632361e-07	1.81645551244888e-06	6.58096028680022
KDF1	-2.74881162489574	7.37515360169351	-8.2781257255032	1.0418809078258e-10	2.80736760658142e-09	13.8357662927818
IGF2BP3	2.74711152050195	3.87901136800562	18.2253092195229	7.60830608515e-23	1.51827137768513e-20	41.8731952654016
TBC1D4	-2.74699773946299	9.6680226577256	-7.58394342301134	1.12367922129934e-09	2.32762124412006e-08	11.455646001048
LEPRE1	2.74560696516097	6.89402844757264	16.6770931989678	2.78445364505745e-21	4.67672193467775e-19	38.2727888219884
SLC9A7	2.7431482377795	4.17219537135599	17.0681927598221	1.09651582694573e-21	1.93862074492028e-19	39.2055537864187
CLDN1	2.74157541022191	5.78110006050699	2.41782362768273	0.0195760713121619	0.0448766739418361	-4.8052220039272
LNX1	-2.74089524011063	7.41157744692407	-7.43066820926616	1.90828998813747e-09	3.69467672535166e-08	10.9262905335395
DLGAP5	2.74028777897175	4.01351751795162	2.31492351133951	0.0250694036608125	0.0551729450517226	-5.02667204834275
FAIM	-2.73940365023886	8.23466872052891	-8.21829273873041	1.27697104530362e-10	3.30389620257951e-09	13.6319639785079
MS4A7	-2.73883498784046	6.6458033074729	-3.69896894157429	0.000569694595501224	0.00227370189551033	-1.50013782073257
STX16	2.73706477675374	7.55047183340241	11.6463891902628	2.10118975680513e-15	1.42590840230328e-13	24.6897061667857
KCNE4	2.73487650379164	4.94037643661276	10.5479956123389	6.13140871059939e-14	3.19324399385351e-12	21.2999067620658
C8orf4	2.73442391514375	6.14612334106162	2.75300704309404	0.00838783777753727	0.0222384728237653	-4.03348914680054
FAM155B	-2.73274373706695	7.62985462307105	-5.26407492771746	3.49035112300805e-06	2.85387532998894e-05	3.46291550042982
AQP1	-2.73261749798519	7.56480501540197	-6.47866817241718	5.22553774365483e-08	7.16955161493281e-07	7.62536588809163
LEPR	2.73021438384515	4.76627036383476	6.8854429592587	1.26676640599364e-08	2.03601889256793e-07	9.0368358263941
WBSCR17	-2.72961668712769	7.20746566038737	-5.14801876884117	5.1801987240698e-06	4.04051491035707e-05	3.07409922474755
ZSWIM5	-2.72879313843074	7.00338325116302	-7.2373449204165	3.72837627940876e-09	6.74550391845467e-08	10.2572499082081
PTGDS	-2.72627331460925	7.74638373994761	-2.56144337783351	0.0137194620475289	0.0333996566696395	-4.48374683144963
EIF3C	2.72233128108165	4.16181368914985	4.64968472824915	2.75553222055062e-05	0.000170622893717965	1.43452115041785
CD36	-2.72196188647564	6.77063853826017	-5.39120987333194	2.26036590211785e-06	1.97475833364479e-05	3.89132473320549
NOC2L	2.7197225865457	5.67608906570989	15.0597367172375	1.56126037540874e-19	2.11189280982302e-17	34.2375434922755
AGBL2	2.71799995036778	4.19803609118574	10.2272238385327	1.69064416771608e-13	8.13244229124525e-12	20.2809993891818
KIF2C	2.71592877923573	5.55630205862222	5.68084534989715	8.34760010607769e-07	8.26761081759194e-06	4.87556698008768
SLC26A7	-2.71400325868514	6.28030118142136	-3.35587527414765	0.00158072567029985	0.00542682597252675	-2.47263934345278
PALM	-2.71148512663033	6.81064504269393	-10.2630582802033	1.50856840268448e-13	7.29141394630831e-12	20.3954590513776
CD163	-2.71146960735744	6.58770660966448	-2.28415082634431	0.0269610258174752	0.05860650079284	-5.09141720752021
CGNL1	-2.71065200082185	7.72497508739781	-8.25873291292385	1.11286614024585e-10	2.93968768763501e-09	13.7697421586777
SIGLEC15	2.70955817548588	5.06617173742718	6.4528793262985	5.71684901865266e-08	7.79587902374455e-07	7.53596615450022
OSBPL8	2.70853458630449	7.13400454095319	11.3537928895596	5.08329648965889e-15	3.24221015028718e-13	23.8019169382484
MPEG1	-2.70840926095523	6.49666128092184	-2.38714570252991	0.0210879440550869	0.0478149974609379	-4.87203287116757
MUC15	-2.70496230978578	9.44704881681806	-4.33463887376102	7.72642433721327e-05	0.000415158844352262	0.429241676422762
GNA14	-2.70444372470169	6.92164092579065	-5.74350278775149	6.72288648592309e-07	6.82618524553047e-06	5.08977758746132
CCDC3	-2.69782809582944	7.80846129968323	-7.1905772364671	4.38531078995361e-09	7.84955053032993e-08	10.0952123058326
EFHD1	-2.69755491446122	7.07709454306925	-7.06704858006211	6.73511501801381e-09	1.15234501857443e-07	9.66694736934088
LOC440416	2.69728602016714	3.16011407087796	30.9443193152039	9.80589654547183e-33	5.98902560224196e-30	64.350112565789
TRBC1	-2.69714725942967	7.09345549488101	-1.54410427639682	0.129322845567494	0.211927957753708	-6.42617105848213
NEBL	-2.69711423751643	6.76882049334932	-5.25735807488056	3.57120207545714e-06	2.91053691188187e-05	3.44035135020918
TLE4	2.69555760871669	4.44826516045269	6.07851496865553	2.10428803632556e-07	2.4686801730001e-06	6.24109128591644
PTPN14	2.69513676002316	6.48999442802828	5.45768664060945	1.79969499864874e-06	1.61427915877906e-05	4.11627428655442
USP54	-2.69333927728718	10.2154921156621	-4.52210205406421	4.19499852238401e-05	0.000244860107786417	1.02409074908657
VNN1	2.69046835366602	3.93663400527824	6.790327449907	1.76412214396125e-08	2.74774975359653e-07	8.7067025258746
HNRNPLL	-2.68857650850642	7.36933910025281	-7.33424780038352	2.66452167701706e-09	5.0096487313693e-08	10.5927742415108
SDF2L1	-2.68548268492063	9.39526093132577	-4.03538610641591	0.000200969984536759	0.000937844417304555	-0.497441717929521
NFIB	-2.68510285318579	7.08766874387131	-7.4253102821243	1.94399361296843e-09	3.75658593186756e-08	10.9077673014369
DUOXA1	-2.68501246961153	7.39158589901141	-11.3736997739714	4.78507990021205e-15	3.08125512424198e-13	23.8626702010346
AFAP1L2	-2.68402830121003	8.63257695414089	-6.15580508082319	1.60839754679388e-07	1.93883089447551e-06	6.50786697161045
CHEK1	2.68273466498708	4.42861605333877	6.36827067440505	7.67668646448767e-08	1.00797143773126e-06	7.24280070193217
DHRS2	2.68233487696342	4.41761065979298	22.9813750092042	4.45756225453479e-27	1.47282241377293e-24	51.5691287462042
DOK5	2.6812538730278	6.64726791322541	5.83697182597144	4.86516122511722e-07	5.16362951512573e-06	5.41004735231285
ATP1B1	-2.67977673744598	12.0925139211527	-9.89406471212131	4.91417191492797e-13	2.13459342554684e-11	19.2093440921844
PDGFC	2.67875417200644	8.10194937644893	7.93735382864539	3.33297160819193e-10	7.86604716195647e-09	12.6714001671031
ITGA5	2.67856560974508	7.31356072050617	10.8886167346119	2.11843320567568e-14	1.19265422515065e-12	22.3676857488983
RNF157-AS1	-2.67819294008386	6.19267091548073	-4.61313117182803	3.10925935847387e-05	0.000189441119619229	1.31649264507104
HOXA3	2.67587757495423	5.10398582873137	12.2414487176601	3.60566864022425e-16	2.7527367971106e-14	26.4608900394
LINC01355	2.67510278349731	5.06851574663188	7.27840899338064	3.23347141439519e-09	5.95709473099955e-08	10.3994714965586
CLIC6	-2.67339461995892	7.27201845327378	-5.20626923893235	4.2498790187257e-06	3.37628346954736e-05	3.26896846834876
HMGN3	-2.6729177605275	11.7462494540989	-10.7686287173475	3.07514497424402e-14	1.65720713785797e-12	21.9932298756189
NFE2L3	2.66658311647894	4.17031188137723	3.1982394133755	0.00248581933001086	0.00795517443575244	-2.90022794626471
FGF13	-2.66639741123986	7.21140791728279	-4.70428531955893	2.29950371709431e-05	0.000145881326465331	1.61145003743442
DNAJB9	-2.66354524790054	8.72314337943789	-6.40170096011642	6.83276438805285e-08	9.11412086308439e-07	7.35860778514403
ST6GALNAC3	-2.66304900463798	8.06513305276342	-6.39663068414062	6.95452989989234e-08	9.26427958574555e-07	7.34104122659568
GFRA2	-2.65829052358121	6.86677646963375	-6.38022532369383	7.36356505345953e-08	9.71923075654727e-07	7.28420884251955
ZMAT4	-2.65597789693124	7.85487567990583	-5.2762930001285	3.34789716273143e-06	2.75078953586841e-05	3.50397863557616
PHLDA1	2.65474923287728	8.20820930415741	6.81014318584363	1.64648363421333e-08	2.57247113547051e-07	8.77548211491978
MAP1LC3A	-2.65267568902694	7.96241854013231	-13.3940373631188	1.34953838033705e-17	1.39807476739458e-15	29.7614104663788
MS4A6A	-2.65252914972081	7.13787802158772	-2.70483795161929	0.00951026951119745	0.0246311336415041	-4.14894498020083
TNC	2.65213488975647	3.84197798498226	7.25552598013551	3.50051021434903e-09	6.37333183109347e-08	10.320224881635
EPHA4	-2.65080366413313	7.50033014480868	-4.71392130778845	2.22710421988481e-05	0.000141779171041624	1.64275108596277
LOC100506282	2.64968548580414	3.76006562768397	9.64073546760192	1.11620228034384e-12	4.5308671706323e-11	18.3855898040867
VMP1	2.64931963450596	6.03454550531298	2.89146656769261	0.00580687109152551	0.0163688792796779	-3.69355571889313
RASSF8	2.64503350990148	4.1798571031234	14.4821796054728	7.05959746877285e-19	8.46941589185219e-17	32.7236840997726
TEAD1	2.64492170917423	5.19081482493552	7.40920229672676	2.05542506319197e-09	3.96431503814681e-08	10.8520722106119
PLXNA2	-2.64459014809154	7.29438614937391	-6.39540947789397	6.98418033261317e-08	9.29329030466243e-07	7.33681034271942
CDKN2A	2.64409559495446	4.86130827419801	14.8108853837107	2.97690533415869e-19	3.84612352628002e-17	33.5901280563416
ISM1	-2.64382123464452	6.53680509136932	-4.01474408822602	0.000214463960462356	0.000991631365707451	-0.560222965656702
ARNTL2	2.64364413216772	4.73440517906063	6.16053397819954	1.58215707487391e-07	1.91177313213931e-06	6.52420059693195
LOC100131564	2.64115025323397	7.8035828203565	4.34288978000302	7.52285869822228e-05	0.00040601081007353	0.45520427637077
SRPX	2.64093953715671	9.02964977386365	6.4846008095381	5.11862110203369e-08	7.04203469702997e-07	7.64593448057585
AGR3	-2.63965874690065	5.67146529102722	-2.37606501173463	0.0216593306258831	0.0488960359279428	-4.8960007397127
SLC25A29	-2.63960793144937	8.43135945316509	-3.14327295565254	0.00290338046214159	0.00907531532482379	-3.04624836639079
FLRT1	-2.63669314661871	6.61120457022751	-4.8344449002028	1.49040835413738e-05	0.000100600068243935	2.0361118475883
MT1M	-2.63576565817603	7.92230160605722	-4.33021319663491	7.83781847653856e-05	0.000419835972722211	0.415324298147238
SMIM5	-2.63502069600021	7.61903120951645	-6.07217850425629	2.15114273611611e-07	2.51924938096573e-06	6.21923646683098
SEC24D	2.6344102101812	4.27786015215803	4.24177954608366	0.0001042200656895	0.000536266383449549	0.138514171074881
ITIH5	-2.63367954364088	6.50929474489577	-6.17932917381033	1.48201700836938e-07	1.80592822271371e-06	6.58913139222472
SFRP4	-2.63222586295794	6.09576758291728	-2.95218080429018	0.00492695077690859	0.0142063938352779	-3.54083152309385
DCAF16	2.62908834666372	5.43236276416758	6.40816490396824	6.68061271443296e-08	8.94075360288157e-07	7.38100408229749
CAST	2.62901892030268	8.75059990516579	12.8400578477034	6.40994299288703e-17	5.7675179027517e-15	28.1963191933376
KIF4A	2.62498934487994	4.59947068759168	3.76033351119655	0.000472431955930521	0.00194403145605955	-1.32063657872435
BVES	2.62412059648292	4.37281385675369	17.3322427439726	5.89623777746411e-22	1.09026304958522e-19	39.8262547960159
PECAM1	-2.62404917808463	7.67213064856188	-8.44774560734072	5.86245132126291e-11	1.6736219034002e-09	14.4119201822604
ZFP36	-2.61990143872872	10.5224200213854	-3.06901692327157	0.00357310452328587	0.0108539444863341	-3.24088742819943
BEX5	-2.61984923138782	9.55733224892507	-5.83930903818623	4.8259391655009e-07	5.12740136429471e-06	5.41806616001606
WDR54	2.61823228263825	7.84240274225646	12.6749518917561	1.02747770297802e-16	8.96485415736882e-15	27.7222771301342
MGAT4B	2.6166757086587	8.21263372208593	10.989773750185	1.54948786854249e-14	8.94840343566589e-13	22.6819434298298
LOC283352	2.61566362853636	3.6615020101451	25.7367410077842	3.31315484775854e-29	1.39117991576195e-26	56.4082408670051
ZNF204P	-2.61386126917129	7.34237805557905	-5.31037246986499	2.98024746803613e-06	2.4934366010074e-05	3.6186393228098
CSGALNACT1	-2.6134931329912	8.24075226930325	-4.43698312038918	5.5414564222271e-05	0.000312239458177208	0.752730538894722
SLC39A4	-2.61219891071087	7.86607853833065	-6.28610118679392	1.02201304740205e-07	1.29994774892871e-06	6.95833075124458
CASP4	2.61189567790207	5.41306288244401	5.26920561753743	3.42981502456483e-06	2.8112208954902e-05	3.48015608418378
SYNE4	-2.61074559484536	7.32594060701433	-9.16821035198401	5.26105624346939e-12	1.88342075643207e-10	16.8294672359861
MEST	-2.6106178695423	8.62178506715292	-7.35243013815555	2.50187154190996e-09	4.71704592396588e-08	10.6556939628097
LOC100129129	-2.60911707229812	6.84554251591854	-4.61989567970583	3.04060257769889e-05	0.000185876084178105	1.33830880762046
RNF145	2.60821363556506	7.20678198939818	6.64805818815206	2.89587188541889e-08	4.2479110517189e-07	8.2129336440702
SLC20A1	2.60756586763018	6.93349023585689	4.20438187858396	0.000117493358814649	0.000593652205291865	0.0222096046858855
CSNK2A1	2.60648561143932	7.56066180814256	11.5143069111655	3.12657396249104e-15	2.06610158078711e-13	24.2903215070799
ARHGAP20	-2.60618733893905	6.56413295896556	-8.00715355419006	2.62454845727784e-10	6.31238355088722e-09	12.9105862848683
KCTD15	-2.60593476568338	6.5346194647143	-7.54322516005429	1.29325798483645e-09	2.62493602058194e-08	11.315127423488
NELL2	-2.60512983253653	8.20673485551913	-3.21532041838621	0.00236806492579326	0.00762921172943784	-2.85452145673232
EVA1C	-2.60439545541228	6.87442562109683	-6.54342182119046	4.16998219503718e-08	5.90210611945045e-07	7.84991363879567
PALM3	-2.6033581656113	6.88180639693082	-3.86129798353665	0.000346204518120464	0.00148842834102345	-1.02190678398172
SHMT2	2.60249465624129	6.67145642572746	4.99910573537977	8.57344495064605e-06	6.28584150528451e-05	2.57872518168111
THSD7A	-2.6001674779386	6.76438934493063	-3.74686305705385	0.000492307089765593	0.00201593851975325	-1.36017583294107
VLDLR	-2.59726281299081	7.9933073334529	-4.01271421304264	0.000215837371497017	0.000996153474358228	-0.566388278221798
LOX	2.59699512150517	4.84348648898958	6.26779417399398	1.08927660747666e-07	1.37472573723808e-06	6.89499000367769
TOP1	2.59411743875587	8.27388676597294	6.3689220546643	7.65928766925238e-08	1.00634252264525e-06	7.24505680269004
GUCY1A2	2.59044739582762	4.40242788378581	21.7194322734815	4.97878435683393e-26	1.47569703988217e-23	49.1763888008523
C1QB	-2.5896384289735	6.80227465625071	-1.95197824609882	0.0569603468327213	0.108808244755331	-5.74496086457051
RSPH1	-2.58762056269481	7.28110773767209	-5.58497137937184	1.1618199360776e-06	1.10195203819502e-05	4.5486236720533
FMNL2	2.58728280152424	5.7507572573868	4.15692795725489	0.000136720293005291	0.000674730045426456	-0.124701573503244
FABP4	-2.58704759461387	6.58068591787227	-4.7380616286377	2.05541222965427e-05	0.0001320166777842	1.72126594170619
ANO1	-2.58640626330435	6.46343691406083	-7.33183892052492	2.68685239171513e-09	5.04692543849193e-08	10.584437440437
ANKRD20A5P	2.58569741347657	4.45839464221635	9.60017186310577	1.27380392056022e-12	5.09395198787526e-11	18.2529928170705
RELN	-2.58335687721262	7.74462959264462	-3.64709555130737	0.000666669879777969	0.00259898093364119	-1.65061775232918
MNDA	-2.5828804442321	5.91886458757035	-2.22169731134551	0.0311952568590598	0.0661623068498737	-5.22068278044187
EPB41L5	-2.58270420817466	7.23441167164284	-6.04933734246018	2.32883646227413e-07	2.70534287591557e-06	6.14047762139382
PLP2	2.58181250616544	8.37787606925637	5.1962226833509	4.3976253984952e-06	3.4840463799792e-05	3.23531744096459
CD109	2.57947520908846	5.08599487078877	12.5737425257039	1.37445339656515e-16	1.16886532522239e-14	27.4299561658894
RNF24	2.57917059213699	6.09536625957495	5.98259418957048	2.93632945099568e-07	3.31922154149287e-06	5.91054349841074
NEK1	2.57861747574896	4.58818471150002	7.49300572639003	1.53826350577762e-09	3.06058252309456e-08	11.1417110047392
RND3	2.57847700117151	7.88686899379473	5.13367062677585	5.43864855938598e-06	4.21275794444368e-05	3.02619043347654
P2RY14	-2.57791043036716	6.21164691369575	-3.81351441433802	0.000401250552716168	0.0016925920657167	-1.16380326922659
FOXD1	2.57522204635624	4.55253653066377	19.5453045191727	4.22495266611956e-24	9.35757373468568e-22	44.7580519580086
MAGEA12	2.57313607712172	3.54366520008051	13.2749844572326	1.88017681744669e-17	1.8947481877819e-15	29.4283549925759
FTX	2.57204055245251	6.79318504459588	3.25011729837919	0.0021442926766992	0.00701252943353438	-2.76093224056472
PMEPA1	2.57118475990948	7.5053803158496	11.1285655387467	1.01101743955113e-14	6.04660430093564e-13	23.1109793411425
MX2	2.56918973391774	6.52573234413409	4.53498021511897	4.02140829614572e-05	0.000236232830687313	1.06532243331333
SLITRK5	-2.56798258407009	6.9003069610333	-2.65687803818685	0.0107637356924707	0.0273196641167017	-4.26242185506143
PEG3	-2.56471392826897	7.6212545188734	-3.65642176025688	0.000648139470159286	0.00253507685252482	-1.62364965935209
PIFO	-2.56298036400932	7.47925565321377	-6.75219343304957	2.01471665044879e-08	3.10448119952563e-07	8.57434198504
C14orf23	2.56196187952251	4.60727205565439	16.5539881140048	3.74585619998984e-21	6.08852675087059e-19	37.9758202295123
RAC2	2.56029890178201	6.69006982117178	1.7414434136807	0.0881997727642929	0.155771780154394	-6.11400310904212
ABCA1	2.55958633528452	6.03814559312975	11.9179202868662	9.34778642154764e-16	6.75285431277035e-14	25.5036249277254
CNTNAP1	2.55913549725316	5.32319348918911	11.5461881637589	2.83999102542377e-15	1.89536487143762e-13	24.3869302002148
FAM189A1	-2.55867951718381	6.23645284958725	-4.19371730810007	0.000121570751159874	0.000611341938529755	-0.010872164906699
TNFAIP3	2.55783720908184	7.47697277447414	2.86818207846352	0.00618156286807548	0.0172585399094142	-3.75154246570144
ZNRF3	-2.5576216805006	7.86421086711146	-6.55742871156844	3.97132933480829e-08	5.6646951693603e-07	7.89849764497176
WASF1	2.55696429514873	5.47613012331678	8.26282050460808	1.09750932526064e-10	2.91440058638051e-09	13.7836611617872
IGLL3P	-2.55624306256498	7.97327537345402	-1.18693593414689	0.241264356321599	0.347955857006213	-6.90370099860084
DIP2C	-2.55522310837485	6.88207309278832	-7.26956749915043	3.33413576496654e-09	6.120173619572e-08	10.3688543443039
LOC101059921	-2.55412549254581	6.44289602910237	-10.8432739415114	2.43827737840402e-14	1.34639672771871e-12	22.2263970621304
CEBPA	-2.55090190409128	7.53766446204019	-5.30505761826923	3.03483563280615e-06	2.52950322432486e-05	3.60074552215988
HELB	2.54836215236491	4.33797784932514	16.7753494486055	2.19998355200862e-21	3.72610659585998e-19	38.5086509964576
SGCD	-2.54773141232408	6.30096130303716	-5.28290549987515	3.27321487471558e-06	2.69933084287613e-05	3.52621218264026
CFD	-2.54766138459382	9.48857508677734	-3.83253344373377	0.000378398241615526	0.0016075039336397	-1.10743483946124
MAP1B	2.54759054962991	7.51687902315031	7.67480642544666	8.21461102636264e-10	1.75201571678666e-08	11.7689084733531
E2F7	2.54716675988123	3.98567875055118	12.2539933028676	3.47585609979831e-16	2.67388853784103e-14	26.4977335319609
AHNAK2	2.54691755759044	4.99412833911242	14.4609938919281	7.46687879501882e-19	8.9050261605683e-17	32.667395419345
AP3D1	2.5446795268695	7.57554445561411	6.34926428383204	8.20211475066973e-08	1.06489172843919e-06	7.1769775119355
ZNF529-AS1	2.54426167934818	4.43354115664204	9.37143040194089	2.6923152464799e-12	1.02384176967552e-10	17.5017585571738
SLC47A1	-2.54290053410348	6.80270744234232	-5.18192134334301	4.61673840124893e-06	3.63904428929105e-05	3.18744461292515
TFAP2B	2.5425125375312	3.71182226755077	19.5208357818493	4.45128300329448e-24	9.75169662297828e-22	44.7060316877338
SLC35F2	2.54213359535297	6.35746483245732	9.93718436112833	4.27701292742029e-13	1.88628436656796e-11	19.3488004791341
ITFG1	-2.54163420902199	7.11276522172038	-5.03129913282358	7.69086267248844e-06	5.73467284626841e-05	2.68546346766651
LMOD1	-2.54077825592651	6.96679987478245	-4.56910575884556	3.59472207796793e-05	0.000214544339595628	1.17479892670121
ADAM9	2.53903054078087	7.04165376119338	5.53956457975683	1.35836588851059e-06	1.26339937623124e-05	4.39415543577323
LOC101928303	-2.53882768497643	6.23382703932032	-4.42015540408371	5.85377313445325e-05	0.000326912711346371	0.699328405859685
ANKHD1	2.537813852278	3.99577549421156	9.17213339130537	5.19322704281361e-12	1.8629264253023e-10	16.84248772837
TGFBR2	2.53778881587351	7.60374446528482	9.00893721878783	8.92273794934808e-12	3.0224837541027e-10	16.2994699492216
MICAL2	2.53749218113325	5.8554884723713	12.533998390777	1.54136197040359e-16	1.28905188852632e-14	27.3148026179533
FRMD5	2.53260735774822	4.4343397175919	10.5950701281296	5.28921525407558e-14	2.78339774010166e-12	21.448351710852
DLG2	-2.52871750640916	6.44312322501323	-3.7300939476908	0.000518175289936784	0.00209841731337671	-1.40929111862221
RASSF2	-2.52588383124202	6.82489383024677	-2.75359816064063	0.00837485648850275	0.0222139032055407	-4.0320631688145
DONSON	2.52548586180391	5.5234355025785	5.96290073124275	3.14405505941087e-07	3.52830900458943e-06	5.84275958048538
SPATS2	2.52499589548397	6.35320096800334	8.48930412337306	5.0941014835966e-11	1.47305043618206e-09	14.5527080022384
SMG1P5	2.52273265936853	5.92800640535782	4.18585556107153	0.000124664348726265	0.00062456125990004	-0.0352352653727568
EGR1	-2.51959960778732	10.8478466224526	-3.95789067833434	0.000256325891406424	0.00115446890308301	-0.732325733636729
CLN5	-2.51859185789672	9.37509970115212	-7.61187538821256	1.02045462801786e-09	2.14689593191023e-08	11.5519911765057
LOC100506691	2.51817541396385	5.09463413052899	8.38896032705805	7.15322021528409e-11	1.9964346270397e-09	14.2125171214981
FAM83F	-2.51586101474759	5.99172446481855	-6.94407892078604	1.03293125819745e-08	1.69533627923205e-07	9.24032771549559
PDGFRL	-2.51441091814144	9.39903257410712	-5.69416103678618	7.97250459139135e-07	7.94687586743287e-06	4.92105577810687
PP13439	2.51189938167358	3.988653881512	15.3903971613943	6.69558514533196e-20	9.43702927301858e-18	35.0865864460958
GRHL2	-2.50991114047263	6.84142842881237	-5.27040675221259	3.41579376460787e-06	2.80314834387914e-05	3.4841928487478
NDRG3	2.50958163575121	6.60924526429792	7.18636912464525	4.44983721559404e-09	7.93685567082282e-08	10.0806292796208
GCLM	-2.50903427638429	7.49179559073662	-5.35420344062433	2.56559293142569e-06	2.19509298312714e-05	3.76637182304013
BEX4	-2.50903206113038	10.60818031581	-6.95447673207546	9.96230143234778e-09	1.64044269092295e-07	9.27640909491134
SLITRK1	2.50721094801849	3.6853247207803	19.8230124807047	2.34509284611748e-24	5.49597050156951e-22	45.3447311818378
CTTNBP2	-2.50573754296137	5.69288691034471	-3.86019664754779	0.000347386939221346	0.00149255675975405	-1.02518755024941
LOC100131541	2.50552976750064	5.03943941790938	3.90174728206047	0.000305370963582035	0.00133857150304391	-0.901081455516795
SLC44A5	2.50543305451612	3.84003089875565	7.33543832816932	2.65355419223545e-09	4.99368671750751e-08	10.5968944164355
TC2N	-2.5038340506529	5.83852945417263	-6.08088782770407	2.08700502700158e-07	2.45125794401031e-06	6.24927606762637
SLC1A5	2.50308410829119	6.0424879725826	6.54736194613477	4.11311777592838e-08	5.83391194749025e-07	7.86357988128221
STMN3	-2.49876350114782	7.20072449826542	-10.0765853870293	2.73427444693453e-13	1.244002290699e-11	19.7981175225471
HORMAD1	2.49708429496031	3.51261897540597	15.7242452819506	2.88375540216999e-20	4.21174566164755e-18	35.9310473621221
LTC4S	-2.49540319634038	6.86255880503213	-4.96058904571626	9.76130887249588e-06	7.03645137071368e-05	2.4512925586125
CKAP4	2.49535130099989	8.29417605660824	6.01899470745503	2.58770253293291e-07	2.96167771443855e-06	6.0359068093318
NRIP1	2.49430245731468	8.52779419006311	5.93370613653843	3.47921695946387e-07	3.85506420109919e-06	5.74232745856472
TPMT	-2.49240290113373	8.63319202068156	-5.77807652019386	5.96528050525292e-07	6.17198298682611e-06	5.20814687189944
TRIM59	2.49180369358411	5.16091476669477	4.22314713787396	0.000110639597679559	0.000563685816792596	0.0805111935721587
OMD	-2.49161421348947	6.15569470345029	-3.52582722434938	0.000958969658066271	0.00354317753589839	-1.99774164967306
ATP6V0E2-AS1	-2.49108629103339	6.53570604548525	-2.77354933053076	0.00794744637510893	0.0212554115831105	-3.98380522175993
CD8A	-2.49104773933908	6.69866224470172	-2.17185388168274	0.0349868679923484	0.0727644540693202	-5.32176730386491
FJX1	2.49102073398937	5.47331223046784	7.54466942054479	1.28682432104068e-09	2.61714875787839e-08	11.3201129454567
SLC16A7	2.48969440081849	4.73734758988	6.12657222071271	1.78052218946679e-07	2.12723323821595e-06	6.40692470043351
FGF5	2.48877681489595	4.74637885165598	17.6753546520422	2.66041379373072e-22	5.10672762025169e-20	40.6221250030517
ADCYAP1	2.48715669943801	4.05983717491574	10.4210129318869	9.14667297638511e-14	4.60877984597605e-12	20.8980901087885
FBXL3	-2.48664970852115	10.9781434626336	-10.9966707216948	1.51686946548797e-14	8.81051990689048e-13	22.7033219848309
GALNT15	2.48628605441168	4.69697887991392	8.42559711042166	6.31864734708633e-11	1.78816121267099e-09	14.3368261449367
PPARG	-2.48283402238904	6.473919223896	-7.43946824253266	1.85107280317762e-09	3.59079618364244e-08	10.9567110800147
MAP2	-2.48070671772156	6.49099191009579	-5.13750948777792	5.36827779426538e-06	4.16785974358315e-05	3.03900489184201
HMMR	2.47876237839172	4.84135375018834	2.30899292013465	0.0254244630688617	0.05583851510874	-5.03920348794028
TMEM158	2.47872428994692	4.86353752479974	6.97795032775731	9.18109265875377e-09	1.52677328826058e-07	9.35785994727591
PCYOX1L	2.47831638306321	6.76562309266474	10.1037995268306	2.50629381996654e-13	1.15593482703491e-11	19.8855595163248
TPST2	-2.47680961666671	9.93244144745679	-9.1290558476155	5.98909079858446e-12	2.10663394494712e-10	16.6994243428861
TMEM154	2.47655633898318	5.10215806343094	3.09359219342471	0.00333684858552183	0.0102272176461667	-3.17680958688747
ASPN	-2.47623007250926	6.49796636016429	-5.32837951406897	2.80242381917769e-06	2.36132324730461e-05	3.67929691015226
KCNG1	2.475938688136	4.59062663093317	15.5993172803301	3.9466212997813e-20	5.681725164078e-18	35.6165322754272
CD93	-2.47541356668934	7.33035417974271	-7.65270756899373	8.8645354012583e-10	1.87870358582924e-08	11.6927599401103
FAAH	-2.47472270166754	7.33024218844313	-6.86096999398973	1.37942008780634e-08	2.2033199498101e-07	8.95189659283101
PGBD5	-2.47467741418805	6.71703375714407	-5.765046035119	6.24029500729241e-07	6.40719031441562e-06	5.163520958179
PPP1R16B	-2.47461306308025	6.27196314333444	-3.46725760760077	0.00114071886788605	0.00409844745454681	-2.16297020710328
ESRP2	-2.47438705093225	7.18942308103722	-7.52941539667328	1.35643166754620e-09	2.73388802593936e-08	11.2674517057877
LDLRAD3	2.47260358084963	5.88104303281459	5.91741249906076	3.68149987410238e-07	4.04804309670123e-06	5.68630486107308
GNAS-AS1	2.47247585992211	4.30401014803181	9.58806037705027	1.32509011899497e-12	5.2676906012512e-11	18.2133652608372
CYP4F11	2.47207308031481	4.18161037763302	4.95513963316555	9.94196989937167e-06	7.14623406996562e-05	2.4332874278939
VAT1L	2.47015548507978	5.86030021399383	3.21937489955505	0.00234089829079932	0.00755255403410603	-2.84364944916046
DLX2	2.46983999086605	4.58989327723205	16.1861912899821	9.17304176213619e-21	1.42217428242965e-18	37.0788080936911
LGALS1	2.46965785086514	10.4203400641048	4.49046780171623	4.65314463238254e-05	0.00026803123768411	0.923002321378521
SLC7A5	2.4696134710619	6.0080790208263	3.60698963650831	0.000752310979673033	0.00287719692510626	-1.7661520698789
ENTPD4	2.46932297928701	5.95600700571606	8.24142797407201	1.18031554696875e-10	3.09755987619209e-09	13.710800810439
B4GALT5	2.46886607505833	7.76737686054196	9.13899260014545	5.79520742820554e-12	2.04916501255233e-10	16.7324424641942
LINC00959	-2.46679597757293	6.70929267570258	-6.46079976989061	5.56123308194269e-08	7.60425052690332e-07	7.5634212831558
TCN2	-2.46664071705705	7.4532884591181	-10.7695561231012	3.06627819776124e-14	1.65720713785797e-12	21.9961311440068
IL4I1	2.46539146318252	5.19247902858207	3.58903834010816	0.000793972276098644	0.00301422324821401	-1.81763237097716
LOC100506100	2.46286389444266	6.12313544870848	5.37506895252342	2.38880131223423e-06	2.0672516293723e-05	3.83680004016244
HRH1	2.46217447096709	4.86695464103457	10.5059218995796	6.99867508033242e-14	3.60762905995141e-12	21.166995245994
ISL1	2.46066180676738	4.00648547314936	8.42494118235506	6.33269013706501e-11	1.78816121267099e-09	14.334601586744
LOC729680	-2.45966910101129	6.89978157776121	-5.48034716835929	1.6649942527966e-06	1.51640122752442e-05	4.1930930584548
SAMD13	-2.45890184143245	7.32468642676146	-4.86722238168111	1.33555926248301e-05	9.15273612218463e-05	2.14366336150886
PABPC1L	2.45768765293916	5.02656420349767	5.94139286635869	3.38766740929866e-07	3.75982580585983e-06	5.76876411974837
CD70	2.4549001209677	5.63956403714843	11.0179406773127	1.42059173662777e-14	8.32326350341069e-13	22.7692140201972
FHIT	-2.45489611289275	7.14046194441265	-8.52458903137423	4.52191300640637e-11	1.32469704424594e-09	14.672122948001
ZMYND12	-2.45419364063349	6.59098747380235	-4.80123764139179	1.66527336385169e-05	0.000110844070833655	1.92739517358214
CCL19	-2.4541280610029	6.49308816416041	-1.15156672687632	0.255369188664094	0.363846034039644	-6.9446384475602
GFPT2	2.45281377668828	6.40135960352947	6.2918390505427	1.00179682964876e-07	1.27850433484643e-06	6.97818629489697
NAMPT	2.45232387564569	7.4534817135043	7.15950033073107	4.88490731616637e-09	8.60623312564101e-08	9.98750552498893
MB21D1	2.45142824069719	4.24166189095445	6.44198581608186	5.93801081959488e-08	8.05387672065511e-07	7.49820818627775
MITF	-2.45010052890357	8.11063316394344	-10.693706952293	3.88447778913647e-14	2.06574273984289e-12	21.7584855036849
FLT1	-2.44803620559808	6.35218492910982	-6.3638935310134	7.79463115597015e-08	1.0201350061596e-06	7.22764055541325
C3orf52	-2.44395279571264	6.66717881000161	-2.60668488604005	0.0122364561953559	0.0304106572066553	-4.37957768100324
DPYSL3	2.44367973697591	5.72078080232404	5.33370908450781	2.75183690029694e-06	2.32745584244586e-05	3.69725930544906
TPBG	2.44045710095728	6.61761048713864	8.48675861176288	5.13810043048981e-11	1.48364490224244e-09	14.5440889364184
MCOLN3	2.43969585339819	4.6183203928609	9.42171969463151	2.28266708085521e-12	8.779991415007e-11	17.6674245004251
EIF4E3	-2.43621168387678	7.59582409089357	-8.05559385421532	2.22398981000904e-10	5.43986827921508e-09	13.076378520882
ROBO1	2.43421172905311	7.53932354225569	5.08777672294851	6.35386141940729e-06	4.8674297570564e-05	2.87319894227103
GULP1	2.43155814018223	7.16410912921175	4.76580645397222	1.87410518681691e-05	0.000122122825865809	1.81167605911535
FDX1	-2.43125012495134	9.2877192383143	-6.13202264071792	1.74709256956647e-07	2.09101251422876e-06	6.42574149358302
AR	-2.4309629155985	6.67544395335322	-5.64221735525887	9.53782963547668e-07	9.30469294787186e-06	4.74371553969589
GIMAP1	-2.42773471953913	6.25148722422123	-5.47099149242358	1.71935092676797e-06	1.55746147995543e-05	4.16136918472878
TMEM139	-2.4276468499635	7.02414652548466	-4.31336840380578	8.27630924898375e-05	0.000438048878448707	0.362408013058244
HRASLS	-2.42763279486402	6.04478280544983	-3.92467236191647	0.00028433697706803	0.00126007294916582	-0.832319285093345
CKS2	2.42669721074138	7.33360318540938	2.08017519493569	0.043030990624983	0.0863662234660956	-5.50278065069216
LOC400655	2.42594091527331	3.83948707609284	19.6779060409723	3.18706936125137e-24	7.38337735356567e-22	45.0390339828257
CHI3L2	-2.42523335570904	6.75726459278471	-2.48882400280024	0.0164452669163758	0.0389213662164812	-4.64806914275836
SDCCAG3	2.42494102381864	5.29642914550971	5.81095062109452	5.32384583925288e-07	5.57993306761008e-06	5.32080378772575
TM9SF4	2.42434929997773	7.41232898064399	9.14655581720876	5.65189491869344e-12	2.00906423432569e-10	16.7575667115985
PKM	2.42413351575749	7.36961393685664	10.2186833772488	1.73722799540579e-13	8.33662624938184e-12	20.2536967436109
IGFBP7	-2.42412156516835	11.6617139335847	-7.71893478606404	7.05658831823873e-10	1.52112874389413e-08	11.920885798418
PDCD6	2.42369710138021	6.29026759497886	3.6093280998142	0.000747040639117983	0.00286084060068838	-1.75943523258232
POR	-2.42287870539392	9.5396399437316	-4.79475018231615	1.70171882443195e-05	0.00011282283850798	1.90618528055847
CCDC146	-2.42168134316818	7.94881043324566	-4.29579869929905	8.75914361164661e-05	0.000461061738032743	0.307308597206503
CSN2	2.42073235812584	3.53111050047569	19.9708065471846	1.71891025195576e-24	4.22495562538639e-22	45.6541927794974
SLC2A12	2.41972912498345	4.2128816723953	11.5183969212253	3.0882271057097e-15	2.04747425380194e-13	24.3027227096607
MIR210HG	2.41648106300406	4.52080272643491	17.0985148307053	1.02074962591897e-21	1.82063793897316e-19	39.2771994359294
TIMP2	2.41602609018014	9.58830717101645	7.57249696013876	1.16895528774965e-09	2.4016609403256e-08	11.4161525589313
C1S	-2.41497423087193	8.21899663712256	-2.75248123684832	0.00839940040090371	0.022266199537053	-4.03475738641394
RNF144B	-2.41418759870468	7.14445739668469	-5.16143190982509	4.94958035253521e-06	3.88166505857382e-05	3.11891895624503
WDR86	-2.41321952235168	6.32346393983781	-5.29763495382015	3.11273239182338e-06	2.58816507249176e-05	3.57576256786698
NRN1	-2.41317167561434	6.25816595480458	-6.8812544179346	1.2853715057826e-08	2.06427591227477e-07	9.0222987511784
SLC6A15	2.40923366449685	3.69259026162249	22.0607081767612	2.5633299997906e-26	7.94829479165839e-24	49.835266215435
RRAGD	-2.40906396552844	8.95137051177481	-6.02811858119403	2.5069852876885e-07	2.87582746006612e-06	6.06734409443626
TSTD1	-2.40854515863957	10.9413510823385	-7.07755795460462	6.49354689179881e-09	1.11385053280174e-07	9.7033958569766
NOP16	2.40804751966081	6.15334558795445	9.08922283901592	6.83438873161581e-12	2.37495008423649e-10	16.566961325853
FZD1	-2.40782217165366	8.5281597993702	-5.78575058379174	5.80898962150236e-07	6.03817358542445e-06	5.23443613092351
TYMS	2.40561954045146	4.93402105262212	2.78871285138572	0.00763618632167711	0.0205346678203338	-3.94696088968161
APCDD1L-AS1	2.40380684847702	3.168093946593	26.5384322204165	8.66773576562969e-30	4.06274917107596e-27	57.7262928869287
CTTN	2.40140598170162	5.95496418922068	8.21842863168309	1.27638063165294e-10	3.30389620257951e-09	13.6324271780478
NETO2	-2.39815086439408	6.45053190171013	-7.45327491279426	1.76475546583861e-09	3.45326664213371e-08	11.0044322835828
CX3CL1	-2.39654130814728	6.67141528768323	-6.14844303032607	1.65011570356634e-07	1.98674325002267e-06	6.48244091608814
SH3KBP1	2.39652877938568	8.7678763408229	5.80053835804501	5.51921243175916e-07	5.76073156717275e-06	5.28511080224335
CLDN7	-2.39626673525223	8.94267195700247	-5.2601154582808	3.53778964156395e-06	2.88745060802705e-05	3.4496134416826
MAD2L2	2.3955606829568	7.23217525761897	5.53668684270302	1.37187916990221e-06	1.27479136327243e-05	4.38437427033847
ADM	2.39514978569418	7.65552525767999	4.90441723205935	1.17896329991788e-05	8.25894992469548e-05	2.2659935213398
PROCR	2.39445810849723	6.0837835449415	5.97167479928816	3.04975809211677e-07	3.43780057866966e-06	5.87295591615755
TRIO	2.39343612435693	5.31204385274395	7.72075948551979	7.01240897886947e-10	1.51322380052585e-08	11.92716766757
SH2B3	2.39225627672299	7.70585013786101	5.36615984935243	2.46276097789454e-06	2.12305164711139e-05	3.8067209484718
FBLIM1	2.39172204591331	5.7131844869758	11.6619405257171	2.0054298319007e-15	1.37015044955792e-13	24.7365804118604
GINS1	2.3910979816363	5.40208835355025	3.01621865953345	0.00413479594034266	0.0122590191493978	-3.37740262673663
GPR126	2.39097942641262	3.8094780490573	17.9308899290757	1.48175871819855e-22	2.92792617306781e-20	41.2071512077632
EFS	-2.39036580005741	6.62046424213481	-8.38861438562865	7.16160870925182e-11	1.9964346270397e-09	14.2113427916906
RPS4Y1	-2.3880619373774	6.91195510303035	-0.892710681237675	0.376595868214558	0.492077129586023	-7.20823751242671
GPD1L	-2.38680493677074	9.87920003538351	-5.99113268347598	2.85056884456912e-07	3.23680084857975e-06	5.9399414910214
DFFA	2.38662704621039	7.62342039067768	8.89963780809238	1.2841894676106e-11	4.19494954938276e-10	15.9342460032907
HMGA1	2.38614955774252	6.89922396067263	8.50916100676111	4.76366334367825e-11	1.38745136837912e-09	14.619923417695
GUCY1A3	-2.38571114964622	7.16653846693719	-6.92595484319608	1.10017305744592e-08	1.79607458690941e-07	9.1774327140988
B4GALT6	2.38325491093663	5.17581563771585	6.1387396028942	1.70675441307139e-07	2.04901653514924e-06	6.44893321798
RUNX1-IT1	2.38284326147422	5.00642036589697	5.58322906586821	1.16881259408077e-06	1.10702151474144e-05	4.5426919400499
SNTG1	2.38214119286916	3.39604411835921	21.8326495570085	3.99081896829893e-26	1.2187114591828e-23	49.3959621792301
STAC	2.38008654407989	5.68167949380902	10.6987014405308	3.82436108174053e-14	2.039153375727e-12	21.7741563850189
LOC284219	2.37989260272202	4.30723642515645	11.7776994439944	1.41854125346032e-15	9.9273260289905e-14	25.0845081932192
TNFRSF21	2.3778093808281	6.51432206461354	5.04324941627373	7.38658474734094e-06	5.54268859205721e-05	2.72513639551269
ENC1	2.37686963945061	5.97235271739757	7.65683933262815	8.73920870272984e-10	1.85604585251338e-08	11.7069992390513
CDIP1	-2.37659807823886	7.34370604325497	-6.95008267715315	1.01157762542527e-08	1.66299731161879e-07	9.26116146070765
CYP39A1	-2.37641385666771	6.84787493866097	-4.42722632217799	5.72049795558337e-05	0.0003208031059955	0.721757666688189
NLRP11	2.37586344174252	3.9793595841821	6.85760047193436	1.39569742620127e-08	2.22725903603219e-07	8.9402016164559
RNASE6	-2.3753446912089	6.07772829884268	-1.86088336808824	0.0690720478037171	0.12748600031904	-5.90909307719448
LDLR	2.37488450833849	4.94795578351955	7.28385866133248	3.17295012576332e-09	5.87424746838641e-08	10.4183418381242
C19orf83	2.37249208396275	3.91814558775172	11.8892725898359	1.01771318737193e-15	7.29964743469086e-14	25.4182055325237
CDK2	2.37142118465747	5.00468112396164	7.44382290793819	1.82339969181025e-09	3.54735721896097e-08	10.9717633697967
METTL7A	-2.37095511490419	7.36292854757743	-6.76005375756832	1.9603015677804e-08	3.02525865992451e-07	8.60162436579439
MYL4	-2.36955711151052	7.50217947923081	-5.95613421152797	3.2187545241665e-07	3.59811411173465e-06	5.81947628412537
CKAP2L	2.36849392538499	4.68652009452187	5.90048071177272	3.90411514762874e-07	4.26259159265749e-06	5.62811077440743
PPM1F	-2.36734060139065	7.32808803960109	-18.331280868022	5.99733430075417e-23	1.22097245284546e-20	42.1108588711969
LOC389831	2.36715070399196	5.03454980925268	2.88817039212105	0.00585859730422642	0.0164801156548058	-3.70178422118118
ANXA9	-2.36212004058499	6.97476358481668	-4.6711614657609	2.56644280275084e-05	0.000160492257801561	1.50402619056405
BMPR1A	-2.36199539563059	8.96079621993067	-5.47543316349849	1.69332882014928e-06	1.5366520652908e-05	4.17642886261212
RBPMS2	-2.36132196579641	7.16670437930842	-5.66491828767353	8.81934378658282e-07	8.67938837981332e-06	4.82118229287246
IGF2	-2.3604513969497	7.50973239001843	-3.53336738318669	0.000937688863372946	0.00347857887746765	-1.97635372669503
TMOD3	2.36005641312112	5.15551667280774	8.76727939600887	1.99918781142829e-11	6.24707447121507e-10	15.4903682327528
CXCL9	-2.35931216353384	7.18685854463832	-0.999354210917558	0.322780729645973	0.436855063525019	-7.10737976252605
LMO2	-2.35758555705472	6.1477176358647	-12.1407952961616	4.84253340664028e-16	3.64183808995652e-14	26.1645311574336
PFKFB3	2.35753298615485	7.06690136387087	3.7756523924256	0.00045076805164431	0.00186670024263223	-1.27557987533987
KIAA1324	-2.356331035513	6.20892505010114	-3.12910019844596	0.00302130417767677	0.00939728174399311	-3.0836328899122
MAP7	-2.35515541353908	6.93453598775006	-7.885440800876	3.98217712471626e-10	9.2572987253352e-09	12.4932938526227
BCHE	2.35464714766575	4.53686658471328	4.31621589526624	8.20054116331783e-05	0.000434952387228081	0.371346952581312
ST3GAL4-AS1	2.35277942400894	4.18432187762016	13.7534026442101	5.01290227273088e-18	5.58204670203817e-16	30.7559353573961
SERPINI1	-2.35261226219813	7.29692315591315	-4.31699245132122	8.1799956773766e-05	0.00043443683316936	0.373785180485532
MIER1	2.35232723487906	5.46818449128863	7.89756016604565	3.82005096174468e-10	8.91124156643103e-09	12.5348895937534
CENPV	-2.35140872612389	6.78369371405309	-3.97043955725681	0.000246455090603987	0.00111620304709931	-0.69444235679681
ADH1B	-2.35078377564913	6.04474184378962	-4.55762292878842	3.73309581316452e-05	0.000221230656025671	1.13792640874319
LRP4	2.35069360013995	5.78649627968394	2.67818737176854	0.0101891653101877	0.0261545636171514	-4.21218586965308
SLC38A5	-2.34997369524219	6.97170927073409	-4.71867682129742	2.19220358258742e-05	0.00013977811833929	1.65820696992463
CPVL	-2.34771367193637	9.98285908314591	-7.10518329261108	5.89918280491464e-09	1.01970865723031e-07	9.79919496645179
INHBE	2.34532299327612	3.33659201583331	19.5876973638301	3.86019914485104e-24	8.64470152938585e-22	44.8480522358562
TTK	2.34394167212174	4.44155713323572	2.74778498497882	0.00850332680022352	0.0224943629949475	-4.04607696426736
C5orf22	2.34381535285744	5.66717946098451	5.92823539589171	3.54587025025913e-07	3.91607679719555e-06	5.72351499319433
LTBP1	2.34369536789059	6.29294803322246	8.3540250996438	8.05242911921564e-11	2.22629230312471e-09	14.0938751719586
SGMS1	-2.34315050885288	8.78673032384807	-6.22027375931886	1.28521790811386e-07	1.59504722524845e-06	6.73064509879709
CFH	-2.34278775147787	9.0567670080004	-5.74071905383651	6.78789242050841e-07	6.88871962413631e-06	5.08025212274342
AIF1	-2.34242535621639	7.3995609003323	-3.04931031292805	0.00377380860643952	0.0113490170789001	-3.29202571751946
C7	-2.34069291221118	6.32142444820141	-3.81156202300346	0.000403670376675889	0.00170101953625393	-1.16958146104828
TP53	2.33981236611061	6.46393689562939	7.33765737331685	2.63323254799509e-09	4.96007495372347e-08	10.6045739436537
SDSL	-2.33927100316162	7.8866522892808	-6.52254272546598	4.48469410269091e-08	6.29888568918017e-07	7.7775003033871
BAMBI	2.33855283164571	4.87179274484583	6.37578280392246	7.47840754051527e-08	9.84502312077631e-07	7.26882039638027
SYNDIG1	-2.33783645484811	7.00993350733585	-4.90249971750733	1.18657478108898e-05	8.30108112212714e-05	2.25967974133458
ITCH	2.33572595066741	6.21877164562807	13.3796663206308	1.40452259663065e-17	1.44429351709647e-15	29.721301922211
TRIML2	2.33473753579098	4.35476829099823	14.118571473935	1.8623519986678e-18	2.19507044053505e-16	31.7500557331995
EDNRB	-2.33205711738771	7.14288562030364	-4.12349543512839	0.000152068239934513	0.000738716648802146	-0.227745994668683
ATP13A4	-2.3315642610502	6.18771879097531	-4.84435712981058	1.44180554242888e-05	9.76136738584284e-05	2.0686113802698
NRD1	2.32730693594654	7.15290018475222	6.30743984148945	9.48826183172665e-08	1.21585688076595e-06	7.03217898158552
PCDH12	-2.32726845528461	7.29994570599316	-10.1216108652191	2.36759401875164e-13	1.10205213505634e-11	19.9427404431736
CD274	2.3263404329839	5.76313804639215	5.22265378580992	4.01938270947512e-06	3.21598485547721e-05	3.32388510324148
TMOD1	-2.32617570353454	7.74229473838496	-7.02331775826884	7.84098042304036e-09	1.32690982725758e-07	9.51525860461316
SLC20A2	-2.32606960056895	8.47803147955565	-7.31425133217852	2.85568905224164e-09	5.31944665877359e-08	10.5235629271157
NYNRIN	-2.3256270046543	7.20518920320611	-7.3673794343056	2.37563693025124e-09	4.4958650074379e-08	10.707416563718
MAF	-2.32558458719113	5.65908965696008	-7.23869368101629	3.71097229500907e-09	6.72009403467277e-08	10.2619220511939
RYR2	-2.32545449381369	6.26889795093654	-3.55544647312319	0.000877940410561138	0.00328534886276638	-1.91357456562503
BID	2.32264292161936	5.99885652177694	4.09434420867013	0.00016680637704653	0.000799140130585408	-0.31727932729182
KBTBD7	-2.32259938350503	6.9986569180407	-5.39293714143916	2.24703367504815e-06	1.96396200002582e-05	3.897161741364
EYA4	2.32140795146134	4.07629608247559	12.7219914789395	8.9791889746875e-17	7.97249135615976e-15	27.8576913696507
SHC2	-2.32125205157835	6.9837255541361	-6.3243061967698	8.94699951879006e-08	1.15520035426786e-06	7.09056293576487
ANKRD33B	2.32020940336925	5.55916547523641	9.60017909630521	1.27377389898464e-12	5.09395198787526e-11	18.2530164783296
PRSS16	-2.31936511578691	7.63207358995232	-4.70106345650253	2.32422269032348e-05	0.00014726409406938	1.60098935810613
ALDH9A1	-2.31796727436691	11.3596576800481	-9.99388557811626	3.56438728429174e-13	1.59290966108426e-11	19.5318426236115
DMXL1	-2.31635496256547	8.85771638239907	-7.80342387648823	5.27722776875221e-10	1.17787957562792e-08	12.2115509803241
LYPD6B	2.31601984020045	4.66601322007173	12.5249712211196	1.58205744739803e-16	1.31219620791388e-14	27.2886191204053
FXYD5	2.31585663510293	7.50132159899186	2.81476328067335	0.00712765472394091	0.0193844124896814	-3.88332966734297
COLEC11	-2.3157025878906	6.7604570678894	-5.95631922229314	3.21668877466685e-07	3.5978003470261e-06	5.82011285166341
CASP1	2.3141486520235	6.04271763720602	2.11512934488411	0.0397909637771176	0.0809107016674542	-5.43452436897099
SULT1C2	-2.31223203759103	7.07566388129897	-4.40872120786958	6.07573474198771e-05	0.000337810851654517	0.663089588785638
LGR6	-2.31166420636402	6.34892965433945	-5.75564756040713	6.44644389167979e-07	6.57530752210558e-06	5.13134397712519
RAB17	-2.31078256524219	7.34077769605673	-6.51523932360723	4.60029582761836e-08	6.44329134160168e-07	7.75217271602283
DOCK3	-2.31017757421518	6.44432092790895	-4.59495200745761	3.30138910676546e-05	0.000199878334175001	1.257922112237
SLC6A13	-2.30972095507666	7.34494828613213	-6.6061948879935	3.35067871359697e-08	4.84454300376951e-07	8.06767473835506
OCA2	-2.30940614506305	7.88425086720655	-4.39533586074633	6.34603092368226e-05	0.000350710867197192	0.620715825289256
CEMIP	2.30887360742873	4.67814509582058	7.88250735765803	4.02244915003189e-10	9.32939730942379e-09	12.4832243344618
TARS	2.30867936454784	6.64540484708845	21.2716259263929	1.20546805486632e-25	3.42200121772263e-23	48.2980915257894
SYT17	-2.30800196661431	7.0727182817862	-5.95435363350216	3.23870333988647e-07	3.61640253824997e-06	5.8133499734825
TGFB1I1	2.30727677574989	8.07023889271715	6.52465728192945	4.45176933232949e-08	6.25700215433061e-07	7.7848336296061
CELF2	-2.30709536566389	6.31747962875295	-5.22826869643471	3.94327170321713e-06	3.17018911760436e-05	3.34271509217193
CASP8	2.30593213988892	5.36789896699887	6.03379569720746	2.45803204947625e-07	2.82780629083433e-06	6.08690810146969
FNTB	2.30455906060467	4.27260902485795	6.3595740542322	7.91279606752979e-08	1.03224857437581e-06	7.212680813016
TJP3	-2.30454138591627	6.10660046120984	-6.19099356592916	1.42307519534213e-07	1.74253223342166e-06	6.62943731374797
CAPSL	-2.30448739352467	6.67566720357138	-2.99362961796132	0.00439952025477824	0.0129241117526681	-3.4353226536472
CPNE1	2.30368576720007	8.24307684090532	11.2077108403633	7.93416534072347e-15	4.9355895815519e-13	23.3545233497642
MSRB2	-2.30366678182434	8.36130166859947	-5.85289154485899	4.60415057364769e-07	4.93861920233471e-06	5.46467636345375
CLEC11A	2.3034241318057	6.08376682365955	8.1326122537187	1.70982104190187e-10	4.30768038744153e-09	13.3396309849449
C6orf141	2.30279776882635	4.06563661995142	12.8517876530847	6.19944756305198e-17	5.62837232582489e-15	28.2298638667674
CD2	-2.30272781567078	6.93395837544816	-1.55183680128791	0.127462256356549	0.209526284713012	-6.4145715700848
TMEM56	-2.30033071879962	6.32520637219791	-3.98818718291054	0.00023312080661063	0.00106446530521913	-0.640763880964937
MARS	2.29896716503963	8.58951371755415	7.80449065495978	5.25791957715092e-10	1.17487105407402e-08	12.2152182536321
ENPP2	-2.29809522330435	7.5147473346356	-3.32765748849288	0.00171551203439818	0.00581502607690806	-2.55011775246018
ASPM	2.29738685091933	3.61131717521317	9.31875016960356	3.20149177324781e-12	1.19271842310184e-10	17.3279153706864
WDFY3-AS2	-2.29544623179997	6.13706628920492	-5.18244545055147	4.60852125156991e-06	3.63541079551434e-05	3.18919840993009
FAM129A	2.29376993836521	7.18188784013184	4.31582360934007	8.21093906803166e-05	0.000435389310487183	0.370115325875565
GPR87	2.29351051190906	3.36480356539739	20.4737228821545	6.05444466475944e-25	1.54464977491426e-22	46.6931308467222
SMC4	2.29292715717519	7.08243757075268	5.22581313537546	3.97638028912915e-06	3.19044365953018e-05	3.33447955560204
KLHDC9	-2.29103664689125	8.70389201606369	-7.86356860498368	4.29250254630902e-10	9.80900100009731e-09	12.4182006239279
ITGA2	2.28870724542312	5.88666159811763	6.15988455960502	1.58573522522407e-07	1.91494867971187e-06	6.52195742965415
NUMA1	2.28837563158573	4.91237131577252	5.10243753392532	6.04608705112489e-06	4.65287837019558e-05	2.9220302871758
NR4A2	-2.28830078529207	7.56144238420292	-1.73552418833267	0.0892525658794188	0.157313963509102	-6.12384923681343
GZMA	-2.28652688002224	5.70288246982252	-1.55340675660056	0.127087133918464	0.209097239520542	-6.41221011411586
DDX25	-2.28615970844606	6.0879838134008	-4.0745523700481	0.000177593327892001	0.000844395735707309	-0.377896811111802
RBM39	2.28506121466745	8.90517985091602	6.14072548786702	1.69500720263714e-07	2.03714193018197e-06	6.45579040185058
RGS1	-2.28453864130146	5.35075668423803	-1.51862825053928	0.13560729592286	0.220416588807041	-6.46401694057742
HCFC1R1	2.28443322707944	7.83176717569061	8.0412352385299	2.33584070962722e-10	5.68585380465419e-09	13.0272520755432
ANXA3	-2.2827639594564	9.91692197721335	-4.41450096273106	5.96252896859636e-05	0.000332249851705999	0.681402784788142
KCNIP4	-2.28179884023048	6.54426325570677	-3.06573491712582	0.00360581983498782	0.0109417793999066	-3.24941935902517
FAM126A	2.27974003722986	5.03682094515529	8.97580879831089	9.96250772215371e-12	3.33545420498352e-10	16.1888999899721
PTPRC	-2.27892421565666	5.87775024324185	-1.23465368801728	0.223144704746459	0.326899369397069	-6.84662677505383
PTPRM	-2.2784424479375	9.51635576775654	-6.56972135600905	3.80480123713739e-08	5.44643245273467e-07	7.9411387493763
MAN1C1	-2.27662820136843	8.48561164568939	-6.51092610971293	4.66996175924564e-08	6.51821878515207e-07	7.73721541673011
SLITRK6	2.27606789728388	3.56382283221471	14.5666340243822	5.64810887723006e-19	6.85768882051638e-17	32.9475351120074
PTN	-2.2757194534292	6.27918024334783	-5.7700982015857	6.13220154111319e-07	6.31228406849522e-06	5.18082131919194
IGHD	-2.2746500632452	6.217516062707	-1.38356605383977	0.173079014322875	0.267906269386188	-6.65506141522776
P2RY8	-2.27459123073368	6.2486508282312	-2.38420101371267	0.0212384522091416	0.0481075527394076	-4.87841083337712
PDGFD	-2.2744862707754	6.80284867250642	-6.68291221848041	2.56470291199715e-08	3.81206395216095e-07	8.33388731937923
VWF	-2.27302260230016	6.69809339921725	-11.6695221521628	1.96036193169793e-15	1.34391478684938e-13	24.7594212604569
NID1	2.27223117226205	5.54008161358829	8.66146510199633	2.85161189325193e-11	8.68190901940978e-10	15.1342857515855
PER3	2.27133254529913	4.86247276857799	5.35431995367275	2.56457062394118e-06	2.19509298312714e-05	3.76676491595141
ZNF43	-2.27047252409556	6.89200844184698	-6.01840802190633	2.59298055035609e-07	2.96603422204466e-06	6.03388551919478
TPM1	2.27030920911501	7.54358769729034	6.12334138477391	1.80063849959991e-07	2.14744786742226e-06	6.39577152549344
SLC4A7	2.26999868761189	4.68051874054867	9.94995962209001	4.10479257677743e-13	1.81430031545941e-11	19.3900751273709
FOXE1	-2.2698772201769	7.32514132753692	-9.02315160047114	8.51087348192062e-12	2.89757863223159e-10	16.3468774535938
REEP1	-2.26984506338896	6.56410295941889	-6.00500882479778	2.71648711497643e-07	3.09151879177583e-06	5.98772824948816
DUSP14	-2.26930460546058	9.41704766947809	-3.83053085150972	0.000380744021562589	0.00161589718984923	-1.1133769811068
CLUL1	-2.26687131669821	5.87234568344418	-4.13440510419269	0.00014688453320481	0.000717451568906768	-0.194162814814662
ELMO3	-2.26607162250213	6.85955562589566	-6.67465173252631	2.63959149995831e-08	3.90036412622139e-07	8.30521992176265
FOXR2	2.26515141012182	3.26313054884597	20.9012393887582	2.53408709461978e-25	6.90196289081914e-23	47.5595541873639
PRIM1	2.26304181433272	6.96032388253321	5.95100235068655	3.27658414418309e-07	3.65465154543498e-06	5.80182010742005
CALCRL	-2.26091801972178	6.36901332529777	-6.09003267091617	2.02171063004935e-07	2.38295047608251e-06	6.28082300404057
CORO1A	-2.26008767501252	6.6083055415503	-1.37674354219798	0.175165714853029	0.270450818359338	-6.66427890174823
PTPN4	-2.25966640155076	6.19372113348639	-4.62963294963304	2.94437653914018e-05	0.000180651169395344	1.36973313710424
BMP7	-2.25943528854463	7.03956539991604	-3.91539612626949	0.000292673625903087	0.00129049156203822	-0.860167151185719
GALNT18	-2.25783658139623	6.41837410299631	-8.39405351788798	7.03085909606939e-11	1.96815229279554e-09	14.22980524486
GGH	2.25764796026726	6.23402995242504	3.6442087951571	0.000672507925352295	0.00261718425091244	-1.65895748813333
RARS	2.25725531092912	8.87098542636449	7.82378683513649	4.92068232728855e-10	1.10811566822906e-08	12.2815408082514
TRIM58	-2.25598667585492	5.87330013455626	-3.45909453378615	0.00116852141390013	0.00417598520136321	-2.1858698527235
KLRG2	-2.25578532689777	6.83766226431276	-5.45871184562879	1.79337393218996e-06	1.60932553888195e-05	4.11974822708697
ANGPTL2	2.2557817804919	5.90828019918779	8.43176767313497	6.1880686679883e-11	1.75910471090697e-09	14.3577515842157
KYNU	2.25412053958482	4.7872603782719	2.58554081520941	0.012910296722681	0.0317480515429032	-4.42843212727004
CENPH	2.25234240036219	4.65915434044832	4.39103499731416	6.43534741784669e-05	0.000354674397611977	0.607111918716759
ZNF132	-2.25202649279859	5.93466927509812	-5.08234655750034	6.47173921692395e-06	4.93895887607354e-05	2.85512256799729
GLUL	-2.25005729908903	10.0156993291996	-4.24617812548881	0.000102758356369845	0.000529556295738742	0.152223482489127
RACGAP1	2.24771175000256	6.7743541395778	3.05086208181255	0.00375762864269465	0.0113071073892969	-3.28800685737892
EVI2B	-2.24655802935604	6.1807176496106	-1.3474134809113	0.184357722430835	0.281414735784199	-6.70342591787841
KCNK5	-2.2449034145039	6.32670994644586	-4.99123877884852	8.80387267102306e-06	6.43108005281115e-05	2.55267311407202
FEN1	2.24307012722935	6.42338422029294	4.519078257904	4.23680904247849e-05	0.000246728940338497	1.01441612809495
DDX31	-2.2417496539396	7.19696747580398	-4.84775178456309	1.42552163913518e-05	9.67386822786852e-05	2.07974656339995
ANKRD46	-2.2407900849795	9.05510685152446	-6.90144621824328	1.19813247552569e-08	1.93651644300082e-07	9.09237685834426
DFNA5	2.23760224051025	8.6524823848516	7.83992562978688	4.65539228470189e-10	1.05544917320772e-08	12.3369934163117
NCAPG	2.23725900816512	4.13612894998871	2.75387504865671	0.00836878224617972	0.0222084010759384	-4.03139514432627
CNTD2	-2.23400732512898	7.119267343012	-10.0722481394224	2.77250127139028e-13	1.25855322353313e-11	19.7841731519751
TPPP3	-2.23272025043924	6.43479039732711	-4.92908134481458	1.08524380361531e-05	7.69366474212683e-05	2.34727416672673
CDC7	2.23228858503282	4.94444523947057	3.70573886170789	0.000558086024085667	0.00223267642228	-1.48041314316448
SRGAP2C	2.23213827985719	6.71144083240869	5.63247577048132	9.86370165786668e-07	9.58086298382183e-06	4.71049008131684
MARC2	-2.23165873121224	8.17996751071006	-6.6260096685811	3.12712893159187e-08	4.55070639828405e-07	8.13642591529406
C15orf48	2.23140874888315	6.54694068580441	2.43205414243474	0.0189085219128646	0.0436292225705537	-4.77400556101199
CIDEB	-2.23086890585016	6.94416008821136	-12.0955573391174	5.53126750944804e-16	4.14433816553626e-14	26.0309062479643
ITGB2	-2.23075656814775	6.31499381401363	-1.90849187014473	0.0624939416454453	0.11733259374606	-5.82414978218785
GPER1	-2.22965062509199	6.08540743433287	-5.46874014979439	1.73269171481243e-06	1.56672954293605e-05	4.15373691349597
ASXL1	2.22667412608546	6.88151580347745	5.38981967321323	2.27115329643966e-06	1.98129873847702e-05	3.88662709998623
SEPP1	-2.22582740773289	6.45006370837979	-3.58636884498586	0.000800353319920143	0.00303444717136766	-1.82527548886184
COPG1	2.22568889756165	7.63596017022283	6.02997510207345	2.49087072598892e-07	2.85896921881017e-06	6.07374163989467
SLC25A15	-2.22349984276627	8.30828529736941	-1.90360357657119	0.0631437749073002	0.118321195914525	-5.83295618832024
EPS8L1	-2.22323535067826	6.60138679725479	-6.8239200062374	1.56935722297497e-08	2.46726948744621e-07	8.82330067756879
IFI44	2.22219802923435	5.93243956585333	5.77838345761458	5.95894985549879e-07	6.16859960644982e-06	5.20919824788266
DTWD1	2.22115277701516	5.77934917993855	3.71982614238451	0.000534654647648051	0.00215303984482447	-1.43930603004128
ZBED3	-2.22050912916252	8.40424318917672	-4.92215198750226	1.11080654709189e-05	7.84453607450489e-05	2.32442550886929
LINC00341	-2.22041928728026	7.74510679526889	-5.26587573767307	3.46898425662099e-06	2.83870798587885e-05	3.46896625573517
MIR31HG	2.22021731426239	4.94702406049806	3.58480120791711	0.00080412339003819	0.00304530381928217	-1.82976234036994
ZFHX4	2.21976403476542	4.02827591904335	12.2902373034531	3.1268220015781e-16	2.43324700547516e-14	26.6040676043121
ZC2HC1C	-2.21919904049476	7.1231910749004	-5.29442415840032	3.14703789028017e-06	2.60808177132388e-05	3.56495844162465
JAK1	2.21693769725953	6.69316806499435	5.60893816066123	1.0697413984362e-06	1.02767578100484e-05	4.63025531277009
TMEM150C	-2.21624193997713	5.75712529688825	-5.6082127185893	1.07241914205738e-06	1.02909119372672e-05	4.62778344644286
AMIGO2	2.21580255274288	7.36073135351184	3.20095627450017	0.00246672687417389	0.00790285807486486	-2.89296837800744
AADAC	2.21406683089998	4.41860937472499	7.38990876862123	2.19737162804291e-09	4.20189992060768e-08	10.7853489134992
CELSR3	2.21405092814126	5.09976517646262	12.8725323752273	5.84420525400175e-17	5.32986230291426e-15	28.2891460292644
ZBTB7C	-2.21269881957135	6.21464398697355	-7.44531445315023	1.81401705699478e-09	3.53592976631817e-08	10.9769188435619
ACSL4	2.21191159738343	4.19837283739367	8.11437100707895	1.81959437373496e-10	4.53324160724699e-09	13.277321340191
EMC1	2.21094677379307	6.53869084486461	5.21404598644869	4.13889161358217e-06	3.29590519445866e-05	3.29502844719427
SIRPB1	2.21021353561882	4.15856012736446	12.5150405916969	1.62808760109727e-16	1.33935124898431e-14	27.2598029579771
FGF14-AS2	-2.20950526833347	5.92479570762803	-5.3156822141617	2.92668229131427e-06	2.4516742136924e-05	3.63652028206997
VNN2	2.20658477686837	4.82355369847407	2.20138026573277	0.0326945164604663	0.0687058679241683	-5.26211132151895
UBE2T	2.20600306779874	5.50305164198694	3.30982773919504	0.00180622827197102	0.00607248220543386	-2.59886592486609
ZNF404	2.205678209604	5.86667543363844	3.40119350350935	0.00138509442155447	0.00484326475822871	-2.34737626418967
ZNF581	2.20504734344213	7.55992603176417	6.72318592057934	2.22894643690954e-08	3.39564742523899e-07	8.47366198901204
TP53BP1	2.20488909930074	4.77596517517816	5.45727385707237	1.80224631354965e-06	1.61584850754418e-05	4.11487559617017
BCAM	-2.20458025102172	7.20871151791539	-7.29648043359055	3.03710954310917e-09	5.63655090620307e-08	10.4620429264561
MOXD1	2.20437148111905	5.31641307967892	4.07822423374289	0.000175542223180347	0.000836617050886707	-0.36666127607258
SLC16A1-AS1	2.2023509616948	4.0048387583369	16.6678213408856	2.84719871865353e-21	4.74258596483156e-19	38.2504787167795
AMPD2	2.20205672087665	7.36502429509902	8.94489390961724	1.10429928819406e-11	3.66071581472881e-10	16.08561664117
SUCNR1	-2.20192902626508	8.11446177350548	-4.55519108513017	3.76306332795046e-05	0.00022262341044804	1.13012205229572
SLC44A3	-2.20049308493874	6.12819177030245	-3.77944239906347	0.000445557718981167	0.00184854175093977	-1.26441750476634
NDC80	2.19982576299552	4.44793019737902	2.0309926771923	0.047978582362702	0.094443629995142	-5.59721878382094
YPEL4	2.19719753949847	4.06606335732596	11.4985417447018	3.27895828935682e-15	2.15268417986927e-13	24.2425000712007
TET2	2.19671214067325	4.36849695033597	14.9374802655614	2.1418558855342e-19	2.84007272190407e-17	33.920391648393
PPP1R13B	-2.19635004209932	8.36187798667806	-4.89436487133891	1.21940731641785e-05	8.48365704604827e-05	2.23290294515817
TMEM51	2.19617236680251	6.50549835991159	6.33831115579448	8.52106947563404e-08	1.10374135784964e-06	7.13905058345794
MYOC	-2.19323553048182	7.01671961667036	-2.80184085830208	0.00737585865286286	0.0199410370420457	-3.91494677728874
CSRP2	-2.19313770981811	9.45666639249274	-6.48421518733202	5.12550376694894e-08	7.04669361683874e-07	7.64459749203956
FAM162B	-2.19196474453768	6.00855578882122	-5.29623943529637	3.12759699980234e-06	2.59838077209465e-05	3.57106653716931
VAV3	-2.19089539111185	6.5649497042073	-4.1535008361404	0.000138221570736778	0.000681304905404688	-0.13528210362239
CD33	2.18881782271304	5.13186241587894	5.52025973718771	1.45161026300168e-06	1.343306007842e-05	4.32855994376633
LINC00115	2.18832387061322	4.28081876196394	7.57694716112276	1.15113877458725e-09	2.37717233625062e-08	11.4315077519344
AK2	2.18535182152211	7.46723665496832	9.57681351248468	1.37458365077805e-12	5.45368769319518e-11	18.1765515787607
DMBT1	2.18526383484197	6.19688441424009	11.3969944387406	4.45854214480013e-15	2.89877151382086e-13	23.9336973081983
PTPRN2	-2.18301628548094	7.5988296690792	-5.86973842176362	4.34309937352744e-07	4.68854675272874e-06	5.5225111317518
C5orf46	2.18279481210227	4.80280372388206	9.64044388805162	1.11726171362156e-12	4.5308671706323e-11	18.3846373473413
ABLIM1	-2.18108524377984	8.47235384552006	-4.16267768974054	0.000134237109572256	0.000664754040154503	-0.10694149773551
VEZT	-2.18070919796592	8.55958377015561	-7.20056759210462	4.23585565744603e-09	7.59702927376906e-08	10.1298314903411
PCDH17	-2.17998463145996	6.50697131448213	-3.88493535439948	0.00032174367880972	0.00139908173601077	-0.95137799469255
SNHG18	2.17917225172769	6.08907491930752	4.65401125843175	2.71637182632676e-05	0.000168664430559507	1.4485137289726
LYPD1	2.17902180420214	4.48332034320492	6.81785429273851	1.6028585875106e-08	2.51405562889309e-07	8.80224696660367
PLLP	-2.17866352812653	7.68879446618818	-5.22029442893485	4.05179588661921e-06	3.23934732625189e-05	3.3159744011219
AGAP4	2.17860039599462	4.63963797461755	4.71301899745973	2.23378757517497e-05	0.000142025200560415	1.63981910845695
SLAIN1	-2.17556750697312	6.25373882442804	-5.03112104479838	7.6954893898782e-06	5.73467284626841e-05	2.68487245402453
HENMT1	-2.17504916414389	6.53295037030907	-5.94983126560391	3.28992510926437e-07	3.66726806501496e-06	5.79779127046675
DIRAS3	2.17432729290933	5.78479995009035	2.83899564716472	0.00668296179604131	0.0184110299342827	-3.82376326075741
FNBP4	2.17317891383704	4.94391521019945	6.59678809696637	3.46233372201002e-08	4.99522807209105e-07	8.03503810369092
ASPHD1	2.16876629572681	5.18312746042806	13.0794497731036	3.25382723000756e-17	3.15292729907703e-15	28.8774393390533
SLC45A4	-2.16795865487289	7.32674285977075	-4.02461260655922	0.00020790669875561	0.000965298206270289	-0.530227949547969
CORO1C	2.16729288459134	7.61343789019135	4.40055727084284	6.23922354500349e-05	0.000345851349146164	0.637238853722398
LONRF2	-2.1659299988142	6.90829985551264	-3.12466488280667	0.00305912485942214	0.00950172007114398	-3.09530963166779
PCDH8	-2.16512176187846	5.24035859861816	-2.32214431833452	0.024643086721983	0.0543950731444056	-5.01137994801071
CRELD2	-2.16504492746017	10.371799875581	-4.56611019029421	3.63032796605419e-05	0.000216221217954557	1.16517645470446
RNF213	2.16267138538288	6.06412436403174	6.11422946193017	1.85860153982001e-07	2.20743158721699e-06	6.3643195712677
ATL1	-2.16152159706884	6.37009859315094	-5.16606021386281	4.8723816201253e-06	3.82707917200411e-05	3.13439165857602
OGT	2.16036293422645	7.38790722368704	8.77264135581735	1.9635912022922e-11	6.14536967114895e-10	15.5083835264235
GIMAP8	-2.16035988329637	5.80333990498381	-7.26222223370848	3.42015329142405e-09	6.25528036194661e-08	10.3434165484351
OLFML1	-2.15952712233292	6.11019274346225	-4.14612663993121	0.000141506426451933	0.000695455260945798	-0.15803484547996
EGFR	2.15901135867506	6.52500088041136	7.20051043234575	4.23669605741326e-09	7.59702927376906e-08	10.1296334247903
BUB1B	2.15742652471357	5.18424058761231	2.08775568833114	0.0423094026443877	0.0851483488516881	-5.48805789249856
EPB41L3	2.15541997472618	5.78029604449172	2.73381453047631	0.00881954490330241	0.0231576247428426	-4.07966810172212
KCNK1	2.15540117833726	5.10430330584035	12.6933215905393	9.74762753242208e-17	8.54188838765075e-15	27.7751924196033
EIF6	2.15503661561402	9.11305410575938	11.4837239869077	3.4290499383801e-15	2.24391238662503e-13	24.1975230455879
MFI2	2.15439378213892	4.58184836446395	14.682004869432	4.17012879845339e-19	5.15637705109374e-17	33.2519481469878
FBXL13	2.15433971826486	3.81536876727478	12.9008883434174	5.39179504852435e-17	5.00790917986213e-15	28.3700896075659
LEMD1	2.15316200045194	4.9007046468425	3.96543735885322	0.000250344852909521	0.00113005610535082	-0.709550423998792
KAT2B	-2.15288809285895	8.65860966859664	-10.8209455677553	2.61334863945499e-14	1.43520549940641e-12	22.1567250527943
CENPW	2.15253987119192	5.77007656337972	2.70576597898113	0.00948739689434096	0.0245782113631673	-4.14673457719639
RPP40	2.1521787442515	6.91512405628473	9.24598279578732	4.06900588416781e-12	1.48570314484424e-10	17.0872841280187
TSPAN11	-2.15175505801067	6.62245416205304	-8.73363786341761	2.23787910526972e-11	6.9284874603243e-10	15.3772749132711
GPM6B	-2.15094232517973	6.39463099376526	-4.55321500984877	3.78758783988227e-05	0.000223818675806558	1.12378153525466
PRRG4	-2.15016638686431	6.69422237819165	-5.69017292346957	8.08305584753934e-07	8.03719736591788e-06	4.90742967919245
GLRX	2.15006647345286	7.7625684190867	2.70890967249289	0.00941029168346166	0.0244161211225759	-4.13924273488192
PAG1	-2.14998723213647	6.04780651392862	-3.48551030770879	0.00108081762405293	0.00392431619758364	-2.11165164648055
FAM216A	2.14977281412772	6.89333564802802	5.70087754070708	7.7897069642672e-07	7.76850786070289e-06	4.94400771058308
YARS	2.14975985007665	7.24653900275671	10.4270273605548	8.97461640635022e-14	4.54480888618062e-12	20.9171673853713
IL17D	-2.14948799430887	5.97326100958053	-4.85262181854387	1.40247602687766e-05	9.52709953546315e-05	2.09572575882619
IGHM	-2.14811986924259	6.00331734893287	-0.975115548831488	0.33453435020334	0.448515920198784	-7.13126298443897
LECT1	-2.14785111816716	6.25392697070887	-3.20164206860353	0.00246192946429486	0.00789070588959673	-2.89113528466975
SERTM1	-2.14727273561768	6.76859652998107	-1.56127927703627	0.125219443500281	0.206783931482849	-6.40033618339002
GADD45G	-2.14665574041472	6.13147591936588	-4.43834585557951	5.51688965288314e-05	0.000310942144725559	0.757058726211978
SOWAHA	-2.14410384485594	6.20329064526275	-4.06136712568697	0.000185152033934475	0.000874558060452157	-0.418202786974211
C12orf56	2.14196845288742	3.98524298343065	8.91331332766159	1.22691234038037e-11	4.0208810114417e-10	15.9800090747958
RPL37A	-2.14166787244453	8.9348493304065	-6.04914053435261	2.33042942733983e-07	2.70563393479461e-06	6.1397991545299
HSD11B2	-2.14158054058977	6.18503974523816	-3.51073655833505	0.00100295501478452	0.0036780491854043	-2.04046743722079
RRAD	-2.14074897199769	5.89875312323586	-2.2925515637242	0.0264323905905792	0.0576813374137206	-5.07381067717742
PEBP1	-2.13970472363253	12.2531490033227	-6.98619504619999	8.92153069616859e-09	1.49099047413995e-07	9.38646655056821
SRD5A1	2.13913631033332	6.12613145906297	6.19927056264623	1.38267440942524e-07	1.69822076306921e-06	6.65804253273996
CD248	-2.13804547794438	7.07277854194655	-9.05333053770082	7.69893414414683e-12	2.64798664974879e-10	16.4474602077078
CYP4B1	-2.13763917122677	6.26141600434008	-3.57095627248154	0.000838166098345996	0.00315772153698673	-1.86934061710609
SLX4IP	2.13710697193804	4.95905483926069	5.51947230507069	1.4555455207719e-06	1.34509490926904e-05	4.32588534455692
EPHA2	2.13650240223865	6.68372953075674	4.71447177269667	2.22303660890606e-05	0.000141564937922596	1.64453987003632
SLC27A2	-2.13625144753962	5.92509908231089	-3.6345000766561	0.000692504416411693	0.00268051210155131	-1.68697869097369
TMEM45B	-2.13621122706644	6.2804137270521	-3.87955522895442	0.000327160050289919	0.00141835035783896	-0.967450461544655
TAF15	2.13457046630431	5.2317058867597	3.88938459235389	0.000317329991567099	0.0013824708879708	-0.938077870304245
PCAT6	2.13354131250749	5.31027480587569	8.0626873985969	2.17073867436114e-10	5.3160677985114e-09	13.1006428154872
RCN1	2.13204215212964	9.30690201285864	6.98193590507339	9.0546860494412e-09	1.5082413002189e-07	9.37168877303209
CYS1	-2.130710899061	6.86880076455244	-1.64381948644446	0.106939665320666	0.182153147083845	-6.27260598217992
PROM2	-2.1301832281354	6.92401623896906	-7.46072143869921	1.71989140431498e-09	3.37034116310946e-08	11.0301669607774
LAMA4	2.12910227013251	5.38729130247316	10.7760642001749	3.00477989316211e-14	1.63238109829333e-12	22.0164877364111
GPC4	-2.12859175012239	6.16006327333796	-5.50132112780073	1.54924879178487e-06	1.41932315447382e-05	4.26425486316865
PDGFA	2.12853912091313	5.29696672659168	12.5275028697921	1.57053564094611e-16	1.30802255550698e-14	27.2959632833365
ESCO1	2.12823958611956	4.84172171813727	6.83889257220238	1.48963394309519e-08	2.35663831421377e-07	8.87526915388172
LPCAT1	2.12774933277391	7.70737426891214	4.56930353275869	3.59238337766444e-05	0.000214531813264672	1.17543430739111
C1orf162	-2.12766823420445	6.30891269973407	-1.99632969207517	0.0517554756715046	0.100581584433437	-5.66264007245828
CCND2	-2.1271102824536	6.53693891093553	-7.22767274411658	3.85560663759617e-09	6.96323940687731e-08	10.2237436208312
EVI2A	-2.12707766938245	6.17367128184412	-1.33382017925022	0.188740930764685	0.286516039735047	-6.72130461014305
NDUFB2	-2.12395854106145	10.9263071129898	-6.38367329416948	7.27564800055587e-08	9.61578265253794e-07	7.29615273950117
FAM114A1	2.12044379429491	7.85971387357825	7.80662696463856	5.21946677474537e-10	1.17017077691872e-08	12.222562053796
BOC	-2.11995097551595	8.09343957615286	-7.18940101998296	4.40325155233725e-09	7.87278170514564e-08	10.0911362280814
FHOD3	2.11937842781874	5.75638427814882	4.68197551101286	2.47611193810459e-05	0.000155713061193442	1.53906733683898
KIF12	-2.11849514747526	6.27980585581644	-8.08072038904147	2.04107331253843e-10	5.03523043013611e-09	13.1623102659211
CORO6	-2.11807649668979	6.42288295847897	-2.90063321582966	0.00566524661941334	0.0160279401479893	-3.67063802625664
MOCS3	2.11776106891988	5.66344044960998	6.81505920956851	1.61853618473609e-08	2.53667160212721e-07	8.79254538730885
LOC100653149	2.11571670537698	3.16381811032048	20.2118282704868	1.03978328008435e-24	2.6196040012625e-22	46.1547996483671
APLNR	-2.11567153767741	6.29405888504796	-5.35737543639702	2.53790475423326e-06	2.17758494344706e-05	3.77707425355459
SAMD12	-2.11443738584685	5.91360875748071	-6.402257580664	6.81952725646667e-08	9.10248820225733e-07	7.36053631282815
PFDN4	2.11413744423436	6.38473154289686	5.39545563729462	2.22773369036143e-06	1.9508861763575e-05	3.90567333514736
SNRNP40	2.11361434521871	7.26866348844768	7.71185622996766	7.23063882510821e-10	1.55532044311693e-08	11.8965147484559
MICB	2.11317172106566	5.29754145862638	1.9379612568172	0.0586961890045548	0.11136418049391	-5.77065171366625
MYL6B	2.11284290297594	9.24840187763799	6.15879561406167	1.59175319138278e-07	1.91991535441771e-06	6.51819613769558
LINC01234	2.11098703746203	3.305272370136	24.8389982802981	1.55383584303232e-28	6.2635122832633e-26	54.8859725294045
VSIG4	-2.10996763412532	6.36737144847158	-2.63241506064885	0.0114599086512698	0.0288069916271317	-4.31972760295588
C6orf132	-2.1097694880703	6.01093121548173	-3.89390356314351	0.000312907023086912	0.00136625672667173	-0.924561370504746
THUMPD3-AS1	2.10935275185909	5.67772887306234	5.0167290739649	8.07861025657858e-06	5.9730150301299e-05	2.63713078144752
LOC100272216	2.10873359419907	7.02082026782851	2.55367372391466	0.013990054272152	0.0339558699247619	-4.50149870070209
PHKB	-2.10796682678683	8.59705499021573	-8.06631038545104	2.14403820431566e-10	5.25706691094672e-09	13.1130342544851
BEAN1	2.10592897135498	4.14435655063857	7.38869462017949	2.2066268264181e-09	4.21559845369258e-08	10.781149497015
FAM169A	-2.10512035398565	7.8925701984316	-4.81169571962515	1.60813122940102e-05	0.000107609179709753	1.96160674398912
FSCN1	2.1048735139553	6.85266970229657	8.33617461943187	8.55503628461893e-11	2.3587791561764e-09	14.0332143843012
NAV1	2.10405673921976	6.28246442679776	6.33511179903958	8.61655075805478e-08	1.11396138889413e-06	7.12797317123072
NUP155	2.10353942796139	6.59302069401472	7.14320887309562	5.16923560267028e-09	9.06753207761701e-08	9.9310324274077
ELF1	-2.10227820500977	9.14556968672816	-6.83075102113366	1.53246787945836e-08	2.41681456263562e-07	8.84701060972769
SLC24A3	-2.10216797536302	6.5394906071181	-5.24148298726534	3.76972751582679e-06	3.05013480857041e-05	3.3870506795337
PCDHB2	2.10167457978671	4.36995724670419	6.56988301579707	3.80265841432904e-08	5.44643245273467e-07	7.94169953837186
LCN10	-2.10147727989568	6.50653404981528	-4.72360217333653	2.15662278196961e-05	0.000137902069069154	1.67422061639126
RGS2	2.10092629429988	9.46012706429089	2.67785277719634	0.0101979650335917	0.0261701025276344	-4.21297693942149
LOC100505938	-2.10080582297501	5.73865237077069	-4.78769295829642	1.74225588774309e-05	0.000115207242183274	1.88312360491804
GPNMB	-2.10007234318837	6.69442088633953	-2.33111592308536	0.024122441105116	0.053512175399586	-4.99232750796572
CAMK2N1	2.09873965300444	5.79484621278449	4.10763310111014	0.000159923466316688	0.000771483356537302	-0.276501389832754
OTUD4	2.09628850517263	4.59822115010107	14.77904066615	3.23486960534806e-19	4.12650613264494e-17	33.5067519727334
KIF18B	2.09484464016909	4.77487921461802	3.14544556722935	0.00288569125549692	0.00902842397617826	-3.04050780431528
BMPR1B	2.09444223353212	4.02999724222717	10.3300264929526	1.21974539638429e-13	6.02548246669741e-12	20.6089384387086
EMB	-2.09370724446964	6.59538753031181	-6.30741225794415	9.48917327434803e-08	1.21585688076595e-06	7.03208350889015
TAF12	2.09183197157463	7.52609676744423	8.31885280032307	9.07298188705816e-11	2.47785840018506e-09	13.9743247929999
ZNF826P	-2.09174396591335	5.97640938501524	-2.53488703008167	0.0146645413744334	0.0353502967828855	-4.54425369059147
CCDC64	-2.09052859561731	6.63039356490965	-8.32833438983144	8.78567241461233e-11	2.41906048519824e-09	14.0065627630981
ADRM1	2.08940138282736	8.57516480135225	8.13090241303082	1.71982092138166e-10	4.32206866215053e-09	13.3337914622896
DDX52	2.08856017688183	5.68213381524945	7.04956203719541	7.1571997064577e-09	1.21835608178763e-07	9.60629605404019
NFS1	2.08810919959325	6.67628430577721	7.30282265634835	2.97107156666582e-09	5.52416489171122e-08	10.4839999334571
ADAMTS5	2.08710432222611	8.34421142998412	4.62144453205884	3.02509279121181e-05	0.000185152581861142	1.34330566397101
SLC22A4	2.08588571859447	4.31950994353082	8.00111263573393	2.67935074023718e-10	6.42951477714837e-09	12.8898989090131
FADS3	2.0853108796921	6.32439082324063	7.40294164703071	2.10044671681264e-09	4.03570100832781e-08	10.8304224842109
SH2D3C	-2.08490978652782	6.07453679295834	-6.42499765966681	6.30009134507662e-08	8.48785702272856e-07	7.43933250159343
LIN28B	2.08436890938357	3.43339619916304	13.284888254979	1.82889714230362e-17	1.85233275895123e-15	29.4561296499466
TIMP3	-2.0843652727112	9.04164406184693	-4.45229056424544	5.27154119666438e-05	0.000299374226032039	0.801379338708958
MED31	2.08238033186441	5.22806246141698	5.92822980205064	3.54593904980495e-07	3.91607679719555e-06	5.72349575863141
STK4	2.0820736560949	4.43151912098029	6.26555021128605	1.09781967496294e-07	1.38464052245795e-06	6.88722710393454
PIK3IP1	-2.08101720751083	7.87313294277781	-9.05445629686791	7.67020798881855e-12	2.64714113038763e-10	16.451210395262
LSM5	-2.0790759687577	8.05377870524596	-4.53512428655079	4.0195066412427e-05	0.000236189960216462	1.06578395950611
SEC11C	-2.07863990283942	9.59603388821558	-5.2638012150967	3.49361013917637e-06	2.85538168512165e-05	3.46199586646518
LIMS2	-2.07860305672065	6.56039523480801	-8.27087675968443	1.06786476353031e-10	2.86207637087146e-09	13.8110902550395
TAF9	2.07773494770047	8.66967265302576	5.14528637380449	5.2284633775784e-06	4.07375401594608e-05	3.06497287297314
DNAJC15	-2.07697369243362	8.63001845287928	-5.6129599009718	1.05501634824531e-06	1.01643663952602e-05	4.64396006973458
CLIP2	2.0769609258039	5.3627100018389	5.64557951770918	9.4278598637122e-07	9.20632342796121e-06	4.75518528401257
PDLIM7	2.07632103458181	5.14658850738296	14.0792667807925	2.07019583332909e-18	2.41183797807791e-16	31.6438439933028
ANKRD10-IT1	2.07624250555289	7.78402454015048	3.32563942358179	0.00172555848940653	0.00584613066969047	-2.55564342592854
CPT1A	2.07591180993563	4.60886608572166	9.60882348595866	1.23840161631774e-12	4.98203284967745e-11	18.2812897241766
ELOVL6	2.07533733796635	4.37561403388924	9.54729509420228	1.51356306679117e-12	5.9815418845443e-11	18.0798618272964
LINC01139	2.07479584590409	4.33849169929473	3.4597545077848	0.00116624981475428	0.00417212726595182	-2.184019628987
TMEM50B	-2.07421117988756	9.34489665689559	-4.57048555411425	3.57843687929218e-05	0.000213952522403245	1.17923195966218
RBCK1	2.07256019217007	8.07652591487112	9.88980172733313	4.98216560031177e-13	2.15947414353298e-11	19.1955447967091
AQP4	-2.07076547384766	5.60818148113943	-2.97511971041062	0.00462817350915308	0.0135013514368187	-3.48256368623822
STOM	-2.07015997326429	8.76720360594467	-5.2256018614215	3.97924172611541e-06	3.19146904058321e-05	3.33377102519573
RAB12	2.06790174024784	5.35948646456946	4.2915423014786	8.88018407838953e-05	0.000467189010963041	0.293974901192874
RIPK3	-2.06721564261415	6.91810291826553	-8.24433905130956	1.16868743037869e-10	3.0750515873737e-09	13.7207177368091
GZMH	-2.06596608187392	5.41997425728631	-2.47622722725945	0.0169652688763269	0.0398804518547199	-4.67620615433008
IER3	2.06563002923875	9.83764509098244	3.48460331154085	0.00108372190999243	0.00393132021164462	-2.11420545128467
C3	2.06380617246852	9.57490573238165	2.10087531965983	0.0410854947974556	0.0831403762693492	-5.46247230051254
PSMC2	-2.06136315750259	9.51999655905665	-7.16802605238661	4.74242045566344e-09	8.39187746127276e-08	10.0170566178297
FBXO17	2.06109103537219	5.45956919560385	7.32709356487462	2.73139384834781e-09	5.11628652541358e-08	10.5680138067914
MMP28	-2.06087565650726	5.96835463046446	-5.19816593138516	4.36865703472991e-06	3.46381913984978e-05	3.24182503324602
ACACB	-2.05966501677108	7.45630473119501	-4.9616617167306	9.72613026005324e-06	7.01525143154014e-05	2.45483743244432
SMC3	2.05754400607123	6.18476557159072	4.31682754127242	8.18435453011193e-05	0.00043443683316936	0.373267380841498
ZNF711	-2.05580517950486	5.91386221938523	-5.30872937270115	2.99701891582063e-06	2.50353801812134e-05	3.61310695146977
CHMP4C	-2.05474962147646	8.29641968794314	-3.49484856075234	0.00105134454688329	0.00382972155113551	-2.08533558231963
PDE8A	2.05224033352748	7.13229696549071	8.67328987851254	2.74050155234825e-11	8.40712462520228e-10	15.1741308255566
ECM2	-2.05222786307462	6.05796366502224	-8.45152519272735	5.78798700054387e-11	1.657057926079e-09	14.4247305366817
FOSB	-2.05203656673844	9.36206382985588	-1.22836766141697	0.225472534739154	0.329561285644605	-6.85426602997195
CXCR4	-2.05104934437386	6.78262872093399	-1.37380709134521	0.176069787788344	0.271555446347878	-6.6682332372112
OGDHL	-2.05061176883278	7.83467093547774	-3.30373359655206	0.00183826490037585	0.0061627127523412	-2.61549075394559
CSNK1A1	2.04834041110509	6.99093122485113	5.25467460455263	3.60401849484699e-06	2.92945264246958e-05	3.43133871320884
HN1	2.04698793628947	7.34141003948828	4.09515362702565	0.000166379043404321	0.000797282363246334	-0.314797338980006
SEPT6	2.04673869568863	5.6961069635356	3.28220929474481	0.00195578295319843	0.00647058526292095	-2.67405677854719
TIMP1	2.04579248512312	10.0208294074342	2.71336338843614	0.00930204305480545	0.0241944351231906	-4.12861810569556
KIF14	2.04559443545878	3.81040471787555	4.17972700734876	0.000127128916237375	0.000635120174545978	-0.0542129656289179
KGFLP2	-2.04523937391692	6.21515587375126	-4.17956739812259	0.000127193731299677	0.000635180786507676	-0.0547070438717538
ZNF542P	-2.0450743099738	6.93302692971215	-6.40928461367102	6.6546024914407e-08	8.91186134318852e-07	7.38488379346965
LRRK2	-2.04505879556868	6.12628072947326	-1.9929955597971	0.0521319564486661	0.101186400445191	-5.66888282276706
OLFML2A	-2.04433763948863	8.9499413266654	-3.79684486976471	0.000422369164696473	0.00176872023986233	-1.21308760093315
RABGGTB	2.04289879967276	8.13468715456676	6.54879203777395	4.09267084579251e-08	5.81309238174405e-07	7.86854020165716
PAK6	-2.04212224621427	6.90408354832022	-6.69458123950326	2.46252202693654e-08	3.68737975133031e-07	8.37438479898552
LOC374443	2.03961913222635	4.2494386074145	3.34348365565597	0.00163862822982418	0.00559582378382012	-2.50671270728772
MALT1	2.03953883234577	6.60111076637231	3.96005493938135	0.000254596632579007	0.00114719318793425	-0.725796353747517
FLI1	2.03925722672436	5.11254693729515	3.22445340358186	0.00230728573554219	0.00745991204649841	-2.83001927153702
ILDR1	-2.03915637431262	6.20879368622493	-7.25945266847407	3.4531618527962e-09	6.30420988615104e-08	10.3338246655624
NCOA3	2.03721474647461	6.92535754203603	4.44639569942614	5.3739278683612e-05	0.000304007986678885	0.782636798633591
KCNMA1	2.03561598348259	3.9122430091222	15.1874355241215	1.12418980544032e-19	1.54136364140473e-17	34.5669441016574
FER1L4	2.03520960553737	4.66344215990649	15.1881398386508	1.12216101774089e-19	1.54136364140473e-17	34.5687556156538
CFDP1	2.03434529332409	5.42409580210179	4.6659972560561	2.61071326394161e-05	0.000162755724821352	1.48730270609658
ALDOC	-2.03394940355745	6.6650016495358	-7.86390768134689	4.28751066903348e-10	9.80900100009731e-09	12.4193650005947
LOC100287497	2.03305583664003	5.05791346020791	4.20821550700481	0.00011606041143805	0.000587000650573122	0.0341108295045887
SFPQ	2.03280155450452	7.57536496327718	4.82302767209719	1.5483902040148e-05	0.000104095412147826	1.99870507101325
FRMD4A	2.03216961712688	5.01058669288237	5.25354035605762	3.6179788426088e-06	2.93796791187673e-05	3.42752960473295
KIF15	2.0311938478289	3.98935448739558	3.15626115755629	0.00279913252481236	0.00879524905915361	-3.01189216256351
SERPINA3	-2.02988206191287	6.0171184121869	-2.67693731509741	0.0102220770795407	0.026216684286391	-4.21514096298329
COL11A1	2.02852172550921	3.74265553258725	17.0609966901919	1.11532257514581e-21	1.95472404365772e-19	39.188536670758
GAREM	2.02805575495764	5.58580589145257	5.48166499923946	1.65747579817061e-06	1.51023619855916e-05	4.19756258189241
STAT2	2.02682254537821	5.45002511434492	12.5209817748425	1.60038829584899e-16	1.32196008618182e-14	27.2770442924712
PPARGC1A	-2.0265096658056	6.01529034601193	-4.16886258670508	0.000131614941884256	0.000654179815949983	-0.0878247612453045
SMDT1	-2.0261112181947	10.5053337477051	-6.21560021170598	1.30629297512148e-07	1.61721958928584e-06	6.71448794403626
DEPTOR	-2.02603855820242	7.5649034128504	-4.73811559157038	2.05504339069529e-05	0.0001320166777842	1.72144160952642
EMP3	2.02518712397632	8.11933600349181	3.87272068647712	0.000334167725172569	0.00144376216524183	-0.987851416551794
CALHM2	-2.02432662404874	6.83334363943058	-6.92085537526674	1.11987130985843e-08	1.82465693210967e-07	9.15973572409512
SLC1A1	-2.02396475042276	8.07988384623483	-5.86590114485341	4.40123368035332e-07	4.74114723824272e-06	5.50933572723215
ZFAS1	2.02393295858401	10.5107937833675	4.7299367288021	2.1116946806511e-05	0.000135372793538559	1.69482456439694
KRT83	-2.0232494980773	5.95147261925046	-2.69378397867813	0.00978664146521291	0.0252495850910607	-4.17523116109289
CLCNKB	-2.02312781995743	7.09100664095273	-4.04921796016251	0.000192392401164744	0.000904307100157513	-0.455286521137889
HPN	-2.02303144312897	6.50402873019313	-5.41661141643777	2.07196175653666e-06	1.83079303827253e-05	3.97720773785813
CCL8	-2.02292882692559	5.78922540276169	-2.09682988806617	0.0414595425735414	0.0837711358967144	-5.47037574642475
NPAS2	2.02092009418793	4.44428833056623	10.7666501120202	3.09414903632185e-14	1.66300196872178e-12	21.9870396999232
NKX2-1	-2.01969262157485	7.97435289406797	-6.73451378689677	2.14269851215563e-08	3.28161766812285e-07	8.51297856857689
LIX1	-2.01912082781845	5.46621997611696	-2.09612437104768	0.0415250798984867	0.0838531194623785	-5.47175280485922
TMEM27	-2.01824285291225	5.55563502181923	-2.56162017262413	0.0137133607460266	0.033392870102231	-4.48334242357511
DDO	2.01531689775757	4.98524914504002	8.828778875147	1.62719356706975e-11	5.17288428143389e-10	15.6968280227787
CD37	-2.0149875343393	5.43566247312042	-1.22845905824164	0.225438561057611	0.329541209610977	-6.85415521939147
KIAA1551	2.01440180276828	7.34298581685807	3.72939521717471	0.000519281051850013	0.00210247280032885	-1.41133506752253
SH3BGRL3	2.01413294196064	8.81863544731697	3.512411204419	0.000997980386957826	0.00366447343762707	-2.03573129838884
SLC7A8	-2.01291809374588	7.5387519081847	-3.80833479124284	0.00040770113444241	0.00171442027220671	-1.17912920453783
LSR	-2.01279223896581	7.89986623321181	-6.19245341102832	1.41586498872027e-07	1.73475737675727e-06	6.63448226503596
PRTG	-2.01278624827075	7.93915378347655	-3.60258643369423	0.000762331621189028	0.00291220504644899	-1.77879287153891
EFCAB2	-2.01151702927396	5.9300677567124	-3.50630012982419	0.00101624843650824	0.00372070612857832	-2.05300794985859
NEXN	-2.01142781940381	6.52115786727807	-3.50537979977013	0.00101902713638626	0.00372817061787349	-2.05560830481849
NONO	2.01047581730668	9.30276377750741	6.16156910365434	1.5764704055787e-07	1.90718853688107e-06	6.52777608876818
AOX1	-2.01034640104278	7.29201718211762	-3.83249140472937	0.000378447341360474	0.0016075039336397	-1.10755959522509
FERMT3	-2.00970737721395	6.13444573505168	-2.24917361422467	0.0292646862856123	0.062814670083761	-5.16416733644349
NEK2	2.00874106928488	3.92468422673291	3.2617870623834	0.00207383685847671	0.00680752147925052	-2.72940322509734
NTS	2.00870296420424	6.0180196638455	1.90371662552308	0.0631286816823498	0.118321195914525	-5.83275274545906
CD40	2.00669027098615	7.27915031246067	3.99637172396095	0.000227209492539482	0.00104077439139392	-0.615969856826215
SFTPD	-2.00666968406025	6.19045008894159	-7.09986605842625	6.00918134147198e-09	1.03605688569177e-07	9.78075712360287
MAPK10	-2.00599158526944	6.39774464174059	-7.71370075763113	7.18487311188791e-10	1.54712732446689e-08	11.9028656227751
LOC101927221	-2.0052852062693	7.13790653111735	-5.67467162353522	8.5274087387816e-07	8.42912815743713e-06	4.85448285883471
GNAL	-2.00413845522373	6.09064754758472	-4.50003619154468	4.50963607360026e-05	0.000260509358163982	0.953549143209097
TLR2	2.00242717258825	6.0112250924071	3.400045817202	0.00138975111549992	0.00485533606047859	-2.35056107651626
GPR116	-2.00216733101482	7.91673821675133	-4.38070328167673	6.65495390445122e-05	0.00036468351262701	0.574454549390724
CYFIP2	-2.00207709130929	7.27151435264073	-3.06729155993784	0.00359026818789733	0.0108962287798631	-3.24537345211377
RAB36	-2.00183197047914	7.62628706160983	-4.72533241416227	2.14425861656265e-05	0.000137242084524675	1.67984748563447
ZFP69B	2.00118327392168	3.65383712617363	10.2956614677574	1.36019355034481e-13	6.63373323720569e-12	20.499459930842
BMS1P5	2.0009717520162	5.07699855833062	4.92399339035588	1.10395622907985e-05	7.80718908543838e-05	2.33049631405019
ABLIM3	2.00092688432289	6.31314468570456	7.37836780435386	2.28694557316936e-09	4.35030653961555e-08	10.7454294486181
CCDC170	-2.00031254944823	6.36705218490402	-4.41543462162613	5.94443615604825e-05	0.000331333270810709	0.684362010003444
AP5Z1	2.00009694371462	6.42246535889556	6.97492640069646	9.27817844213043e-09	1.54164622012481e-07	9.347367635427
LRP3	-1.99919675921696	6.59980487155956	-8.14228530282865	1.65434165242476e-10	4.19940251947369e-09	13.3726626433377
LY86	-1.99821455574819	6.59385706715738	-1.83133571288671	0.0734430800676413	0.133983099091538	-5.96088224800333
ADAMTS6	1.99798556241796	3.85400018430204	15.1446803319942	1.25460247605065e-19	1.7085481692433e-17	34.4568685189611
PRRX1	1.99630720546858	6.67670193704991	5.03781860332824	7.52336297077659e-06	5.63692864966551e-05	2.7071035978227
CPT1C	1.99625587641363	5.15005964421445	10.163317167069	2.07242855002317e-13	9.82818762958047e-12	20.0764813931119
KIAA1549L	1.99592650056568	4.19528695083678	11.6036281659106	2.38911776341576e-15	1.60508895072149e-13	24.5606554254919
IDO1	1.9945552562163	6.65510244773077	1.49151058442403	0.142561790153911	0.229462775958479	-6.5036745857616
ATL3	1.99449992045319	6.34515112199185	7.16936284982004	4.72046041384338e-09	8.36771148997478e-08	10.0216899351585
GDF10	-1.99448810397125	5.89481345043044	-3.00225072430018	0.00429667015102527	0.0126662844659813	-3.41325215063216
PNPLA3	1.99346318696992	4.48289001442925	15.3067990633822	8.2840131315102e-20	1.15947419906658e-17	34.8731276549504
ARHGAP31	-1.99314981387734	6.19118678388484	-6.82634585236294	1.55615624409561e-08	2.45033821091773e-07	8.83172061689818
LINC00998	-1.99273800369793	8.99376024726173	-5.41204630658684	2.10463498841846e-06	1.85722058632111e-05	3.96176629846644
LSM11	1.99141887362464	4.55386405029178	11.2096613408498	7.88699667493873e-15	4.92143708926905e-13	23.3605151700438
SCD	1.99125934570959	5.52798976955	3.54375010222836	0.000909123206912562	0.00339070655723958	-1.94685972460616
GPSM2	1.99111411826628	5.12557238096661	6.49426122477284	4.94918238617779e-08	6.82289815276426e-07	7.67942926636448
PRPF6	1.99090899501914	7.93069658991017	5.96943291422501	3.07358085163499e-07	3.45885103655518e-06	5.86523982142512
ANKRD36B	1.99052050429731	5.28416226677254	3.27381436248584	0.00200351919991287	0.00660388523527054	-2.69683409536993
PLOD1	1.9904591256526	7.65568397740843	8.74348934144258	2.16514702811139e-11	6.72396584770184e-10	15.410404081937
LRRN4CL	-1.99023910300852	6.16771370408326	-3.87666321402739	0.000330107830814658	0.00142897837845134	-0.976085304469021
OLFML3	-1.9901344802575	7.35350741404591	-5.44174344584464	1.90088555111465e-06	1.69448687672338e-05	4.0622685955141
AKR1B1	1.98970897572649	9.4875927394325	7.32132910612759	2.78649951496237e-09	5.21466088431445e-08	10.548061982062
SCUBE3	-1.9890869724757	7.33782964185352	-5.60125605627448	1.09843773358271e-06	1.0502377855958e-05	4.60408247361633
RRAS	1.98791272203516	8.11047386371416	5.35492828617693	2.55923954676613e-06	2.19308984120201e-05	3.76881734708677
TARDBP	1.98626601689879	7.12748381070745	6.73546196333752	2.13563264274581e-08	3.27328333950888e-07	8.51626951370058
GLCCI1	-1.98570331910292	6.97401674034364	-4.28324493629664	9.12084351644921e-05	0.000478012200202294	0.267998798939978
ARFGAP1	1.98528674871813	6.80675915903913	13.0599382533775	3.43777178763333e-17	3.29944239903571e-15	28.8221990532738
RCC1	1.98504056643769	6.14038262574476	8.55067125173318	4.14100729512425e-11	1.22738238284161e-09	14.7603215837042
FLRT3	-1.98432786270882	7.46430620310922	-2.53210328699568	0.014766964035427	0.0355759216033985	-4.55056865080446
SRGAP2	1.98415615001305	4.24575340879961	8.60004348502522	3.50625419593013e-11	1.05161537677041e-09	14.9271080099565
GRIN2C	-1.98409914670125	6.4391759926906	-8.5465686862146	4.19870406801945e-11	1.24265610118843e-09	14.7464525665668
CEP55	1.98346956388881	3.98521501042489	2.21984266371975	0.0313295462753099	0.0664121797621868	-5.22447736828484
GABBR2	-1.98152510273168	6.1465462608947	-3.70834779824513	0.000553673381937191	0.00221634300157777	-1.47280657293797
TRIB1	-1.98144830063848	5.75216774752139	-1.82025609704113	0.0751412604082016	0.136586589423458	-5.98011699067976
HMGB3P1	1.98126785346455	5.60772767454685	10.5361629533982	6.36368997108085e-14	3.29717664182865e-12	21.2625497078742
BCAP29	-1.9794035353867	7.32446516843239	-5.75992483525983	6.35179865985692e-07	6.49637050667269e-06	5.14598674549773
FKBP14	1.97838971840733	6.39456974263565	6.51271916073601	4.64087367096765e-08	6.49110401376495e-07	7.74343328083965
PRELP	-1.97813511889702	7.14387028124781	-5.07012566531873	6.74498243962948e-06	5.13387919451406e-05	2.81446079817611
UBE2S	1.97783702734622	7.40158081661828	3.85672984663689	0.000351134483626942	0.00150678757130355	-1.0355116496969
KANK2	-1.97710458743059	6.31457105511372	-8.82512383384927	1.64720839572971e-11	5.22004484527239e-10	15.6845680436974
BEND5	-1.9760793223536	5.86744384164694	-12.8433698173743	6.34978354929738e-17	5.73900840520577e-15	28.2057924891086
EHD3	1.97576679725259	5.9606035905816	6.02340287765514	2.54838601902613e-07	2.91999546409731e-06	6.05109491234094
LINC01140	-1.97568901630431	6.08065788402708	-3.74092266667498	0.000501325361228097	0.00204455942038695	-1.37758826341169
GAB2	1.97492321322375	6.79329772241826	7.15978861772823	4.88001984568014e-09	8.60514435605278e-08	9.98850478997453
MRO	-1.97491200184479	5.82186602239887	-3.78101883486669	0.000443407629850075	0.00184303583824052	-1.25977282149186
FUT8	1.9744530235932	6.78544889397932	6.72726595233179	2.19748866863974e-08	3.35279213599046e-07	8.48782282120101
EHBP1L1	1.97386596263387	5.48315782281612	5.54900322504843	1.31496400023806e-06	1.22642755320676e-05	4.42624375628498
LINC01137	1.971928154131	5.49506730274669	5.63867720454842	9.65499794421e-07	9.40533995000254e-06	4.73163997183979
ZNF708	-1.96854414969314	6.48406817693547	-5.54690392384897	1.32449670002294e-06	1.2341761899659e-05	4.41910586119358
DNAJC3	-1.96839244417888	9.3343169958912	-3.82668040846575	0.00038529379259924	0.00163279991375897	-1.12479757378045
TRPC6	-1.96795195718825	5.36693267000384	-3.93141640234266	0.00027842066251431	0.00123793700705403	-0.812052477022848
GBP2	1.96727584077952	6.30651493700515	1.58922144245785	0.11876810682632	0.197963214777083	-6.35775604934413
PEG10	1.96459083920664	6.43028180415085	4.42132634163135	5.83149515547419e-05	0.000325939503212929	0.703041662805058
KIAA0101	1.96444972868447	6.64554341568309	2.92932621105783	0.00524245954253432	0.0149796085762092	-3.59857795714433
ACTL10	-1.96401319511428	6.05581739295442	-9.68003665143384	9.82311483667401e-13	4.0077910836673e-11	18.5138786211561
DDX55	1.96265171588713	5.99778935475244	8.45187322066063	5.78117838427819e-11	1.657057926079e-09	14.425910064117
TEPP	-1.96213011585347	5.75580544019274	-3.53462247164448	0.00093419071544472	0.00346751636644352	-1.9727910668917
PIDD1	1.96196802379432	5.79870558590945	11.0599347470913	1.24829300339047e-14	7.37810717986363e-13	22.8991363490183
SAT1	-1.96097632474333	12.3385609654606	-9.22450397893587	4.36793156273432e-12	1.58909134741715e-10	17.0161466493541
PTPN12	1.96055729577087	5.52852372751605	3.2001790040891	0.00247217487116674	0.00791779509428977	-2.89504567971377
MAGI2-IT1	1.96042378602431	3.42934682052221	6.73059856103359	2.17212370252795e-08	3.31671791344114e-07	8.49938958956692
SOX12	1.96017533953269	5.86080592055384	10.6203785742292	4.88588116661231e-14	2.57787787730553e-12	21.5280438858696
DNTTIP1	1.95931255914159	8.08077481415011	10.091975198673	2.60288690138818e-13	1.19501561497674e-11	19.8475777356028
BANK1	-1.9582176460462	7.56971665455888	-3.77684650169678	0.000449120144007377	0.00186102312961939	-1.27206361158309
EPHX2	-1.95643663192024	7.7331266675371	-5.70301628696214	7.73237726060343e-07	7.72279800235194e-06	4.95131732491412
TRAC	-1.95570316106233	7.18567884672689	-1.3657847154369	0.178558022477388	0.274636518851629	-6.67899677042682
CAV2	-1.95538075239953	10.4737352651626	-4.15081267005378	0.000139410345107204	0.000686157632633868	-0.143578464292907
KIAA1598	-1.9549766271765	8.81761532240593	-7.40239644436522	2.10441396094893e-09	4.03947270313578e-08	10.8285370636897
ABCB7	1.95482525721698	7.42119717113145	8.22137441957006	1.26364945814043e-10	3.28206892123975e-09	13.6424677204081
SRSF4	1.95400477018425	5.63574622532938	2.49885784649677	0.0160414517023531	0.0381313196203475	-4.62557876169053
ACLY	1.95316187829716	7.44285406942757	6.88677893815716	1.26088905563949e-08	2.02818985765474e-07	9.04147255384204
IGFBP6	1.95261829767606	8.52420608321451	3.13767834771321	0.00294940259304662	0.00920489459009826	-3.06101880357429
NOSTRIN	-1.95238396179521	5.70103768929013	-2.90440786347277	0.00560786856557704	0.0158812127215407	-3.66118634174105
EIF2S2	1.95146010372611	8.63690863995231	11.885268122884	1.02988656161074e-15	7.36076725151219e-14	25.4062568318651
EML1	-1.95121816355193	7.1503866721787	-4.77315513921135	1.82877683007008e-05	0.000119594409507017	1.83565308112051
IDNK	-1.95037378697123	7.71501998407754	-7.49993598578783	1.50185944329857e-09	2.99406301480542e-08	11.1656493483123
HERC2P3	1.95012425528716	3.96430393762821	6.00646787133774	2.70275898588688e-07	3.08073093387996e-06	5.99275372629143
SNX22	-1.94971313624823	6.50856646594269	-4.28356734932009	9.11137456364342e-05	0.000477730890557318	0.269007753118204
TFPI	1.9493740962983	6.32773478833727	2.60843025296016	0.0121822957078567	0.0303091186263241	-4.37553166435656
IGFBP2	-1.94842270267331	6.03417120928382	-5.46090009778701	1.77995543533823e-06	1.6015625803233e-05	4.1271636645494
NEURL2	1.94830889266541	5.39082060335526	8.26343020054648	1.09523710907628e-10	2.91220368514939e-09	13.7857371736257
TMEM119	-1.94768841005403	6.17993384550965	-3.24615819041334	0.00216870598188253	0.0070785860833753	-2.77161268314342
PYGM	-1.94608389038733	6.18690033885417	-5.21720491301052	4.09463113165188e-06	3.26711363651796e-05	3.30561694746697
THG1L	1.94471908143485	7.04705896084218	6.95659657316753	9.88909666871718e-09	1.6305940626807e-07	9.28376499112923
CCNA2	1.94341367815036	4.93629042919886	2.25771995500342	0.0286862177448536	0.0617703759238808	-5.14647463643088
CD14	-1.94175767037542	8.07700563209372	-2.77501838391506	0.0079167859293605	0.0211818426133361	-3.98024200013302
SCML1	1.94056735661276	5.79253944854854	7.77242807685821	5.87049357543714e-10	1.29029223569177e-08	12.1049662937571
PDE10A	1.94029080329791	4.5815201599544	8.62228597428572	3.25328854252846e-11	9.81587284051813e-10	15.0021733058978
ARMC4	1.94000158413134	4.61978827066694	12.4340734564961	2.0579515620244e-16	1.67144314964861e-14	27.0243812309369
CAMK2B	-1.93960347304354	6.33030506352573	-5.6734850945635	8.56240437954752e-07	8.4554267648104e-06	4.85043117129247
LIFR	-1.93925933096769	7.27425317733857	-3.48876640662719	0.00107045238590542	0.0038929931140245	-2.10248033171405
CBX7	-1.93890956270173	8.86096471956237	-5.59046758414677	1.14003223377314e-06	1.08486070215759e-05	4.56733794622342
NR4A3	-1.93885619541802	6.20596095605849	-1.11583699498021	0.270208964252826	0.380125753787654	-6.98480451575816
TCEA2	1.93853114662145	6.52962528831957	7.18921461078667	4.40610159434596e-09	7.87278170514564e-08	10.0904902394601
LMNB1	1.93843549312881	4.90588827010133	2.46873885578091	0.0172814080429058	0.040486665012759	-4.69288079010519
SERPINB7	1.93749976030171	4.1883715464595	12.7372313905412	8.59605100213292e-17	7.66607999769863e-15	27.901501878651
SLC5A5	-1.9367156332997	6.7645689632649	-3.22720764506898	0.00228924785954566	0.0074084442211212	-2.82262147359813
IL13RA1	1.93669044612249	7.02425211114581	4.91897811242463	1.12271228531143e-05	7.91474855209928e-05	2.31396343258675
LOC100270804	1.93665321412178	5.05372573746012	10.4976835734253	7.18252974030159e-14	3.68355946350581e-12	21.1409442021424
TTC9C	1.93565955625412	5.93752422993469	8.86627410602272	1.43551730108904e-11	4.62186121460857e-10	15.8225207371481
HSD17B14	-1.93542629325067	6.83801863426594	-5.48846308899592	1.61922295345596e-06	1.47738518003191e-05	4.22062245151513
LIF	1.93498660637785	5.88829409318831	5.62287803291698	1.01955689705703e-06	9.8699179924037e-06	4.67776574676389
LOC100130428	1.93266889574	4.20083347751744	5.86386309377161	4.43242407511022e-07	4.76964801034951e-06	5.50233853394794
RBM24	1.93257568019076	4.79940622168228	4.55604721927913	3.75248644227749e-05	0.000222183796251771	1.13286940612189
TNNI3K	-1.93206278120109	5.43781769154179	-2.27886287292049	0.027298594747161	0.0592763603888204	-5.10247340612162
LIMA1	1.93184153991657	6.96248891847189	7.6438397028815	9.13965552387849e-10	1.93091988557412e-08	11.6621955134404
IFITM1	1.9297869148921	10.1780863448168	2.28262691686167	0.0270579245816385	0.0587917712314493	-5.09460553827817
TOB2	-1.92880102221573	8.97584280593662	-4.77198303448728	1.83593372242331e-05	0.000119984579038397	1.83182793439986
HGS	1.92744049023378	6.31080403807051	10.1251852057456	2.34070983813475e-13	1.09459412500246e-11	19.9542107245439
RXFP1	1.92742301604873	3.75546152268849	8.3634705406492	7.79862881081454e-11	2.16205452107245e-09	14.125962559268
CBL	1.92563386248278	5.60466322692716	8.07755050423057	2.0632875779301e-10	5.08380942948424e-09	13.1514719271217
LRRC17	1.92550844958449	4.89827880321935	6.79898295142158	1.71173635157976e-08	2.67028221099769e-07	8.73674542108791
DMTN	-1.92476402487007	7.39123055508468	-7.81124316374843	5.13734022420066e-10	1.15432655762279e-08	12.2384297909221
KIF23	1.92323945011228	3.42742735081458	4.97686676186277	9.24071003198927e-06	6.70192553777416e-05	2.5051109709174
FAM50A	1.9231681453242	8.38560854316032	8.66873942036895	2.78273298619056e-11	8.510608761726e-10	15.1587990391079
TRHDE-AS1	1.92212468637602	3.88664970472248	15.4735522322763	5.42205455204667e-20	7.6958809504578e-18	35.2981159367304
SMARCA2	-1.92191969186126	7.45874183550523	-3.91757970246605	0.000290690215007136	0.00128399326834732	-0.853614895137349
FAM167A	-1.9218297182472	7.88152876515685	-3.53567309898201	0.000931272033455605	0.00345986872521617	-1.96980822437828
ZNF853	-1.92118931087302	5.92028502814038	-6.99572597522109	8.63062852700983e-09	1.44597105537725e-07	9.41953473187803
DNAJC7	1.92091023778368	7.07471227034761	4.96699115635921	9.55319344614366e-06	6.90866931851545e-05	2.47245319916599
RGS17	1.92022926473007	6.42930995378034	2.31820561746163	0.0248748173950117	0.0548345121509856	-5.01972594106557
FMO2	-1.91973479454185	6.62011690527869	-3.75850632558638	0.000475081897617467	0.0019529422081338	-1.32600428179782
SIX4	1.91951394042397	4.69898111429227	13.4992927081372	1.00808671814623e-17	1.07502580974801e-15	30.0543770855366
ZNF502	-1.91864793506016	6.44514899908777	-6.81359739981565	1.62679653078618e-08	2.54763668049693e-07	8.78747152193198
LINC00992	-1.91726243675438	6.08522394662868	-4.02186608444973	0.000209711886156181	0.000973007151353091	-0.538579483024511
CASC10	-1.91712451609367	6.01982754059513	-3.24802658202642	0.00215715220783378	0.00704779608275978	-2.76657336519728
MR1	-1.91707849411438	6.68784789111339	-5.58760996265034	1.15130913637192e-06	1.0940422274199e-05	4.55760745525268
ENDOD1	1.91601081095868	6.93403098832783	7.55003558070098	1.26320049943682e-09	2.5716975824393e-08	11.3386358070545
ZPR1	1.91586549345435	8.15796116301558	12.6250177645416	1.18588690013949e-16	1.03023924449618e-14	27.5782184587739
MCAM	1.91550456408471	6.60902915661786	4.93624769047953	1.05941638778949e-05	7.53707634871061e-05	2.37091482069781
PAQR5	1.9147140863331	3.89523462523452	10.5778072790303	5.58352780477926e-14	2.923013062476e-12	21.39394742145
INAFM2	-1.91423245999236	8.89953696954895	-3.948536341471	0.00026393167611386	0.00118475343698772	-0.760526552380162
LOC100507557	-1.91418190441489	6.49422113239497	-3.73063818586642	0.000517315586140022	0.0020964326913021	-1.40769895269445
PUSL1	1.91409511587055	6.21423721742289	7.12127231594586	5.57849463736743e-09	9.68428591008962e-08	9.85498085454917
C1orf210	-1.91386494671834	5.97053478709272	-3.28574446854614	0.00193600501827958	0.00641568252933656	-2.66445418048579
MINA	-1.91369683403745	8.53367251315564	-3.92711378447055	0.000282181297829971	0.00125189611661084	-0.824984474598688
FOXC1	1.91346585118692	6.26825223631498	5.7708728517322	6.11579294944977e-07	6.30183061841309e-06	5.18347420787829
GABRA3	1.91302411290154	3.82365484192804	15.9594203504108	1.60492708234198e-20	2.45055343519717e-18	36.5183421054582
GSTM3	-1.91277882836502	9.16604280025034	-3.50941131670704	0.00100690850039979	0.00369049254593739	-2.04421448065224
LSM12	1.91216804847001	7.38795644178346	9.10831724048944	6.41511177621271e-12	2.24473225433276e-10	16.6304798478891
SPATC1L	1.91194288744195	6.03174144136707	3.74928011934659	0.000488682540571673	0.00200272399455512	-1.3530867193865
UTP20	1.9116762171794	6.13518914407826	6.98361329892361	9.00200880874977e-09	1.50301305103442e-07	9.3775087912602
C9orf142	-1.91103078729388	7.01994060382295	-9.36219139871155	2.77529457190685e-12	1.05142973866133e-10	17.4712923085821
BCL9L	1.91096692824723	7.03380470625572	5.79667069461889	5.5935839471143e-07	5.8353356342696e-06	5.27185512209205
PPP1R3B	-1.91083648208969	6.53353959218215	-2.40083698941462	0.0204006828729601	0.0464762929020584	-4.84229791290086
LOC728819	1.9101063914842	4.93142434050387	4.83485125958507	1.48838453006456e-05	0.000100497119609552	2.0374437597072
EP400	1.90936133626259	5.59122004813129	3.78018928566463	0.000444537797028643	0.0018454499071292	-1.26221706616521
CYP2J2	1.90919496092783	4.95004577726081	8.49929352427499	4.92507519872918e-11	1.42827180763146e-09	14.5865264299801
NAP1L2	-1.90832009494017	7.41453603411603	-2.93650089874051	0.00514143871919505	0.0147279274282797	-3.58048294004642
CARD18	1.90776011291329	3.89159216163938	12.9797281866675	4.31195539042737e-17	4.09940853273885e-15	28.5946009927386
TRIM73	1.90740949421962	5.16005028516174	5.22669612940292	3.96444326114717e-06	3.18340055491718e-05	3.33744085317994
AOC3	-1.90735594219018	6.47183911573529	-4.82746168663078	1.52561339693764e-05	0.000102804206002268	2.01322895440915
TMEM92	1.90702521916739	4.84051778286694	10.9604756113131	1.6961682569674e-14	9.71200886908463e-13	22.5910598602655
SLC16A14	-1.90632104904327	6.11844166411559	-4.37244038509268	6.83583738206053e-05	0.000373074201016599	0.548359459761416
C10orf32	-1.90590785411112	10.5921414802163	-5.88430154068088	4.12933866492527e-07	4.48904103514395e-06	5.57252547582415
PAPD4	1.90521752094664	6.56437851926294	3.25856406583485	0.0020930733944925	0.00686507636549981	-2.73811811567271
LRRC8E	1.90431415614748	4.68323238112584	5.20909848347417	4.20916450925796e-06	3.34525673044535e-05	3.27844812568901
GABRB1	1.90419127512026	3.48940976475666	11.8384359639181	1.18371977035991e-15	8.40065914493098e-14	25.2663621792197
TSR1	1.90341010000163	6.74412886715902	9.51592135296778	1.67690185465233e-12	6.58829568821008e-11	17.97698583408
DDX21	1.9033353789011	9.10499548115248	7.32046741126937	2.79483229805828e-09	5.22130188339051e-08	10.5450794001908
MAPKAPK5-AS1	1.90302948500166	6.40992520607442	5.62113881173536	1.0256882812681e-06	9.92450662936084e-06	4.67183684288129
WNK3	-1.90286788919008	5.90999441975968	-3.65879241197482	0.000643508571565914	0.00251940855864627	-1.61678850001215
C9orf16	1.90228877802604	7.37491693833647	6.71699571137291	2.27753694818226e-08	3.45400731306346e-07	8.45217740771831
LGI3	-1.90142807569767	6.75356891092362	-6.49978337373515	4.85485721928453e-08	6.72968688133972e-07	7.6985768035449
KLF3-AS1	-1.90104841484891	5.94646554727538	-4.12593594112169	0.000150893428034323	0.000734425752724409	-0.220236965128869
SLC4A4	-1.9010461322426	7.23652068253722	-3.69228009173069	0.000581391846848084	0.00231305816684231	-1.51960698460688
FCGR1B	-1.90074962100783	6.00393965038642	-2.15467558308434	0.0363847531669042	0.0751829710968787	-5.35617242172237
USP28	1.90047207133671	5.59342458479905	7.93214808394267	3.39295422161637e-10	7.98890097391098e-09	12.653548066126
SH3BGRL2	-1.90025718634761	6.7087376819185	-8.23605597850474	1.20208058817923e-10	3.14648496814967e-09	13.6924987043531
MAD2L1	1.89897462034373	5.56463971433592	2.13759098831452	0.0378235113446458	0.0776069297720998	-5.39016793105054
DUSP2	-1.89871819551326	5.81937131801867	-2.05508986444588	0.045495951770012	0.090377578151448	-5.55118371825019
MATR3	1.89855889412474	4.11950474491428	7.59367211893488	1.08658594707715e-09	2.26007634296594e-08	11.4892075051055
ECSCR	-1.89741602083658	7.40015821386839	-5.43398724777354	1.9521327572424e-06	1.73709649987729e-05	4.03600795050955
HOXD8	-1.89704561788859	6.43226868441446	-3.84094165282973	0.00036870035918531	0.00157106886667652	-1.08246820625654
SLC38A2	1.89645092456642	10.1303967105573	6.57773460708383	3.70002441651414e-08	5.31153789991756e-07	7.96893684206107
YTHDC2	1.89603352162912	5.65426148397017	8.32791385656708	8.79821885251531e-11	2.41921010876461e-09	14.0051330826078
NRIP3	1.89589008693131	5.68927146737726	7.66516385460146	8.4920892725148e-10	1.80546476041704e-08	11.7356852398354
BAG4	1.89487306949342	5.64250960832165	6.79634565222159	1.72753092908691e-08	2.69283726803918e-07	8.72759146160835
RBP7	-1.89480118343664	8.08160716004997	-4.87372847510845	1.30676242831967e-05	8.9890091272297e-05	2.1650396622016
TMEM100	-1.89449984519844	5.39980250219675	-2.0720086280558	0.0438203595697628	0.0876363710189094	-5.51859193511357
LOC100506098	-1.89398958324339	6.51471744091318	-3.38904263941125	0.00143515868142859	0.00498545729475924	-2.38106186948272
ZFYVE16	1.89366714681532	4.28950907294976	3.46724137699445	0.00114077351624945	0.00409844745454681	-2.16301576993269
GRAMD1B	1.89334956941893	7.28962214374651	5.75876670031596	6.37728801470856e-07	6.51465990554745e-06	5.14202182332724
SLC4A11	-1.8921616900339	7.00998414225723	-2.96478829903512	0.00476058043334762	0.0138235843011268	-3.50884489876708
SCARNA2	-1.89024942225924	5.98838559500033	-3.72602656769051	0.000524643963801605	0.00212035273519578	-1.42118625098413
MFSD6	-1.89016088504241	8.15156801576701	-6.43443702865117	6.09626284189629e-08	8.24632064284696e-07	7.47204536820576
DEPDC1B	1.88971918728468	3.89603683864953	2.32569600552549	0.0244357830350519	0.0540270681796061	-5.00384440387543
CALCA	-1.88946808277886	5.82298634408039	-0.979358625949785	0.332456511732759	0.446515993836319	-7.12712274408154
HJURP	1.88936660832382	5.27756866156629	3.43105644784055	0.00126902000922938	0.00448811374132325	-2.26428079567302
MRPS6	-1.88878378924049	11.0962028190175	-4.58107164459407	3.45587512501638e-05	0.000207919889984195	1.2132600032293
CDK7	1.88783124882718	8.27851486185224	8.14095322379819	1.66187274208274e-10	4.21321322222361e-09	13.3681142626196
CDKN1C	1.88775613848828	6.15739570031883	5.70991076606961	7.55040754209752e-07	7.57860876548683e-06	4.97488391266782
TTC9	-1.88501862965737	5.9600838190656	-4.83559917793051	1.48466667719243e-05	0.000100279681229267	2.03989528603149
FBXO7	-1.8840035720176	10.572744872268	-6.38725141640952	7.18552078618117e-08	9.50913798066195e-07	7.30854791749241
WFS1	-1.88333375310314	8.49959511237162	-4.57957965450928	3.47289647964914e-05	0.000208694778018272	1.20846233361763
ADAMTS15	-1.8820415331824	5.48543928869211	-5.77770686376709	5.97291362459101e-07	6.17670980521456e-06	5.20688067177514
LOC100310756	1.88098388646908	6.79864255618643	7.65298860623516	8.85595385190659e-10	1.87870358582924e-08	11.6937285080306
WDR12	1.87998243575682	7.65306830832811	10.3026894248484	1.33019637291017e-13	6.52314060730036e-12	20.5218611759127
HECTD1	1.87970717460265	5.86977168732461	5.93073029800989	3.51531714567064e-07	3.89078622026314e-06	5.73209402411795
LOC654342	1.87868610349083	5.58202404024676	5.76335978461876	6.27679309378291e-07	6.4413831367207e-06	5.15774720845093
NPEPPS	1.87584658681288	7.74243593268692	8.11708336716387	1.80283313288024e-10	4.50261484426286e-09	13.2865879776944
BCAR3	1.87518095701294	7.11688482261808	5.23657160815837	3.8333288681163e-06	3.09290405672074e-05	3.37056903688575
VCAM1	1.87346975770095	6.91877938513944	1.41597020822649	0.163429132572219	0.255951160450261	-6.61071012121859
MANSC1	-1.87158453310685	8.17723957834055	-4.4388180356917	5.50840226439577e-05	0.000310550622766145	0.758558544158447
BCL11A	-1.87028723492765	6.66290554712588	-3.2815487473194	0.00195949962579777	0.00647862778181662	-2.67585030994921
NAA15	1.86954251827207	4.46873069300872	8.62041583774394	3.27382981695017e-11	9.86308519590891e-10	14.9958636157566
TPD52	-1.8688003698871	9.17406936560599	-5.28200276915133	3.28331243091806e-06	2.70655059489381e-05	3.52317647657868
SCRN1	1.8687232351139	8.01591220029748	7.58187448601948	1.13173029147525e-09	2.34189158364309e-08	11.4485080848361
TNFSF9	1.86776636146714	3.95486153138164	8.27752499491383	1.04400979597156e-10	2.80934812253762e-09	13.8337215212939
CD34	-1.86752928938134	7.00137485358076	-7.49867100550563	1.50843908333998e-09	3.00420847082187e-08	11.1612800455803
CRB3	-1.86748637833406	7.1082217443221	-7.64322960861177	9.15889598356893e-10	1.93295862354798e-08	11.6600925777002
CCL4	-1.86746324076674	6.20253889642676	-1.60213726215383	0.115878343557716	0.194073619161611	-6.33784508169564
HAGLR	1.86590215229268	4.21303181618272	10.1309711573705	2.29784438994394e-13	1.07704775998419e-11	19.9727748977411
HTRA1	1.86575437855293	9.14346595420574	6.37285951210271	7.55495102072262e-08	9.93929750800682e-07	7.25869478054524
MKNK1	1.86411725076181	5.24576811626499	3.51134591382055	0.00100114215535073	0.00367273755753439	-2.0387442444267
CIB4	-1.86400288025166	5.31670578651311	-2.72374508075751	0.00905415130844867	0.0236442627133691	-4.10380271654737
RPF2	1.86398544527703	8.47956133985176	7.41434393274846	2.01917624160378e-09	3.89813191087397e-08	10.8698511262987
AGAP2-AS1	1.86307557604657	5.27249512757183	10.9751583481718	1.62097913572993e-14	9.30793005146346e-13	22.6366198548401
HEATR6	1.86296831442268	6.53707320836517	11.1679826561211	8.95968866857758e-15	5.52240137966915e-13	23.2323738138128
EIF4B	1.86184756765603	10.2261269663554	5.72590771386239	7.14441766774278e-07	7.21783148337622e-06	5.02958337673346
NABP1	1.86102493760172	5.14944159357382	1.96863288349473	0.0549553450028231	0.10569949217787	-5.71423156091942
SPHK1	1.86009092197737	6.45450555553192	7.10288590720882	5.94645923400013e-09	1.02699987884552e-07	9.79122871387986
PCDHB8	1.8600536664435	3.73574438236907	12.3067503066436	2.97980870087081e-16	2.34601735804887e-14	26.6524576135572
LOC142937	1.85990214085556	4.10795541056622	11.3006039515042	5.97596828607293e-15	3.78759876747798e-13	23.6393392508951
PRDM12	-1.85985383010763	6.18031361613781	-9.20148244808005	4.71302336097789e-12	1.70540369552081e-10	16.9398444136077
ACTR3C	-1.85979864139343	5.98771398672642	-6.18858997603769	1.43502646290411e-07	1.75503388105779e-06	6.62113120044373
SACS	1.85946578370241	6.67258172971099	5.25114453494679	3.64764268010695e-06	2.95967142582752e-05	3.41948448511931
GDNF	1.85942122045469	4.37827144455851	13.3665029903077	1.45688232493254e-17	1.48300319489977e-15	29.6845411402883
THNSL1	-1.85941959750433	6.56343508008618	-4.04389870187734	0.000195648186579626	0.000915766186835197	-0.471506149517641
SKIL	1.85857236227434	4.20048135791149	10.8804334960872	2.17283931300862e-14	1.21987677865428e-12	22.3422061213873
DPP4	1.85837099876125	5.5145311935034	2.97857031695161	0.00458472293275659	0.0133978672915339	-3.47377212315352
PSAT1	1.85708526960791	6.61619267857786	4.02468815756045	0.000207857255324853	0.000965291009463691	-0.529998177658729
EZH2	1.85671454940362	4.51865999687628	1.73505134877244	0.0893371139396845	0.157394189812442	-6.12463449538763
CIART	-1.85576065645929	6.42447687932702	-2.67070948042744	0.0103875051685579	0.0265348753703783	-4.22984828588229
GPR110	-1.8557034005439	5.86594182085584	-2.57392340781511	0.0132947954070131	0.0325111139806295	-4.45514795378834
MTFMT	1.85568926401178	5.55113028247489	6.03134151632832	2.47907624997567e-07	2.84705309505753e-06	6.07845043573987
FCER1G	-1.85555628271944	6.2325253820336	-1.56660109944822	0.123969443463623	0.205022083614451	-6.39227879479099
NBAS	1.85509805058902	4.60063020092401	8.87570033490098	1.39102421424418e-11	4.49296362789928e-10	15.8540976878662
FAM50B	-1.85502234080355	7.82887455796969	-6.27135470968569	1.07585713725524e-07	1.35864038855761e-06	6.90730799960259
ELF4	1.85465367687137	5.80788559573283	3.23482574232901	0.00224004781772554	0.00727257792626583	-2.80213869335246
KLHL7	1.85453470054078	5.22642521106805	3.61027959817229	0.000744906331964287	0.00285429412941829	-1.7567015154841
HCLS1	1.85419143378817	7.37827342203602	1.3649845578616	0.178807674917055	0.274915606678865	-6.68006714296287
MAGEA1	1.85283768210874	3.92421604233008	13.454639725837	1.14069721984693e-17	1.2037043175924e-15	29.9302608230524
PIK3CD	1.8524759729422	6.02195278175641	3.22859792244705	0.00228019346854366	0.00738507140583281	-2.8188857159214
CAMTA2	1.85157682645008	7.73258219911887	7.1206282201868	5.59099031721554e-09	9.69762563196894e-08	9.85274767689534
CD163L1	1.85071461820847	5.27277657039906	4.32682450332936	7.92416931926371e-05	0.000423413660206151	0.404671991614174
LOC153684	1.85044617020397	5.13716100689355	4.04762901311424	0.000193359412709084	0.000907354935379959	-0.460132650588156
NME5	-1.85027495367412	7.95715328428145	-4.058556303765	0.000186803285470308	0.000880912545309795	-0.426787160310345
NFE4	1.84932108959826	3.99713906785593	11.1655320604365	9.02718245232576e-15	5.54703848556786e-13	23.2248324611731
PAX6	1.84808688109665	4.22456592967375	17.6030136987507	3.1434233389315e-22	5.97695258454381e-20	40.4553187429322
TNFRSF10A	1.84790570042491	5.58806706425367	5.26832690397252	3.44010859807263e-06	2.81736646867752e-05	3.47720305624513
FNIP2	-1.84666287769965	8.24094233378844	-7.13057362919079	5.4011380095877e-09	9.40068536988256e-08	9.88722884800547
XAF1	1.84633381801007	5.85606474383769	3.56925085143056	0.000842453704190152	0.00317139604182901	-1.87420985002665
TMPRSS3	-1.84578340388196	5.78303355750632	-3.96510948049187	0.000250601879068521	0.00113096302566638	-0.71054038181389
COLGALT1	1.84526117222625	6.26675416318224	7.77636594863208	5.79154924177152e-10	1.27433051275005e-08	12.1185105915323
WSCD2	-1.8448310947768	6.79957460895271	-5.96681033242479	3.10168426625672e-07	3.48658373599578e-06	5.85621392725984
BRIX1	1.84475199587898	6.64668365578695	6.22675734302253	1.25654123358206e-07	1.56041827251057e-06	6.75306160859215
SERPINB4	1.84466734731595	3.18800179432613	16.348805415733	6.16275913653342e-21	9.62871398425047e-19	37.4772214269547
PRRT2	1.84449122449633	5.08035919310272	5.58454779785054	1.16351612238029e-06	1.10252315216618e-05	4.54718154926152
MCF2L-AS1	-1.84441814086168	5.31528226899006	-5.42889045224145	1.98655165926973e-06	1.7646076991001e-05	4.01875592803856
RCC2	1.84436513777575	8.59621343992861	5.06082678976161	6.96049163136916e-06	5.26807017762844e-05	2.78354006224345
RRM2B	-1.84412174831754	9.15943230884119	-6.0579097721528	2.26049409137917e-07	2.63811571579312e-06	6.17003229792595
IGFBP5	-1.84387788790025	6.53478882762069	-4.03157493468621	0.000203397836763496	0.000947200415889153	-0.509044812619278
TNFSF4	1.84365095101121	4.67708646657468	4.50507573849751	4.43580256121032e-05	0.000256906898336764	0.969648018485367
TRANK1	-1.84355692843971	6.9995419576341	-4.94310657828829	1.03526454649289e-05	7.38610864940325e-05	2.39355122246891
PRAF2	1.84224068044281	8.33630320503212	8.13173131129562	1.71496583466171e-10	4.3152479897137e-09	13.3366223794239
CTSK	-1.8413455267105	7.94125792677836	-4.30815381602302	8.4168364235312e-05	0.000444669300435836	0.34604475162511
FOSL2	1.84120886055271	5.82173753326285	4.07977890876363	0.000174680724834772	0.000832708138373897	-0.361902685082503
MAP3K1	-1.84117511713878	7.52645592991707	-5.72003941760839	7.29076718951593e-07	7.35094610828883e-06	5.00951444714747
HBE1	1.84092089246814	4.57551295212867	13.4075080282452	1.29998534094223e-17	1.35757536511351e-15	29.7989824626056
BHMT2	-1.84046126316511	5.63709153273914	-3.32916089758898	0.00170806378336482	0.00579544471375596	-2.54599992054797
ZNF438	-1.84025844281845	6.9080452888665	-7.91950132929859	3.54324102251732e-10	8.31362314421846e-09	12.6101708929709
PRPH2	-1.84012588359853	6.08126125920081	-1.9900504535566	0.052466473930603	0.101727925163184	-5.67438985567053
ELAC1	-1.83976709855324	6.15490491178203	-5.44698919193271	1.8669836706367e-06	1.6701755828532e-05	4.08003412250299
B3GNT5	1.8381667943908	5.36511971358973	6.86681302798977	1.35164332371821e-08	2.16725307792685e-07	8.97217653183072
KIF11	1.83781210877878	4.96153815131995	2.12683118811707	0.0387550650421862	0.0791476680439014	-5.41146409569422
FXYD1	-1.83716634575895	6.66573359180718	-5.31580513992138	2.92545355755672e-06	2.45166388576115e-05	3.63693429509432
NUF2	1.83681070748166	3.80346286991133	1.94047808348281	0.0583812089126966	0.110923196232598	-5.76605037196862
SCGB3A1	-1.83625506099514	6.20730800234612	-3.54177349590602	0.000914496443937898	0.00340696410860783	-1.95247846985986
LRCH2	1.83608991048161	6.35662195242769	3.31417954786581	0.00178367589575422	0.00601270909498683	-2.58698259048891
GPN2	1.83518410487845	6.92521250917794	7.96105968816476	3.073036125993e-10	7.33851221793709e-09	12.7526717015908
TLR3	-1.83484873325044	6.87031303701652	-3.94839224701547	0.000264050526500645	0.00118475887507891	-0.760960699286029
WDR36	1.83471129887605	6.38942013278517	10.0450978617945	3.02439854268569e-13	1.36064179972835e-11	19.6968323684326
WDR46	1.83461988041627	7.28727936269713	13.85197376961	3.83105770732169e-18	4.33791955567802e-16	31.0259067399704
NEK11	-1.83461067669803	5.85161237384043	-4.68886016262915	2.42023722301018e-05	0.000152580172754989	1.56139104900561
PDK4	-1.83456010455196	6.14937047140684	-1.65391032442094	0.104862667223156	0.179438569861931	-6.25658784020713
TTC30A	-1.83451164220854	6.27167907544062	-2.93937002887532	0.00510155147019456	0.0146344676746045	-3.5732382987232
ATG12	1.83253167986452	6.84455119912907	5.945919388925	3.33488239743013e-07	3.70736650414806e-06	5.78433416547666
HAUS6	1.83181080726265	4.92778537269711	6.20212011892546	1.36903190429064e-07	1.68249012384011e-06	6.66789139119795
UQCC1	1.83062912393691	6.00818020840599	7.25905317645379	3.45794944318666e-09	6.30723719705223e-08	10.3324410778728
IL2RG	-1.83057643020228	6.46482991316396	-1.34723552823239	0.184414597109837	0.281453597209508	-6.70366105500471
NARF	1.8305600977911	8.06049489523854	10.1054133780313	2.49339462361966e-13	1.15262313392326e-11	19.8907421638339
PDIK1L	-1.83008866247431	8.24756071994563	-4.38504080583631	6.56188024655845e-05	0.000360760219229093	0.588161087268455
PLAC9	-1.82846631325985	6.24267761210044	-6.03991663312648	2.40631835224879e-07	2.7777403430455e-06	6.10800402591378
KANSL1L	-1.82844131005812	6.36464063477407	-5.29126503994048	3.18115631360602e-06	2.63310905547143e-05	3.55432977977399
SMAGP	1.82755845563219	6.38058693490362	7.54044964412513	1.30571281501281e-09	2.63693805476786e-08	11.3055461865998
BMPR2	1.8272376802329	6.20185711235784	7.37776115181783	2.29175421562275e-09	4.35030653961555e-08	10.7433309320164
LGALS9	-1.82702927731588	6.33199876481272	-2.74809405465873	0.00849645087975968	0.0224791241115196	-4.04533242832317
PPIL3	1.82697190597044	8.99406508714898	4.01480433995456	0.000214423323898994	0.000991631365707451	-0.56003994079625
GPR34	-1.82675006530208	5.78725545698792	-1.78326894812734	0.0810517146053229	0.145519090314474	-6.04359389647744
DDX27	1.82621450335687	8.15504260250439	12.2649913846669	3.36595345456025e-16	2.59926405657708e-14	26.5300181430536
DAPK2	-1.82541129037584	7.26331850083635	-2.72016188317572	0.00913901378622064	0.0238411626794301	-4.1123754138292
CHST11	1.82431645181699	5.48937508050467	3.22153294151549	0.00232655892788401	0.00751230297845276	-2.83785915496349
KCNN4	1.82430145079575	5.24660692077991	3.27511018771818	0.00199607937909396	0.00658444842645479	-2.69332061145835
MAP2K5	1.823898385907	5.40810992718174	8.25390746596007	1.13127396882801e-10	2.98440141907441e-09	13.753308894681
ASL	-1.82380759243359	8.17988740950626	-6.28396676492595	1.02963673980146e-07	1.30846964001881e-06	6.95094507093549
FUT5	-1.82352037785231	5.58137085422797	-10.2950992903856	1.36262245606706e-13	6.63373323720569e-12	20.4976677557558
FOXP1	1.82209575038286	6.73234140054401	6.60655485542247	3.34647833918539e-08	4.84194335436336e-07	8.068923663556
LOC400043	-1.82110989165012	6.2480562408097	-4.49050663137095	4.65255332461109e-05	0.00026803123768411	0.92312623226028
NCAPD2	1.82010883453769	6.7894905998412	4.95339386105262	1.00005402508375e-05	7.18321057575299e-05	2.42752059676301
NFYC-AS1	1.81923317143252	5.32726202630521	10.0002085188796	3.49275862647118e-13	1.56785189569102e-11	19.5522302778872
LOC102724927	-1.81822726162395	5.04014430450091	-1.90378348805353	0.0631197562795744	0.118320190458968	-5.83263241480486
CSF1R	-1.81774327046322	6.96916235452927	-2.72524431970975	0.00901886013136842	0.023588778347746	-4.10021340336993
MRTO4	1.81733022694639	6.75015426794537	6.2568324395987	1.13164873547126e-07	1.42269405662141e-06	6.8570704883132
CERS6	-1.81693106183228	7.51234740789412	-5.54516507013445	1.33244453730002e-06	1.24043508772665e-05	4.41319394680914
NBPF1	1.81688006189778	7.11744490234808	5.29815199540706	3.10724280035787e-06	2.58466688572897e-05	3.57750253106746
NMT2	1.81501776571802	5.44707119818727	10.295853771308	1.35936370311697e-13	6.63373323720569e-12	20.5000729697171
APOA1	-1.81494859671505	5.8803074728953	-4.81621105251122	1.58405991379615e-05	0.000106245349625829	1.97638546955153
MPC2	-1.81481574134488	8.19967695623154	-5.10946190040632	5.90388655746068e-06	4.55736627980161e-05	2.94544061635225
NTM	1.81464039632465	5.15662337916732	3.13124175300958	0.00300320077901382	0.00935107549838153	-3.07799100840529
HTR2C	1.81383699932923	3.29460314139424	17.7746600138314	2.11762340519018e-22	4.10391343573154e-20	40.8502503202494
SIKE1	1.81336196411143	4.97535150218305	6.01402378246946	2.63276363679469e-07	3.00729231316641e-06	6.01878139255248
LACTB	1.81186541608753	5.635576540507	5.13789852344221	5.36119670549214e-06	4.16557130297587e-05	3.04030367417178
MT1X	-1.81159811206389	11.8526435451006	-3.21656552402295	0.00235969068642414	0.00760587970332298	-2.85118365830874
CCDC58	1.81134727123415	5.88431659648284	2.66139937113833	0.0106393962102688	0.0270685471620763	-4.25178762779935
L3HYPDH	1.81119060422796	5.93991830495526	5.98201249401186	2.94226463249843e-07	3.32406634910347e-06	5.90854091787041
PRRG2	-1.81117956004969	6.24531790609707	-5.78086854080072	5.90793985687286e-07	6.12838537392035e-06	5.21771092443906
KPNA5	-1.81077997303166	8.01035690043763	-5.43963545319355	1.91468016962818e-06	1.70602912550203e-05	4.05513061471281
SMIM17	1.81032389658851	3.70497532302596	11.3081869579511	5.83957701806505e-15	3.71282885801581e-13	23.6625399166989
AGL	-1.81016041124098	9.49363243104939	-6.56164501160094	3.9134056679171e-08	5.59394973311129e-07	7.91312295926266
ZDHHC17	1.8101515961296	4.65276945258618	5.78704606790395	5.78301029734257e-07	6.02048411895349e-06	5.23887466254766
GNL2	1.80946293995624	7.64697445285184	9.36133323587527	2.78313208636078e-12	1.0524207729944e-10	17.4684619774556
ZNF703	1.80912370843512	6.98469029237411	4.9297212231794	1.08291269507508e-05	7.67984003139977e-05	2.3493845897386
CYP4X1	-1.80876884427921	5.60325757603969	-3.6511379467652	0.000658576389248842	0.00257090976666868	-1.63893326090396
GUCY1B3	1.80797092029282	5.9878950628505	4.82130351006685	1.55733697124289e-05	0.000104661976176727	1.99305866980881
ALDH1A3	1.80743337061193	4.2582580866864	5.74408149016063	6.70945047816987e-07	6.81597653162871e-06	5.09175790628665
TSPAN12	-1.80686151275464	5.98069206482752	-5.01846581018145	8.03139772978087e-06	5.94465006403722e-05	2.64288981453877
QPCTL	1.80681630605151	4.68993414982609	8.98552524121946	9.64546358791011e-12	3.24007197690547e-10	16.2213414270336
ASAP1	1.8057415657915	7.02304739317134	4.88206844477943	1.27074098791637e-05	8.78319088184311e-05	2.19245477421434
SCN1B	1.80496853833055	6.16072427646776	7.13370261175095	5.34275529644914e-09	9.30710743301057e-08	9.89807668971043
SEC63	-1.8049271654131	8.09133679907986	-4.57998622690878	3.4682499765301e-05	0.000208539911327459	1.20976965654593
TNFRSF10B	1.80469244156849	5.74865178453288	6.69492909496533	2.45953935638983e-08	3.68565172699161e-07	8.37559205274976
ARHGEF16	-1.80440337719577	6.83001364460485	-8.72577360796134	2.29770583791672e-11	7.1028007919036e-10	15.3508218200871
ITGA9	-1.80428972531549	5.53910276699269	-5.21724737601553	4.09403937088089e-06	3.26711363651796e-05	3.30575929184938
KIF18A	1.80414226118974	4.60578182502269	3.96561815320648	0.000250203236088684	0.00112966985290489	-0.709004537244416
EIF3I	1.80326504875969	10.5132542216885	8.0010822724791	2.67962908102438e-10	6.42951477714837e-09	12.8897949223215
EIF4E	-1.80322601775174	7.75329607681896	-4.52121756579193	4.2071865125487e-05	0.000245287371016544	1.0212605730858
YIF1B	1.80250784886276	6.51478685920314	6.23536886347341	1.21943755759419e-07	1.51808301255781e-06	6.78283847525782
GLCE	1.80088486331385	5.53814248428598	4.61850789281451	3.05456571036935e-05	0.00018655991482574	1.33383210156708
ARSD	-1.80081697956428	8.09771245898489	-5.01651905847261	8.0843379672266e-06	5.97505800254683e-05	2.63643440819342
PLEC	1.80062024860277	6.76160434124907	5.8180618069787	5.19438596451917e-07	5.46413617509833e-06	5.34518652329582
ACTN1	1.80050168651181	7.49273805575821	4.94636094721953	1.02399566512836e-05	7.31747000870697e-05	2.40429503109457
SLC40A1	-1.79992953162038	7.85795815577561	-7.20375125360718	4.18931057125025e-09	7.53216365419703e-08	10.1408631215351
PLCD4	1.79897954748936	4.62932043242675	5.80469835255926	5.44031703038194e-07	5.6872193852359e-06	5.29936995331169
RORC	-1.79800198260299	7.3471690236334	-5.09664559150617	6.16587779748977e-06	4.73241687008402e-05	2.9027341000624
EPB41L4A-AS2	-1.79790756335391	5.54154919662784	-4.00408818799574	0.00022176937912126	0.00102026063368843	-0.592571098508215
PHF3	1.79689750256963	6.30636738579002	6.96914469554186	9.46667911658077e-09	1.56908649337735e-07	9.32730615602474
STARD13	-1.79666709261451	6.34959730444572	-4.95721025762956	9.87293890727315e-06	7.10929202129655e-05	2.44012815821647
RBM4	1.79578140360168	5.98587916291174	7.6047192664042	1.04595557334782e-09	2.1891209325883e-08	11.5273115037959
ACOX2	-1.79461150048517	8.12309406273475	-4.87064980600389	1.32031203829436e-05	9.06056831182257e-05	2.15492329339937
H2AFY	1.79419288040195	6.09825791281107	4.49673930570559	4.55858746465853e-05	0.000262960304379487	0.943021039099412
ESRRG	-1.79389824464441	6.77061207621451	-3.5802722521912	0.000815111028342557	0.00307997052423026	-1.84271875641272
TCTA	-1.79347945908567	8.92211363822748	-7.3204264176199	2.79522933871414e-09	5.22130188339051e-08	10.5449375083371
GALNT9	-1.79310536544909	6.06122013776502	-5.93371473251813	3.47911321724624e-07	3.85506420109919e-06	5.74235701978117
PLIN2	-1.79114402948667	6.56134413040589	-8.51101911816429	4.73387056579522e-11	1.3807693379682e-09	14.6262113193544
FATE1	-1.79092102959387	5.46528290834649	-7.73689877429378	6.63355990869574e-10	1.43917545704804e-08	11.982721862727
LRRCC1	-1.79082176709032	6.78803453234057	-3.78563217529486	0.000437172793428814	0.00182049951478466	-1.24617456124807
OAS1	1.7902720125888	5.90892519549085	2.5863827178114	0.012882830954413	0.031692110080092	-4.42649255460118
GARS	1.79016705451101	9.22617188341881	7.70099018012464	7.50625674222113e-10	1.6077428760836e-08	11.8590980544445
NFATC1	-1.78994389345599	6.02877565907125	-6.82712629259571	1.55193293218329e-08	2.44559876842487e-07	8.83442946666276
CFB	1.7893995993576	5.53990368390245	2.7458528888545	0.00854642696904801	0.0225965152251296	-4.05072993526467
TMED4	-1.78839414913047	9.00001576459373	-4.47737445312139	4.8567833368979e-05	0.000278567069308985	0.881243754048834
RAB26	1.78715114131135	5.57264291766659	9.1098312312796	6.38300029283085e-12	2.23738036351314e-10	16.6355145740951
KANK3	-1.78709951439328	6.59558497723684	-5.44590794614057	1.87392209296861e-06	1.67489577755132e-05	4.07637200953926
CTPS1	1.78694816729148	5.79396594336917	4.44640665368243	5.37373581497364e-05	0.000304007986678885	0.782671618090202
LMO3	-1.78667647254151	5.35204348837545	-2.90048714577209	0.0056674779633556	0.0160320025756396	-3.67100361313544
JADE1	-1.78654463895035	8.37688319012907	-4.8664636842645	1.3389577548911e-05	9.16537105753053e-05	2.14117120071721
AP2S1	1.78649925220871	9.24400262892952	7.28016448379783	3.21385034243009e-09	5.93179062744308e-08	10.4055502682775
IL1RAP	1.78471361687353	4.6450701956556	5.51448495769227	1.48071711477065e-06	1.3658514163937e-05	4.30894710751657
LOC283278	1.78454249938174	6.24403766649735	3.78704820548779	0.000435276056785087	0.00181381151433414	-1.24199891967067
FBXL7	1.78377911543314	6.32757646634841	5.03391750065372	7.62315350788013e-06	5.70110051767436e-05	2.69415364961747
DUSP22	-1.7833239694479	9.17253947515524	-9.24901844000477	4.02845832119557e-12	1.47356764906891e-10	17.0973340999925
ANKS1B	-1.78308756620727	5.19971014071691	-2.86596951171896	0.00621831266717271	0.0173419249767353	-3.75703551827298
EPB41L4A-AS1	1.7819551901142	9.50319920124964	4.43277727213594	5.61795374113775e-05	0.00031584339652059	0.73937572228164
HLX	1.78188588775181	5.81124711625057	5.38174643411454	2.33481384805033e-06	2.02749560997219e-05	3.85935227470399
GCH1	1.78169521377594	7.28476618153927	2.22638455373813	0.0308581380015811	0.0655853391776724	-5.2110813261073
CHPT1	-1.78142819299137	6.88752213982363	-3.4810744114527	0.00109509280788447	0.00396471987478204	-2.12413797617684
SLC35A2	1.78142814358511	5.36166284679095	5.87818737372398	4.21777808494296e-07	4.57936390444276e-06	5.55152530384273
NIPSNAP3A	-1.78114911544825	8.6838896774992	-4.9852004938847	8.98486938559546e-06	6.54700081224427e-05	2.53268522041416
ZNF207	1.78038122603594	6.76749932789971	3.51745176997827	0.000983148983361343	0.00361792363696328	-2.02146795233967
RBPMS-AS1	-1.78006584808639	7.30041167605243	-4.53346496262489	4.04146213319004e-05	0.000237065393755661	1.06046873446343
PVRL3	-1.77958575721402	8.62329764400778	-3.08581671875545	0.00340996275532959	0.0104180384013442	-3.19711994357374
IFITM2	1.77702892080977	11.0152335949432	4.06873682951829	0.000180889557318664	0.000857438623649499	-0.395681977344307
PRKAG1	1.77627786324638	8.90546687812513	8.69341251612747	2.5613650858624e-11	7.88157455046666e-10	15.2419063009993
COL14A1	-1.77530900673391	5.47593074788653	-4.26159335429519	9.77915825001124e-05	0.000508117902884703	0.200318319538778
CALB2	1.77448721119658	4.96302427412137	7.42814118395881	1.92504650903072e-09	3.7235424558075e-08	10.9175543420889
LCN12	-1.77288095504839	5.47811541935011	-5.74490213153266	6.69044300754048e-07	6.80009474619154e-06	5.09456619732329
PDCD4-AS1	-1.77266979339179	6.40008952746238	-5.71429116743224	7.43701046588847e-07	7.47595740349038e-06	4.98985949456766
DOCK8	-1.77231486867336	5.56725365587353	-2.48361833064376	0.0166583825669377	0.0393149532361392	-4.65971014067621
PSD3	1.7720721039314	6.95609421548851	3.30940222606251	0.00180844786649938	0.00607781225888841	-2.60002734087602
SLC25A45	-1.77195789841878	5.97527086288407	-4.2199247373137	0.000111788202511746	0.000568388300107024	0.0704913130137861
MRPL37	1.77177376491523	8.41452689652813	8.12884557341922	1.73192828421137e-10	4.33920284844095e-09	13.3267665616017
MT1H	-1.7713350558238	12.363688190444	-3.24833708818384	0.00215523775034476	0.0070448940736618	-2.7657357089019
ADCK2	-1.77100648678608	7.1115709793065	-8.35805367400883	7.94317801772656e-11	2.19910374927581e-09	14.1075616773629
ATOH8	-1.77084512300581	6.52040568222883	-3.59240567840582	0.000785992618007229	0.00298730552817946	-1.80798664759837
MRPL45	1.76883105922584	8.33600250185779	8.12864768680851	1.73309763978912e-10	4.33920284844095e-09	13.3260906856797
LINC00982	-1.76812601045578	5.26141739234449	-4.98805319022923	8.89890764081552e-06	6.4914036735663e-05	2.54212728889081
VPREB3	-1.76786242046465	5.51261051294581	-1.53049985292592	0.132649123855378	0.216674211143946	-6.44645191542522
IRF7	1.76660899026109	6.89925516030731	3.29048638767524	0.0019097732823922	0.0063444009405991	-2.65156359074173
SLC4A5	-1.76638809206678	6.26034352890833	-4.45734363910019	5.18529553580767e-05	0.000294891736806444	0.817453365650193
SNAP23	1.76550452649545	6.58416349885909	3.85141505226904	0.000356955541834238	0.00152683339254437	-1.05132977863862
MYH14	-1.7653188876686	7.01026960844856	-5.30620677734597	3.0229495407543e-06	2.52079222151026e-05	3.6046140882288
ZBED6	1.76507401602851	4.47365716761461	6.52872033241	4.38918225484671e-08	6.18792073997321e-07	7.79892464784824
PAX8	-1.76507228784514	9.02507854273398	-3.37264564200859	0.00150545230792727	0.00520095839325919	-2.42640344571348
KCTD12	-1.76469932888399	9.27823075676992	-4.10346127630518	0.000162053991333736	0.000780826726113184	-0.289309597908008
MMD	1.76383027582144	7.19811751581785	4.93605644209863	1.06009771481368e-05	7.53926232959413e-05	2.37028378323589
GABPB1-AS1	1.76350116276851	7.11219295778721	5.66181157532157	8.91440170990213e-07	8.76437885185744e-06	4.81057730269073
PSMB7	1.76269557908944	7.54938503921114	6.24269195565571	1.18874669196693e-07	1.4844603207307e-06	6.80816302871965
ZSCAN16	-1.76130305103596	6.10043591922658	-5.57331019873497	1.20942443031597e-06	1.13640789711041e-05	4.50892992421468
YTHDC1	1.76009681873148	5.15980421717076	5.74919886384044	6.59179359084853e-07	6.70997978906828e-06	5.10927100692719
LAMA2	-1.75960535306691	5.99738266463101	-4.97953860926912	9.15791350961164e-06	6.65384811774415e-05	2.51394992796657
HES1	-1.75926008495769	8.57770312099306	-3.02255875939111	0.00406322098836584	0.0120823574831091	-3.36109345209175
CD1C	-1.75919839102137	6.37769658911929	-2.45949552902717	0.0176789868496089	0.0412885260664968	-4.71340972254923
BCL11B	-1.75885385788082	5.79257168743272	-2.04515673056518	0.0465054537952445	0.0920382385352664	-5.57021482737234
STX11	-1.75883034752148	5.43294142621289	-3.63555981832775	0.000690294305683788	0.00267401148011854	-1.68392209832465
CCZ1B	1.75800690969957	4.59964674506998	4.87944614273842	1.28196041519068e-05	8.84476628736358e-05	2.18383312897918
NKX2-1-AS1	-1.75708539173321	5.61590337796275	-4.99638196338232	8.65254479069833e-06	6.33461824397112e-05	2.5697037946612
MYOCD	1.7563978730284	4.38759082828485	6.12469276364345	1.79219692125932e-07	2.13943495053165e-06	6.40043654827534
GZMK	-1.755498352968	6.0800028731406	-1.02852201964885	0.309009770211118	0.422501317319387	-7.07789551496564
KCNK2	-1.7547274843759	5.51132515181805	-2.94324170601413	0.00504818411624316	0.0145020169416877	-3.56345449866717
UBE2QL1	-1.7545245124502	5.83812414583154	-3.76825259065466	0.00046111060302783	0.00190483381923056	-1.29735672457653
SELL	-1.75447717470076	5.91918089156381	-1.01657221933127	0.31460240009204	0.428265749256937	-7.0900730735308
PPAP2A	-1.75381936530207	9.21861081051929	-6.00513749025187	2.71527371777452e-07	3.09151879177583e-06	5.98817141312414
EHHADH	-1.75376764671951	6.25388334192221	-3.75985220320035	0.000473128606470128	0.00194650072737404	-1.3220506469176
CENPK	1.75370288694566	4.14426880214714	1.63885742297931	0.107973283638654	0.183446523110192	-6.28045072979157
LINC00408	1.75295870505716	3.87050030881724	12.0916839599703	5.59467475972029e-16	4.15803904588254e-14	26.0194526147853
KNTC1	1.75264212034376	5.10916773138234	3.58076203996876	0.000813915863366785	0.00307662413809866	-1.84131802176605
USP51	-1.75221745257072	6.71959525206671	-4.99011676383167	8.83723080333431e-06	6.44874680815362e-05	2.5489584751736
MRPL10	1.75192336308685	8.80078183599249	7.09071738850241	6.20327820209612e-09	1.06678389217788e-07	9.74903211808119
SDC4	1.75176356133984	9.30152854589045	3.54115966178504	0.000916171271375324	0.00341257290234146	-1.95422300181277
SSRP1	1.7516157298058	8.54259205729256	8.70915717587766	2.42947625744194e-11	7.48717033161196e-10	15.2949094811739
C9orf3	-1.75124852329817	7.2534556398521	-4.25657120384809	9.93834652482418e-05	0.00051519386370327	0.18464103164288
CHGB	-1.75118236366436	4.98475903481906	-2.0520936504583	0.0457984294820577	0.090888868275982	-5.55693233082478
TMEM176A	-1.75091775226729	6.78069051670447	-2.23213894931566	0.0304486843641705	0.0648792930922778	-5.19927155851244
FBLN2	-1.75031128267491	6.72404056608759	-3.50356783120926	0.00102451913367701	0.00374522528504301	-2.06072678734327
MSR1	1.75008198244892	4.19737086428938	4.37988500790597	6.67265620538917e-05	0.000365256343888155	0.571869442337094
JMJD8	-1.74923959129671	8.09772993057818	-6.55257856468635	4.03902195689491e-08	5.75310866015667e-07	7.88167409128231
SEPW1	-1.74885745766439	11.2150877361917	-6.11871362312542	1.82984792962001e-07	2.17584572398179e-06	6.37979709538792
TMEM246	-1.74879915875411	6.19685536945263	-2.79547449519519	0.00750105971326398	0.0202252653539579	-3.93048523780921
PLEKHG1	-1.74860368323929	6.02027337649774	-3.61038052419914	0.000744680287803941	0.00285429412941829	-1.75641152465199
IFNE	1.74782424473093	3.77258711430879	10.9119817638809	1.97056670235642e-14	1.11878230664771e-12	22.4403887790791
HOMER1	-1.74712739073296	8.89502613626595	-4.01696591753527	0.000212970380726484	0.000986209381236197	-0.553472901540939
TNFAIP2	1.74661148905071	5.92687565698864	4.77937064482089	1.79128066373615e-05	0.000117676863681884	1.85594264386534
MT1G	-1.74644979592142	8.40230656612169	-3.9769151949388	0.000241506372125296	0.00109753346791101	-0.67487014208443
NLRP1	1.74592068091717	5.21295400761405	7.7989517855299	5.3589499301278e-10	1.19329207949888e-08	12.1961764786175
CHM	1.74578106932864	5.13660125257078	4.40606858353401	6.12839107745934e-05	0.000340362970973251	0.654688018549518
SBSPON	-1.74536261591528	5.73029619377957	-3.04746929357552	0.0037930892782011	0.0113979957010096	-3.29679192731532
ZNF670	1.74517073264581	4.5435660800862	4.79866492142973	1.67963371869764e-05	0.000111652432718836	1.9189828495894
MSRB3	1.74507950098076	5.96323620521296	4.63562080909116	2.88669271939214e-05	0.000177598570693982	1.38906937955531
BSG	1.74406041688398	9.10810678516396	5.64876758873864	9.32474763681044e-07	9.11004792146943e-06	4.76606229528855
SERPINB6	1.7440195127295	4.26080012236344	11.2950579028073	6.07776330161157e-15	3.84004135874549e-13	23.6223660668564
FAM24B	1.74280469741352	5.19892150957488	6.03280664305441	2.46649153062509e-07	2.83421532495716e-06	6.08349954630968
RBM14	1.74275108910451	5.33622580057321	3.69715755488583	0.000572839768432708	0.00228173627129668	-1.50541210222004
PSD4	-1.74233026437609	6.64943790693378	-6.62964585378283	3.0877561639802e-08	4.49665646568071e-07	8.14904294743125
ADD3	-1.74201804087421	11.2027843311589	-7.77772219700174	5.76460786296823e-10	1.27117802492478e-08	12.1231751887247
STARD9	1.74048615612245	4.69064397197874	7.32726305249758	2.72979028720013e-09	5.11628652541358e-08	10.5686004158719
NKTR	1.74002525336322	4.69082626467321	3.21352705100544	0.00238017599020821	0.00766455457463595	-2.85932755502066
AHI1	1.73999296756464	4.51236929310084	4.63302922281554	2.91152134105102e-05	0.000178907660453913	1.38069939525447
LOC285074	1.73976432689176	7.28277262831312	5.6090825109613	1.06920936653327e-06	1.02767578100484e-05	4.63074717827766
C3AR1	-1.73949475372938	6.11203558844273	-2.24540662368321	0.0295229326893831	0.0632932061645854	-5.17194866550579
SEMA4A	-1.73934135952992	6.91432464590861	-6.83695068679102	1.49974031980603e-08	2.36890800514816e-07	8.86852907324098
DGCR2	-1.73894244122754	6.99426163008725	-9.38005135814551	2.61714908540081e-12	9.97138748889477e-11	17.5301782121193
RGMB	1.73803539524287	6.10221405513995	4.08031128265731	0.000174386662464236	0.000831699759102386	-0.360272983928231
LRRFIP2	1.73798962376754	4.99235262477839	3.02168020932716	0.00407306941116389	0.012102714725344	-3.36335479380329
OIP5	1.73708984169599	4.51260393034752	2.45461669640416	0.0178921576921639	0.0416753077875376	-4.72422144799349
LINC00324	-1.73698573990795	5.99465411545006	-3.23553163171414	0.00223553993748746	0.00726145164223364	-2.80023922153376
KDELC1	1.73687847011977	5.53477088288276	6.60691850599865	3.34224033520204e-08	4.83928548534462e-07	8.07018536959816
C16orf46	-1.73600016064104	6.72492111781747	-7.00995816834793	8.21383886634316e-09	1.38767747151003e-07	9.46891179167014
TMEM243	-1.73556867011412	10.4992904403828	-6.69697189520823	2.44209627984217e-08	3.66769377944999e-07	8.3826817356894
HLA-DRA	-1.73433925292021	9.94103301078006	-1.09328032369073	0.279886331196793	0.390941743440431	-7.00954391992388
TUBA4A	1.73388861839763	7.76388369281381	2.72253539397517	0.00908271932669052	0.0237065796463931	-4.10669777224143
PRR5	-1.73324462330962	5.95228494453849	-7.56051352627384	1.21832166418001e-09	2.49292113112163e-08	11.3747994549277
DDIT4L	1.73168411744264	5.53308138868496	5.04328853898894	7.38560837310615e-06	5.54268859205721e-05	2.72526632149693
PTPRCAP	-1.73108642229746	6.14187797012177	-1.65989857707838	0.103645813460285	0.177717766994012	-6.24704092338784
SRM	1.73076268058258	7.35256772806197	5.52542037092462	1.42607950452778e-06	1.32210820670457e-05	4.34609054680333
CAPS	-1.73010281217408	6.79864410934804	-3.85007451525845	0.000358438415429164	0.00153252572400823	-1.05531776856191
PTGFRN	1.72994739145647	7.1611283580235	5.60604512497454	1.0804598473324e-06	1.0345267778152e-05	4.62039796724685
STYX	1.7298857874991	4.29828253909729	8.21162415404319	1.30628462985143e-10	3.3723527804976e-09	13.6092319083511
ZNF451	1.72937977575637	5.94186722877128	2.7387395936914	0.00870684977982622	0.0229154553816137	-4.06784018346446
STEAP1	1.72834009274847	5.00605429980641	5.06025728392181	6.97390900873334e-06	5.27624384650978e-05	2.78164686541325
SCUBE2	-1.72787712464343	6.13990809398379	-3.58076029667092	0.000813920114331037	0.00307662413809866	-1.8413230075828
FANCI	1.72782858934278	4.93581590368716	2.9882667831793	0.00446465626395273	0.0130925573985112	-3.44903013507614
CISH	-1.72694128393353	7.68170912052518	-3.46259079462829	0.00115653530532429	0.00414546844723653	-2.17606578542025
LINC00294	1.72644503249642	6.91450452499992	7.91466528402522	3.60246509896129e-10	8.4427539615773e-09	12.5935808984073
LPAR6	-1.72610190108022	5.84003160761437	-8.58396328818248	3.7014123424304e-11	1.10521430758052e-09	14.8728112447761
RBP1	1.72524386833766	5.89510664392321	6.3574604232295	7.97126742283101e-08	1.03920371867503e-06	7.20536087386825
UBE4B	1.72504163174618	6.98184660763592	5.67071632484731	8.64462267333516e-07	8.52408855093298e-06	4.84097713689647
ZNF114	-1.72485174554234	5.46681345906192	-3.5884030283503	0.000795486464298901	0.00301940295441513	-1.81945164449667
PSMB9	1.72481868337502	8.52590741908254	1.334792484288	0.188424795681728	0.286165455275806	-6.72003135224796
MDH1B	-1.72466358874287	6.44431858713764	-3.6313751788606	0.000699061030908069	0.0027027767270194	-1.69598888233997
POMC	-1.72460556251671	5.3308989042894	-4.7020059312116	2.31696490790617e-05	0.00014694281849858	1.60404910296167
ALDH3B1	1.7242253853628	6.10628326651772	9.70438008033378	9.07645171125757e-13	3.74288457833334e-11	18.5932516094063
CA9	1.72382454580085	5.46514637699087	8.84199015374294	1.55687411001794e-11	4.98076153768437e-10	15.7411311722205
FAM64A	1.72340915250757	5.29096585560218	9.1628473882819	5.35523214325251e-12	1.91034874065937e-10	16.8116650033105
ODF2	1.72326546439728	5.88194391740992	8.13797936665151	1.6788106889741e-10	4.24015406469586e-09	13.357959549074
RASAL1	-1.72290461312549	6.27182548406619	-7.39939388001198	2.12639778950089e-09	4.07391135431468e-08	10.8181533779895
ZNF217	1.7222973693812	8.44904105426455	3.19143705034948	0.00253423608887788	0.00808572556139523	-2.91838685481826
FNBP1L	-1.72209207200769	9.61033754828783	-4.76001220368028	1.91062231437241e-05	0.000124141175841959	1.79277971617992
NUP62CL	-1.72179810113189	5.0985813680953	-4.57703837899794	3.50207791064694e-05	0.000210260292788469	1.20029192158369
LOC101060264	-1.72081617619316	5.26232401706927	-3.30963575586123	0.00180722939018714	0.00607483461628116	-2.59938994484471
LPP	1.72009990375982	6.36558181533441	3.02205494827234	0.00406886590850574	0.0120937903533304	-3.36239028943397
PLAGL1	-1.71982747605924	6.65514679869258	-4.20811678591033	0.000116097097518497	0.000587038886223108	0.0338042959923026
MVP	1.71931336271243	7.75773502600018	3.35358158810976	0.00159129468361667	0.00545822742482878	-2.47895212094769
IGLJ3	-1.71904388340437	6.14924590838143	-1.07793244524822	0.28660843153747	0.398248392805081	-7.0261025569557
ITPRIPL2	1.71875894336375	6.07350648676863	5.92425146651745	3.59520733010908e-07	3.95531679794479e-06	5.70981678234154
RPARP-AS1	-1.71735672361184	6.37039853532604	-3.31883471431491	0.00175984725900935	0.00594431397776662	-2.57426021557575
FUOM	-1.71733022389819	5.8566777147607	-4.79644170752212	1.69214122736445e-05	0.000112441466251893	1.9117145686999
TPK1	-1.71717208252047	6.04851852253617	-5.61923097400439	1.03245621047006e-06	9.9851990988599e-06	4.66533353365044
MT1HL1	-1.71714886490794	12.4186160007213	-3.41482421355422	0.00133091186535367	0.00467163508293335	-2.30950191982804
AMICA1	-1.7169294079935	5.91042119933644	-2.49435722084205	0.0162214549081785	0.0384820413929305	-4.63567524886156
FOXL1	1.7164242182761	4.3474547928589	13.4908200405566	1.03198584524637e-17	1.09471972162846e-15	30.0308459584255
SEMA5B	-1.71636651749855	7.42999468858927	-5.63356136123875	9.8268463367456e-07	9.54966672695793e-06	4.71419215745918
ARMC5	-1.71576897905323	6.17237098831536	-7.88408036635833	4.00080326527686e-10	9.28988361885427e-09	12.4886240106229
ZNF271	-1.71549629422027	6.84572020396958	-4.0313267928336	0.000203556893996132	0.000947722152573813	-0.509800096401392
RSPH6A	-1.71536309588592	6.20680939275664	-4.67972439446027	2.49465483662115e-05	0.000156634792000309	1.53177056422984
HK3	-1.71468525215098	5.63663320062705	-4.91481268039019	1.13852840423035e-05	8.00943804092942e-05	2.3002360968565
PLS3	-1.71441876892	11.7968406531743	-6.25579770784754	1.13573243528905e-07	1.42621104257015e-06	6.85349136333435
FAM83A	1.71440753957537	5.25609857449761	13.3697586027375	1.443750675299e-17	1.47709618581987e-15	29.6936350140209
PHOSPHO2	-1.71394786999021	7.75668269182485	-3.71577774840078	0.000541289684503985	0.00217584634845988	-1.45112802307928
TAPBPL	-1.7137177497536	8.0751134701657	-4.17930259133386	0.000127301336510381	0.000635560673115365	-0.0555267475044525
BIN2	-1.71355998276254	5.7945795828846	-2.10645387776595	0.0405745340547656	0.0822728946968521	-5.45155297986605
CPS1	1.71311812628419	4.90633967927413	5.60895097858739	1.0696941447753e-06	1.02767578100484e-05	4.63029898903282
SLIT3	-1.71306960758565	7.54929522459737	-4.59215381524101	3.33197773084428e-05	0.000201186372573896	1.24891443418158
RASL12	-1.71252756747306	5.70809133496841	-7.99350332185975	2.75002401635702e-10	6.59057479782113e-09	12.8638368604058
ACN9	-1.71198687363952	6.52414346816409	-2.65832043957287	0.0107239246454013	0.027250289279563	-4.25903075592022
NPIPB3	1.7115612511081	5.23246378375975	4.87409449582926	1.30516065643061e-05	8.98412330271819e-05	2.16624252712388
EDEM2	1.71096545035846	6.90560978711193	6.05041324590638	2.32014725862981e-07	2.69992064159926e-06	6.14418668508441
TMEM44	1.71003484316567	5.21834004828784	9.09329939773319	6.74261058099532e-12	2.35116464117579e-10	16.5805254311278
ABHD3	-1.7098782853403	8.69005810543921	-4.84943026820339	1.41753707141865e-05	9.62616565850504e-05	2.08525328726454
CRYGS	1.70913818823042	4.28959095791871	8.81705483174771	1.6922781563689e-11	5.34643468850465e-10	15.6574978139635
NME1	1.70885599759273	9.01911490841004	3.78541698771918	0.000437461727772929	0.00182132640430973	-1.24680904201942
RUNX1T1	-1.70879915101455	5.35075363310979	-9.12061345437905	6.15895754204057e-12	2.16260956898654e-10	16.6713635020705
PGRMC2	-1.7087662722231	9.1602216461037	-5.30769280047995	3.00764744754511e-06	2.50907012852946e-05	3.60961698756784
LYAR	1.70868482574339	6.65651098280767	5.91421555791826	3.72254228677602e-07	4.08682448655877e-06	5.67531527757296
CHD4	1.70843175169647	9.07312064414866	3.83793988873107	0.000372134695896279	0.00158364081725562	-1.0913846499047
TNFRSF12A	1.70812723846949	7.54521730714446	2.17494449238561	0.0347404551368706	0.0723340778185565	-5.31555368274247
INPP4B	1.70811810562456	4.26866297306899	3.16623705686768	0.00272146887029982	0.00859258526306825	-2.98544184742184
LRRC32	-1.7078275795354	7.448783298633	-5.32979212192962	2.78892673731795e-06	2.35290156511692e-05	3.6840574411272
GPR183	-1.7074975445114	6.79316314112666	-1.47271178380072	0.147546629064555	0.23584759368674	-6.53078529440836
CPEB2	1.70661659155959	5.30373891615095	8.09507747994838	1.94343730282994e-10	4.80024250472271e-09	13.2113901829399
LRP5	-1.70577541483618	5.85235724795978	-6.41678834777349	6.48288666928372e-08	8.70503536438463e-07	7.41088470379535
PLK1	1.70572024038565	4.96287193018241	3.2914377470957	0.00190455120639025	0.00633205937455599	-2.64897599079536
NAP1L1	1.7057165585384	10.0261220237127	5.00427426069871	8.42530322755599e-06	6.19299732134905e-05	2.59584786601311
NR0B1	1.7056712019003	3.82358997285614	18.3224571705572	6.11708619351964e-23	1.23289872230388e-20	42.0911113292872
TMEM171	-1.70505955798315	6.29810669211906	-2.79749729548243	0.00746106763561359	0.0201282048180688	-3.92555089092232
HM13	1.70503440171841	5.89203891555637	10.9971993632798	1.51439821852085e-14	8.81051990689048e-13	22.7049603640028
CYYR1	-1.70414263363505	6.47860602287836	-3.8637222357875	0.000343615454077076	0.00147824321812667	-1.01468349254886
ANP32E	-1.70370695438125	8.90251547602123	-3.68681797642821	0.000591114649811759	0.00234295295318702	-1.53549122716346
KHDRBS2	-1.70306960595921	5.65689104323725	-4.00510112618052	0.000221064694046268	0.00101748319445137	-0.589497917634298
HAMP	-1.70279736951307	4.85645872202901	-2.8585329482375	0.0063433240312828	0.0176028770274687	-3.77547623018917
PTPRU	1.70271444941019	6.31030706891746	7.79068737163974	5.51333780522778e-10	1.22231072783377e-08	12.1677612288664
NKX1-1	-1.70099262229798	5.86874052340825	-8.61029611009314	3.38727432578093e-11	1.01744432244582e-09	14.9617148592092
EPM2AIP1	-1.70058078239812	9.80253806549489	-4.65008081358492	2.75192425459419e-05	0.000170451854183607	1.43580194650475
RPL22L1	1.70044400772226	9.4186954187223	2.78906091047695	0.00762917598651797	0.0205210289497628	-3.94611349152522
PCSK5	-1.69920184249841	5.17582354226327	-4.70631592596587	2.28405717512257e-05	0.000144947016261321	1.61804427258535
TP53TG1	-1.69905300505225	6.91740911577301	-4.2720347997346	9.45610426399339e-05	0.000492984432076531	0.232938488113573
ITGA3	1.69374255790808	7.80552203053149	4.92313260267449	1.10715330425526e-05	7.82421979216855e-05	2.32765834870379
LOC389906	1.69301291949661	5.01143452690386	7.4839035507947	1.58742703097704e-09	3.14288721113382e-08	11.110267173642
LOC101928307	1.6926050740294	3.96770880943328	3.29139207626252	0.00190480158709665	0.00633205937455599	-2.6491002214026
IL10RA	-1.69177163291576	6.52475811555799	-1.61425932939966	0.113218327832551	0.190556609391655	-6.31902653226393
CCDC86	1.69133192459513	7.49815076833292	8.16727026240658	1.51928488485783e-10	3.88101227557789e-09	13.4579486822624
LLGL2	-1.69127759342584	6.23559403523064	-8.63211674074658	3.14742763034819e-11	9.51070523083474e-10	15.0353361892276
RNASE4	-1.69048037686215	7.73075973235344	-3.52823259152996	0.000952131275182484	0.00352403387372701	-1.99092160643644
HCG11	-1.69042785884983	5.32853982766724	-2.78351176054358	0.00774165505468235	0.0207711738055275	-3.95961467537754
LRP12	1.69005822018109	4.96974894140245	3.7587687361084	0.000474700449328997	0.00195217048688552	-1.32523348687218
USP18	-1.6897576833803	6.74711257267448	-3.98181849053011	0.000237823381956533	0.00108274909946554	-0.660039799113675
DAB2IP	-1.68927075996654	5.93303715141565	-10.5818670534253	5.51285426894075e-14	2.89353067162762e-12	21.406745280419
GSTA4	-1.68921664996052	7.71205114570793	-3.91149941067793	0.000296245683581657	0.00130481463124744	-0.871855450892548
DNAJB4	-1.68853442579656	8.69082873446126	-2.96234225390808	0.00479244278086015	0.0138928995247002	-3.51505806492708
FAM181A	-1.68771183666484	5.78191669970698	-5.65974141114121	8.97830801658118e-07	8.81431067093004e-06	4.80351123319308
TGFB1	1.68757552526741	5.79257335320863	4.42026949029741	5.85159890580511e-05	0.00032688186237944	0.699690176473998
PHYH	-1.68738078139834	9.8283661311425	-3.43680742928034	0.00124775747048104	0.00442444613257309	-2.24822856466952
FBXO15	-1.68726903140837	6.29158608414257	-3.41530054055653	0.00132905543285664	0.00466593141425284	-2.30817675388808
SUSD2	-1.68696548678389	6.08785129008599	-5.92611785217944	3.57200945398668e-07	3.94055011193768e-06	5.71623394368516
HMGN2P46	1.68696154225811	3.40415705229697	12.7060080952545	9.39967598436294e-17	8.2961722582077e-15	27.8117114812425
PHF13	1.68660761372087	8.09034955047239	5.91419150724364	3.72285276969581e-07	4.08682448655877e-06	5.67523260576887
XYLT1	-1.68618832973656	5.3778449057922	-6.18634455514126	1.44628171034762e-07	1.76772637186514e-06	6.61337194805633
ZNF319	-1.68592831574778	6.55840007231511	-5.01220518156154	8.20287943274945e-06	6.04936095744841e-05	2.62213228903642
AKT3	1.68585261298545	5.09230965185822	6.2579975813322	1.12706789488663e-07	1.41798086276155e-06	6.86110075885524
YBX1	1.68462341795628	10.675554310815	5.18436397279207	4.57856503870171e-06	3.61460941461156e-05	3.19561867968431
EXPH5	-1.68427479618428	5.61042509901519	-2.96349284088321	0.00477743042705175	0.0138625266710665	-3.51213591022974
OASL	1.68394199785572	5.42291979911798	3.67776049278039	0.000607582548287529	0.00240053960595843	-1.56180268522349
CDKL3	1.68379314195036	4.69007774126078	7.25399597129145	3.51913513846865e-09	6.40145927038227e-08	10.3149256817271
NPR3	-1.68300978877458	7.11441081286811	-1.84333953135778	0.0716399328296349	0.131156585174066	-5.9399290880388
PXDN	-1.68286018204176	5.98681689001034	-6.73144211080161	2.16574993834606e-08	3.31188846793359e-07	8.5023173785121
WFDC21P	1.68277154386812	6.19686978898391	3.93146926938905	0.000278374757680962	0.00123793700705403	-0.811893535121554
OLFM1	-1.68206032867285	5.65688758908743	-7.52625417298232	1.37132379674909e-09	2.75838633966846e-08	11.2565368767899
AOC2	1.68189819247849	4.18341735243883	8.15244383633123	1.59802824934239e-10	4.06669941483534e-09	13.4073444970562
ENTPD1	-1.68162148279679	5.58405625759042	-1.78556464458923	0.0806738473259597	0.144956886231142	-6.03968706958417
NUP62	1.68139027436952	5.86993510179154	3.69836260177845	0.000570745551842982	0.00227564324379729	-1.50190347948195
GALNT12	-1.68128800689447	7.77386967008991	-4.81354043378321	1.59825387318501e-05	0.000107110938938572	1.96764395131859
TEK	-1.68023030995497	6.17339377411013	-6.93775701770325	1.05590494506927e-08	1.73022472909522e-07	9.21838954153291
LOC100130476	1.67869614634991	3.31343514441096	12.8841757350553	5.65394892655478e-17	5.22546981392238e-15	28.3223950699592
FCGR2B	-1.67867319584869	5.80771535547952	-1.87781490061148	0.06666823014468	0.123808917217915	-5.87909484506993
TTC17	1.67861710760004	7.79174824712261	6.60256195430659	3.39336687109497e-08	4.90274618544223e-07	8.05507020096309
RAB11FIP4	-1.67835781490353	5.54565611648301	-5.15706161482403	5.02358430739957e-06	3.93357970923226e-05	3.10431223326251
SCAMP1	1.67828267592921	7.14037859063479	4.41951886520697	5.86591864211821e-05	0.000327500249949841	0.697309992897425
LOC100996579	-1.67824374718522	6.75668683256238	-1.95396925402028	0.0567173947344027	0.108477803271198	-5.74129892425346
POLD4	1.67815082244179	7.72909606586863	4.59153365520494	3.33879456125249e-05	0.000201422503783275	1.24691835164141
SYPL1	-1.67734144930428	10.5992029432698	-7.0060326201295	8.32674075969392e-09	1.40439715490905e-07	9.45529282943154
CLEC14A	-1.67726281999432	6.45509158565107	-6.58180611900162	3.64789822006802e-08	5.24417893191661e-07	7.98306141111385
SH3TC1	-1.67679242790791	6.17204411480854	-9.82443605699326	6.15239839526276e-13	2.6439571355335e-11	18.9836851445029
TOR1B	1.67630871380734	8.07202467412197	12.5900975623463	1.31121151462911e-16	1.12483093736854e-14	27.4772835746161
PTAFR	-1.6761665110942	6.17802293684231	-3.38795432422844	0.00143972583133997	0.0049995992644137	-2.38407543712499
ARRDC3	-1.67563609173114	10.2386449752604	-4.66882894802502	2.58634645558646e-05	0.000161536451231314	1.49647187083771
LINC00470	1.67524371664675	3.73039676298917	15.9309780017034	1.72224946913415e-20	2.60992015416532e-18	36.4476434669524
TUBG1	1.67453238632961	7.51533856201438	6.56376631426317	3.88458338076365e-08	5.5566911312485e-07	7.92048136614518
TKT	1.67434393752006	9.58067641589903	4.1439717205404	0.000142480581676835	0.000699901565609701	-0.164680243287719
ELN	-1.67392805358842	5.814777839501	-7.83637338608672	4.71252119723895e-10	1.06600297115994e-08	12.3247893699586
WDR70	1.67314482578173	7.80172970672898	8.94798645450122	1.09297808858471e-11	3.62915541605022e-10	16.0959528851492
WWOX	-1.67263933729503	6.76883181550499	-4.35042413308186	7.34154926814368e-05	0.000397552191024814	0.478930340817552
HSPA12B	-1.67245198892893	5.46529815141455	-8.26447098052739	1.09136927476009e-10	2.90575267275953e-09	13.7892809554622
PTHLH	1.67190861079197	3.77339828093585	11.1572199287426	9.25997666311527e-15	5.65560089833601e-13	23.1992473085104
MYO15B	-1.67168121275316	6.55735824641387	-4.64679621018593	2.78198459259453e-05	0.000172049400011485	1.42518193469168
NOL9	1.67159169488745	7.09048156004641	5.38973854855806	2.27178436349312e-06	1.98129873847702e-05	3.88635297977433
[truncated: 18,156 more rows]
