# Supplementary material for: Genome-wide expression analysis suggests a crucial role of dysregulation of matrix metalloproteinases pathway in undifferentiated thyroid carcinoma
Source: BMC Genomics. 2015 Mar 18;16(1):207. doi: 10.1186/s12864-015-1372-0 (PMC4377021; doi:10.1186/s12864-015-1372-0)
Supplement: Additional file 4 — Validation files. A compressed folder that includes two subfolders (named ValidationSet1 and ValidationSet2, respectively). Those folders include the following files:.csv files with the results of the gene expression differential analysis for the three contrasts (ATC vs normal thyroid tissue, FTC vs normal thyroid tissue and PTC vs normal thyroid tissue)..csv files with the normalized expression matrix for the preprocessing of the validation arrays (each array is identified by its GEO accesion key). PDF files of the volcano plots for the differential expression analysis. [file 12864_2015_1372_MOESM4_ESM.zip › AdditionalFile4/ValidationSet2/matrizCCLE.csv]

	selected.median.PTX3	selected.median.COLEC12	selected.median.GPR110	selected.median.PDGFRA	pheno
GSM831808	5.5115631923169	7.23477716075185	5.37084063788155	4.34451804321976	Normal
GSM831809	6.41590098520275	7.90178570496303	6.48961994943376	4.38472476916357	Normal
GSM831810	7.2616009779178	8.40834843282361	6.69595737987325	4.2683328373446	Normal
GSM831811	6.93468658472422	7.94186646756384	6.96699762964577	4.33396668230827	Normal
GSM831812	6.84144682220708	7.5408941121344	5.56621009976064	4.33414291295868	Normal
GSM831813	6.50926753302408	8.17257709850998	7.19326403108343	4.25169362790943	Normal
GSM831814	6.56098839582144	8.0707482463716	6.33149351060112	4.14364051089306	Normal
GSM831815	6.33689891432435	7.81804238831013	5.6552957348576	4.29257572569942	Normal
GSM831816	6.87543147881446	7.43470014249247	6.02851461164597	4.32552987807359	Normal
GSM831817	6.47292351555791	7.65043473261027	5.86199419396792	4.3194272726628	Normal
GSM831818	5.03233506195315	6.74186802380286	4.91998733600652	4.72840432405346	Normal
GSM831819	7.07096508304785	8.8918385639909	6.15591258792926	4.47790101721079	Normal
GSM831820	4.7592444624444	7.40198520561391	4.77823337324172	4.52111601439564	Normal
GSM831821	6.09877224082063	7.30084622927432	6.37301879859682	4.3449551303631	Normal
GSM831822	6.20887568784185	7.51650750084023	5.52159872883384	4.25293890348333	Normal
GSM831823	5.75453275536858	8.03536920931064	6.98821789841249	4.21138803952194	Normal
GSM831824	6.44064643211952	7.54243574917678	6.22765740550536	4.2355420245767	Normal
GSM831825	6.42130573991251	7.06999295412744	5.03272190674517	4.26003534640139	Normal
GSM831826	6.51468662165224	7.51836313746569	6.13702425612597	4.22087696555738	Normal
GSM831827	6.38494608484695	7.55980681344773	6.07381166464075	4.31987923658293	Normal
GSM831828	7.04793649716599	7.99045840193635	5.61918277754079	4.2740388558526	Normal
GSM831829	6.91215127659702	8.35114673179431	5.89900531312674	4.33064621189151	Normal
GSM831830	5.94278871832778	7.28968498187311	6.04445798362979	4.41694829699466	Normal
GSM831831	5.86260945430962	7.65386304966902	6.07751008188296	4.41048904662037	Normal
GSM831832	4.00726373160932	5.0717686134144	8.12592772014782	4.36032855995086	Normal
GSM831833	4.54854259055891	7.49522830856974	4.83123993145625	4.43475846161423	Normal
GSM831834	5.510345470489	7.7008275796667	5.07158911611542	4.32700093050147	Normal
GSM831835	6.83875386486677	7.79881156407308	4.99564252988219	4.20090166500152	Normal
GSM831836	7.20242905666078	7.69171236216189	6.21750368628975	3.96236252805335	Normal
GSM831837	5.63391545315308	7.58554467644284	5.60123261824114	4.28572589340964	Normal
GSM831838	5.90959730348438	6.89501775498035	6.39901885930886	4.51022156328941	Normal
GSM831839	6.53747005841611	7.56531947532035	6.0758085021436	4.27021469375379	Normal
GSM831840	6.77471012991234	8.15570210961148	5.3900649762834	4.53730480829737	Normal
GSM831841	5.73209656448054	7.90794499809933	4.6899249202752	4.22160125111869	Normal
GSM831842	6.07403737803165	7.64299870707361	6.74270833924139	4.19953231876485	Normal
GSM831843	6.81965681477361	7.99804905941481	5.17620933474127	4.32078185508369	Normal
GSM831844	6.79972329993787	7.79544012931295	5.27323557733722	4.09424794399313	Normal
GSM831845	6.73517397371643	8.37355795698237	6.25451821570929	4.31556274021684	Normal
GSM831846	6.51148514252866	7.97589739079025	6.44467986409527	4.45377829288396	Normal
GSM831847	5.51375016880367	7.91585601435521	4.77062094463859	4.49079001758521	Normal
GSM831848	4.82848592108951	7.96974347628621	5.11402266153952	4.46429988007527	Normal
GSM831849	5.78419577520958	8.00600828667137	5.87488501266334	4.44843720757887	Normal
GSM831850	6.26183349195192	7.49972324402758	5.91942175712195	4.19543919678689	Normal
GSM831851	5.73302844007834	8.12521309571171	6.47251038542594	4.25629554745655	Normal
GSM831852	5.95422149248142	8.18957436455791	6.33345111715723	4.28208777282619	Normal
WATCH_p_NCLE_RNA8_HG-U133_Plus_2_G05_474666	9.32985146047019	6.38338662898599	4.05057979858463	3.83898765895114	PTC
PTC1	9.75777680623585	5.44619505337873	4.34572087848098	4.19227153797823	PTC
PTC2	10.0969309825723	6.68762883515738	4.35726623840345	3.6779666935623	PTC
SILOS_p_NCLE_RNA9_HG-U133_Plus_2_B12_523504	9.62214080028468	9.0254155740395	4.17940449551014	5.0606030294457	ATC
WATCH_p_NCLE_RNA8_HG-U133_Plus_2_D05_474716	11.9274942252568	7.93033896031829	4.04895238070464	3.84060958779239	ATC
WATCH_p_NCLE_RNA8_HG-U133_Plus_2_E12_474674	8.1673628488689	3.6409126221814	4.09903028376884	4.25335687479438	ATC
WATCH_p_NCLE_RNA8_HG-U133_Plus_2_E01_474604	6.76015204488266	4.25723782925399	3.92519489834761	3.66678887056507	ATC
PARES_p_NCLE_RNA_Redo_HG-U133_Plus_2_A01_257598	10.1660459231987	11.012034361628	3.70680471365501	6.89886989082504	ATC
BITTS_p_NCLE_RNA12_HG-U133_Plus_2_B01_698818	8.59778162400878	10.9112274056706	3.89472201724238	7.6855022598067	FTC
CRAZY_p_NCLE_RNA10_HG-U133_Plus_2_C11_569508	7.20102456240436	6.74041257168503	4.36953322283259	4.00361489345218	FTC
CRAZY_p_NCLE_RNA10_HG-U133_Plus_2_C09_569492	7.90938208968447	4.13383738870683	3.87425419479864	4.06095442280289	FTC
WATCH_p_NCLE_RNA8_HG-U133_Plus_2_H10_474614	6.41476557046004	7.38762934221729	5.21790046800621	3.93971693980559	FTC
WATCH_p_NCLE_RNA8_HG-U133_Plus_2_G09_474750	7.78615663132558	8.00121570431532	4.53141188568146	3.87020293542783	FTC
